# Supplementary material for: A glycan receptor kinase facilitates intracellular accommodation of arbuscular mycorrhiza and symbiotic rhizobia in the legume Lotus japonicus
Source: PLoS Biol. 2023 May 18;21(5):e3002127. doi: 10.1371/journal.pbio.3002127 (PMC10231839; doi:10.1371/journal.pbio.3002127)
Supplement: S1 Data — (XLSX) [file pbio.3002127.s016.xlsx]

## Sheet: Fig1A
>lcl|LotjaGi1g1v0062600.1 NFR1
MYVRYQKKEEEKAKLPTDISMALSTQDASSSAEYETSGSSGPGTASATGLTSIMVAKSME
FSYQELAKATNNFSLDNKIGQGGFGAVYYAELRGKKTAIKKMDVQASTEFLCELKVLTHV
HHLNLVRLIGYCVEGSLFLVYEHIDNGNLGQYLHGSGKEPLPWSSRVQIALDAARGLEYI
HEHTVPVYIHRDVKSANILIDKNLRGKVADFGLTKLIEVGNSTLQTRLVGTFGYMPPEYA
QYGDISPKIDVYAFGVVLFELISAKNAVLKTGELVAESKGLVALFEEALNKSDPCDALRK
LVDPRLGENYPIDSVLKIAQLGRACTRDNPLLRPSMRSLVVALMTLSSLTEDCDDESSYE
SQTLINLLSVR
>lcl|LotjaGi2g1v0324000.1 EPR3
MFYDFTTMASLTHPLCVLLTLMAAASFASVFSLEVSSKTTYMEPFNCSTKIRTCNSLLYH
ISIGLKVEEIARFYSVNLSRIKPITRGTKQDYLVSVPCTCRNTNGLNGYFYHTSYKVKVN
DSFVDIQNLFYSGQAWPVNEDLVVPNETMTIHIPCGCSESGSQIVVTYTVQRNDTPLSIA
LLLNATVEGMVSVNSVMAPNPTFIDVGWVLYVPKELNPISHGKENKHKLEKIIGILAGVI
LLSIITLIILIVRRNRSYETCKDDPRAISKRSIGKRTSSLMNRDFHKEYMEDATSFDSER
PVIYTLEEIEQATNDFDETRRIGVGGYGTVYFGVLGEKEVAIKKMKSNKSKEFYAELKAL
CKIHHINIVELLGYASGDDHLYLVYEYVPNGSLSEHLHDPLLKGHQPLSWCARIQIALDS
AKGIEYIHDYTKAQYVHRDIKTSNILLDEKLRAKVADFGLAKLVERTNDEEFIATRLVGT
PGYLPPESLKELQVTVKTDVFAFGVVMLELITGKRALFRDNQEANNMRSLVAVVNQIFQE
DNPETALEVTVDGNLQRSYPMEDVYNMAELSHWCLRENPVDRPEMSEIVVKLSKIIMSSI
EWEASLGGDSQVFSGVFDGR
>lcl|LotjaGi2g1v0394950.1 NFR5
MAVFFLTSGSLSLFLALTLLFTNIAARSEKISGPDFSCPVDSPPSCETYVTYTAQSPNLL
SLTNISDIFDISPLSIARASNIDAGKDKLVPGQVLLVPVTCGCAGNHSSANTSYQIQLGD
SYDFVATTLYENLTNWNIVQASNPGVNPYLLPERVKVVFPLFCRCPSKNQLNKGIQYLIT
YVWKPNDNVSLVSAKFGASPADILTENRYGQDFTAATNLPILIPVTQLPELTQPSSNGRK
SSIHLLVILGITLGCTLLTAVLTGTLVYVYCRRKKALNRTASSAETADKLLSGVSGYVSK
PNVYEIDEIMEATKDFSDECKVGESVYKANIEGRVVAVKKIKEGGANEELKILQKVNHGN
LVKLMGVSSGYDGNCFLVYEYAENGSLAEWLFSKSSGTPNSLTWSQRISIAVDVAVGLQY
MHEHTYPRIIHRDITTSNILLDSNFKAKIANFAMARTSTNPMMPKIDVFAFGVLLIELLT
GRKAMTTKENGEVVMLWKDMWEIFDIEENREERIRKWMDPNLESFYHIDNALSLASLAVN
CTADKSLSRPSMAEIVLSLSFLTQQSSNPTLERSLTSSGLDVEDDAHIVTSITAR
>lcl|LotjaGi4g1v0157000.1 EPR3a
MASFTQLFSFLFPLLATSLHRISAFEVSIKTSVIAPLNCSANIKTCNAFLYHISHNHTVE
EIATFYSVSSSQINPIMYRTRQDYLITVPCSCKITNELSGYFYDTTYTVRPNDIFSNISD
LIYSGQAWPVTGTLFPEEHLSIHIPCGCSENESQIVVTYTVQQNDTQTTIANLLNSTRAG
ILSMNIILDKNTGFIDLGWVLFVPKELKGLRVPPSNKKEKKHKNWIIIIGILAGVVLLSI
IAIIIVILRRKGANQISKEDSQVVSKRSIRSRKFSSMNSNLHTRYISDAMSIESERPVVY
NLDDIEEATNYFDETQKIGRGGFGSVYFGMLGKTEVAVKKMRSNKSREFYAELKVLCRIN
HINIVELLGYASGEDHLYLVYEYVSNGSLSDHLHDPLLKGYQPLSWSARVQIALDAAKGL
EYIHDHTKARYVHRDIKTSNILLDEKLRAKVGDFGLAKLVDRTNDESFIATRLVGTPGYL
PPESVKELQVTPKTDVFAFGVVLSELLTGKRALFRESKEATKMNSLITVVNKVFQDDDPM
IALEDVIDNNLEASYPMEDVYKIAEIAEWCLQEDPMERPEMRDVVRALTQIVMSSIEWEA
SLGGNSEVFSGLYSGR
>lcl|LotjaGi4g1v0114300.1 LYS11
MTSFFLFTNTLFLALMMFFSTTHHILAQLSHTNGTNFSCPVDSPPSCDTYVTYFAQSPNF
LTLTSISDLFDTSPLSIARASNIKDENQNLVPGQLLLVPVTCACSGSNSFSNISHMIKEG
ESYYYLSTTSYENLTNWETVQDSNPNYNPYLLPVGIKVVIPLFCKCPSNYHLNKGIEYLI
TYVWHNNDNVSLVASKFGVSTQDIISENNFSHQNFTAATNFPILIPVTQLPSLSQSYSSS
ERKRSNHIHIIISIGISLGSTLLIALLVLVSVTCLRKRKSSENKSLLSVEIAGKKLISGV
SNYVSKSILYEFRLIMEATLNLNEQCKIGESVYKAKLDGQVLAVKKVKEDVTEEVMILQK
VNHLNLVKLMGVSSGHDGNHFLVYEFAENGSLHNWLFSNSSTGSRFLTWSQRISIAVDVA
MGLQYMHEHTQPSIVHRDITSSNILLDSNFKAKIANFSVARTSINPMILKVDVFGYGVVL
LELLSGKKSLTNNEINHIREIFDLKEKREERIRRWMDPKIESLYPIDDALSLAFLAMNCT
SEKPLSRPTMGEVVLSLSLLMTQHSPTTLERSWTCGLDVDVTEMQTLIAAR
>lcl|LotjaGi1g1v0065800_LC.1 LYS13
MLLCSSSTSITMTVLLLLLVAMSFHMISETQAQQEYLNNNQLDCDNTHNSTYGNVCNSVT
SCQSYLTFKSSSPEYNTPSSISYLLNSTPSLVAKSNNITDVTPIITDTMVTVPVTCSCSG
GRYQHNATYNLKKTGETYFSIANNTYQSLTTCQALMAQNPYDAKNLFAGDDLHVPLRCAC
PTKKQSDAGFKYLLTYLVSQGESPDSIAEIFGVDTQSVLDANELDSKSVVFYFTPLLVPL
KTEPPARLQIAASPPESPPPAPAGNDSSSSSKKWVIVGVTVGVAVCLVVALLVFFLCFYN
RRRRQPAPPPVSVKDFPDSAVKMVSETTPTTESWSLSSEGVRYAIESLTAYKFGDIQTAT
KFFSEENKIKGSVYRASFKGDDAAVKILNGDVSAEINLLKRINHANIIRLSGFCVHKGNT
YLVYEFAEKDSLDDWLHSEKKYQNSVSLSWMQRVQIAYDVADALNYLHNYTNPVLIHKNL
KSGNVLLNGKFRAKVSNFGLARAMEDQGEDGGGFQMTRHVVGTQGYMPPEYTENGLITPK
MDVYAFGVVMLELLSGKEATGNGDKNGLGEKMVLSETVNHVLEGDNDNVRDKLRGFMDQT
LRDEYPLDLAYSMAEIAKRCVAHDLNSRPNISEVFMTLSKVQSSTLDWDPSSEVERSRSV
SQISESR
>lcl|LotjaGi1g1v0065900.1 LYS14
MLLFTSSSSNSITTITMLLLVMIISFSHMIPSTQAQQEYVNNKQLDCDTQYNTTYGNVCN
SVTSCQSYLTFKSSSPEYNTPSSISYLLNSTPSLVAKSNNITDVTPIITDTMVTVPVTCS
CSGGRYQHNATYNLKKTGETYFSIANNTYQSLTTCQALMAQNPYDAKNLFAGDDLHVPLR
CACPTKKQSDAGFKYLLTYLVSQGESPDSIAEIFGVDTQSVLDANELDSKSVVFYFTPLL
VPLKTEPPARLQIAASPPESPPPAPAGNDSSSSSKKWVIVGVTVGVAVCLVVALLVFFLC
FYNRRRRQPAPPPVSVKDFPDSAVKMVSETTPTTESWSLSSEGVRYAIESLTAYKFGDIQ
TATKFFSEENKIKGSVYRASFKGDDAAVKILNGDVSAEINLLKRINHANIIRLSGFCVHK
GNTYLVYEFAENDSLDDWLHSDKKYQNSVSLSWMQRVQIAYDVADALNYLHNYTNPIHIH
KNLKSGNVLLDGKFRAKVSNFGLARVMEDQGEDGGFQMTRHVVGTQGYMPPEYIESGLIT
PKMDVFAFGVVMLELLSGREATSSGEKNGLGENKMLSETVNHVLEGDNVRDKLRGFMDPT
LRDEYPLDLAYSMAEIAKRCVAHDLNSRPNISEVLMTLSKVQSTTLDWDPSDELERSRSV
SQISES
>lcl|LotjaGi3g1v0488900.1 LYS15
MMISKTMIHLWFFSLTCFNACSAQLDYDQSSCTSNESFPGSRYTCNSTHDSCKTYLVYRA
NERFKTISDISNLFNMSSRQVLHINNLTSSSEILKQGKEVLIPVDCTCSGEFYQASLSYK
VPEITTFSEISCGVFEALLKQLTMAEENLSQGESPEVGSELQVPLRCACPGNFSSGKKVK
YLVTYPVILGDDLDQLTQKFGISPEGFLEQNHLNSLSTLYPQTVVLVPIDDDPIRIFEIP
DSPSPPPGFLPTNPVKLHKSLESSHLYIAGSVLGLVFFTTLLASGLYMKRVKKSDSVHSF
NTTNTLWSSPMRTSPAWCLSPDLLLGIKYCLVNYHIKELEKATKSFSEENKIGDFVYEGL
INNIEVMIKRMRFEDTSQVIDLHSKINHINIVNLLGVCYGEGNASWSYLVYELPKNGCLR
EIISDPLNPLNWYRRTQIAFDIATCLYYLHYCSFPSIAHMNVSTRNIFITANWRGKLADV
GGSTKRNDSTEIPKGLVEPGNLLKGTVSQKVDIFAFGVVLLELISGKDNFDGKMIKECFG
LLLGEASEGGCFEGLRSIMDPNLKDYSLPEALCLSFLAKDCVADDPLHRPTMDDIMKVLV
KMV
>lcl|LotjaGi1g1v0622300.1 LYS16
MIIIPFHMGGALVFFLCFLVPSLGKNLLTCETTSPYDASGYYHCNEKVSHSLSHCGTFAL
FLTNSHYPSLSNLTFYLGLNRFVIAEANGFSAETEFLPQNHPLLIPIDCRCKGEFFQAEL
TKTTIKGESFYSIAESLEGLTTCKAIRENNPDVSPWNLDDNLRLIIPLRCACPFSSEPRI
LLSYIVREGDTISNLASKFNITKEAIVSANNISLEGLGPKKLAPFTSILIPLNGKPIFGP
LAKPMEPNSSFPTTRIPTHKKSAMWKTELYIALAGVAIGVFIAFAAAFFVIRLKQKKVKE
NSSKERDMELQYLNQSVRTTTTSDKKISFEGSQDTLDGKMVDTNKMLLETYTVEDMRKAT
EDFSSSNQIEGSVFHGRLKGKDIAIKRTKTEMVSKIDLSLFHYSSLHHHPNILGVLGTCL
LEGPESYLVLEYAKNGSLKDWLHGGLAIKNQFIASCYCFLNWSQRLRICLDIANALKYMH
HVMNPSYVHRNVKSRNIFIDEEFGAKIGNFGCVENDYDTEDPHFYSTNPASWSLGYLAPE
YVHQGVISPSIDIFAYGVVLLEVLTGQTPISRTNDKGEGSVWLTEKVRSTLVSENVNELR
EWIDSALGENYSIDAAMTVAKIARACVEEDSSLRPSAREIVEKLSILVEELPEREQKVSI
SESSCKPLVDNL
>lcl|LotjaGi6g1v0000700.1 LYS17
MTSCNPPPLPHHHHWCCCVLSLLLSLLLLHFPVLDAQTPRQVNNTGFSCSKSSSNYPCSA
YAFYRANSPNFLDLATIGDLFSVSRLMIAKPSNISSPSSSLLPDQPLFVPLSCSCNSVNT
TFGSISYANISYTIKPNDTFFIVSSTHFQNLTTYPSVEVVNPTLLPTNLQIGDNVVFPVF
CKCPNKTISNYMISYVVQPSDNISSIASRFGAREQSIIDANGGGDDALHVYDTIFIPVTR
LPVLSQPTAVAPSAPPPPPPPRTDRSGTVRGLAVGLGITGLLLILVSGLWVCLWVGRRDE
GKQKKQGNLYLGGGGGRGKESMADAKLIASVSDCLDKYRVFGIEELMEATGGFSENCLIQ
GSVYRGSIDGEIYAIKKMRWNAYDELKILQKVNHGNLVKLEGFCTDPEESNCFLVYEYVE
NGSLYSWLHQDCRNEKLSWKTRLRIAIDIANGLQYIHEHTRPRVVHKDIKSSNILLDANM
RAKIANFGLAKSGMNAITMHIVGTQGYIAPEYLADGVVSTKMDVFSFGVVLLELVSGKEA
IDEEGNLLWASAIRTFEVGNEVEKGRRLREWLDKGVLRETCSMESLMGVVAVAIACLHRD
PTKRPSIVDIVYALSKSEDIGFDVSDEGIGSPRVMAR
>lcl|LotjaGi1g1v0417200.1 LYS18
MDLAMFLLIVLTQSFLLCSNATANQNYSGNSILRCKNDTTDFLYTCNGVQKSCIAFLIFK
SKPPYTTTATISNLTSSNAEELAGINTATNFPTGKEVIVPVNCSCQTKDYYEAETKYVLP
QKPTYFTVANNTYQGLSTCDSLMHANPYGVLDLLPGMELKVPLKCACPTRNQIMNGVKYL
LTYPVNWGDNISYLAQRFNLSADSLVDANGFSSETEILYPFTTVLIPLPTDPTNSLTIVH
EDQPPTSPSLVSIGKSTNRLKLVVAVATTGSFMLVLCFILVTLFLLRKRRRARFFKRGAK
GKTVPDSSEDLRDEIACIELLSKVYKFEEIKEATENFSSKNRVKGSVFRGMFGSESKKGN
LTLAIKRMNSDAYKEVNLLGKINHFNVINLKGYCENDGFFYLVFEYMENGSLREWLGKSM
STEHKSWVKRVQIALDIANGLDYLLNFTEPCYVHKDISTDNILLNKDLRAKIANFNLAKE
SEKDVTSGSHTSHVVGTRGYMAPEYLGAGLVTSKMDVYAFGVVLLELVTGKASIIEQDGK
EVMLSAMMVNLIDKDDDDAEEKLGLFIDPRLIGNSGKVCGVQLVRVSLACLMEEPARRPN
MAEVVSSLLKIYAEMDRGISPGTYGSPSMER
>lcl|LotjaGi1g1v0482500.1 LYS20
MELHYHLQILSTTLLLFMFPQPLNSQQLYLNSSVYDCTDNPSAPKGYLCNGLKKSCTSFL
VFTSKPPYDNPLSIAYLLGSEASTIASINNISMNGKIPTNKSVIVPVFCSCSGNIYQHST
PYTVVKNDTYYMLVKTTYQGLTTCQAMMGQNYYAAVSIAVGAELTVPVLCACPTSNLIAK
GVSFLLVHMVRDGEMVNSIGEAYGVDEQSMREANGLPVVPSSANNSVTLNALTPILVPLR
GQSCKENPDKFYCKCSQALHDGSSKGLFCNESDGQKFPAKLVVPLGVGIGAGFLCLFVSG
YKLYQYIQKKRKRIHTEKLFRQNGGYLLQEKFSLYGNGEKAKLFTAEELQRATDNYNRSR
FLGQGGYGMVYKGMLPDGTIVAVKRSKEIERSQIDTFVNEVVILSQINHRNIVKLLGCCL
ETETPLLVYEFIPNGTLSQHIHMKNYESSSSLPWESRLRIACEVAGALAYMHFSASIPIF
HRDIKPTNILLDSNFCAKVSDFGTSKSVPQDKTHLTTNVKGTFGYIDPEYFQSCQFTDKS
DVYSFGVVLVELITGKRPISFFYEDEGQNLVGEFISLMKEDQLSQILDPVVVKEARIDDI
LSIASLARRCLRLNGKKRPTMKEVSAELEALRKVQNTLQINHDHESPGDGQSTKYTNSDI
ESREESFSLSLQLESTSF
>lcl|LotjaGi1g1v0457100_LC.1 LYS21
MNNISMNDKIPSNKSVIVPVFCSCSGNIYQHSTPYTVVKNDTYYMLVKTTYQGLTTCQAM
MGQNYYAAVSIAVGAELTVPVLCACPTSNLTTKGVSFLLVHMVRDGETVKSIGEAYGVDE
QSMGEANGLPVVPSSANNSVILNALTPILVPLRGQSCKENPDKFYCKCSQALHDGSSKEL
FCDESDGQKFPAKLVVSLGVGIGAGFLCLFLSGYKLYQCIQKKRKCVHKEKLFRQNGGYL
LQEKFSLYGNGEKAKLFTAEELQRATDNYNRSRFLGQGGYGMVYKGMLPDGTIVAVKRSK
EIERNQIDSFVNEVVILSQINHRNIVKLLGCCLETETPLLVYEFIPNGTLSQHIHSSSSL
PWESRLRIAFKPTNILLDSNFCAKVSDFGTSKSVPQDKTHLTTNVKGTFGYIDPEYFQTC
QFTDKSDVYSFGVVLVELITGKKPISIFFLYEDEGQNLVGEFISLMKEDQLSQILDARVV
KEARTDDILAIASLARRCLRLNGKKRPTMKEVSAELEALRKVQNTLQINHDHESPGDGQS
TKYTNSDTESREESISLSLQLESTSFELLSTC
>lcl|LotjaGi3g1v0021700.1 LYS4
MYLTQKPCLKLLLHFPIFLLHFYSIYSYPTPMNCTDSTRVCTSFLAFKPQPNQTLAVIES
MFDVLPGDITVEGNGWGYTFIRKNCSCAAGIKKYVSNTTFTVKSHGGFVTDMVMDAYDGL
VFLPNTTTRWAREGSVVPLSLFCGCSSGLWNYLVSYVIRDGDSVESLASRFGVSMDSIET
VNGISNPDSVIVGSLYYIPLNSVPGEPYHLKNDTSPVPVPSPSVDNFSADDINRKAHVPY
GLIMGGIGVGLALIIISMILCVFLRSSNCLVEARNQAKVAEGNISHKLHRSPILFCGPGR
FICCKPVDQTDGESSSDQITAPKPSTLMPEVFNMDKPVVFTYEEIFSSTDGFSDSNLLGY
KTYGSVYYGLLRDQEVAIKRITATKTKEFMSEMKVLCKVHHANLVEFIGYAPSHDEVFLV
FEYAQKGSLSSHLHDPQNKGHSSLSWITRVQIALDAARGLEYIHEHTKTRYVHQDINTSN
ILLDASFRAKISDFGLAKLVSETIEGGTTTTKGVSTYGYLAPEYLSNRIATSKSDVYAFG
VVLYEIISGKKAIIQTQGTQGPERRSLASIMLEVLRTVPDSLSTPSIRNHVDPIMKDLYS
HDCVLQMAMLAKQCVEEDPILRPDMKQVVLSLSQIHLSSFEWEATLAGKSQVFSGLIQGR
>lcl|LotjaGi3g1v0371400.1 LYS5
MIPLAKPQWKFLLLFLVFIHFKRTSSYPMEPMNCTDTSRVCTSFMAFKPQPKQTLAEIQS
MFDVLPGDITVEGNGWDYMFIRKNCSCAAGIKKYVSNTTFTVKSNEGWVYDLVMDAYDGL
VILPNTTRRARNGAVISLRLFCGCSSGLWNYLMSYVMTDGDSVESLASRFGVSMGSIESV
NGIGDPDNVTVGSLYYIPMNSVPGDPYPLKNASPPAPVPTPSVDNFSGDQVDHKAHVPYG
WIIGGLGVGLFLIILSVMLCVCMRSSSCFGEARSHEKDADGKISHKFHILRNPSFFCGSG
RYICGKHVGQKQKDGESSNHTITIPKASTLGPDIFDMDKPVVFTYDEIFPSTDGFSDSNL
LGHGTYGSVYYCLLRDQEVAIKRMTATKTKEFMAEIKVLCKVHHANLVELIGYAASHDEF
FLVYEYAQKGSLRSHLHDPQNKGHSPLSWIMRVQIALDAARGLEYIHEHTKTHYVHRDIK
TSNILLDASFRAKISDFGLAKLVGKTNEGEVSTTKVVGTYGYLAPEYLSNGLATTKSDVY
AFGVVLFEIISGKEAIIRTEGTVTKNPERRSLASVMLAALRNSPDSMSMSGVRDYIDPNM
MNLFPHDCVFKAS
>lcl|LotjaGi6g1v0196700_LC.1 CERK6
MEHPRLGFPITLLLFSFILLPSTSQSKCTHGCALAQASYYLLNGSNLTYISEIMQSSLLT
KPEDIVSYNQDTIASKDSVQAGQRINVPFPCDCIEGEFLGHTFQYDVQKGDRYDTIAGTN
YANLTTVEWLRRFNSYPPDNIPDTGTLNVTVNCSCGDSGVGDYGLFVTYPLRPGETLGSV
ASNVKLDSALLQKYNPNVNFNQGSGIVYIPAKDQNGSYVLLGSSSGGLTFFSEIWLWKDC
SHIHVEHMVSLYKKGDADLSSYFASIYAGLAGGAIAGIAAGVAVCLLLLAGFIYVGYFRK
KRIQKEELLSQETRAIFPQDGKDENPRSTVNETPGPGGPAAMAGITVDKSVEFSYDELAT
ATDNFSLANKIGQGGFGSVYYAELRGERAAIKKMDMQASKEFLAELKVLTRVHHLNLVRL
IGYSIEGSLFLVYEFIENGNLSQHLRGSGRDPLPWATRVQIALDSARGLEYIHEHTVPVY
IHRDIKSANILIDKNYRGKVADFGLTKLTEVGSSSLPTGRLVGTFGYMPPEYAQYGDVSP
KVDVYAFGVVLYELISAKDAIVKTSESITDSKGLVALFEGVLSQPDPTEDLRKLVDQRLG
DNYPVDSVRKMAQLAKACTQDNPQLRPSMRSIVVALMTLSSTTDDWDVGSFYENQNLVNL
MSGR
>lcl|LotjaGi6g1v0290400.1 LYS7
MYKASESSTVVSPRLTGITVDKSVEFPYEELAKATDSFSNANIIGRGGFGSVYYAELRNE
KAAIKKMDMQASNEFLAELKVLTHVHHLNLVRLIGYCVEGSLFLVYEYIENGNLSEHLRG
SGRDPLSWPARVQIALDSARGLEYIHEHTVPVYIHRDIKSANILIDKNFRGKVADFGLTK
LTEYGSSSLQTRLVGTFGYMPPEYAQYGEISPKVDVYAFGVVLYELVSGKEAIVRTNGPE
NESKALIALFEEVLGQPDPKEYLGKLVDPRLGDSYPLDSVFKVSQLAKACTHENPQLRPS
MRSIVVALMTLTCAAEDWDVGSFYENQALVHLMSGR
>LotjaGi2gLys12.1 LYS12
MHCFPFTLIFLSTLFIFFTFPITLAQQPYIGLATNACPRRGNSNSIRGYTCNGGSANHTC
QAYLTFRTQPIYNSVYTISTLLSSDARHLAETMSVSQNTTFETNKLVIVPVQCSCAGEYY
QANTSYAFQNTDTPFSIANNTFEGLTTCQALMHENHNPGHLYLGRELTVPLRCACPTKNQ
TEKGIKYLLSYLVNWGDSVSVISEKFGVSCNNTLEANSLSLTKAKIYPFTTLLVPLHDKP
SNSQTILQSQPSSTSSSPPPSSSTHQSSNKTWLYVVVGGVFALIVLTAVIFCIHYHKGRK
KDDSLSQLTVSESFENQQLGKEMKKGDGKLSEFIHGIAQSFKVYSFEEIQRATNNLNSSS
LIKGSVYRGVMNGDLVAIKKTEGDVSKEIQILNKVNHSNVIRLSGVSFNEGQWYLVYEYA
ANGPLSEWIFFGKFLSWTQRIQIALDVAIGLDYLHSFTSPPHIHKDLKSSNILLDSDFRA
KIANLSLARSVKGVDEDDQFLATRNIVGTRGYMAPEYLENGLVSTKLDVYAFGVLMLEIL
TGKEVAAILAEDNNKNLSGVLSAVLGEERLKEFMDPSLQSNYPFELAMFVFEIIVGCIEK
DPASRPSMQEIVPTLSRTMNSSLSWEMSVNISG
>LotjaGi1gNfre.1 NFRe
MEPKLTFSLSFLLTLLSPFAESKCIKGCDLALASYYQWSGSNLTYISKIMESQILSKPQD
IVTYNKGKRNFGVFSTRVNVPFPCDCINGEFLGHTFEYQLQPEETYTTVASETFSNLTVD
VWMQGFNIYPPTNIPDFAVLNVTVNCSCGNSEVSKDYGLFITYPLRIEDSLQSIAEEMKL
EAELLQRYNPGVNFSQGSGLVFIPGKDQNGSYVPFQQSTVGFSGGVIAGISVGVLVGLLL
VAFCVYTKHLQKKKALEKKLILDDSTVNSAQVSNDSGGIMMDKSREFSYKELADATNNFS
VANRIGEGGFGTVYYADLSGEKTAIKKMNMLASREFLAEVKVLANVHHLNLVRLIGYCIE
GSLFLVYEYIDNGNLKQSLHDLEREPLPWSTRVQIALDSARALEYIHEHTVHVYIHRDIK
SENILLDNSFHAKVADFGLSKLVQVGNSIGSSVNMMKGTFGYMPPEYARGVVSPSPKIDV
YAFGVVLYELISAKEAVIRDGAQSKGLVALFDEVLGNQLDPRESLVSLVDPRLQDNYSID
SVCKMAQLAKVCTERDPTGRPSMRSVMVALMTLSSTTQSWDIASFYENPALVNRMSGRLE
>LotjaGi1gLys2.1 LYS2
MDLKSRLTFFFLLSWACISFSVVESMCISGCDLALASYYIWIGSNLTYISNIMESRVLSE
PEDIINYNQDHVRNPDVLQVHTRVNVPFPCDCINGEFLGHIFLHEFHEGDTYPSVAGTVF
SNLTTDAWLQSTNIYGPTSIPVLAKVDVTVNCSCGDIKVSKDYGLFITYPLRAEDTLESI
AEEAKLQPHLLQRYNPGVDFSRGNGLVFIPGKDENGVYVPLHIRKAGLARVVAGVSIGGT
CGLLLFALCIYMRYFRKKEGEEAKFPPKESMEPSIQDDSKIHPAANGSAGFKYIMMDRSS
EFSYEELANATNDFNLANKIGQGGFGEVYYAELRGEKVAIKKMKIQASREFLAELKVLTS
VHHLNLVRLIGYCVERSLFLVYEYMDNGNLSQHLRESERELMTWSTRLQIALDVARGLEY
IHDYTVPVYIHRDIKPDNILLNKNFNAKVADFGLTKLTDIESSAINTDHMAGTFGYMPPE
NALGRVSRKIDVYAFGVVLYELISAKEAVVEIKESSTELKSLEIKTDEPSVEFKSLVALF
DEVIDHEGNPIEGLRKLVDPRLGENYSIDSIREMAQLAKACTDRDPKQRPPMRSVVVVLM
ALNSATDDRMSHAEVNSSRAGALSPTVESL

## Sheet: Fig3ABC
Genotype	Type	Value
Gifu	Inf	0.913043			Quantification:
Gifu	Inf	0.794872			Based on the magnified intersections method.
Gifu	Inf	0.88			10x observations per root
Gifu	Inf	0.903226			Scored each AM feature type at intersection
Gifu	Inf	0.907407
Gifu	Inf	0.795918			Type
Gifu	Inf	0.846154			Inf	Infection
Gifu	Inf	0.854167			Arb	Arbuscule
Gifu	Inf	0.78125			Ves	Vesicle
Gifu	Inf	0.777778
Gifu	Inf	0.72			Value
Gifu	Inf	0.909091			% of observations that AM feature type was observed
Gifu	Inf	0.854545
Gifu	Inf	0.873016
Gifu	Inf	0.490566
Gifu	Inf	0.642857
Gifu	Inf	0.714286
Gifu	Inf	0.77193
Gifu	Inf	0.735294
Gifu	Inf	0.762712
Gifu	Inf	0.725
Gifu	Inf	0.686275
Gifu	Inf	0.837209
Gifu	Arb	0.891892
Gifu	Arb	0.733333
Gifu	Arb	0.857143
Gifu	Arb	0.866667
Gifu	Arb	0.868421
Gifu	Arb	0.761905
Gifu	Arb	0.793103
Gifu	Arb	0.810811
Gifu	Arb	0.695652
Gifu	Arb	0.6875
Gifu	Arb	0.621622
Gifu	Arb	0.857143
Gifu	Arb	0.783784
Gifu	Arb	0.8
Gifu	Arb	0.6375
Gifu	Arb	0.510204
Gifu	Arb	0.612903
Gifu	Arb	0.647059
Gifu	Arb	0.655738
Gifu	Arb	0.660377
Gifu	Arb	0.6625
Gifu	Arb	0.583333
Gifu	Arb	0.705882
Gifu	Ves	0.272727
Gifu	Ves	0.409091
Gifu	Ves	0.222222
Gifu	Ves	0.435897
Gifu	Ves	0.484848
Gifu	Ves	0.21875
Gifu	Ves	0.434783
Gifu	Ves	0.366667
Gifu	Ves	0.5625
Gifu	Ves	0.590909
Gifu	Ves	0.565217
Gifu	Ves	0.666667
Gifu	Ves	0.62069
Gifu	Ves	0.71875
Gifu	Ves	0
Gifu	Ves	0.28
Gifu	Ves	0.210526
Gifu	Ves	0.181818
Gifu	Ves	0.175
Gifu	Ves	0.171429
Gifu	Ves	0.444444
Gifu	Ves	0.107143
Gifu	Ves	0.375
epr3-11	Inf	0.883721
epr3-11	Inf	0.918367
epr3-11	Inf	0.868421
epr3-11	Inf	0.875
epr3-11	Inf	0.869565
epr3-11	Inf	0.94
epr3-11	Inf	0.962963
epr3-11	Inf	0.897959
epr3-11	Inf	0.815789
epr3-11	Inf	0.863636
epr3-11	Inf	0.826087
epr3-11	Inf	0.888889
epr3-11	Inf	0.829268
epr3-11	Inf	0.891304
epr3-11	Inf	0.825
epr3-11	Inf	0.66
epr3-11	Inf	0.655172
epr3-11	Inf	0.6
epr3-11	Inf	0.794872
epr3-11	Inf	0.586207
epr3-11	Inf	0.738095
epr3-11	Inf	0.785714
epr3-11	Inf	0.638889
epr3-11	Arb	0.848485
epr3-11	Arb	0.888889
epr3-11	Arb	0.827586
epr3-11	Arb	0.833333
epr3-11	Arb	0.823529
epr3-11	Arb	0.916667
epr3-11	Arb	0.948718
epr3-11	Arb	0.871795
epr3-11	Arb	0.774194
epr3-11	Arb	0.833333
epr3-11	Arb	0.777778
epr3-11	Arb	0.848485
epr3-11	Arb	0.78125
epr3-11	Arb	0.868421
epr3-11	Arb	0.75
epr3-11	Arb	0.625
epr3-11	Arb	0.538462
epr3-11	Arb	0.5
epr3-11	Arb	0.705882
epr3-11	Arb	0.48
epr3-11	Arb	0.657895
epr3-11	Arb	0.64
epr3-11	Arb	0.484848
epr3-11	Ves	0.357143
epr3-11	Ves	0.40625
epr3-11	Ves	0.375
epr3-11	Ves	0.4
epr3-11	Ves	0.428571
epr3-11	Ves	0.424242
epr3-11	Ves	0.405405
epr3-11	Ves	0.294118
epr3-11	Ves	0.291667
epr3-11	Ves	0.266667
epr3-11	Ves	0.357143
epr3-11	Ves	0.428571
epr3-11	Ves	0.36
epr3-11	Ves	0.242424
epr3-11	Ves	0.148148
epr3-11	Ves	0.0666667
epr3-11	Ves	0.214286
epr3-11	Ves	0.142857
epr3-11	Ves	0.208333
epr3-11	Ves	0.333333
epr3-11	Ves	0.16
epr3-11	Ves	0.1875
epr3-11	Ves	0.1875
epr3a-1	Inf	0.560465
epr3a-1	Inf	0.62069
epr3a-1	Inf	0.65625
epr3a-1	Inf	0.564103
epr3a-1	Inf	0.586207
epr3a-1	Inf	0.698413
epr3a-1	Inf	0.733333
epr3a-1	Inf	0.752632
epr3a-1	Inf	0.694872
epr3a-1	Inf	0.744828
epr3a-1	Inf	0.704348
epr3a-1	Inf	0.663158
epr3a-1	Inf	0.642857
epr3a-1	Inf	0.727273
epr3a-1	Arb	0.618182
epr3a-1	Arb	0.521739
epr3a-1	Arb	0.541667
epr3a-1	Arb	0.433333
epr3a-1	Arb	0.5
epr3a-1	Arb	0.586957
epr3a-1	Arb	0.619048
epr3a-1	Arb	0.484848
epr3a-1	Arb	0.68
epr3a-1	Arb	0.656757
epr3a-1	Arb	0.709677
epr3a-1	Arb	0.7
epr3a-1	Arb	0.689655
epr3a-1	Arb	0.594595
epr3a-1	Ves	0.37037
epr3a-1	Ves	0.5
epr3a-1	Ves	0.615385
epr3a-1	Ves	0.692308
epr3a-1	Ves	0.416667
epr3a-1	Ves	0.62963
epr3a-1	Ves	0.692308
epr3a-1	Ves	0.3125
epr3a-1	Ves	0.823529
epr3a-1	Ves	0.75
epr3a-1	Ves	0.681818
epr3a-1	Ves	0.380952
epr3a-1	Ves	0.3
epr3a-1	Ves	0.818182
epr3a-2	Inf	0.775
epr3a-2	Inf	0.733333
epr3a-2	Inf	0.8
epr3a-2	Inf	0.6
epr3a-2	Inf	0.702128
epr3a-2	Inf	0.8
epr3a-2	Inf	0.825
epr3a-2	Inf	0.666667
epr3a-2	Inf	0.770833
epr3a-2	Inf	0.756757
epr3a-2	Inf	0.755556
epr3a-2	Inf	0.714286
epr3a-2	Inf	0.545455
epr3a-2	Inf	0.653846
epr3a-2	Inf	0.653846
epr3a-2	Inf	0.577778
epr3a-2	Inf	0.607843
epr3a-2	Inf	0.673077
epr3a-2	Inf	0.266667
epr3a-2	Inf	0.115385
epr3a-2	Inf	0.205882
epr3a-2	Inf	0.627451
epr3a-2	Inf	0.72549
epr3a-2	Inf	0.475
epr3a-2	Inf	0.58
epr3a-2	Arb	0.689655
epr3a-2	Arb	0.636364
epr3a-2	Arb	0.7
epr3a-2	Arb	0.470588
epr3a-2	Arb	0.5625
epr3a-2	Arb	0.703704
epr3a-2	Arb	0.758621
epr3a-2	Arb	0.52381
epr3a-2	Arb	0.65625
epr3a-2	Arb	0.666667
epr3a-2	Arb	0.676471
epr3a-2	Arb	0.655172
epr3a-2	Arb	0.444444
epr3a-2	Arb	0.553191
epr3a-2	Arb	0.531915
epr3a-2	Arb	0.435897
epr3a-2	Arb	0.428571
epr3a-2	Arb	0.5
epr3a-2	Arb	0.137931
epr3a-2	Arb	0.08
epr3a-2	Arb	0.181818
epr3a-2	Arb	0.512821
epr3a-2	Arb	0.641026
epr3a-2	Arb	0.34375
epr3a-2	Arb	0.432432
epr3a-2	Ves	0.55
epr3a-2	Ves	0.571429
epr3a-2	Ves	0.714286
epr3a-2	Ves	0.6875
epr3a-2	Ves	0.833333
epr3a-2	Ves	0.684211
epr3a-2	Ves	0.5
epr3a-2	Ves	0.818182
epr3a-2	Ves	0.761905
epr3a-2	Ves	0.555556
epr3a-2	Ves	0.478261
epr3a-2	Ves	0.315789
epr3a-2	Ves	0.5
epr3a-2	Ves	0.192308
epr3a-2	Ves	0.2
epr3a-2	Ves	0.352941
epr3a-2	Ves	0.5
epr3a-2	Ves	0.47619
epr3a-2	Ves	0.25
epr3a-2	Ves	0.5
epr3a-2	Ves	0.166667
epr3a-2	Ves	0.6
epr3a-2	Ves	0.48
epr3a-2	Ves	0.727273
epr3a-2	Ves	0.8125
epr3_epr3a	Inf	0.590909
epr3_epr3a	Inf	0.7
epr3_epr3a	Inf	0.513514
epr3_epr3a	Inf	0.766667
epr3_epr3a	Inf	0.731343
epr3_epr3a	Inf	0.642857
epr3_epr3a	Inf	0.756757
epr3_epr3a	Inf	0.744681
epr3_epr3a	Inf	0.757576
epr3_epr3a	Inf	0.589286
epr3_epr3a	Inf	0.673913
epr3_epr3a	Inf	0.8
epr3_epr3a	Inf	0.6
epr3_epr3a	Inf	0.666667
epr3_epr3a	Inf	0.536585
epr3_epr3a	Inf	0.535714
epr3_epr3a	Inf	0.681818
epr3_epr3a	Inf	0.612245
epr3_epr3a	Inf	0.615385
epr3_epr3a	Inf	0.709677
epr3_epr3a	Inf	0.690909
epr3_epr3a	Inf	0.714286
epr3_epr3a	Inf	0.7
epr3_epr3a	Arb	0.5
epr3_epr3a	Arb	0.625
epr3_epr3a	Arb	0.37931
epr3_epr3a	Arb	0.65
epr3_epr3a	Arb	0.608696
epr3_epr3a	Arb	0.571429
epr3_epr3a	Arb	0.653846
epr3_epr3a	Arb	0.657143
epr3_epr3a	Arb	0.652174
epr3_epr3a	Arb	0.488889
epr3_epr3a	Arb	0.594595
epr3_epr3a	Arb	0.724138
epr3_epr3a	Arb	0.511111
epr3_epr3a	Arb	0.557692
epr3_epr3a	Arb	0.405405
epr3_epr3a	Arb	0.423077
epr3_epr3a	Arb	0.527778
epr3_epr3a	Arb	0.425
epr3_epr3a	Arb	0.4
epr3_epr3a	Arb	0.518519
epr3_epr3a	Arb	0.5
epr3_epr3a	Arb	0.543478
epr3_epr3a	Arb	0.521739
epr3_epr3a	Ves	0.444444
epr3_epr3a	Ves	0.4
epr3_epr3a	Ves	0.727273
epr3_epr3a	Ves	0.769231
epr3_epr3a	Ves	0.75
epr3_epr3a	Ves	0.35
epr3_epr3a	Ves	0.647059
epr3_epr3a	Ves	0.521739
epr3_epr3a	Ves	0.666667
epr3_epr3a	Ves	0.5
epr3_epr3a	Ves	0.409091
epr3_epr3a	Ves	0.52381
epr3_epr3a	Ves	0.434783
epr3_epr3a	Ves	0.586207
epr3_epr3a	Ves	0.266667
epr3_epr3a	Ves	0.181818
epr3_epr3a	Ves	0.421053
epr3_epr3a	Ves	0.529412
epr3_epr3a	Ves	0.285714
epr3_epr3a	Ves	0.285714
epr3_epr3a	Ves	0.619048
epr3_epr3a	Ves	0.68
epr3_epr3a	Ves	0.583333

## Sheet: Fig5BCD
EPR3a MST raw data
E. bicyclis laminarin
Ligand conc [nM]	#1	#2	#3			Log ligand conc [nM]	Norm Mean	SD	N
2500000	886.402	882.398	892.275			-2.60206	6.2165	3.92479	3
1250000	885.631	877.769	902.261			-2.90309	15.7616	27.2998	3
625000	887.89	886.429	890.785			-3.20412	8.62462	9.64622	3
312500	895.556	893.833	903.018			-3.50515	38.5831	10.5753	3
156250	908.353	900.161	900.23			-3.80618	52.296	15.1449	3
78125	910.664	904.162	906.894			-4.10721	66.7123	8.85638	3
39062.5	914.748	915.097	912.498			-4.40824	86.5414	3.93355	3
19531.2	915.645	917.361	911.797			-4.70927	88.1427	2.31406	3
9765.62	915.574	918.178	915.054			-5.0103	93.143	6.00165	3
4882.81	916.177	918.188	909.81			-5.31133	86.5571	7.28809	3
2441.41	916.469	918.069	911.063			-5.61236	88.484	4.87133	3
1220.7	918.028	918.784	910.532			-5.91339	89.8517	8.3258	3
610.352	916.943	919.409	911.678			-6.21442	90.7898	4.36861	3
305.176	916.525	923.252	910.806			-6.51545	91.9862	8.84525	3
152.588	916.669	920.417	910.39			-6.81648	89.4815	7.53618	3
76.2939	918.686	920.94	911.203			-7.11751	93.0156	8.10426	3
Laminarihexaose
Ligand conc [nM]	#1	#2	#3			Log ligand conc [nM]	Norm Mean	SD	N
10000000	926.789	947.871	954.769			-2	86.9531	12.0897	3
5000000	926.784	960.42	961.385			-2.30103	96.2822	6.42389	3
2500000	923.723	955.429	967.17			-2.60206	94.5445	5.17433	3
1250000	919.296	931.228	959.395			-2.90309	74.7864	10.2776	3
625000	912.339	904.227	943.934			-3.20412	46.1292	12.7041	3
312500	909.479	899.587	934.677			-3.50515	35.1066	8.2117	3
156250	901.788	895.181	928.163			-3.80618	20.5345	4.4215	3
78125	900.083	884.581	922.795			-4.10721	10.8829	3.46279	3
39062.5	897.24	897.633	919.25			-4.40824	10.7203	11.683	3
19531.2	898.755	878.676	917.928			-4.70927	3.878	2.91707	3
9765.62	898.279	878.238	915.22			-5.0103	1.43083	2.47826	3
4882.81	897	891.873	916.371			-5.31133	6.26897	9.00748	3
2441.41	899.369	881.225	915.801			-5.61236	4.23502	3.45697	3
1220.7	898.26	885.243	922.387			-5.91339	8.84926	4.7917	3
610.352	898.786	878.509	917.707			-6.21442	3.70382	2.98354	3
305.176	897.111	879.971	917.181			-6.51545	2.08439	1.70176	3
S. indica b-glucan
Ligand conc [nM]	#1	#2	#3	Dye baseline		Log ligand conc [nM]	Norm Mean	SD	N
2500000	902.423	897.712	908.068	882.55		-2.60206	29.3622	25.9348	3
1250000	916.772	917.632	914.742	883.283		-2.90309	74.4943	22.3176	3
625000	928.183	925.562	915.05	885.479		-3.20412	83.5528	2.56045	3
312500	934.536	931.19	916.435	887.419		-3.50515	89.6807	6.2299	3
156250	937.829	933.697	915.744	887.864		-3.80618	91.4547	14.8009	3
78125	933.107	928.177	914.863	889.875		-4.10721	71.2411	15.525	3
39062.5	928.061	924.114	914.586	891.586		-4.40824	54.9538	13.8563	3
19531.2	918.464	917.305	912.638	890.78		-4.70927	38.7424	6.65559	3
9765.62	911.27	912.098	911.499	891.318		-5.0103	22.4104	2.78993	3
4882.81	907.204	906.982	910.21	891.262		-5.31133	10.9511	3.22137	3
2441.41	903.912	904.458	909.738	890.752		-5.61236	6.65907	4.44542	3
1220.7	902.618	905.877	908.193	890.698		-5.91339	3.55838	3.25439	3
610.352	901.899	904.774	909.242	891.685		-6.21442	0.148132	0.256572	3
305.176	901.177	904.367	909.857	890.819		-6.51545	4.27274	5.89447	3
152.588	901.345	904.46	909.805	890.596		-6.81648	5.32807	6.03552	3

## Sheet: Fig6ABCD
EPR3a MST raw data
M. loti EPS
Ligand conc [nM]	#1	#2	#3			Log ligand conc [nM]	Norm Mean	SD	N
5000000	900.002	887.643	872.905			-2.30103	9.28301	8.05027	3
2500000	897.654	881.959	878.571			-2.60206	3.01074	5.21475	3
1250000	898.025	882.775	881.564			-2.90309	6.00313	6.75646	3
625000	898.782	882.575	882.952			-3.20412	8.12415	7.35374	3
312500	898.821	885.374	885.43			-3.50515	11.737	7.14315	3
156250	899.983	890.787	885.491			-3.80618	18.423	3.66155	3
78125	900.618	900.252	895.293			-4.10721	32.4201	12.9929	3
39062.5	905.534	908.076	902.965			-4.40824	52.7005	8.10505	3
19531.2	908.351	916.47	915.624			-4.70927	71.8098	8.93535	3
9765.62	910.705	918.19	919.896			-5.0103	80.2353	5.61018	3
4882.81	911.638	920.462	926.605			-5.31133	87.4991	3.45785	3
2441.41	912.624	920.445	926.673			-5.61236	89.5285	3.30703	3
1220.7	911.446	920.634	928.943			-5.91339	88.4861	3.90244	3
610.352	912.923	921.132	935.637			-6.21442	95.4462	3.94467	3
305.176	910.106	924.044	933.67			-6.51545	90.9722	13.0161	3
152.588	914.027	923.844	935.206			-6.81648	99.6129	0.352001	3
R. leguminosarum EPS
Ligand conc [nM]	#1	#2	#3			Log ligand conc [nM]	Norm Mean	SD	N
2500000	902.805	873.564	854.94			-2.60206	5.5746	9.6555	3
1250000	900.062	873.718	862.483			-2.90309	4.99307	5.08899	3
625000	900.635	874.837	865.069			-3.20412	7.84401	5.71299	3
312500	900.495	876.136	863.475			-3.50515	7.81414	3.46298	3
156250	901.137	875.856	863.306			-3.80618	8.51193	3.39493	3
78125	899.544	877.143	870.714			-4.10721	10.4132	10.2526	3
39062.5	899.131	881.998	868.424			-4.40824	12.1581	10.5363	3
19531.2	905.882	892.324	873.643			-4.70927	32.0886	7.03522	3
9765.62	915.751	903.004	888.116			-5.0103	61.2596	14.9413	3
4882.81	919.324	911.594	904.027			-5.31133	80.0669	12.0647	3
2441.41	917.103	916.273	911.858			-5.61236	83.6026	6.09352	3
1220.7	919.923	920.812	916.21			-5.91339	93.0868	7.80502	3
610.352	920.446	907.191	927.343			-6.21442	89.3967	15.8543	3
305.176	919.403	916.726	919.255			-6.51545	90.8176	1.78273	3
152.588	920.321	919.252	920.352			-6.81648	94.4976	3.59895	3
76.2939	921.101	920.782	922.185			-7.11751	97.6042	4.0948	3
S. meliloti EPS
Ligand conc [nM]	#1	#2	#3			Log ligand conc [nM]	Norm Mean	SD	N
2500000	901.669	873.129	851.307			-2.60206	0	0	3
1250000	906.338	881.761	867.89			-2.90309	19.3843	2.1448	3
625000	909.052	889.876	878.336			-3.20412	33.0443	1.83224	3
312500	913.967	902.563	892.257			-3.50515	54.3091	3.48881	3
156250	919.405	912.909	925.95			-3.80618	83.2506	11.3228	3
78125	922.798	917.652	920.418			-4.10721	88.7786	0.507696	3
39062.5	925.372	920.562	918.911			-4.40824	93.674	6.4759	3
19531.2	924.268	923.609	919.417			-4.70927	94.3504	6.20511	3
9765.62	924.238	922.109	915.594			-5.0103	91.6763	7.7522	3
4882.81	923.29	923.522	914.959			-5.31133	91.0044	8.93155	3
2441.41	924.464	921.09	919.363			-5.61236	92.9402	4.62679	3
1220.7	923.676	916.899	918.382			-5.91339	88.6433	3.64343	3
610.352	923.046	922.764	928.961			-6.21442	96.1713	5.24901	3
305.176	923.637	920.458	922.761			-6.51545	92.8182	0.878601	3
152.588	923.205	923.01	898.445			-6.81648	83.4567	20.1034	3
76.2939	925.157	920.406	916.659			-7.11751	92.3012	7.5582	3
Maltodextrin
Ligand conc [nM]	#1	#2	#3			Log ligand conc [nM]	Norm Mean	SD	N
12000000	926.673	928.378	955.11			-1.92082	85.2584	25.5333	3
6000000	922.188	924.728	948.405			-2.22185	47.4018	42.5616	3
3000000	924.337	927.703	939.961			-2.52288	59.8014	32.9236	3
1500000	930.228	924.23	931.366			-2.82391	63.9538	32.3433	3
750000	924.877	922.89	925.838			-3.12494	32.0022	8.46478	3
375000	925.707	921.363	923.934			-3.42597	28.1781	13.7275	3
187500	925.087	923.046	924.063			-3.727	31.8878	12.1178	3
93750	928.118	920.69	920.802			-4.02803	32.9558	35.4523	3
46875	924.417	921.124	922.644			-4.32906	20.8175	6.62715	3
23437.5	923.99	920.187	918.111			-4.63009	11.634	10.0312	3
11718.8	925.128	920.666	923.269			-4.93112	22.6345	12.0666	3
5859.38	923.433	921.308	921.904			-5.23215	16.7632	4.98222	3
2929.69	925.223	919.283	926.3			-5.53318	20.625	19.1162	3
1464.84	922.681	922.677	917.138			-5.83421	14.4814	20.0128	3
732.422	922.947	921.365	921.386			-6.13524	14.5009	7.31251	3
366.211	924.578	922.866	941.147			-6.43627	44.1132	17.2446	3

## Sheet: Fig7A
Genotype	Inoc	Nodules
Gifu	R7AexoU	0
Gifu	R7AexoU	0
Gifu	R7AexoU	0
Gifu	R7AexoU	0
Gifu	R7AexoU	0
Gifu	R7AexoU	0
Gifu	R7AexoU	0
Gifu	R7AexoU	0
Gifu	R7AexoU	0
Gifu	R7AexoU	0
Gifu	R7AexoU	0
Gifu	R7AexoU	0
Gifu	R7AexoU	0
Gifu	R7AexoU	0
Gifu	R7AexoU	0
Gifu	R7AexoU	0
Gifu	R7AexoU	0
Gifu	R7AexoU	0
Gifu	R7AexoU	0
Gifu	R7AexoU	0
Gifu	R7AexoU	0
Gifu	R7AexoU	0
Gifu	R7AexoU	0
Gifu	R7AexoU	0
Gifu	R7AexoU	0
Gifu	R7AexoU	1
Gifu	R7AexoU	0
Gifu	R7AexoU	0
Gifu	R7AexoU	0
Gifu	R7AexoU	0
Gifu	R7AexoU	0
Gifu	R7AexoU	0
Gifu	R7AexoU	0
Gifu	R7AexoU	0
Gifu	R7AexoU	0
Gifu	R7AexoU	0
epr3_11	R7AexoU	0
epr3_11	R7AexoU	1
epr3_11	R7AexoU	0
epr3_11	R7AexoU	1
epr3_11	R7AexoU	0
epr3_11	R7AexoU	0
epr3_11	R7AexoU	0
epr3_11	R7AexoU	1
epr3_11	R7AexoU	2
epr3_11	R7AexoU	0
epr3_11	R7AexoU	0
epr3_11	R7AexoU	1
epr3_11	R7AexoU	0
epr3_11	R7AexoU	0
epr3_11	R7AexoU	0
epr3_11	R7AexoU	1
epr3_11	R7AexoU	3
epr3_11	R7AexoU	3
epr3_11	R7AexoU	0
epr3_11	R7AexoU	0
epr3_11	R7AexoU	1
epr3_11	R7AexoU	3
epr3_11	R7AexoU	1
epr3_11	R7AexoU	2
epr3_11	R7AexoU	3
epr3_11	R7AexoU	0
epr3_11	R7AexoU	0
epr3_11	R7AexoU	7
epr3_11	R7AexoU	6
epr3_11	R7AexoU	8
epr3_11	R7AexoU	1
epr3_11	R7AexoU	3
epr3a_1	R7AexoU	0
epr3a_1	R7AexoU	0
epr3a_1	R7AexoU	0
epr3a_1	R7AexoU	1
epr3a_1	R7AexoU	1
epr3a_1	R7AexoU	0
epr3a_1	R7AexoU	0
epr3a_1	R7AexoU	2
epr3a_1	R7AexoU	0
epr3a_1	R7AexoU	0
epr3a_1	R7AexoU	0
epr3a_1	R7AexoU	1
epr3a_1	R7AexoU	3
epr3a_1	R7AexoU	2
epr3a_1	R7AexoU	0
epr3a_1	R7AexoU	0
epr3a_1	R7AexoU	0
epr3a_1	R7AexoU	1
epr3a_1	R7AexoU	0
epr3a_1	R7AexoU	3
epr3a_1	R7AexoU	1
epr3a_1	R7AexoU	1
epr3a_1	R7AexoU	1
epr3a_1	R7AexoU	0
epr3a_1	R7AexoU	2
epr3a_1	R7AexoU	1
epr3a_1	R7AexoU	3
epr3a_1	R7AexoU	2
epr3a_1	R7AexoU	2
epr3a_1	R7AexoU	1
epr3a_1	R7AexoU	1
epr3a_1	R7AexoU	2
epr3a_1	R7AexoU	2
epr3a_1	R7AexoU	2
epr3a_1	R7AexoU	1
epr3a_1	R7AexoU	1
epr3a_1	R7AexoU	0
epr3a_1	R7AexoU	0
epra_2	R7AexoU	0
epra_2	R7AexoU	0
epra_2	R7AexoU	0
epra_2	R7AexoU	0
epra_2	R7AexoU	0
epra_2	R7AexoU	0
epra_2	R7AexoU	1
epra_2	R7AexoU	0
epra_2	R7AexoU	1
epra_2	R7AexoU	1
epra_2	R7AexoU	0
epra_2	R7AexoU	0
epra_2	R7AexoU	0
epra_2	R7AexoU	1
epra_2	R7AexoU	0
epra_2	R7AexoU	1
epra_2	R7AexoU	0
epra_2	R7AexoU	0
epra_2	R7AexoU	1
epra_2	R7AexoU	1
epra_2	R7AexoU	2
epra_2	R7AexoU	0
epra_2	R7AexoU	0
epra_2	R7AexoU	1
epra_2	R7AexoU	2
epra_2	R7AexoU	0
epra_2	R7AexoU	1
epra_2	R7AexoU	1
epra_2	R7AexoU	0
epra_2	R7AexoU	2
epra_2	R7AexoU	0
epra_2	R7AexoU	1
epra_2	R7AexoU	3
epra_2	R7AexoU	3
epra_2	R7AexoU	1
epr3/epr3a	R7AexoU	2
epr3/epr3a	R7AexoU	0
epr3/epr3a	R7AexoU	0
epr3/epr3a	R7AexoU	1
epr3/epr3a	R7AexoU	3
epr3/epr3a	R7AexoU	3
epr3/epr3a	R7AexoU	1
epr3/epr3a	R7AexoU	5
epr3/epr3a	R7AexoU	3
epr3/epr3a	R7AexoU	5
epr3/epr3a	R7AexoU	2
epr3/epr3a	R7AexoU	0
epr3/epr3a	R7AexoU	1
epr3/epr3a	R7AexoU	1
epr3/epr3a	R7AexoU	2
epr3/epr3a	R7AexoU	1
epr3/epr3a	R7AexoU	0
epr3/epr3a	R7AexoU	1
epr3/epr3a	R7AexoU	2
epr3/epr3a	R7AexoU	1
epr3/epr3a	R7AexoU	0
epr3/epr3a	R7AexoU	1
epr3/epr3a	R7AexoU	0
epr3/epr3a	R7AexoU	0
epr3/epr3a	R7AexoU	1
epr3/epr3a	R7AexoU	3
epr3/epr3a	R7AexoU	1
epr3/epr3a	R7AexoU	3
epr3/epr3a	R7AexoU	2
epr3/epr3a	R7AexoU	0
epr3/epr3a	R7AexoU	1
epr3/epr3a	R7AexoU	1
epr3/epr3a	R7AexoU	2
epr3/epr3a	R7AexoU	1
epr3/epr3a	R7AexoU	0
epr3/epr3a	R7AexoU	0

## Sheet: Fig8A
geneid	Mean_Nodules_10dpi	Mean_3dpi_root_mock	Mean_3dpi_root_R7A	Mean_3dpi_shoot_mock	Mean_3dpi_shoot_R7A	Mean_Root_hair_mock_rhizobia	Mean_Root_hair_nodC_24hr	Mean_Root_hair_R7A_24hr	Mean_Root_hair_R7A_72hr	Mean_Nodule_primordia_7dpi	Mean_Nodules_21dpi
Epr3a_LotjaGi4g1v0157000	10.5	21.3	26.8	2	3.2	6.9	9	5.1	8.7	20.8	15.6
Epr3_LotjaGi2g1v0324000	447.9	8.3	175.6	15.4	7	1.7	3.4	261.7	346.4	2279.6	270.9

## Sheet: Fig8B
Genotype	Inoc	infection threads
Gifu	R7A	145
Gifu	R7A	102
Gifu	R7A	113
Gifu	R7A	86
Gifu	R7A	105
Gifu	R7A	133
Gifu	R7A	117
Gifu	R7A	108
Gifu	R7A	102
Gifu	R7A	112
Gifu	R7A	86
Gifu	R7A	124
Gifu	R7A	132
Gifu	R7A	164
Gifu	R7A	82
Gifu	R7A	134
Gifu	R7A	142
Gifu	R7A	86
Gifu	R7A	108
Gifu	R7A	122
epr3_11	R7A	73
epr3_11	R7A	70
epr3_11	R7A	68
epr3_11	R7A	66
epr3_11	R7A	62
epr3_11	R7A	86
epr3_11	R7A	74
epr3_11	R7A	82
epr3_11	R7A	88
epr3_11	R7A	76
epr3_11	R7A	97
epr3_11	R7A	124
epr3_11	R7A	66
epr3_11	R7A	109
epr3_11	R7A	116
epr3_11	R7A	98
epr3_11	R7A	121
epr3_11	R7A	133
epr3_11	R7A	96
epr3_11	R7A	84
epr3a_1	R7A	30
epr3a_1	R7A	33
epr3a_1	R7A	74
epr3a_1	R7A	27
epr3a_1	R7A	28
epr3a_1	R7A	32
epr3a_1	R7A	30
epr3a_1	R7A	44
epr3a_1	R7A	36
epr3a_1	R7A	32
epr3a_1	R7A	29
epr3a_1	R7A	43
epr3a_1	R7A	49
epr3a_1	R7A	41
epr3a_1	R7A	36
epr3a_1	R7A	55
epr3a_1	R7A	54
epr3a_1	R7A	62
epr3a_1	R7A	32
epr3a_1	R7A	41
epr3a_2	R7A	26
epr3a_2	R7A	58
epr3a_2	R7A	38
epr3a_2	R7A	28
epr3a_2	R7A	24
epr3a_2	R7A	35
epr3a_2	R7A	62
epr3a_2	R7A	29
epr3a_2	R7A	61
epr3a_2	R7A	44
epr3a_2	R7A	16
epr3a_2	R7A	26
epr3a_2	R7A	57
epr3a_2	R7A	47
epr3a_2	R7A	23
epr3a_2	R7A	34
epr3a_2	R7A	29
epr3a_2	R7A	62
epr3a_2	R7A	55
epr3a_2	R7A	41
epr3_epr3a	R7A	107
epr3_epr3a	R7A	87
epr3_epr3a	R7A	66
epr3_epr3a	R7A	98
epr3_epr3a	R7A	62
epr3_epr3a	R7A	78
epr3_epr3a	R7A	108
epr3_epr3a	R7A	122
epr3_epr3a	R7A	102
epr3_epr3a	R7A	98

## Sheet: Fig8C
Genotype	Inoc	Nodules
Gifu	R7A	6		Quantification
Gifu	R7A	14		Number of nodules formed on the root system of plants at time of harvest
Gifu	R7A	10
Gifu	R7A	11
Gifu	R7A	19
Gifu	R7A	12
Gifu	R7A	10
Gifu	R7A	9
Gifu	R7A	14
Gifu	R7A	10
Gifu	R7A	17
Gifu	R7A	10
Gifu	R7A	11
Gifu	R7A	19
Gifu	R7A	14
Gifu	R7A	18
Gifu	R7A	11
Gifu	R7A	22
Gifu	R7A	13
Gifu	R7A	22
Gifu	R7A	19
Gifu	R7A	13
Gifu	R7A	12
Gifu	R7A	13
Gifu	R7A	17
epr3_11	R7A	6
epr3_11	R7A	10
epr3_11	R7A	7
epr3_11	R7A	7
epr3_11	R7A	8
epr3_11	R7A	13
epr3_11	R7A	7
epr3_11	R7A	8
epr3_11	R7A	10
epr3_11	R7A	12
epr3_11	R7A	13
epr3_11	R7A	10
epr3_11	R7A	8
epr3_11	R7A	10
epr3_11	R7A	10
epr3_11	R7A	6
epr3_11	R7A	13
epr3_11	R7A	15
epr3_11	R7A	5
epr3_11	R7A	8
epr3_11	R7A	12
epr3_11	R7A	14
epr3_11	R7A	8
epr3_11	R7A	8
epr3_11	R7A	9
epr3_11	R7A	11
epr3_11	R7A	9
epr3_11	R7A	9
epr3_11	R7A	7
epr3_11	R7A	9
epr3_11	R7A	7
epr3_11	R7A	9
epr3_11	R7A	10
epr3_11	R7A	10
epr3_11	R7A	11
epr3_11	R7A	13
epr3_11	R7A	10
epr3_11	R7A	7
epr3_11	R7A	10
epr3a_1	R7A	5
epr3a_1	R7A	8
epr3a_1	R7A	4
epr3a_1	R7A	6
epr3a_1	R7A	8
epr3a_1	R7A	8
epr3a_1	R7A	10
epr3a_1	R7A	6
epr3a_1	R7A	9
epr3a_1	R7A	8
epr3a_1	R7A	8
epr3a_1	R7A	7
epr3a_1	R7A	16
epr3a_1	R7A	7
epr3a_1	R7A	7
epr3a_1	R7A	10
epr3a_1	R7A	10
epr3a_1	R7A	13
epr3a_1	R7A	10
epr3a_1	R7A	7
epr3a_1	R7A	10
epr3a_1	R7A	7
epr3a_1	R7A	13
epr3a_1	R7A	9
epr3a_1	R7A	7
epr3a_1	R7A	8
epr3a_1	R7A	14
epr3a_1	R7A	8
epr3a_1	R7A	8
epr3a_1	R7A	11
epr3a_1	R7A	9
epr3a_1	R7A	10
epr3a_1	R7A	12
epr3a_1	R7A	8
epr3a_1	R7A	10
epr3a_1	R7A	9
epr3a_1	R7A	8
epr3a_1	R7A	8
epr3a_1	R7A	12
epr3a_1	R7A	10
epra_2	R7A	12
epra_2	R7A	7
epra_2	R7A	7
epra_2	R7A	8
epra_2	R7A	12
epra_2	R7A	9
epra_2	R7A	7
epra_2	R7A	10
epra_2	R7A	10
epra_2	R7A	6
epra_2	R7A	6
epra_2	R7A	10
epra_2	R7A	8
epra_2	R7A	6
epra_2	R7A	8
epra_2	R7A	9
epra_2	R7A	7
epra_2	R7A	11
epra_2	R7A	9
epra_2	R7A	8
epra_2	R7A	9
epra_2	R7A	6
epra_2	R7A	5
epra_2	R7A	10
epra_2	R7A	6
epra_2	R7A	7
epra_2	R7A	7
epra_2	R7A	7
epra_2	R7A	7
epra_2	R7A	7
epra_2	R7A	7
epra_2	R7A	6
epra_2	R7A	9
epra_2	R7A	11
epra_2	R7A	8
epra_2	R7A	14
epra_2	R7A	8
epra_2	R7A	11
epra_2	R7A	12
epra_2	R7A	10
epra_2	R7A	10
epra_2	R7A	7
epr3_epr3a	R7A	10
epr3_epr3a	R7A	9
epr3_epr3a	R7A	10
epr3_epr3a	R7A	16
epr3_epr3a	R7A	8
epr3_epr3a	R7A	11
epr3_epr3a	R7A	13
epr3_epr3a	R7A	15
epr3_epr3a	R7A	13
epr3_epr3a	R7A	18
epr3_epr3a	R7A	9
epr3_epr3a	R7A	12
epr3_epr3a	R7A	7
epr3_epr3a	R7A	12
epr3_epr3a	R7A	11
epr3_epr3a	R7A	13
epr3_epr3a	R7A	20
epr3_epr3a	R7A	13
epr3_epr3a	R7A	10
epr3_epr3a	R7A	14
epr3_epr3a	R7A	17
epr3_epr3a	R7A	10
epr3_epr3a	R7A	8
epr3_epr3a	R7A	17
epr3_epr3a	R7A	14
epr3_epr3a	R7A	15
epr3_epr3a	R7A	9
epr3_epr3a	R7A	11
epr3_epr3a	R7A	10
epr3_epr3a	R7A	17
epr3_epr3a	R7A	11
epr3_epr3a	R7A	14
epr3_epr3a	R7A	11
epr3_epr3a	R7A	8
epr3_epr3a	R7A	13
epr3_epr3a	R7A	17
epr3_epr3a	R7A	18
epr3_epr3a	R7A	15
epr3_epr3a	R7A	10
epr3_epr3a	R7A	8
epr3_epr3a	R7A	12

## Sheet: SFig4A
3dpi_root_mock		3dpi_root_R7A		3dpi_shoot_R7A		Nodules_21dpi		AM_27dpi		Pod		Seed		Leaf		Immature_flower		Mature_flower
Mean	SD	Mean	SD	Mean	SD	Mean	SD	Mean	SD	Mean	SD	Mean	SD	Mean	SD	Mean	SD	Mean	SD
21.3	3.6	26.8	9.4	3	5	15	0	230.5	27.9	2	2	8	7.7	0	0	0.9	0	0.9	0.8

## Sheet: SFig6A
mL	mAU
0.054268	-0.031555
0.220697	-0.007429
0.387125	0.040482
0.553553	0.016999
0.719982	0.006968
0.88641	-0.003661
1.05284	-0.003322
1.21927	9.2e-05
1.3857	-0.009611
1.55212	-0.00764
1.71855	-0.018778
1.88498	-0.021189
2.05141	-0.024211
2.21784	-0.028592
2.38427	-0.034425
2.5507	-0.039883
2.71712	-0.037222
2.88355	-0.038699
3.04998	-0.032011
3.21641	-0.039428
3.38284	-0.03464
3.54927	-0.035957
3.71569	-0.044267
3.88212	-0.045018
4.04855	-0.038031
4.21498	-0.039705
4.38141	-0.053243
4.54784	-0.043918
4.71427	-0.048991
4.88069	-0.050307
5.04712	-0.052135
5.21355	-0.040407
5.37998	-0.049945
5.54641	-0.050221
5.71284	-0.056415
5.87927	-0.06234
6.04569	-0.054964
6.21212	-0.053104
6.37855	-0.073891
6.54498	-0.072784
6.71141	-0.080541
6.87784	-0.084147
7.04426	-0.080226
7.21069	-0.082153
7.37712	-0.089096
7.54355	-0.076934
7.70998	-0.084002
7.87641	-0.093741
8.04284	-0.093432
8.20926	-0.086648
8.37569	-0.097236
8.54212	-0.095154
8.70855	-0.086062
8.87498	-0.090561
9.04141	-0.100595
9.20783	-0.094966
9.37426	-0.093112
9.54069	-0.091868
9.70712	-0.081162
9.87355	-0.069566
10.04	-0.085354
10.2064	-0.098638
10.3728	-0.103147
10.5393	-0.104498
10.7057	-0.101562
10.8721	-0.107471
11.0385	-0.100247
11.205	-0.095608
11.3714	-0.100968
11.5378	-0.106689
11.7043	-0.106139
11.8707	-0.11016
12.0371	-0.110134
12.2035	-0.109274
12.37	-0.111643
12.5364	-0.104356
12.7028	-0.109013
12.8693	-0.102677
13.0357	-0.101125
13.2021	-0.105669
13.3685	-0.107676
13.535	-0.110282
13.7014	-0.105141
13.8678	-0.100257
14.0343	-0.10043
14.2007	-0.112561
14.3671	-0.111296
14.5335	-0.111779
14.7	-0.108807
14.8664	-0.115724
15.0328	-0.115565
15.1993	-0.106632
15.3657	-0.086269
15.5321	-0.092597
15.6985	-0.094013
15.865	-0.101026
16.0314	-0.09436
16.1978	-0.102336
16.3643	-0.103262
16.5307	-0.100178
16.6971	-0.095913
16.8635	-0.104559
17.03	-0.088525
17.1964	-0.102264
17.3628	-0.103756
17.5293	-0.101742
17.6957	-0.108583
17.8621	-0.098977
18.0285	-0.106906
18.195	-0.104739
18.3614	-0.102097
18.5278	-0.091214
18.6943	-0.095012
18.8607	-0.095031
19.0271	-0.092917
19.1935	-0.08571
19.36	-0.08017
19.5264	-0.066851
19.6928	-0.05649
19.8593	-0.042532
20.0257	-0.031681
20.1921	-0.022654
20.3585	-0.021778
20.525	-0.018617
20.6914	-0.022987
20.8578	-0.026737
21.0243	-0.040574
21.1907	-0.052622
21.3571	-0.064808
21.5235	-0.068476
21.69	-0.080657
21.8564	-0.084158
22.0228	-0.090122
22.1893	-0.090547
22.3557	-0.097051
22.5221	-0.091465
22.6885	-0.098111
22.855	-0.103722
23.0214	-0.101692
23.1878	-0.113705
23.3543	-0.108759
23.5207	-0.110053
23.6871	-0.110336
23.8535	-0.107397
24.02	-0.105075
24.1864	-0.118658
24.3528	-0.117139
24.5193	-0.108885
24.6857	-0.108799
24.8521	-0.106555
25.0185	-0.112123
25.185	-0.10597
25.3514	-0.111774
25.5178	-0.109269
25.6843	-0.124944
25.8507	-0.118958
26.0171	-0.122616
26.1835	-0.122859
26.35	-0.118374
26.5164	-0.120776
26.6828	-0.123084
26.8493	-0.125644
27.0157	-0.125723
27.1821	-0.12499
27.3485	-0.119374
27.515	-0.118986
27.6814	-0.120707
27.8478	-0.12565
28.0143	-0.12351
28.1807	-0.118604
28.3471	-0.119914
28.5135	-0.128941
28.68	-0.123498
28.8464	-0.123563
29.0128	-0.123513
29.1793	-0.126773
29.3457	-0.120351
29.5121	-0.111841
29.6785	-0.113236
29.845	-0.125887
30.0114	-0.117071
30.1778	-0.122277
30.3443	-0.121869
30.5107	-0.119078
30.6771	-0.120277
30.8435	-0.117796
31.01	-0.115676
31.1764	-0.110163
31.3428	-0.122741
31.5092	-0.112584
31.6757	-0.116703
31.8421	-0.12567
32.0085	-0.121746
32.175	-0.116657
32.3414	-0.115619
32.5078	-0.120491
32.6742	-0.112157
32.8407	-0.118114
33.0071	-0.122607
33.1735	-0.125003
33.34	-0.129787
33.5064	-0.119279
33.6728	-0.120317
33.8392	-0.125072
34.0057	-0.12299
34.1721	-0.125409
34.3385	-0.120119
34.505	-0.1217
34.6714	-0.126571
34.8378	-0.121751
35.0042	-0.126583
35.1707	-0.131976
35.3371	-0.125895
35.5035	-0.131226
35.67	-0.139127
35.8364	-0.127343
36.0028	-0.125609
36.1692	-0.132073
36.3357	-0.131406
36.5021	-0.129869
36.6685	-0.119045
36.835	-0.137304
37.0014	-0.13503
37.1678	-0.139075
37.3342	-0.130496
37.5007	-0.122519
37.6671	-0.125482
37.8335	-0.126012
38	-0.124509
38.1664	-0.125705
38.3328	-0.117384
38.4992	-0.131962
38.6657	-0.122919
38.8321	-0.122369
38.9985	-0.130238
39.165	-0.125717
39.3314	-0.128501
39.4978	-0.089894
39.6642	-0.112888
39.8307	-0.127302
39.9971	-0.133416
40.1635	-0.130876
40.33	-0.133345
40.4964	-0.125702
40.6628	-0.129408
40.8292	-0.122001
40.9957	-0.121348
41.1621	-0.122527
41.3285	-0.127216
41.495	-0.110643
41.6614	-0.103586
41.8278	-0.092677
41.9942	-0.07505
42.1607	-0.066949
42.3271	-0.049765
42.4935	-0.02592
42.66	-0.017423
42.8264	0.00394
42.9928	0.033822
43.1592	0.055534
43.3257	0.092409
43.4921	0.122615
43.6585	0.172394
43.825	0.217585
43.9914	0.262137
44.1578	0.314041
44.3242	0.35755
44.4907	0.410552
44.6571	0.451328
44.8235	0.508412
44.99	0.562261
45.1564	0.606481
45.3228	0.671817
45.4892	0.732693
45.6557	0.782232
45.8221	0.838672
45.9885	0.89831
46.155	0.961657
46.3214	1.01562
46.4878	1.06515
46.6542	1.11136
46.8207	1.14535
46.9871	1.19322
47.1535	1.23639
47.32	1.27565
47.4864	1.30587
47.6528	1.35484
47.8192	1.40296
47.9857	1.44702
48.1521	1.48487
48.3185	1.53869
48.485	1.5947
48.6514	1.66671
48.8178	1.71678
48.9842	1.78353
49.1507	1.84229
49.3171	1.90778
49.4835	1.97911
49.65	2.05601
49.8164	2.12972
49.9828	2.19454
50.1492	2.26844
50.3157	2.33545
50.4821	2.40164
50.6485	2.46866
50.815	2.53558
50.9814	2.60581
51.1478	2.6747
51.3142	2.73195
51.4807	2.81169
51.6471	2.87535
51.8135	2.9378
51.98	3.01345
52.1464	3.10043
52.3128	3.17366
52.4792	3.25331
52.6457	3.34083
52.8121	3.43011
52.9785	3.53569
53.145	3.63413
53.3114	3.74588
53.4778	3.85994
53.6442	3.97703
53.8107	4.10633
53.9771	4.23886
54.1435	4.37302
54.31	4.49566
54.4764	4.63465
54.6428	4.77777
54.8092	4.92129
54.9757	5.07135
55.1421	5.2055
55.3085	5.3369
55.475	5.46781
55.6414	5.59658
55.8078	5.70906
55.9742	5.79963
56.1407	5.90643
56.3071	5.99329
56.4735	6.07628
56.64	6.13974
56.8064	6.19913
56.9728	6.2422
57.1392	6.28329
57.3057	6.30819
57.4721	6.31602
57.6385	6.31751
57.8049	6.31306
57.9714	6.29373
58.1378	6.26611
58.3042	6.2446
58.4707	6.19668
58.6371	6.14087
58.8035	6.09229
58.9699	6.03722
59.1364	5.97048
59.3028	5.89708
59.4692	5.82953
59.6357	5.76005
59.8021	5.69036
59.9685	5.61696
60.1349	5.55383
60.3014	5.48242
60.4678	5.40232
60.6342	5.33531
60.8007	5.26577
60.9671	5.19945
61.1335	5.13778
61.3	5.06698
61.4664	5.01421
61.6328	4.94787
61.7992	4.8917
61.9657	4.84288
62.1321	4.79797
62.2985	4.75065
62.465	4.70781
62.6314	4.67586
62.7978	4.64495
62.9642	4.62134
63.1307	4.63094
63.2971	4.63524
63.4635	4.68581
63.6299	4.75815
63.7964	4.87571
63.9628	5.042
64.1292	5.28832
64.2957	5.62275
64.4621	6.06458
64.6285	6.64603
64.7949	7.39563
64.9614	8.32851
65.1278	9.50276
65.2942	10.9359
65.4607	12.6458
65.6271	14.7004
65.7935	17.1266
65.9599	19.9731
66.1264	23.239
66.2928	26.9877
66.4592	31.2407
66.6257	36.013
66.7921	41.3228
66.9585	47.189
67.1249	53.598
67.2914	60.5287
67.4578	67.9111
67.6242	75.7983
67.7907	84.038
67.9571	92.5869
68.1235	101.338
68.2899	110.23
68.4564	119.163
68.6228	128.044
68.7892	136.713
68.9557	145.12
69.1221	153.063
69.2885	160.471
69.4549	167.253
69.6214	173.204
69.7878	178.369
69.9542	182.624
70.1207	185.864
70.2871	188.066
70.4535	189.248
70.6199	189.369
70.7864	188.493
70.9528	186.603
71.1192	183.798
71.2857	180.114
71.4521	175.628
71.6185	170.449
71.7849	164.685
71.9514	158.413
72.1178	151.744
72.2842	144.742
72.4507	137.535
72.6171	130.239
72.7835	122.883
72.9499	115.565
73.1164	108.362
73.2828	101.252
73.4492	94.3468
73.6157	87.7234
73.7821	81.3379
73.9485	75.2435
74.1149	69.4645
74.2814	64.0315
74.4478	58.8802
74.6142	54.0682
74.7807	49.5404
74.9471	45.364
75.1135	41.4665
75.2799	37.8965
75.4464	34.6575
75.6128	31.6442
75.7792	28.912
75.9457	26.4302
76.1121	24.1866
76.2785	22.123
76.4449	20.284
76.6114	18.6328
76.7778	17.1569
76.9442	15.7952
77.1107	14.5972
77.2771	13.5308
77.4435	12.5699
77.6099	11.7149
77.7764	10.9502
77.9428	10.2628
78.1092	9.64583
78.2756	9.10175
78.4421	8.59088
78.6085	8.14494
78.7749	7.74531
78.9414	7.36846
79.1078	7.04549
79.2742	6.73458
79.4407	6.46076
79.6071	6.21791
79.7735	5.97568
79.9399	5.76361
80.1064	5.55978
80.2728	5.37296
80.4392	5.20137
80.6057	5.02522
80.7721	4.86937
80.9385	4.71919
81.1049	4.58234
81.2714	4.44915
81.4378	4.31415
81.6042	4.17958
81.7707	4.06915
81.9371	3.94917
82.1035	3.82714
82.2699	3.72735
82.4364	3.62577
82.6028	3.52746
82.7692	3.44395
82.9356	3.35402
83.1021	3.27229
83.2685	3.19408
83.4349	3.1189
83.6014	3.03934
83.7678	2.97798
83.9342	2.91853
84.1006	2.85524
84.2671	2.80414
84.4335	2.74614
84.5999	2.69193
84.7664	2.65596
84.9328	2.60783
85.0992	2.57499
85.2656	2.54349
85.4321	2.51016
85.5985	2.4759
85.7649	2.44592
85.9314	2.41756
86.0978	2.38665
86.2642	2.36528
86.4306	2.34547
86.5971	2.32184
86.7635	2.30003
86.9299	2.27713
87.0964	2.25865
87.2628	2.24488
87.4292	2.22554
87.5957	2.21209
87.7621	2.19184
87.9285	2.17665
88.0949	2.15964
88.2614	2.1481
88.4278	2.12682
88.5942	2.11821
88.7606	2.09816
88.9271	2.07539
89.0935	2.07006
89.2599	2.04526
89.4264	2.02703
89.5928	2.01198
89.7592	1.99718
89.9256	1.98556
90.0921	1.9709
90.2585	1.95518
90.4249	1.94291
90.5914	1.92718
90.7578	1.90025
90.9242	1.88373
91.0906	1.86696
91.2571	1.85174
91.4235	1.83751
91.5899	1.81714
91.7564	1.80569
91.9228	1.79715
92.0892	1.78089
92.2556	1.75643
92.4221	1.74889
92.5885	1.73781
92.7549	1.71763
92.9214	1.71349
93.0878	1.70094
93.2542	1.68856
93.4206	1.67466
93.5871	1.66634
93.7535	1.65683
93.9199	1.64608
94.0864	1.6354
94.2528	1.63268
94.4192	1.61959
94.5856	1.6036
94.7521	1.60442
94.9185	1.5981
95.0849	1.58645
95.2514	1.57739
95.4178	1.57048
95.5842	1.56963
95.7506	1.55929
95.9171	1.55353
96.0835	1.55321
96.2499	1.54696
96.4164	1.54588
96.5828	1.53152
96.7492	1.5324
96.9156	1.52624
97.0821	1.51802
97.2485	1.51773
97.4149	1.51414
97.5814	1.51253
97.7478	1.5021
97.9142	1.49962
98.0806	1.49236
98.2471	1.48662
98.4135	1.48256
98.5799	1.47368
98.7464	1.47956
98.9128	1.47548
99.0792	1.46948
99.2456	1.46906
99.4121	1.47063
99.5785	1.47643
99.7449	1.46792
99.9114	1.46401
100.078	1.46138

[truncated: 11 more sheets: SFig6B, SFig6C, SFig6D, SFig7BC, SFig10, SFig11A_RLU_over_time, SFig11A_MEAN_SEM_N, SFig11B_total_ROS, SFig11C_RLU_over_time, SFig11C_MEAN_SEM_N, SFig11D_total_ROS]
