# Supplementary material for: A glycan receptor kinase facilitates intracellular accommodation of arbuscular mycorrhiza and symbiotic rhizobia in the legume Lotus japonicus
Source: PLoS Biol. 2023 May 18;21(5):e3002127. doi: 10.1371/journal.pbio.3002127 (PMC10231839; doi:10.1371/journal.pbio.3002127)
Supplement: S1 Information — (ZIP) [file pbio.3002127.s017.zip]

Archive with 7 entries (7 files):
- AtLYK3_F4IB81_ecto_20-233_AF2.pdb
- EPR3a_LotjaGi4g1v0157000_ecto_25_223_AF2.pdb
- FvLYK3_XP004300916_ecto_21-211_AF2.pdb
- HvRLK9_KAE8783007_ecto_24-216_AF2.pdb
- MtLYK10_G7JZ13_ecto_25-221_AF2.pdb
- ToEPR_A0A221I0T5_ecto_27-221_AF2.pdb
- ZmRLK8_A0A1D6NMX9_ecto_23-232_AF2.pdb
