# Supplementary material for: A glycan receptor kinase facilitates intracellular accommodation of arbuscular mycorrhiza and symbiotic rhizobia in the legume Lotus japonicus
Source: PLoS Biol. 2023 May 18;21(5):e3002127. doi: 10.1371/journal.pbio.3002127 (PMC10231839; doi:10.1371/journal.pbio.3002127)
Supplement: S1 Information — (ZIP) [file pbio.3002127.s017.zip › AtLYK3_F4IB81_ecto_20-233_AF2.pdb]

ATOM      1  N   LYS A   1       4.115   7.697  -1.444  1.00 82.84           N  
ATOM      2  H   LYS A   1       4.276   7.434  -2.406  1.00 82.84           H  
ATOM      3  H2  LYS A   1       4.954   7.492  -0.920  1.00 82.84           H  
ATOM      4  H3  LYS A   1       3.373   7.096  -1.115  1.00 82.84           H  
ATOM      5  CA  LYS A   1       3.735   9.144  -1.357  1.00 82.84           C  
ATOM      6  HA  LYS A   1       3.475   9.384  -0.326  1.00 82.84           H  
ATOM      7  C   LYS A   1       2.501   9.403  -2.236  1.00 82.84           C  
ATOM      8  CB  LYS A   1       4.929  10.030  -1.792  1.00 82.84           C  
ATOM      9  HB2 LYS A   1       5.777   9.805  -1.146  1.00 82.84           H  
ATOM     10  HB3 LYS A   1       5.205   9.748  -2.809  1.00 82.84           H  
ATOM     11  O   LYS A   1       2.365   8.694  -3.227  1.00 82.84           O  
ATOM     12  CG  LYS A   1       4.692  11.555  -1.763  1.00 82.84           C  
ATOM     13  HG2 LYS A   1       3.841  11.803  -2.396  1.00 82.84           H  
ATOM     14  HG3 LYS A   1       4.483  11.868  -0.740  1.00 82.84           H  
ATOM     15  CD  LYS A   1       5.907  12.333  -2.290  1.00 82.84           C  
ATOM     16  HD2 LYS A   1       6.744  12.198  -1.604  1.00 82.84           H  
ATOM     17  HD3 LYS A   1       6.185  11.934  -3.265  1.00 82.84           H  
ATOM     18  CE  LYS A   1       5.581  13.826  -2.437  1.00 82.84           C  
ATOM     19  HE2 LYS A   1       5.291  14.221  -1.464  1.00 82.84           H  
ATOM     20  HE3 LYS A   1       4.728  13.928  -3.108  1.00 82.84           H  
ATOM     21  NZ  LYS A   1       6.745  14.578  -2.973  1.00 82.84           N  
ATOM     22  HZ1 LYS A   1       6.999  14.223  -3.884  1.00 82.84           H  
ATOM     23  HZ2 LYS A   1       7.547  14.478  -2.367  1.00 82.84           H  
ATOM     24  HZ3 LYS A   1       6.529  15.560  -3.064  1.00 82.84           H  
ATOM     25  N   PRO A   2       1.605  10.364  -1.933  1.00 91.22           N  
ATOM     26  CA  PRO A   2       0.533  10.759  -2.858  1.00 91.22           C  
ATOM     27  HA  PRO A   2      -0.176   9.937  -2.956  1.00 91.22           H  
ATOM     28  C   PRO A   2       1.066  11.168  -4.243  1.00 91.22           C  
ATOM     29  CB  PRO A   2      -0.178  11.935  -2.185  1.00 91.22           C  
ATOM     30  HB2 PRO A   2       0.303  12.867  -2.482  1.00 91.22           H  
ATOM     31  HB3 PRO A   2      -1.241  11.970  -2.423  1.00 91.22           H  
ATOM     32  O   PRO A   2       2.107  11.824  -4.323  1.00 91.22           O  
ATOM     33  CG  PRO A   2       0.078  11.700  -0.698  1.00 91.22           C  
ATOM     34  HG2 PRO A   2      -0.616  10.957  -0.305  1.00 91.22           H  
ATOM     35  HG3 PRO A   2       0.014  12.626  -0.126  1.00 91.22           H  
ATOM     36  CD  PRO A   2       1.490  11.118  -0.690  1.00 91.22           C  
ATOM     37  HD2 PRO A   2       2.207  11.939  -0.681  1.00 91.22           H  
ATOM     38  HD3 PRO A   2       1.626  10.481   0.184  1.00 91.22           H  
ATOM     39  N   MET A   3       0.371  10.786  -5.316  1.00 93.49           N  
ATOM     40  H   MET A   3      -0.459  10.225  -5.191  1.00 93.49           H  
ATOM     41  CA  MET A   3       0.730  11.152  -6.686  1.00 93.49           C  
ATOM     42  HA  MET A   3       1.815  11.121  -6.781  1.00 93.49           H  
ATOM     43  C   MET A   3       0.255  12.574  -6.976  1.00 93.49           C  
ATOM     44  CB  MET A   3       0.149  10.140  -7.686  1.00 93.49           C  
ATOM     45  HB2 MET A   3       0.540   9.150  -7.449  1.00 93.49           H  
ATOM     46  HB3 MET A   3      -0.937  10.113  -7.599  1.00 93.49           H  
ATOM     47  O   MET A   3      -0.922  12.892  -6.802  1.00 93.49           O  
ATOM     48  CG  MET A   3       0.537  10.478  -9.131  1.00 93.49           C  
ATOM     49  HG2 MET A   3       0.090  11.433  -9.408  1.00 93.49           H  
ATOM     50  HG3 MET A   3       1.619  10.595  -9.191  1.00 93.49           H  
ATOM     51  SD  MET A   3       0.029   9.242 -10.353  1.00 93.49           S  
ATOM     52  CE  MET A   3       1.314   8.001 -10.019  1.00 93.49           C  
ATOM     53  HE1 MET A   3       1.074   7.456  -9.106  1.00 93.49           H  
ATOM     54  HE2 MET A   3       2.282   8.489  -9.903  1.00 93.49           H  
ATOM     55  HE3 MET A   3       1.393   7.303 -10.852  1.00 93.49           H  
ATOM     56  N   ASN A   4       1.176  13.421  -7.431  1.00 94.31           N  
ATOM     57  H   ASN A   4       2.116  13.083  -7.579  1.00 94.31           H  
ATOM     58  CA  ASN A   4       0.863  14.796  -7.801  1.00 94.31           C  
ATOM     59  HA  ASN A   4       0.224  15.224  -7.029  1.00 94.31           H  
ATOM     60  C   ASN A   4       0.095  14.852  -9.129  1.00 94.31           C  
ATOM     61  CB  ASN A   4       2.154  15.623  -7.874  1.00 94.31           C  
ATOM     62  HB2 ASN A   4       1.916  16.605  -8.283  1.00 94.31           H  
ATOM     63  HB3 ASN A   4       2.852  15.137  -8.555  1.00 94.31           H  
ATOM     64  O   ASN A   4       0.254  13.996 -10.000  1.00 94.31           O  
ATOM     65  CG  ASN A   4       2.832  15.857  -6.535  1.00 94.31           C  
ATOM     66  ND2 ASN A   4       4.072  16.284  -6.573  1.00 94.31           N  
ATOM     67 HD21 ASN A   4       4.495  16.484  -7.468  1.00 94.31           H  
ATOM     68 HD22 ASN A   4       4.441  16.632  -5.700  1.00 94.31           H  
ATOM     69  OD1 ASN A   4       2.297  15.697  -5.450  1.00 94.31           O  
ATOM     70  N   CYS A   5      -0.700  15.900  -9.301  1.00 94.60           N  
ATOM     71  H   CYS A   5      -0.814  16.552  -8.539  1.00 94.60           H  
ATOM     72  CA  CYS A   5      -1.474  16.153 -10.505  1.00 94.60           C  
ATOM     73  HA  CYS A   5      -1.025  15.618 -11.342  1.00 94.60           H  
ATOM     74  C   CYS A   5      -1.482  17.645 -10.844  1.00 94.60           C  
ATOM     75  CB  CYS A   5      -2.882  15.599 -10.289  1.00 94.60           C  
ATOM     76  HB2 CYS A   5      -3.486  15.748 -11.183  1.00 94.60           H  
ATOM     77  HB3 CYS A   5      -2.779  14.529 -10.109  1.00 94.60           H  
ATOM     78  O   CYS A   5      -1.679  18.490  -9.975  1.00 94.60           O  
ATOM     79  SG  CYS A   5      -3.760  16.250  -8.856  1.00 94.60           S  
ATOM     80  N   SER A   6      -1.273  17.966 -12.120  1.00 92.86           N  
ATOM     81  H   SER A   6      -0.978  17.245 -12.762  1.00 92.86           H  
ATOM     82  CA  SER A   6      -1.278  19.356 -12.601  1.00 92.86           C  
ATOM     83  HA  SER A   6      -1.064  20.031 -11.773  1.00 92.86           H  
ATOM     84  C   SER A   6      -2.631  19.767 -13.182  1.00 92.86           C  
ATOM     85  CB  SER A   6      -0.182  19.562 -13.650  1.00 92.86           C  
ATOM     86  HB2 SER A   6      -0.099  20.626 -13.871  1.00 92.86           H  
ATOM     87  HB3 SER A   6      -0.446  19.032 -14.565  1.00 92.86           H  
ATOM     88  O   SER A   6      -3.025  20.922 -13.067  1.00 92.86           O  
ATOM     89  OG  SER A   6       1.061  19.077 -13.174  1.00 92.86           O  
ATOM     90  HG  SER A   6       1.758  19.397 -13.751  1.00 92.86           H  
ATOM     91  N   ASP A   7      -3.349  18.820 -13.792  1.00 92.93           N  
ATOM     92  H   ASP A   7      -2.999  17.873 -13.799  1.00 92.93           H  
ATOM     93  CA  ASP A   7      -4.667  19.044 -14.383  1.00 92.93           C  
ATOM     94  HA  ASP A   7      -4.773  20.096 -14.652  1.00 92.93           H  
ATOM     95  C   ASP A   7      -5.769  18.699 -13.376  1.00 92.93           C  
ATOM     96  CB  ASP A   7      -4.784  18.239 -15.683  1.00 92.93           C  
ATOM     97  HB2 ASP A   7      -4.003  18.565 -16.369  1.00 92.93           H  
ATOM     98  HB3 ASP A   7      -4.621  17.183 -15.465  1.00 92.93           H  
ATOM     99  O   ASP A   7      -6.030  17.530 -13.084  1.00 92.93           O  
ATOM    100  CG  ASP A   7      -6.142  18.403 -16.373  1.00 92.93           C  
ATOM    101  OD1 ASP A   7      -6.982  19.201 -15.888  1.00 92.93           O  
ATOM    102  OD2 ASP A   7      -6.344  17.679 -17.366  1.00 92.93           O  
ATOM    103  N   THR A   8      -6.423  19.733 -12.848  1.00 92.46           N  
ATOM    104  H   THR A   8      -6.190  20.663 -13.166  1.00 92.46           H  
ATOM    105  CA  THR A   8      -7.514  19.613 -11.873  1.00 92.46           C  
ATOM    106  HA  THR A   8      -7.233  18.877 -11.120  1.00 92.46           H  
ATOM    107  C   THR A   8      -8.833  19.141 -12.483  1.00 92.46           C  
ATOM    108  CB  THR A   8      -7.734  20.930 -11.129  1.00 92.46           C  
ATOM    109  HB  THR A   8      -8.601  20.826 -10.477  1.00 92.46           H  
ATOM    110  O   THR A   8      -9.742  18.768 -11.746  1.00 92.46           O  
ATOM    111  CG2 THR A   8      -6.520  21.316 -10.280  1.00 92.46           C  
ATOM    112 HG21 THR A   8      -6.314  20.525  -9.559  1.00 92.46           H  
ATOM    113 HG22 THR A   8      -5.644  21.458 -10.913  1.00 92.46           H  
ATOM    114 HG23 THR A   8      -6.724  22.240  -9.741  1.00 92.46           H  
ATOM    115  OG1 THR A   8      -7.960  21.975 -12.044  1.00 92.46           O  
ATOM    116  HG1 THR A   8      -8.111  22.783 -11.547  1.00 92.46           H  
ATOM    117  N   THR A   9      -8.946  19.118 -13.814  1.00 93.39           N  
ATOM    118  H   THR A   9      -8.157  19.406 -14.374  1.00 93.39           H  
ATOM    119  CA  THR A   9     -10.128  18.611 -14.530  1.00 93.39           C  
ATOM    120  HA  THR A   9     -11.004  18.739 -13.895  1.00 93.39           H  
ATOM    121  C   THR A   9     -10.033  17.117 -14.831  1.00 93.39           C  
ATOM    122  CB  THR A   9     -10.389  19.399 -15.821  1.00 93.39           C  
ATOM    123  HB  THR A   9     -11.369  19.104 -16.196  1.00 93.39           H  
ATOM    124  O   THR A   9     -11.013  16.488 -15.235  1.00 93.39           O  
ATOM    125  CG2 THR A   9     -10.418  20.910 -15.589  1.00 93.39           C  
ATOM    126 HG21 THR A   9      -9.426  21.272 -15.320  1.00 93.39           H  
ATOM    127 HG22 THR A   9     -11.123  21.149 -14.792  1.00 93.39           H  
ATOM    128 HG23 THR A   9     -10.735  21.405 -16.507  1.00 93.39           H  
ATOM    129  OG1 THR A   9      -9.449  19.130 -16.833  1.00 93.39           O  
ATOM    130  HG1 THR A   9      -8.551  19.202 -16.502  1.00 93.39           H  
ATOM    131  N   ARG A  10      -8.857  16.523 -14.602  1.00 93.87           N  
ATOM    132  H   ARG A  10      -8.095  17.103 -14.281  1.00 93.87           H  
ATOM    133  CA  ARG A  10      -8.580  15.140 -14.952  1.00 93.87           C  
ATOM    134  HA  ARG A  10      -8.935  15.006 -15.974  1.00 93.87           H  
ATOM    135  C   ARG A  10      -9.319  14.150 -14.056  1.00 93.87           C  
ATOM    136  CB  ARG A  10      -7.068  14.934 -14.949  1.00 93.87           C  
ATOM    137  HB2 ARG A  10      -6.669  15.054 -13.942  1.00 93.87           H  
ATOM    138  HB3 ARG A  10      -6.623  15.689 -15.597  1.00 93.87           H  
ATOM    139  O   ARG A  10      -9.167  14.154 -12.833  1.00 93.87           O  
ATOM    140  CG  ARG A  10      -6.725  13.547 -15.479  1.00 93.87           C  
ATOM    141  HG2 ARG A  10      -6.858  12.807 -14.689  1.00 93.87           H  
ATOM    142  HG3 ARG A  10      -7.373  13.301 -16.320  1.00 93.87           H  
ATOM    143  CD  ARG A  10      -5.284  13.546 -15.963  1.00 93.87           C  
ATOM    144  HD2 ARG A  10      -4.629  13.847 -15.145  1.00 93.87           H  
ATOM    145  HD3 ARG A  10      -5.182  14.272 -16.769  1.00 93.87           H  
ATOM    146  NE  ARG A  10      -4.958  12.216 -16.466  1.00 93.87           N  
ATOM    147  HE  ARG A  10      -5.729  11.701 -16.866  1.00 93.87           H  
ATOM    148  NH1 ARG A  10      -2.682  12.187 -16.103  1.00 93.87           N  
ATOM    149 HH11 ARG A  10      -2.740  13.115 -15.710  1.00 93.87           H  
ATOM    150 HH12 ARG A  10      -1.820  11.661 -16.129  1.00 93.87           H  
ATOM    151  NH2 ARG A  10      -3.748  10.489 -17.097  1.00 93.87           N  
ATOM    152 HH21 ARG A  10      -2.899   9.949 -17.187  1.00 93.87           H  
ATOM    153 HH22 ARG A  10      -4.569  10.081 -17.520  1.00 93.87           H  
ATOM    154  CZ  ARG A  10      -3.782  11.648 -16.543  1.00 93.87           C  
ATOM    155  N   LEU A  11     -10.037  13.239 -14.713  1.00 94.91           N  
ATOM    156  H   LEU A  11     -10.115  13.350 -15.714  1.00 94.91           H  
ATOM    157  CA  LEU A  11     -10.710  12.084 -14.129  1.00 94.91           C  
ATOM    158  HA  LEU A  11     -10.467  12.026 -13.067  1.00 94.91           H  
ATOM    159  C   LEU A  11     -10.226  10.808 -14.825  1.00 94.91           C  
ATOM    160  CB  LEU A  11     -12.228  12.274 -14.292  1.00 94.91           C  
ATOM    161  HB2 LEU A  11     -12.502  13.261 -13.921  1.00 94.91           H  
ATOM    162  HB3 LEU A  11     -12.461  12.251 -15.357  1.00 94.91           H  
ATOM    163  O   LEU A  11     -10.111  10.771 -16.049  1.00 94.91           O  
ATOM    164  CG  LEU A  11     -13.092  11.219 -13.576  1.00 94.91           C  
ATOM    165  HG  LEU A  11     -12.793  10.215 -13.879  1.00 94.91           H  
ATOM    166  CD1 LEU A  11     -12.973  11.346 -12.057  1.00 94.91           C  
ATOM    167 HD11 LEU A  11     -12.946  12.398 -11.774  1.00 94.91           H  
ATOM    168 HD12 LEU A  11     -12.064  10.851 -11.716  1.00 94.91           H  
ATOM    169 HD13 LEU A  11     -13.835  10.891 -11.570  1.00 94.91           H  
ATOM    170  CD2 LEU A  11     -14.560  11.409 -13.954  1.00 94.91           C  
ATOM    171 HD21 LEU A  11     -15.169  10.633 -13.491  1.00 94.91           H  
ATOM    172 HD22 LEU A  11     -14.672  11.337 -15.036  1.00 94.91           H  
ATOM    173 HD23 LEU A  11     -14.906  12.389 -13.625  1.00 94.91           H  
ATOM    174  N   CYS A  12      -9.967   9.750 -14.065  1.00 96.42           N  
ATOM    175  H   CYS A  12     -10.005   9.850 -13.061  1.00 96.42           H  
ATOM    176  CA  CYS A  12      -9.650   8.434 -14.614  1.00 96.42           C  
ATOM    177  HA  CYS A  12     -10.102   8.336 -15.601  1.00 96.42           H  
ATOM    178  C   CYS A  12     -10.204   7.313 -13.730  1.00 96.42           C  
ATOM    179  CB  CYS A  12      -8.131   8.300 -14.759  1.00 96.42           C  
ATOM    180  HB2 CYS A  12      -7.913   7.402 -15.337  1.00 96.42           H  
ATOM    181  HB3 CYS A  12      -7.737   9.159 -15.303  1.00 96.42           H  
ATOM    182  O   CYS A  12     -10.570   7.537 -12.576  1.00 96.42           O  
ATOM    183  SG  CYS A  12      -7.296   8.149 -13.165  1.00 96.42           S  
ATOM    184  N   SER A  13     -10.224   6.084 -14.246  1.00 96.69           N  
ATOM    185  H   SER A  13      -9.895   5.945 -15.191  1.00 96.69           H  
ATOM    186  CA  SER A  13     -10.375   4.900 -13.399  1.00 96.69           C  
ATOM    187  HA  SER A  13     -11.052   5.126 -12.575  1.00 96.69           H  
ATOM    188  C   SER A  13      -9.023   4.501 -12.804  1.00 96.69           C  
ATOM    189  CB  SER A  13     -10.973   3.733 -14.180  1.00 96.69           C  
ATOM    190  HB2 SER A  13     -10.340   3.509 -15.038  1.00 96.69           H  
ATOM    191  HB3 SER A  13     -11.009   2.857 -13.532  1.00 96.69           H  
ATOM    192  O   SER A  13      -8.015   4.458 -13.506  1.00 96.69           O  
ATOM    193  OG  SER A  13     -12.285   4.032 -14.623  1.00 96.69           O  
ATOM    194  HG  SER A  13     -12.644   4.739 -14.082  1.00 96.69           H  
ATOM    195  N   SER A  14      -9.016   4.177 -11.516  1.00 97.35           N  
ATOM    196  H   SER A  14      -9.880   4.247 -10.998  1.00 97.35           H  
ATOM    197  CA  SER A  14      -7.856   3.680 -10.772  1.00 97.35           C  
ATOM    198  HA  SER A  14      -7.103   3.304 -11.464  1.00 97.35           H  
ATOM    199  C   SER A  14      -8.296   2.530  -9.868  1.00 97.35           C  
ATOM    200  CB  SER A  14      -7.249   4.836  -9.970  1.00 97.35           C  
ATOM    201  HB2 SER A  14      -6.975   5.633 -10.661  1.00 97.35           H  
ATOM    202  HB3 SER A  14      -8.010   5.220  -9.290  1.00 97.35           H  
ATOM    203  O   SER A  14      -9.487   2.383  -9.583  1.00 97.35           O  
ATOM    204  OG  SER A  14      -6.113   4.475  -9.204  1.00 97.35           O  
ATOM    205  HG  SER A  14      -5.527   3.918  -9.722  1.00 97.35           H  
ATOM    206  N   PHE A  15      -7.344   1.711  -9.432  1.00 97.90           N  
ATOM    207  H   PHE A  15      -6.382   1.921  -9.654  1.00 97.90           H  
ATOM    208  CA  PHE A  15      -7.593   0.610  -8.509  1.00 97.90           C  
ATOM    209  HA  PHE A  15      -8.666   0.522  -8.341  1.00 97.90           H  
ATOM    210  C   PHE A  15      -6.954   0.874  -7.147  1.00 97.90           C  
ATOM    211  CB  PHE A  15      -7.139  -0.716  -9.130  1.00 97.90           C  
ATOM    212  HB2 PHE A  15      -6.125  -0.609  -9.515  1.00 97.90           H  
ATOM    213  HB3 PHE A  15      -7.120  -1.485  -8.358  1.00 97.90           H  
ATOM    214  O   PHE A  15      -5.912   1.518  -7.038  1.00 97.90           O  
ATOM    215  CG  PHE A  15      -8.055  -1.180 -10.243  1.00 97.90           C  
ATOM    216  CD1 PHE A  15      -9.167  -1.989  -9.945  1.00 97.90           C  
ATOM    217  HD1 PHE A  15      -9.352  -2.315  -8.933  1.00 97.90           H  
ATOM    218  CD2 PHE A  15      -7.819  -0.777 -11.571  1.00 97.90           C  
ATOM    219  HD2 PHE A  15      -6.954  -0.172 -11.802  1.00 97.90           H  
ATOM    220  CE1 PHE A  15     -10.043  -2.383 -10.968  1.00 97.90           C  
ATOM    221  HE1 PHE A  15     -10.881  -3.024 -10.735  1.00 97.90           H  
ATOM    222  CE2 PHE A  15      -8.704  -1.160 -12.594  1.00 97.90           C  
ATOM    223  HE2 PHE A  15      -8.519  -0.859 -13.614  1.00 97.90           H  
ATOM    224  CZ  PHE A  15      -9.824  -1.951 -12.287  1.00 97.90           C  
ATOM    225  HZ  PHE A  15     -10.510  -2.248 -13.066  1.00 97.90           H  
ATOM    226  N   LEU A  16      -7.568   0.343  -6.098  1.00 97.95           N  
ATOM    227  H   LEU A  16      -8.470  -0.087  -6.246  1.00 97.95           H  
ATOM    228  CA  LEU A  16      -7.021   0.326  -4.747  1.00 97.95           C  
ATOM    229  HA  LEU A  16      -6.047   0.815  -4.721  1.00 97.95           H  
ATOM    230  C   LEU A  16      -6.838  -1.129  -4.319  1.00 97.95           C  
ATOM    231  CB  LEU A  16      -7.974   1.072  -3.799  1.00 97.95           C  
ATOM    232  HB2 LEU A  16      -7.517   1.085  -2.810  1.00 97.95           H  
ATOM    233  HB3 LEU A  16      -8.900   0.501  -3.726  1.00 97.95           H  
ATOM    234  O   LEU A  16      -7.814  -1.877  -4.291  1.00 97.95           O  
ATOM    235  CG  LEU A  16      -8.337   2.513  -4.202  1.00 97.95           C  
ATOM    236  HG  LEU A  16      -8.844   2.519  -5.167  1.00 97.95           H  
ATOM    237  CD1 LEU A  16      -9.293   3.086  -3.159  1.00 97.95           C  
ATOM    238 HD11 LEU A  16      -9.581   4.100  -3.439  1.00 97.95           H  
ATOM    239 HD12 LEU A  16     -10.188   2.465  -3.107  1.00 97.95           H  
ATOM    240 HD13 LEU A  16      -8.798   3.104  -2.188  1.00 97.95           H  
ATOM    241  CD2 LEU A  16      -7.122   3.434  -4.269  1.00 97.95           C  
ATOM    242 HD21 LEU A  16      -7.444   4.463  -4.430  1.00 97.95           H  
ATOM    243 HD22 LEU A  16      -6.488   3.147  -5.107  1.00 97.95           H  
ATOM    244 HD23 LEU A  16      -6.553   3.381  -3.341  1.00 97.95           H  
ATOM    245  N   ALA A  17      -5.614  -1.532  -3.982  1.00 97.38           N  
ATOM    246  H   ALA A  17      -4.846  -0.878  -4.029  1.00 97.38           H  
ATOM    247  CA  ALA A  17      -5.337  -2.855  -3.444  1.00 97.38           C  
ATOM    248  HA  ALA A  17      -6.011  -3.578  -3.905  1.00 97.38           H  
ATOM    249  C   ALA A  17      -5.605  -2.871  -1.941  1.00 97.38           C  
ATOM    250  CB  ALA A  17      -3.903  -3.259  -3.787  1.00 97.38           C  
ATOM    251  HB1 ALA A  17      -3.753  -3.225  -4.866  1.00 97.38           H  
ATOM    252  HB2 ALA A  17      -3.205  -2.573  -3.307  1.00 97.38           H  
ATOM    253  HB3 ALA A  17      -3.713  -4.274  -3.436  1.00 97.38           H  
ATOM    254  O   ALA A  17      -4.816  -2.376  -1.136  1.00 97.38           O  
ATOM    255  N   PHE A  18      -6.730  -3.463  -1.560  1.00 96.48           N  
ATOM    256  H   PHE A  18      -7.335  -3.855  -2.267  1.00 96.48           H  
ATOM    257  CA  PHE A  18      -7.170  -3.537  -0.181  1.00 96.48           C  
ATOM    258  HA  PHE A  18      -6.546  -2.893   0.439  1.00 96.48           H  
ATOM    259  C   PHE A  18      -7.074  -4.960   0.348  1.00 96.48           C  
ATOM    260  CB  PHE A  18      -8.597  -3.020  -0.092  1.00 96.48           C  
ATOM    261  HB2 PHE A  18      -8.636  -2.001  -0.477  1.00 96.48           H  
ATOM    262  HB3 PHE A  18      -9.214  -3.663  -0.720  1.00 96.48           H  
ATOM    263  O   PHE A  18      -7.706  -5.881  -0.169  1.00 96.48           O  
ATOM    264  CG  PHE A  18      -9.144  -3.036   1.314  1.00 96.48           C  
ATOM    265  CD1 PHE A  18     -10.173  -3.932   1.660  1.00 96.48           C  
ATOM    266  HD1 PHE A  18     -10.584  -4.602   0.919  1.00 96.48           H  
ATOM    267  CD2 PHE A  18      -8.589  -2.182   2.285  1.00 96.48           C  
ATOM    268  HD2 PHE A  18      -7.789  -1.505   2.024  1.00 96.48           H  
ATOM    269  CE1 PHE A  18     -10.657  -3.959   2.977  1.00 96.48           C  
ATOM    270  HE1 PHE A  18     -11.434  -4.655   3.259  1.00 96.48           H  
ATOM    271  CE2 PHE A  18      -9.072  -2.215   3.600  1.00 96.48           C  
ATOM    272  HE2 PHE A  18      -8.636  -1.582   4.359  1.00 96.48           H  
ATOM    273  CZ  PHE A  18     -10.107  -3.097   3.939  1.00 96.48           C  
ATOM    274  HZ  PHE A  18     -10.462  -3.122   4.959  1.00 96.48           H  
ATOM    275  N   LYS A  19      -6.317  -5.132   1.429  1.00 93.58           N  
ATOM    276  H   LYS A  19      -5.819  -4.336   1.800  1.00 93.58           H  
ATOM    277  CA  LYS A  19      -6.281  -6.388   2.172  1.00 93.58           C  
ATOM    278  HA  LYS A  19      -6.563  -7.192   1.493  1.00 93.58           H  
ATOM    279  C   LYS A  19      -7.282  -6.312   3.332  1.00 93.58           C  
ATOM    280  CB  LYS A  19      -4.846  -6.672   2.616  1.00 93.58           C  
ATOM    281  HB2 LYS A  19      -4.563  -6.023   3.445  1.00 93.58           H  
ATOM    282  HB3 LYS A  19      -4.183  -6.469   1.775  1.00 93.58           H  
ATOM    283  O   LYS A  19      -7.053  -5.517   4.249  1.00 93.58           O  
ATOM    284  CG  LYS A  19      -4.691  -8.143   3.014  1.00 93.58           C  
ATOM    285  HG2 LYS A  19      -5.089  -8.768   2.215  1.00 93.58           H  
ATOM    286  HG3 LYS A  19      -5.239  -8.347   3.934  1.00 93.58           H  
ATOM    287  CD  LYS A  19      -3.210  -8.479   3.197  1.00 93.58           C  
ATOM    288  HD2 LYS A  19      -2.658  -8.111   2.332  1.00 93.58           H  
ATOM    289  HD3 LYS A  19      -2.825  -7.991   4.093  1.00 93.58           H  
ATOM    290  CE  LYS A  19      -3.025  -9.994   3.290  1.00 93.58           C  
ATOM    291  HE2 LYS A  19      -3.613 -10.456   2.497  1.00 93.58           H  
ATOM    292  HE3 LYS A  19      -3.408 -10.349   4.247  1.00 93.58           H  
ATOM    293  NZ  LYS A  19      -1.599 -10.356   3.109  1.00 93.58           N  
ATOM    294  HZ1 LYS A  19      -1.479 -11.359   3.103  1.00 93.58           H  
ATOM    295  HZ2 LYS A  19      -1.279 -10.013   2.215  1.00 93.58           H  
ATOM    296  HZ3 LYS A  19      -1.013  -9.935   3.815  1.00 93.58           H  
ATOM    297  N   PRO A  20      -8.382  -7.083   3.300  1.00 91.44           N  
ATOM    298  CA  PRO A  20      -9.401  -7.060   4.339  1.00 91.44           C  
ATOM    299  HA  PRO A  20      -9.693  -6.033   4.558  1.00 91.44           H  
ATOM    300  C   PRO A  20      -8.894  -7.726   5.623  1.00 91.44           C  
ATOM    301  CB  PRO A  20     -10.585  -7.821   3.740  1.00 91.44           C  
ATOM    302  HB2 PRO A  20     -11.233  -8.257   4.501  1.00 91.44           H  
ATOM    303  HB3 PRO A  20     -11.143  -7.155   3.081  1.00 91.44           H  
ATOM    304  O   PRO A  20      -8.094  -8.663   5.593  1.00 91.44           O  
ATOM    305  CG  PRO A  20      -9.874  -8.885   2.906  1.00 91.44           C  
ATOM    306  HG2 PRO A  20     -10.498  -9.312   2.121  1.00 91.44           H  
ATOM    307  HG3 PRO A  20      -9.509  -9.682   3.554  1.00 91.44           H  
ATOM    308  CD  PRO A  20      -8.697  -8.113   2.322  1.00 91.44           C  
ATOM    309  HD2 PRO A  20      -8.969  -7.654   1.372  1.00 91.44           H  
ATOM    310  HD3 PRO A  20      -7.853  -8.791   2.195  1.00 91.44           H  
ATOM    311  N   ASN A  21      -9.403  -7.278   6.767  1.00 86.62           N  
ATOM    312  H   ASN A  21     -10.059  -6.512   6.714  1.00 86.62           H  
ATOM    313  CA  ASN A  21      -9.270  -8.003   8.027  1.00 86.62           C  
ATOM    314  HA  ASN A  21      -8.328  -8.550   8.002  1.00 86.62           H  
ATOM    315  C   ASN A  21     -10.380  -9.062   8.178  1.00 86.62           C  
ATOM    316  CB  ASN A  21      -9.171  -7.001   9.191  1.00 86.62           C  
ATOM    317  HB2 ASN A  21      -8.908  -7.530  10.107  1.00 86.62           H  
ATOM    318  HB3 ASN A  21      -8.363  -6.302   8.972  1.00 86.62           H  
ATOM    319  O   ASN A  21     -11.383  -9.043   7.468  1.00 86.62           O  
ATOM    320  CG  ASN A  21     -10.446  -6.221   9.463  1.00 86.62           C  
ATOM    321  ND2 ASN A  21     -10.345  -4.927   9.653  1.00 86.62           N  
ATOM    322 HD21 ASN A  21      -9.467  -4.467   9.460  1.00 86.62           H  
ATOM    323 HD22 ASN A  21     -11.208  -4.410   9.739  1.00 86.62           H  
ATOM    324  OD1 ASN A  21     -11.532  -6.761   9.577  1.00 86.62           O  
ATOM    325  N   GLN A  22     -10.226  -9.967   9.148  1.00 82.65           N  
ATOM    326  H   GLN A  22      -9.387  -9.932   9.709  1.00 82.65           H  
ATOM    327  CA  GLN A  22     -11.163 -11.080   9.387  1.00 82.65           C  
ATOM    328  HA  GLN A  22     -11.213 -11.697   8.490  1.00 82.65           H  
ATOM    329  C   GLN A  22     -12.611 -10.636   9.689  1.00 82.65           C  
ATOM    330  CB  GLN A  22     -10.630 -11.939  10.550  1.00 82.65           C  
ATOM    331  HB2 GLN A  22     -10.544 -11.315  11.440  1.00 82.65           H  
ATOM    332  HB3 GLN A  22     -11.353 -12.725  10.769  1.00 82.65           H  
ATOM    333  O   GLN A  22     -13.539 -11.424   9.542  1.00 82.65           O  
ATOM    334  CG  GLN A  22      -9.265 -12.595  10.271  1.00 82.65           C  
ATOM    335  HG2 GLN A  22      -8.518 -11.827  10.072  1.00 82.65           H  
ATOM    336  HG3 GLN A  22      -8.949 -13.139  11.162  1.00 82.65           H  
ATOM    337  CD  GLN A  22      -9.304 -13.588   9.112  1.00 82.65           C  
ATOM    338  NE2 GLN A  22      -8.298 -13.623   8.266  1.00 82.65           N  
ATOM    339 HE21 GLN A  22      -8.389 -14.300   7.522  1.00 82.65           H  
ATOM    340 HE22 GLN A  22      -7.495 -13.018   8.365  1.00 82.65           H  
ATOM    341  OE1 GLN A  22     -10.233 -14.353   8.942  1.00 82.65           O  
ATOM    342  N   ASN A  23     -12.824  -9.376  10.083  1.00 79.61           N  
ATOM    343  H   ASN A  23     -12.047  -8.732  10.058  1.00 79.61           H  
ATOM    344  CA  ASN A  23     -14.136  -8.831  10.445  1.00 79.61           C  
ATOM    345  HA  ASN A  23     -14.811  -9.656  10.672  1.00 79.61           H  
ATOM    346  C   ASN A  23     -14.800  -8.033   9.305  1.00 79.61           C  
ATOM    347  CB  ASN A  23     -13.975  -7.981  11.718  1.00 79.61           C  
ATOM    348  HB2 ASN A  23     -13.248  -7.190  11.533  1.00 79.61           H  
ATOM    349  HB3 ASN A  23     -14.931  -7.518  11.962  1.00 79.61           H  
ATOM    350  O   ASN A  23     -15.867  -7.443   9.503  1.00 79.61           O  
ATOM    351  CG  ASN A  23     -13.545  -8.785  12.932  1.00 79.61           C  
ATOM    352  ND2 ASN A  23     -12.951  -8.146  13.912  1.00 79.61           N  
ATOM    353 HD21 ASN A  23     -12.726  -7.164  13.835  1.00 79.61           H  
ATOM    354 HD22 ASN A  23     -12.676  -8.725  14.692  1.00 79.61           H  
ATOM    355  OD1 ASN A  23     -13.745  -9.977  13.045  1.00 79.61           O  
ATOM    356  N   GLN A  24     -14.174  -7.961   8.128  1.00 85.75           N  
ATOM    357  H   GLN A  24     -13.300  -8.454   8.014  1.00 85.75           H  
ATOM    358  CA  GLN A  24     -14.681  -7.229   6.969  1.00 85.75           C  
ATOM    359  HA  GLN A  24     -15.481  -6.554   7.272  1.00 85.75           H  
ATOM    360  C   GLN A  24     -15.276  -8.201   5.952  1.00 85.75           C  
ATOM    361  CB  GLN A  24     -13.558  -6.367   6.377  1.00 85.75           C  
ATOM    362  HB2 GLN A  24     -13.827  -6.055   5.369  1.00 85.75           H  
ATOM    363  HB3 GLN A  24     -12.645  -6.961   6.319  1.00 85.75           H  
ATOM    364  O   GLN A  24     -14.569  -8.807   5.153  1.00 85.75           O  
ATOM    365  CG  GLN A  24     -13.333  -5.108   7.229  1.00 85.75           C  
ATOM    366  HG2 GLN A  24     -14.169  -4.428   7.068  1.00 85.75           H  
ATOM    367  HG3 GLN A  24     -13.312  -5.369   8.287  1.00 85.75           H  
ATOM    368  CD  GLN A  24     -12.033  -4.389   6.900  1.00 85.75           C  
ATOM    369  NE2 GLN A  24     -11.963  -3.093   7.105  1.00 85.75           N  
ATOM    370 HE21 GLN A  24     -12.810  -2.555   7.227  1.00 85.75           H  
ATOM    371 HE22 GLN A  24     -11.098  -2.645   6.841  1.00 85.75           H  
ATOM    372  OE1 GLN A  24     -11.041  -4.976   6.508  1.00 85.75           O  
ATOM    373  N   SER A  25     -16.605  -8.331   5.972  1.00 90.02           N  
ATOM    374  H   SER A  25     -17.140  -7.810   6.653  1.00 90.02           H  
ATOM    375  CA  SER A  25     -17.332  -9.037   4.916  1.00 90.02           C  
ATOM    376  HA  SER A  25     -16.830  -9.987   4.734  1.00 90.02           H  
ATOM    377  C   SER A  25     -17.313  -8.236   3.612  1.00 90.02           C  
ATOM    378  CB  SER A  25     -18.771  -9.339   5.352  1.00 90.02           C  
ATOM    379  HB2 SER A  25     -19.221 -10.028   4.636  1.00 90.02           H  
ATOM    380  HB3 SER A  25     -18.757  -9.820   6.330  1.00 90.02           H  
ATOM    381  O   SER A  25     -17.134  -7.018   3.621  1.00 90.02           O  
ATOM    382  OG  SER A  25     -19.555  -8.161   5.409  1.00 90.02           O  
ATOM    383  HG  SER A  25     -20.419  -8.392   5.759  1.00 90.02           H  
ATOM    384  N   PHE A  26     -17.575  -8.900   2.486  1.00 90.51           N  
ATOM    385  H   PHE A  26     -17.657  -9.906   2.515  1.00 90.51           H  
ATOM    386  CA  PHE A  26     -17.672  -8.241   1.181  1.00 90.51           C  
ATOM    387  HA  PHE A  26     -16.693  -7.852   0.902  1.00 90.51           H  
ATOM    388  C   PHE A  26     -18.657  -7.059   1.185  1.00 90.51           C  
ATOM    389  CB  PHE A  26     -18.090  -9.289   0.153  1.00 90.51           C  
ATOM    390  HB2 PHE A  26     -19.079  -9.666   0.412  1.00 90.51           H  
ATOM    391  HB3 PHE A  26     -17.394 -10.127   0.193  1.00 90.51           H  
ATOM    392  O   PHE A  26     -18.320  -5.976   0.725  1.00 90.51           O  
ATOM    393  CG  PHE A  26     -18.109  -8.760  -1.264  1.00 90.51           C  
ATOM    394  CD1 PHE A  26     -19.316  -8.357  -1.865  1.00 90.51           C  
ATOM    395  HD1 PHE A  26     -20.243  -8.385  -1.311  1.00 90.51           H  
ATOM    396  CD2 PHE A  26     -16.908  -8.676  -1.989  1.00 90.51           C  
ATOM    397  HD2 PHE A  26     -15.975  -8.982  -1.539  1.00 90.51           H  
ATOM    398  CE1 PHE A  26     -19.328  -7.922  -3.201  1.00 90.51           C  
ATOM    399  HE1 PHE A  26     -20.259  -7.634  -3.665  1.00 90.51           H  
ATOM    400  CE2 PHE A  26     -16.921  -8.226  -3.319  1.00 90.51           C  
ATOM    401  HE2 PHE A  26     -16.005  -8.201  -3.891  1.00 90.51           H  
ATOM    402  CZ  PHE A  26     -18.130  -7.862  -3.931  1.00 90.51           C  
ATOM    403  HZ  PHE A  26     -18.131  -7.547  -4.964  1.00 90.51           H  
ATOM    404  N   SER A  27     -19.830  -7.220   1.810  1.00 91.50           N  
ATOM    405  H   SER A  27     -20.053  -8.136   2.173  1.00 91.50           H  
ATOM    406  CA  SER A  27     -20.818  -6.138   1.948  1.00 91.50           C  
ATOM    407  HA  SER A  27     -21.074  -5.775   0.952  1.00 91.50           H  
ATOM    408  C   SER A  27     -20.281  -4.944   2.751  1.00 91.50           C  
ATOM    409  CB  SER A  27     -22.085  -6.699   2.599  1.00 91.50           C  
ATOM    410  HB2 SER A  27     -21.825  -7.179   3.542  1.00 91.50           H  
ATOM    411  HB3 SER A  27     -22.530  -7.442   1.937  1.00 91.50           H  
ATOM    412  O   SER A  27     -20.528  -3.792   2.392  1.00 91.50           O  
ATOM    413  OG  SER A  27     -23.027  -5.681   2.857  1.00 91.50           O  
ATOM    414  HG  SER A  27     -23.227  -5.222   2.039  1.00 91.50           H  
ATOM    415  N   VAL A  28     -19.491  -5.197   3.803  1.00 91.60           N  
ATOM    416  H   VAL A  28     -19.251  -6.155   4.011  1.00 91.60           H  
ATOM    417  CA  VAL A  28     -18.818  -4.125   4.552  1.00 91.60           C  
ATOM    418  HA  VAL A  28     -19.560  -3.375   4.823  1.00 91.60           H  
ATOM    419  C   VAL A  28     -17.792  -3.419   3.669  1.00 91.60           C  
ATOM    420  CB  VAL A  28     -18.175  -4.658   5.848  1.00 91.60           C  
ATOM    421  HB  VAL A  28     -17.557  -5.527   5.626  1.00 91.60           H  
ATOM    422  O   VAL A  28     -17.726  -2.197   3.706  1.00 91.60           O  
ATOM    423  CG1 VAL A  28     -17.289  -3.621   6.553  1.00 91.60           C  
ATOM    424 HG11 VAL A  28     -17.844  -2.697   6.712  1.00 91.60           H  
ATOM    425 HG12 VAL A  28     -16.418  -3.406   5.933  1.00 91.60           H  
ATOM    426 HG13 VAL A  28     -16.928  -4.018   7.502  1.00 91.60           H  
ATOM    427  CG2 VAL A  28     -19.256  -5.074   6.855  1.00 91.60           C  
ATOM    428 HG21 VAL A  28     -19.836  -4.204   7.163  1.00 91.60           H  
ATOM    429 HG22 VAL A  28     -19.937  -5.789   6.395  1.00 91.60           H  
ATOM    430 HG23 VAL A  28     -18.795  -5.548   7.722  1.00 91.60           H  
ATOM    431  N   ILE A  29     -17.033  -4.151   2.853  1.00 93.40           N  
ATOM    432  H   ILE A  29     -17.155  -5.154   2.855  1.00 93.40           H  
ATOM    433  CA  ILE A  29     -16.047  -3.576   1.926  1.00 93.40           C  
ATOM    434  HA  ILE A  29     -15.379  -2.925   2.489  1.00 93.40           H  
ATOM    435  C   ILE A  29     -16.746  -2.698   0.884  1.00 93.40           C  
ATOM    436  CB  ILE A  29     -15.193  -4.692   1.285  1.00 93.40           C  
ATOM    437  HB  ILE A  29     -15.857  -5.412   0.809  1.00 93.40           H  
ATOM    438  O   ILE A  29     -16.370  -1.542   0.723  1.00 93.40           O  
ATOM    439  CG1 ILE A  29     -14.389  -5.411   2.391  1.00 93.40           C  
ATOM    440 HG12 ILE A  29     -13.644  -4.731   2.802  1.00 93.40           H  
ATOM    441 HG13 ILE A  29     -15.048  -5.699   3.210  1.00 93.40           H  
ATOM    442  CG2 ILE A  29     -14.239  -4.148   0.205  1.00 93.40           C  
ATOM    443 HG21 ILE A  29     -14.792  -3.631  -0.580  1.00 93.40           H  
ATOM    444 HG22 ILE A  29     -13.516  -3.464   0.648  1.00 93.40           H  
ATOM    445 HG23 ILE A  29     -13.704  -4.969  -0.272  1.00 93.40           H  
ATOM    446  CD1 ILE A  29     -13.703  -6.688   1.907  1.00 93.40           C  
ATOM    447 HD11 ILE A  29     -12.832  -6.429   1.305  1.00 93.40           H  
ATOM    448 HD12 ILE A  29     -14.396  -7.288   1.317  1.00 93.40           H  
ATOM    449 HD13 ILE A  29     -13.386  -7.273   2.770  1.00 93.40           H  
ATOM    450  N   GLN A  30     -17.815  -3.181   0.248  1.00 94.26           N  
ATOM    451  H   GLN A  30     -18.077  -4.144   0.405  1.00 94.26           H  
ATOM    452  CA  GLN A  30     -18.614  -2.378  -0.684  1.00 94.26           C  
ATOM    453  HA  GLN A  30     -18.020  -2.133  -1.564  1.00 94.26           H  
ATOM    454  C   GLN A  30     -19.086  -1.064  -0.054  1.00 94.26           C  
ATOM    455  CB  GLN A  30     -19.847  -3.168  -1.110  1.00 94.26           C  
ATOM    456  HB2 GLN A  30     -20.377  -3.521  -0.225  1.00 94.26           H  
ATOM    457  HB3 GLN A  30     -20.513  -2.493  -1.648  1.00 94.26           H  
ATOM    458  O   GLN A  30     -18.931   0.000  -0.647  1.00 94.26           O  
ATOM    459  CG  GLN A  30     -19.538  -4.360  -2.013  1.00 94.26           C  
ATOM    460  HG2 GLN A  30     -18.872  -5.073  -1.526  1.00 94.26           H  
ATOM    461  HG3 GLN A  30     -19.071  -4.008  -2.933  1.00 94.26           H  
ATOM    462  CD  GLN A  30     -20.851  -5.033  -2.341  1.00 94.26           C  
ATOM    463  NE2 GLN A  30     -21.574  -4.476  -3.279  1.00 94.26           N  
ATOM    464 HE21 GLN A  30     -22.494  -4.863  -3.435  1.00 94.26           H  
ATOM    465 HE22 GLN A  30     -21.243  -3.628  -3.716  1.00 94.26           H  
ATOM    466  OE1 GLN A  30     -21.306  -5.970  -1.703  1.00 94.26           O  
ATOM    467  N   SER A  31     -19.608  -1.131   1.175  1.00 92.85           N  
ATOM    468  H   SER A  31     -19.728  -2.042   1.594  1.00 92.85           H  
ATOM    469  CA  SER A  31     -20.051   0.053   1.913  1.00 92.85           C  
ATOM    470  HA  SER A  31     -20.726   0.623   1.275  1.00 92.85           H  
ATOM    471  C   SER A  31     -18.894   0.979   2.295  1.00 92.85           C  
ATOM    472  CB  SER A  31     -20.821  -0.383   3.161  1.00 92.85           C  
ATOM    473  HB2 SER A  31     -21.719  -0.920   2.855  1.00 92.85           H  
ATOM    474  HB3 SER A  31     -20.202  -1.051   3.759  1.00 92.85           H  
ATOM    475  O   SER A  31     -19.050   2.193   2.221  1.00 92.85           O  
ATOM    476  OG  SER A  31     -21.188   0.735   3.948  1.00 92.85           O  
ATOM    477  HG  SER A  31     -21.263   1.500   3.372  1.00 92.85           H  
ATOM    478  N   MET A  32     -17.738   0.435   2.686  1.00 93.02           N  
ATOM    479  H   MET A  32     -17.673  -0.572   2.729  1.00 93.02           H  
ATOM    480  CA  MET A  32     -16.551   1.225   3.018  1.00 93.02           C  
ATOM    481  HA  MET A  32     -16.806   1.971   3.771  1.00 93.02           H  
ATOM    482  C   MET A  32     -16.020   1.985   1.806  1.00 93.02           C  
ATOM    483  CB  MET A  32     -15.434   0.319   3.554  1.00 93.02           C  
ATOM    484  HB2 MET A  32     -14.496   0.872   3.501  1.00 93.02           H  
ATOM    485  HB3 MET A  32     -15.338  -0.568   2.928  1.00 93.02           H  
ATOM    486  O   MET A  32     -15.586   3.122   1.936  1.00 93.02           O  
ATOM    487  CG  MET A  32     -15.660  -0.100   5.009  1.00 93.02           C  
ATOM    488  HG2 MET A  32     -15.662   0.800   5.624  1.00 93.02           H  
ATOM    489  HG3 MET A  32     -16.643  -0.562   5.103  1.00 93.02           H  
ATOM    490  SD  MET A  32     -14.417  -1.246   5.675  1.00 93.02           S  
ATOM    491  CE  MET A  32     -12.927  -0.227   5.477  1.00 93.02           C  
ATOM    492  HE1 MET A  32     -12.701  -0.097   4.419  1.00 93.02           H  
ATOM    493  HE2 MET A  32     -12.078  -0.726   5.945  1.00 93.02           H  
ATOM    494  HE3 MET A  32     -13.072   0.750   5.938  1.00 93.02           H  
ATOM    495  N   PHE A  33     -16.032   1.378   0.625  1.00 95.50           N  
ATOM    496  H   PHE A  33     -16.372   0.430   0.559  1.00 95.50           H  
ATOM    497  CA  PHE A  33     -15.501   2.021  -0.572  1.00 95.50           C  
ATOM    498  HA  PHE A  33     -14.790   2.792  -0.275  1.00 95.50           H  
ATOM    499  C   PHE A  33     -16.555   2.765  -1.392  1.00 95.50           C  
ATOM    500  CB  PHE A  33     -14.703   1.006  -1.386  1.00 95.50           C  
ATOM    501  HB2 PHE A  33     -15.301   0.108  -1.546  1.00 95.50           H  
ATOM    502  HB3 PHE A  33     -14.491   1.450  -2.358  1.00 95.50           H  
ATOM    503  O   PHE A  33     -16.162   3.455  -2.329  1.00 95.50           O  
ATOM    504  CG  PHE A  33     -13.385   0.628  -0.737  1.00 95.50           C  
ATOM    505  CD1 PHE A  33     -12.243   1.423  -0.944  1.00 95.50           C  
ATOM    506  HD1 PHE A  33     -12.298   2.292  -1.583  1.00 95.50           H  
ATOM    507  CD2 PHE A  33     -13.293  -0.510   0.084  1.00 95.50           C  
ATOM    508  HD2 PHE A  33     -14.154  -1.147   0.221  1.00 95.50           H  
ATOM    509  CE1 PHE A  33     -11.025   1.074  -0.334  1.00 95.50           C  
ATOM    510  HE1 PHE A  33     -10.136   1.659  -0.516  1.00 95.50           H  
ATOM    511  CE2 PHE A  33     -12.086  -0.842   0.718  1.00 95.50           C  
ATOM    512  HE2 PHE A  33     -12.023  -1.713   1.352  1.00 95.50           H  
ATOM    513  CZ  PHE A  33     -10.950  -0.048   0.506  1.00 95.50           C  
ATOM    514  HZ  PHE A  33     -10.013  -0.307   0.975  1.00 95.50           H  
ATOM    515  N   ASP A  34     -17.840   2.676  -1.040  1.00 95.12           N  
ATOM    516  H   ASP A  34     -18.080   2.081  -0.260  1.00 95.12           H  
ATOM    517  CA  ASP A  34     -18.958   3.228  -1.814  1.00 95.12           C  
ATOM    518  HA  ASP A  34     -19.877   2.818  -1.394  1.00 95.12           H  
ATOM    519  C   ASP A  34     -18.906   2.754  -3.279  1.00 95.12           C  
ATOM    520  CB  ASP A  34     -19.021   4.753  -1.626  1.00 95.12           C  
ATOM    521  HB2 ASP A  34     -18.151   5.217  -2.090  1.00 95.12           H  
ATOM    522  HB3 ASP A  34     -18.988   4.976  -0.559  1.00 95.12           H  
ATOM    523  O   ASP A  34     -18.695   3.534  -4.211  1.00 95.12           O  
ATOM    524  CG  ASP A  34     -20.297   5.374  -2.199  1.00 95.12           C  
ATOM    525  OD1 ASP A  34     -21.348   4.695  -2.156  1.00 95.12           O  
ATOM    526  OD2 ASP A  34     -20.210   6.556  -2.606  1.00 95.12           O  
ATOM    527  N   VAL A  35     -18.961   1.428  -3.452  1.00 95.71           N  
ATOM    528  H   VAL A  35     -19.115   0.855  -2.634  1.00 95.71           H  
ATOM    529  CA  VAL A  35     -18.832   0.740  -4.748  1.00 95.71           C  
ATOM    530  HA  VAL A  35     -19.063   1.449  -5.543  1.00 95.71           H  
ATOM    531  C   VAL A  35     -19.817  -0.417  -4.894  1.00 95.71           C  
ATOM    532  CB  VAL A  35     -17.407   0.213  -4.999  1.00 95.71           C  
ATOM    533  HB  VAL A  35     -17.413  -0.297  -5.962  1.00 95.71           H  
ATOM    534  O   VAL A  35     -20.300  -0.991  -3.911  1.00 95.71           O  
ATOM    535  CG1 VAL A  35     -16.382   1.337  -5.119  1.00 95.71           C  
ATOM    536 HG11 VAL A  35     -16.213   1.785  -4.140  1.00 95.71           H  
ATOM    537 HG12 VAL A  35     -16.756   2.092  -5.812  1.00 95.71           H  
ATOM    538 HG13 VAL A  35     -15.449   0.936  -5.514  1.00 95.71           H  
ATOM    539  CG2 VAL A  35     -16.963  -0.800  -3.938  1.00 95.71           C  
ATOM    540 HG21 VAL A  35     -15.951  -1.145  -4.151  1.00 95.71           H  
ATOM    541 HG22 VAL A  35     -17.629  -1.662  -3.966  1.00 95.71           H  
ATOM    542 HG23 VAL A  35     -17.000  -0.348  -2.947  1.00 95.71           H  
ATOM    543  N   LEU A  36     -20.088  -0.798  -6.141  1.00 95.40           N  
ATOM    544  H   LEU A  36     -19.598  -0.358  -6.907  1.00 95.40           H  
ATOM    545  CA  LEU A  36     -20.947  -1.930  -6.471  1.00 95.40           C  
ATOM    546  HA  LEU A  36     -21.668  -2.068  -5.665  1.00 95.40           H  
ATOM    547  C   LEU A  36     -20.125  -3.231  -6.580  1.00 95.40           C  
ATOM    548  CB  LEU A  36     -21.717  -1.585  -7.754  1.00 95.40           C  
ATOM    549  HB2 LEU A  36     -22.382  -2.415  -7.992  1.00 95.40           H  
ATOM    550  HB3 LEU A  36     -20.997  -1.463  -8.563  1.00 95.40           H  
ATOM    551  O   LEU A  36     -18.901  -3.171  -6.701  1.00 95.40           O  
ATOM    552  CG  LEU A  36     -22.592  -0.323  -7.669  1.00 95.40           C  
ATOM    553  HG  LEU A  36     -21.991   0.537  -7.373  1.00 95.40           H  
ATOM    554  CD1 LEU A  36     -23.215  -0.017  -9.031  1.00 95.40           C  
ATOM    555 HD11 LEU A  36     -22.420   0.104  -9.767  1.00 95.40           H  
ATOM    556 HD12 LEU A  36     -23.895  -0.817  -9.324  1.00 95.40           H  
ATOM    557 HD13 LEU A  36     -23.768   0.920  -8.970  1.00 95.40           H  
ATOM    558  CD2 LEU A  36     -23.737  -0.506  -6.668  1.00 95.40           C  
ATOM    559 HD21 LEU A  36     -23.333  -0.600  -5.660  1.00 95.40           H  
ATOM    560 HD22 LEU A  36     -24.380   0.374  -6.688  1.00 95.40           H  
ATOM    561 HD23 LEU A  36     -24.324  -1.390  -6.917  1.00 95.40           H  
ATOM    562  N   PRO A  37     -20.755  -4.425  -6.535  1.00 94.22           N  
ATOM    563  CA  PRO A  37     -20.022  -5.691  -6.607  1.00 94.22           C  
ATOM    564  HA  PRO A  37     -19.413  -5.792  -5.708  1.00 94.22           H  
ATOM    565  C   PRO A  37     -19.113  -5.805  -7.837  1.00 94.22           C  
ATOM    566  CB  PRO A  37     -21.088  -6.791  -6.633  1.00 94.22           C  
ATOM    567  HB2 PRO A  37     -20.760  -7.681  -6.096  1.00 94.22           H  
ATOM    568  HB3 PRO A  37     -21.337  -7.051  -7.662  1.00 94.22           H  
ATOM    569  O   PRO A  37     -17.997  -6.296  -7.729  1.00 94.22           O  
ATOM    570  CG  PRO A  37     -22.308  -6.152  -5.980  1.00 94.22           C  
ATOM    571  HG2 PRO A  37     -23.234  -6.586  -6.357  1.00 94.22           H  
ATOM    572  HG3 PRO A  37     -22.249  -6.286  -4.899  1.00 94.22           H  
ATOM    573  CD  PRO A  37     -22.183  -4.678  -6.372  1.00 94.22           C  
ATOM    574  HD2 PRO A  37     -22.684  -4.528  -7.329  1.00 94.22           H  
ATOM    575  HD3 PRO A  37     -22.637  -4.036  -5.618  1.00 94.22           H  
ATOM    576  N   GLN A  38     -19.569  -5.307  -8.990  1.00 93.60           N  
ATOM    577  H   GLN A  38     -20.497  -4.908  -9.004  1.00 93.60           H  
ATOM    578  CA  GLN A  38     -18.829  -5.340 -10.254  1.00 93.60           C  
ATOM    579  HA  GLN A  38     -18.479  -6.361 -10.408  1.00 93.60           H  
ATOM    580  C   GLN A  38     -17.580  -4.448 -10.280  1.00 93.60           C  
ATOM    581  CB  GLN A  38     -19.762  -4.980 -11.424  1.00 93.60           C  
ATOM    582  HB2 GLN A  38     -20.605  -5.669 -11.444  1.00 93.60           H  
ATOM    583  HB3 GLN A  38     -19.200  -5.143 -12.344  1.00 93.60           H  
ATOM    584  O   GLN A  38     -16.745  -4.596 -11.168  1.00 93.60           O  
ATOM    585  CG  GLN A  38     -20.279  -3.526 -11.449  1.00 93.60           C  
ATOM    586  HG2 GLN A  38     -19.527  -2.828 -11.082  1.00 93.60           H  
ATOM    587  HG3 GLN A  38     -20.469  -3.269 -12.491  1.00 93.60           H  
ATOM    588  CD  GLN A  38     -21.577  -3.313 -10.680  1.00 93.60           C  
ATOM    589  NE2 GLN A  38     -22.365  -2.340 -11.071  1.00 93.60           N  
ATOM    590 HE21 GLN A  38     -23.198  -2.188 -10.521  1.00 93.60           H  
ATOM    591 HE22 GLN A  38     -22.051  -1.697 -11.783  1.00 93.60           H  
ATOM    592  OE1 GLN A  38     -21.925  -4.011  -9.740  1.00 93.60           O  
ATOM    593  N   ASP A  39     -17.453  -3.518  -9.333  1.00 95.95           N  
ATOM    594  H   ASP A  39     -18.154  -3.454  -8.609  1.00 95.95           H  
ATOM    595  CA  ASP A  39     -16.275  -2.660  -9.195  1.00 95.95           C  
ATOM    596  HA  ASP A  39     -15.849  -2.467 -10.179  1.00 95.95           H  
ATOM    597  C   ASP A  39     -15.183  -3.320  -8.340  1.00 95.95           C  
ATOM    598  CB  ASP A  39     -16.693  -1.318  -8.586  1.00 95.95           C  
ATOM    599  HB2 ASP A  39     -17.132  -1.531  -7.611  1.00 95.95           H  
ATOM    600  HB3 ASP A  39     -15.814  -0.693  -8.432  1.00 95.95           H  
ATOM    601  O   ASP A  39     -14.122  -2.730  -8.132  1.00 95.95           O  
ATOM    602  CG  ASP A  39     -17.693  -0.540  -9.441  1.00 95.95           C  
ATOM    603  OD1 ASP A  39     -17.443  -0.405 -10.664  1.00 95.95           O  
ATOM    604  OD2 ASP A  39     -18.698  -0.070  -8.855  1.00 95.95           O  
ATOM    605  N   ILE A  40     -15.435  -4.528  -7.824  1.00 96.19           N  
ATOM    606  H   ILE A  40     -16.312  -4.977  -8.047  1.00 96.19           H  
ATOM    607  CA  ILE A  40     -14.508  -5.270  -6.979  1.00 96.19           C  
ATOM    608  HA  ILE A  40     -13.613  -4.666  -6.824  1.00 96.19           H  
ATOM    609  C   ILE A  40     -14.079  -6.554  -7.685  1.00 96.19           C  
ATOM    610  CB  ILE A  40     -15.110  -5.545  -5.584  1.00 96.19           C  
ATOM    611  HB  ILE A  40     -15.984  -6.185  -5.698  1.00 96.19           H  
ATOM    612  O   ILE A  40     -14.885  -7.439  -7.979  1.00 96.19           O  
ATOM    613  CG1 ILE A  40     -15.547  -4.235  -4.884  1.00 96.19           C  
ATOM    614 HG12 ILE A  40     -14.684  -3.579  -4.769  1.00 96.19           H  
ATOM    615 HG13 ILE A  40     -16.280  -3.722  -5.506  1.00 96.19           H  
ATOM    616  CG2 ILE A  40     -14.059  -6.288  -4.737  1.00 96.19           C  
ATOM    617 HG21 ILE A  40     -14.430  -6.491  -3.733  1.00 96.19           H  
ATOM    618 HG22 ILE A  40     -13.146  -5.696  -4.675  1.00 96.19           H  
ATOM    619 HG23 ILE A  40     -13.829  -7.249  -5.197  1.00 96.19           H  
ATOM    620  CD1 ILE A  40     -16.197  -4.454  -3.511  1.00 96.19           C  
ATOM    621 HD11 ILE A  40     -16.585  -3.507  -3.134  1.00 96.19           H  
ATOM    622 HD12 ILE A  40     -15.467  -4.821  -2.789  1.00 96.19           H  
ATOM    623 HD13 ILE A  40     -17.017  -5.166  -3.600  1.00 96.19           H  
ATOM    624  N   THR A  41     -12.774  -6.689  -7.873  1.00 94.68           N  
ATOM    625  H   THR A  41     -12.165  -5.918  -7.642  1.00 94.68           H  
ATOM    626  CA  THR A  41     -12.129  -7.953  -8.232  1.00 94.68           C  
ATOM    627  HA  THR A  41     -12.886  -8.707  -8.450  1.00 94.68           H  
ATOM    628  C   THR A  41     -11.310  -8.474  -7.056  1.00 94.68           C  
ATOM    629  CB  THR A  41     -11.275  -7.803  -9.493  1.00 94.68           C  
ATOM    630  HB  THR A  41     -10.763  -8.742  -9.702  1.00 94.68           H  
ATOM    631  O   THR A  41     -11.082  -7.762  -6.071  1.00 94.68           O  
ATOM    632  CG2 THR A  41     -12.094  -7.398 -10.715  1.00 94.68           C  
ATOM    633 HG21 THR A  41     -12.484  -6.387 -10.596  1.00 94.68           H  
ATOM    634 HG22 THR A  41     -12.924  -8.092 -10.846  1.00 94.68           H  
ATOM    635 HG23 THR A  41     -11.460  -7.447 -11.600  1.00 94.68           H  
ATOM    636  OG1 THR A  41     -10.321  -6.802  -9.298  1.00 94.68           O  
ATOM    637  HG1 THR A  41      -9.664  -6.942  -9.984  1.00 94.68           H  
ATOM    638  N   ALA A  42     -10.891  -9.735  -7.113  1.00 93.06           N  
ATOM    639  H   ALA A  42     -11.120 -10.286  -7.928  1.00 93.06           H  
ATOM    640  CA  ALA A  42     -10.116 -10.359  -6.051  1.00 93.06           C  
ATOM    641  HA  ALA A  42      -9.773  -9.588  -5.361  1.00 93.06           H  
ATOM    642  C   ALA A  42      -8.861 -11.059  -6.574  1.00 93.06           C  
ATOM    643  CB  ALA A  42     -11.020 -11.302  -5.254  1.00 93.06           C  
ATOM    644  HB1 ALA A  42     -11.423 -12.071  -5.913  1.00 93.06           H  
ATOM    645  HB2 ALA A  42     -11.832 -10.724  -4.812  1.00 93.06           H  
ATOM    646  HB3 ALA A  42     -10.444 -11.772  -4.456  1.00 93.06           H  
ATOM    647  O   ALA A  42      -8.877 -11.751  -7.591  1.00 93.06           O  
ATOM    648  N   ASP A  43      -7.782 -10.924  -5.810  1.00 91.97           N  
ATOM    649  H   ASP A  43      -7.863 -10.322  -5.003  1.00 91.97           H  
ATOM    650  CA  ASP A  43      -6.621 -11.801  -5.851  1.00 91.97           C  
ATOM    651  HA  ASP A  43      -6.576 -12.323  -6.807  1.00 91.97           H  
ATOM    652  C   ASP A  43      -6.775 -12.841  -4.740  1.00 91.97           C  
ATOM    653  CB  ASP A  43      -5.339 -10.974  -5.718  1.00 91.97           C  
ATOM    654  HB2 ASP A  43      -5.440 -10.296  -4.870  1.00 91.97           H  
ATOM    655  HB3 ASP A  43      -5.219 -10.384  -6.626  1.00 91.97           H  
ATOM    656  O   ASP A  43      -6.473 -12.587  -3.570  1.00 91.97           O  
ATOM    657  CG  ASP A  43      -4.073 -11.813  -5.531  1.00 91.97           C  
ATOM    658  OD1 ASP A  43      -4.110 -13.050  -5.745  1.00 91.97           O  
ATOM    659  OD2 ASP A  43      -3.064 -11.223  -5.079  1.00 91.97           O  
ATOM    660  N   ILE A  44      -7.270 -14.019  -5.122  1.00 83.39           N  
ATOM    661  H   ILE A  44      -7.515 -14.126  -6.096  1.00 83.39           H  
ATOM    662  CA  ILE A  44      -7.503 -15.146  -4.211  1.00 83.39           C  
ATOM    663  HA  ILE A  44      -8.149 -14.811  -3.399  1.00 83.39           H  
ATOM    664  C   ILE A  44      -6.186 -15.612  -3.579  1.00 83.39           C  
ATOM    665  CB  ILE A  44      -8.208 -16.302  -4.966  1.00 83.39           C  
ATOM    666  HB  ILE A  44      -7.569 -16.608  -5.794  1.00 83.39           H  
ATOM    667  O   ILE A  44      -6.171 -15.998  -2.412  1.00 83.39           O  
ATOM    668  CG1 ILE A  44      -9.565 -15.832  -5.548  1.00 83.39           C  
ATOM    669 HG12 ILE A  44      -9.409 -14.948  -6.167  1.00 83.39           H  
ATOM    670 HG13 ILE A  44     -10.233 -15.553  -4.734  1.00 83.39           H  
ATOM    671  CG2 ILE A  44      -8.416 -17.523  -4.046  1.00 83.39           C  
ATOM    672 HG21 ILE A  44      -8.891 -18.337  -4.594  1.00 83.39           H  
ATOM    673 HG22 ILE A  44      -9.032 -17.247  -3.191  1.00 83.39           H  
ATOM    674 HG23 ILE A  44      -7.459 -17.902  -3.689  1.00 83.39           H  
ATOM    675  CD1 ILE A  44     -10.267 -16.867  -6.438  1.00 83.39           C  
ATOM    676 HD11 ILE A  44      -9.580 -17.227  -7.205  1.00 83.39           H  
ATOM    677 HD12 ILE A  44     -11.121 -16.397  -6.926  1.00 83.39           H  
ATOM    678 HD13 ILE A  44     -10.630 -17.705  -5.845  1.00 83.39           H  
ATOM    679  N   SER A  45      -5.080 -15.555  -4.327  1.00 84.62           N  
ATOM    680  H   SER A  45      -5.124 -15.085  -5.220  1.00 84.62           H  
ATOM    681  CA  SER A  45      -3.781 -16.051  -3.870  1.00 84.62           C  
ATOM    682  HA  SER A  45      -3.934 -17.018  -3.391  1.00 84.62           H  
ATOM    683  C   SER A  45      -3.143 -15.133  -2.827  1.00 84.62           C  
ATOM    684  CB  SER A  45      -2.856 -16.270  -5.071  1.00 84.62           C  
ATOM    685  HB2 SER A  45      -3.384 -16.852  -5.827  1.00 84.62           H  
ATOM    686  HB3 SER A  45      -1.995 -16.852  -4.742  1.00 84.62           H  
ATOM    687  O   SER A  45      -2.635 -15.601  -1.810  1.00 84.62           O  
ATOM    688  OG  SER A  45      -2.387 -15.066  -5.652  1.00 84.62           O  
ATOM    689  HG  SER A  45      -3.083 -14.418  -5.782  1.00 84.62           H  
ATOM    690  N   GLY A  46      -3.217 -13.819  -3.039  1.00 88.41           N  
ATOM    691  H   GLY A  46      -3.567 -13.505  -3.933  1.00 88.41           H  
ATOM    692  CA  GLY A  46      -2.659 -12.829  -2.125  1.00 88.41           C  
ATOM    693  HA2 GLY A  46      -2.351 -11.974  -2.726  1.00 88.41           H  
ATOM    694  HA3 GLY A  46      -1.773 -13.236  -1.637  1.00 88.41           H  
ATOM    695  C   GLY A  46      -3.626 -12.338  -1.047  1.00 88.41           C  
ATOM    696  O   GLY A  46      -3.201 -11.666  -0.101  1.00 88.41           O  
ATOM    697  N   GLY A  47      -4.918 -12.650  -1.184  1.00 91.51           N  
ATOM    698  H   GLY A  47      -5.195 -13.156  -2.012  1.00 91.51           H  
ATOM    699  CA  GLY A  47      -5.978 -12.223  -0.274  1.00 91.51           C  
ATOM    700  HA2 GLY A  47      -5.692 -12.444   0.754  1.00 91.51           H  
ATOM    701  HA3 GLY A  47      -6.881 -12.786  -0.513  1.00 91.51           H  
ATOM    702  C   GLY A  47      -6.314 -10.736  -0.383  1.00 91.51           C  
ATOM    703  O   GLY A  47      -6.634 -10.119   0.630  1.00 91.51           O  
ATOM    704  N   TYR A  48      -6.199 -10.146  -1.574  1.00 94.61           N  
ATOM    705  H   TYR A  48      -6.047 -10.738  -2.378  1.00 94.61           H  
ATOM    706  CA  TYR A  48      -6.544  -8.741  -1.812  1.00 94.61           C  
ATOM    707  HA  TYR A  48      -6.673  -8.230  -0.857  1.00 94.61           H  
ATOM    708  C   TYR A  48      -7.865  -8.622  -2.561  1.00 94.61           C  
ATOM    709  CB  TYR A  48      -5.437  -7.997  -2.572  1.00 94.61           C  
ATOM    710  HB2 TYR A  48      -5.851  -7.072  -2.973  1.00 94.61           H  
ATOM    711  HB3 TYR A  48      -5.114  -8.594  -3.425  1.00 94.61           H  
ATOM    712  O   TYR A  48      -8.177  -9.427  -3.434  1.00 94.61           O  
ATOM    713  CG  TYR A  48      -4.231  -7.645  -1.730  1.00 94.61           C  
ATOM    714  CD1 TYR A  48      -3.992  -6.314  -1.343  1.00 94.61           C  
ATOM    715  HD1 TYR A  48      -4.692  -5.540  -1.623  1.00 94.61           H  
ATOM    716  CD2 TYR A  48      -3.338  -8.655  -1.345  1.00 94.61           C  
ATOM    717  HD2 TYR A  48      -3.561  -9.678  -1.610  1.00 94.61           H  
ATOM    718  CE1 TYR A  48      -2.827  -5.984  -0.625  1.00 94.61           C  
ATOM    719  HE1 TYR A  48      -2.624  -4.957  -0.358  1.00 94.61           H  
ATOM    720  CE2 TYR A  48      -2.174  -8.340  -0.624  1.00 94.61           C  
ATOM    721  HE2 TYR A  48      -1.481  -9.113  -0.327  1.00 94.61           H  
ATOM    722  OH  TYR A  48      -0.769  -6.714   0.379  1.00 94.61           O  
ATOM    723  HH  TYR A  48      -0.546  -5.780   0.398  1.00 94.61           H  
ATOM    724  CZ  TYR A  48      -1.913  -6.999  -0.279  1.00 94.61           C  
ATOM    725  N   PHE A  49      -8.596  -7.559  -2.258  1.00 95.73           N  
ATOM    726  H   PHE A  49      -8.262  -6.951  -1.524  1.00 95.73           H  
ATOM    727  CA  PHE A  49      -9.620  -7.005  -3.126  1.00 95.73           C  
ATOM    728  HA  PHE A  49      -9.953  -7.755  -3.843  1.00 95.73           H  
ATOM    729  C   PHE A  49      -9.022  -5.831  -3.897  1.00 95.73           C  
ATOM    730  CB  PHE A  49     -10.816  -6.574  -2.277  1.00 95.73           C  
ATOM    731  HB2 PHE A  49     -11.486  -5.977  -2.896  1.00 95.73           H  
ATOM    732  HB3 PHE A  49     -10.475  -5.939  -1.459  1.00 95.73           H  
ATOM    733  O   PHE A  49      -8.359  -4.979  -3.301  1.00 95.73           O  
ATOM    734  CG  PHE A  49     -11.603  -7.745  -1.727  1.00 95.73           C  
ATOM    735  CD1 PHE A  49     -12.448  -8.460  -2.588  1.00 95.73           C  
ATOM    736  HD1 PHE A  49     -12.488  -8.207  -3.637  1.00 95.73           H  
ATOM    737  CD2 PHE A  49     -11.518  -8.115  -0.373  1.00 95.73           C  
ATOM    738  HD2 PHE A  49     -10.872  -7.561   0.292  1.00 95.73           H  
ATOM    739  CE1 PHE A  49     -13.243  -9.502  -2.093  1.00 95.73           C  
ATOM    740  HE1 PHE A  49     -13.926 -10.004  -2.763  1.00 95.73           H  
ATOM    741  CE2 PHE A  49     -12.310  -9.173   0.118  1.00 95.73           C  
ATOM    742  HE2 PHE A  49     -12.309  -9.433   1.166  1.00 95.73           H  
ATOM    743  CZ  PHE A  49     -13.173  -9.867  -0.742  1.00 95.73           C  
ATOM    744  HZ  PHE A  49     -13.798 -10.662  -0.364  1.00 95.73           H  
ATOM    745  N   PHE A  50      -9.266  -5.763  -5.200  1.00 96.71           N  
ATOM    746  H   PHE A  50      -9.831  -6.479  -5.634  1.00 96.71           H  
ATOM    747  CA  PHE A  50      -8.941  -4.588  -5.997  1.00 96.71           C  
ATOM    748  HA  PHE A  50      -8.262  -3.947  -5.435  1.00 96.71           H  
ATOM    749  C   PHE A  50     -10.222  -3.812  -6.251  1.00 96.71           C  
ATOM    750  CB  PHE A  50      -8.208  -4.956  -7.284  1.00 96.71           C  
ATOM    751  HB2 PHE A  50      -7.841  -4.040  -7.747  1.00 96.71           H  
ATOM    752  HB3 PHE A  50      -8.920  -5.404  -7.977  1.00 96.71           H  
ATOM    753  O   PHE A  50     -11.137  -4.288  -6.919  1.00 96.71           O  
ATOM    754  CG  PHE A  50      -7.037  -5.892  -7.092  1.00 96.71           C  
ATOM    755  CD1 PHE A  50      -5.991  -5.533  -6.226  1.00 96.71           C  
ATOM    756  HD1 PHE A  50      -6.020  -4.577  -5.725  1.00 96.71           H  
ATOM    757  CD2 PHE A  50      -6.986  -7.116  -7.779  1.00 96.71           C  
ATOM    758  HD2 PHE A  50      -7.793  -7.401  -8.438  1.00 96.71           H  
ATOM    759  CE1 PHE A  50      -4.895  -6.391  -6.039  1.00 96.71           C  
ATOM    760  HE1 PHE A  50      -4.088  -6.108  -5.378  1.00 96.71           H  
ATOM    761  CE2 PHE A  50      -5.879  -7.962  -7.617  1.00 96.71           C  
ATOM    762  HE2 PHE A  50      -5.837  -8.892  -8.165  1.00 96.71           H  
ATOM    763  CZ  PHE A  50      -4.841  -7.608  -6.738  1.00 96.71           C  
ATOM    764  HZ  PHE A  50      -4.010  -8.283  -6.599  1.00 96.71           H  
ATOM    765  N   ILE A  51     -10.293  -2.617  -5.674  1.00 97.21           N  
ATOM    766  H   ILE A  51      -9.513  -2.309  -5.111  1.00 97.21           H  
ATOM    767  CA  ILE A  51     -11.474  -1.768  -5.769  1.00 97.21           C  
ATOM    768  HA  ILE A  51     -12.330  -2.380  -6.050  1.00 97.21           H  
ATOM    769  C   ILE A  51     -11.262  -0.736  -6.865  1.00 97.21           C  
ATOM    770  CB  ILE A  51     -11.813  -1.107  -4.422  1.00 97.21           C  
ATOM    771  HB  ILE A  51     -11.023  -0.413  -4.135  1.00 97.21           H  
ATOM    772  O   ILE A  51     -10.379   0.117  -6.754  1.00 97.21           O  
ATOM    773  CG1 ILE A  51     -12.044  -2.132  -3.291  1.00 97.21           C  
ATOM    774 HG12 ILE A  51     -12.824  -1.774  -2.619  1.00 97.21           H  
ATOM    775 HG13 ILE A  51     -12.382  -3.082  -3.705  1.00 97.21           H  
ATOM    776  CG2 ILE A  51     -13.106  -0.308  -4.605  1.00 97.21           C  
ATOM    777 HG21 ILE A  51     -13.899  -0.971  -4.951  1.00 97.21           H  
ATOM    778 HG22 ILE A  51     -13.394   0.148  -3.658  1.00 97.21           H  
ATOM    779 HG23 ILE A  51     -12.977   0.487  -5.340  1.00 97.21           H  
ATOM    780  CD1 ILE A  51     -10.804  -2.358  -2.433  1.00 97.21           C  
ATOM    781 HD11 ILE A  51     -10.023  -2.855  -3.009  1.00 97.21           H  
ATOM    782 HD12 ILE A  51     -11.094  -2.991  -1.595  1.00 97.21           H  
ATOM    783 HD13 ILE A  51     -10.433  -1.406  -2.055  1.00 97.21           H  
ATOM    784  N   LYS A  52     -12.098  -0.782  -7.899  1.00 97.76           N  
ATOM    785  H   LYS A  52     -12.793  -1.516  -7.918  1.00 97.76           H  
ATOM    786  CA  LYS A  52     -12.152   0.234  -8.945  1.00 97.76           C  
ATOM    787  HA  LYS A  52     -11.131   0.469  -9.247  1.00 97.76           H  
ATOM    788  C   LYS A  52     -12.818   1.498  -8.407  1.00 97.76           C  
ATOM    789  CB  LYS A  52     -12.905  -0.335 -10.150  1.00 97.76           C  
ATOM    790  HB2 LYS A  52     -13.961  -0.438  -9.901  1.00 97.76           H  
ATOM    791  HB3 LYS A  52     -12.517  -1.326 -10.382  1.00 97.76           H  
ATOM    792  O   LYS A  52     -13.932   1.462  -7.890  1.00 97.76           O  
ATOM    793  CG  LYS A  52     -12.754   0.563 -11.382  1.00 97.76           C  
ATOM    794  HG2 LYS A  52     -11.699   0.651 -11.643  1.00 97.76           H  
ATOM    795  HG3 LYS A  52     -13.158   1.553 -11.173  1.00 97.76           H  
ATOM    796  CD  LYS A  52     -13.521  -0.059 -12.549  1.00 97.76           C  
ATOM    797  HD2 LYS A  52     -14.570  -0.156 -12.268  1.00 97.76           H  
ATOM    798  HD3 LYS A  52     -13.120  -1.051 -12.754  1.00 97.76           H  
ATOM    799  CE  LYS A  52     -13.401   0.818 -13.795  1.00 97.76           C  
ATOM    800  HE2 LYS A  52     -13.765   1.817 -13.555  1.00 97.76           H  
ATOM    801  HE3 LYS A  52     -12.350   0.898 -14.072  1.00 97.76           H  
ATOM    802  NZ  LYS A  52     -14.190   0.240 -14.906  1.00 97.76           N  
ATOM    803  HZ1 LYS A  52     -15.153   0.141 -14.617  1.00 97.76           H  
ATOM    804  HZ2 LYS A  52     -13.845  -0.680 -15.141  1.00 97.76           H  
ATOM    805  HZ3 LYS A  52     -14.152   0.835 -15.722  1.00 97.76           H  
ATOM    806  N   LYS A  53     -12.152   2.641  -8.555  1.00 97.42           N  
ATOM    807  H   LYS A  53     -11.225   2.588  -8.955  1.00 97.42           H  
ATOM    808  CA  LYS A  53     -12.675   3.958  -8.176  1.00 97.42           C  
ATOM    809  HA  LYS A  53     -13.759   3.891  -8.077  1.00 97.42           H  
ATOM    810  C   LYS A  53     -12.389   4.988  -9.260  1.00 97.42           C  
ATOM    811  CB  LYS A  53     -12.073   4.406  -6.831  1.00 97.42           C  
ATOM    812  HB2 LYS A  53     -10.988   4.326  -6.898  1.00 97.42           H  
ATOM    813  HB3 LYS A  53     -12.312   5.458  -6.676  1.00 97.42           H  
ATOM    814  O   LYS A  53     -11.392   4.910  -9.979  1.00 97.42           O  
ATOM    815  CG  LYS A  53     -12.541   3.612  -5.596  1.00 97.42           C  
ATOM    816  HG2 LYS A  53     -11.906   3.884  -4.753  1.00 97.42           H  
ATOM    817  HG3 LYS A  53     -12.377   2.551  -5.784  1.00 97.42           H  
ATOM    818  CD  LYS A  53     -14.007   3.831  -5.172  1.00 97.42           C  
ATOM    819  HD2 LYS A  53     -14.229   3.115  -4.381  1.00 97.42           H  
ATOM    820  HD3 LYS A  53     -14.670   3.622  -6.012  1.00 97.42           H  
ATOM    821  CE  LYS A  53     -14.265   5.248  -4.629  1.00 97.42           C  
ATOM    822  HE2 LYS A  53     -13.562   5.440  -3.817  1.00 97.42           H  
ATOM    823  HE3 LYS A  53     -14.060   5.977  -5.413  1.00 97.42           H  
ATOM    824  NZ  LYS A  53     -15.653   5.429  -4.123  1.00 97.42           N  
ATOM    825  HZ1 LYS A  53     -15.871   4.739  -3.419  1.00 97.42           H  
ATOM    826  HZ2 LYS A  53     -15.773   6.331  -3.683  1.00 97.42           H  
ATOM    827  HZ3 LYS A  53     -16.361   5.295  -4.830  1.00 97.42           H  
ATOM    828  N   ASN A  54     -13.245   6.000  -9.322  1.00 97.11           N  
ATOM    829  H   ASN A  54     -14.050   5.989  -8.713  1.00 97.11           H  
ATOM    830  CA  ASN A  54     -12.962   7.212 -10.077  1.00 97.11           C  
ATOM    831  HA  ASN A  54     -12.492   6.943 -11.024  1.00 97.11           H  
ATOM    832  C   ASN A  54     -11.972   8.072  -9.289  1.00 97.11           C  
ATOM    833  CB  ASN A  54     -14.276   7.938 -10.384  1.00 97.11           C  
ATOM    834  HB2 ASN A  54     -14.861   8.052  -9.472  1.00 97.11           H  
ATOM    835  HB3 ASN A  54     -14.046   8.932 -10.768  1.00 97.11           H  
ATOM    836  O   ASN A  54     -12.222   8.420  -8.133  1.00 97.11           O  
ATOM    837  CG  ASN A  54     -15.106   7.227 -11.438  1.00 97.11           C  
ATOM    838  ND2 ASN A  54     -16.359   7.588 -11.567  1.00 97.11           N  
ATOM    839 HD21 ASN A  54     -16.898   7.085 -12.258  1.00 97.11           H  
ATOM    840 HD22 ASN A  54     -16.763   8.303 -10.979  1.00 97.11           H  
ATOM    841  OD1 ASN A  54     -14.647   6.355 -12.158  1.00 97.11           O  
ATOM    842  N   CYS A  55     -10.847   8.380  -9.917  1.00 97.48           N  
ATOM    843  H   CYS A  55     -10.739   8.070 -10.872  1.00 97.48           H  
ATOM    844  CA  CYS A  55      -9.735   9.113  -9.346  1.00 97.48           C  
ATOM    845  HA  CYS A  55      -9.869   9.220  -8.270  1.00 97.48           H  
ATOM    846  C   CYS A  55      -9.649  10.500  -9.978  1.00 97.48           C  
ATOM    847  CB  CYS A  55      -8.471   8.301  -9.606  1.00 97.48           C  
ATOM    848  HB2 CYS A  55      -8.628   7.283  -9.248  1.00 97.48           H  
ATOM    849  HB3 CYS A  55      -8.294   8.263 -10.681  1.00 97.48           H  
ATOM    850  O   CYS A  55      -9.657  10.622 -11.204  1.00 97.48           O  
ATOM    851  SG  CYS A  55      -7.015   8.966  -8.800  1.00 97.48           S  
ATOM    852  N   SER A  56      -9.575  11.534  -9.145  1.00 96.13           N  
ATOM    853  H   SER A  56      -9.539  11.355  -8.151  1.00 96.13           H  
ATOM    854  CA  SER A  56      -9.581  12.933  -9.577  1.00 96.13           C  
ATOM    855  HA  SER A  56      -9.383  12.983 -10.647  1.00 96.13           H  
ATOM    856  C   SER A  56      -8.504  13.741  -8.872  1.00 96.13           C  
ATOM    857  CB  SER A  56     -10.949  13.573  -9.327  1.00 96.13           C  
ATOM    858  HB2 SER A  56     -11.703  13.057  -9.921  1.00 96.13           H  
ATOM    859  HB3 SER A  56     -10.923  14.618  -9.635  1.00 96.13           H  
ATOM    860  O   SER A  56      -8.103  13.419  -7.752  1.00 96.13           O  
ATOM    861  OG  SER A  56     -11.304  13.493  -7.957  1.00 96.13           O  
ATOM    862  HG  SER A  56     -10.512  13.345  -7.435  1.00 96.13           H  
ATOM    863  N   CYS A  57      -8.051  14.808  -9.516  1.00 95.46           N  
ATOM    864  H   CYS A  57      -8.438  15.032 -10.422  1.00 95.46           H  
ATOM    865  CA  CYS A  57      -7.068  15.716  -8.949  1.00 95.46           C  
ATOM    866  HA  CYS A  57      -6.318  15.140  -8.406  1.00 95.46           H  
ATOM    867  C   CYS A  57      -7.717  16.715  -7.977  1.00 95.46           C  
ATOM    868  CB  CYS A  57      -6.386  16.420 -10.119  1.00 95.46           C  
ATOM    869  HB2 CYS A  57      -7.148  16.953 -10.687  1.00 95.46           H  
ATOM    870  HB3 CYS A  57      -5.956  15.672 -10.785  1.00 95.46           H  
ATOM    871  O   CYS A  57      -8.602  17.478  -8.363  1.00 95.46           O  
ATOM    872  SG  CYS A  57      -5.073  17.559  -9.635  1.00 95.46           S  
ATOM    873  N   LEU A  58      -7.276  16.744  -6.715  1.00 92.86           N  
ATOM    874  H   LEU A  58      -6.547  16.103  -6.435  1.00 92.86           H  
ATOM    875  CA  LEU A  58      -7.736  17.753  -5.758  1.00 92.86           C  
ATOM    876  HA  LEU A  58      -8.823  17.813  -5.815  1.00 92.86           H  
ATOM    877  C   LEU A  58      -7.183  19.133  -6.111  1.00 92.86           C  
ATOM    878  CB  LEU A  58      -7.324  17.390  -4.324  1.00 92.86           C  
ATOM    879  HB2 LEU A  58      -7.512  18.248  -3.678  1.00 92.86           H  
ATOM    880  HB3 LEU A  58      -6.252  17.196  -4.311  1.00 92.86           H  
ATOM    881  O   LEU A  58      -5.975  19.313  -6.245  1.00 92.86           O  
ATOM    882  CG  LEU A  58      -8.058  16.180  -3.739  1.00 92.86           C  
ATOM    883  HG  LEU A  58      -7.869  15.315  -4.374  1.00 92.86           H  
ATOM    884  CD1 LEU A  58      -7.500  15.909  -2.346  1.00 92.86           C  
ATOM    885 HD11 LEU A  58      -7.988  15.029  -1.927  1.00 92.86           H  
ATOM    886 HD12 LEU A  58      -6.431  15.707  -2.414  1.00 92.86           H  
ATOM    887 HD13 LEU A  58      -7.664  16.764  -1.691  1.00 92.86           H  
ATOM    888  CD2 LEU A  58      -9.571  16.396  -3.615  1.00 92.86           C  
ATOM    889 HD21 LEU A  58      -9.777  17.306  -3.051  1.00 92.86           H  
ATOM    890 HD22 LEU A  58     -10.014  15.541  -3.103  1.00 92.86           H  
ATOM    891 HD23 LEU A  58     -10.022  16.461  -4.605  1.00 92.86           H  
ATOM    892  N   THR A  59      -8.062  20.132  -6.155  1.00 91.50           N  
ATOM    893  H   THR A  59      -9.044  19.924  -6.040  1.00 91.50           H  
ATOM    894  CA  THR A  59      -7.702  21.528  -6.451  1.00 91.50           C  
ATOM    895  HA  THR A  59      -7.099  21.557  -7.359  1.00 91.50           H  
ATOM    896  C   THR A  59      -6.879  22.198  -5.352  1.00 91.50           C  
ATOM    897  CB  THR A  59      -8.965  22.371  -6.670  1.00 91.50           C  
ATOM    898  HB  THR A  59      -8.686  23.419  -6.780  1.00 91.50           H  
ATOM    899  O   THR A  59      -6.205  23.183  -5.619  1.00 91.50           O  
ATOM    900  CG2 THR A  59      -9.748  21.946  -7.910  1.00 91.50           C  
ATOM    901 HG21 THR A  59      -9.141  22.136  -8.795  1.00 91.50           H  
ATOM    902 HG22 THR A  59     -10.003  20.886  -7.869  1.00 91.50           H  
ATOM    903 HG23 THR A  59     -10.664  22.532  -7.992  1.00 91.50           H  
ATOM    904  OG1 THR A  59      -9.838  22.240  -5.569  1.00 91.50           O  
ATOM    905  HG1 THR A  59     -10.584  22.823  -5.730  1.00 91.50           H  
ATOM    906  N   THR A  60      -6.940  21.695  -4.117  1.00 89.97           N  
ATOM    907  H   THR A  60      -7.545  20.904  -3.952  1.00 89.97           H  
ATOM    908  CA  THR A  60      -6.275  22.304  -2.956  1.00 89.97           C  
ATOM    909  HA  THR A  60      -6.220  23.383  -3.097  1.00 89.97           H  
ATOM    910  C   THR A  60      -4.843  21.815  -2.771  1.00 89.97           C  
ATOM    911  CB  THR A  60      -7.069  22.027  -1.673  1.00 89.97           C  
ATOM    912  HB  THR A  60      -6.489  22.361  -0.813  1.00 89.97           H  
ATOM    913  O   THR A  60      -3.954  22.614  -2.495  1.00 89.97           O  
ATOM    914  CG2 THR A  60      -8.417  22.744  -1.665  1.00 89.97           C  
ATOM    915 HG21 THR A  60      -9.043  22.385  -2.483  1.00 89.97           H  
ATOM    916 HG22 THR A  60      -8.259  23.816  -1.785  1.00 89.97           H  
ATOM    917 HG23 THR A  60      -8.926  22.568  -0.717  1.00 89.97           H  
ATOM    918  OG1 THR A  60      -7.340  20.646  -1.547  1.00 89.97           O  
ATOM    919  HG1 THR A  60      -7.771  20.512  -0.700  1.00 89.97           H  
ATOM    920  N   THR A  61      -4.614  20.507  -2.899  1.00 91.04           N  
ATOM    921  H   THR A  61      -5.404  19.898  -3.055  1.00 91.04           H  
ATOM    922  CA  THR A  61      -3.308  19.873  -2.654  1.00 91.04           C  
ATOM    923  HA  THR A  61      -2.642  20.592  -2.177  1.00 91.04           H  
ATOM    924  C   THR A  61      -2.597  19.432  -3.927  1.00 91.04           C  
ATOM    925  CB  THR A  61      -3.437  18.671  -1.706  1.00 91.04           C  
ATOM    926  HB  THR A  61      -2.463  18.193  -1.597  1.00 91.04           H  
ATOM    927  O   THR A  61      -1.440  19.028  -3.840  1.00 91.04           O  
ATOM    928  CG2 THR A  61      -3.936  19.078  -0.320  1.00 91.04           C  
ATOM    929 HG21 THR A  61      -3.937  18.207   0.336  1.00 91.04           H  
ATOM    930 HG22 THR A  61      -3.274  19.837   0.098  1.00 91.04           H  
ATOM    931 HG23 THR A  61      -4.947  19.478  -0.386  1.00 91.04           H  
ATOM    932  OG1 THR A  61      -4.352  17.735  -2.230  1.00 91.04           O  
ATOM    933  HG1 THR A  61      -4.238  16.916  -1.742  1.00 91.04           H  
ATOM    934  N   HIS A  62      -3.258  19.502  -5.091  1.00 94.06           N  
ATOM    935  H   HIS A  62      -4.200  19.868  -5.100  1.00 94.06           H  
ATOM    936  CA  HIS A  62      -2.731  19.017  -6.370  1.00 94.06           C  
ATOM    937  HA  HIS A  62      -3.553  19.026  -7.086  1.00 94.06           H  
ATOM    938  C   HIS A  62      -2.278  17.553  -6.300  1.00 94.06           C  
ATOM    939  CB  HIS A  62      -1.675  19.993  -6.902  1.00 94.06           C  
ATOM    940  HB2 HIS A  62      -1.192  19.568  -7.782  1.00 94.06           H  
ATOM    941  HB3 HIS A  62      -0.899  20.155  -6.154  1.00 94.06           H  
ATOM    942  O   HIS A  62      -1.220  17.177  -6.805  1.00 94.06           O  
ATOM    943  CG  HIS A  62      -2.276  21.311  -7.299  1.00 94.06           C  
ATOM    944  CD2 HIS A  62      -2.223  22.487  -6.601  1.00 94.06           C  
ATOM    945  HD2 HIS A  62      -1.740  22.639  -5.647  1.00 94.06           H  
ATOM    946  ND1 HIS A  62      -2.991  21.548  -8.449  1.00 94.06           N  
ATOM    947  HD1 HIS A  62      -3.156  20.878  -9.187  1.00 94.06           H  
ATOM    948  CE1 HIS A  62      -3.354  22.840  -8.449  1.00 94.06           C  
ATOM    949  HE1 HIS A  62      -3.912  23.328  -9.235  1.00 94.06           H  
ATOM    950  NE2 HIS A  62      -2.899  23.456  -7.347  1.00 94.06           N  
ATOM    951  N   GLN A  63      -3.092  16.717  -5.648  1.00 94.45           N  
ATOM    952  H   GLN A  63      -3.950  17.094  -5.272  1.00 94.45           H  
ATOM    953  CA  GLN A  63      -2.873  15.277  -5.516  1.00 94.45           C  
ATOM    954  HA  GLN A  63      -2.034  14.982  -6.147  1.00 94.45           H  
ATOM    955  C   GLN A  63      -4.091  14.488  -5.987  1.00 94.45           C  
ATOM    956  CB  GLN A  63      -2.527  14.925  -4.065  1.00 94.45           C  
ATOM    957  HB2 GLN A  63      -2.534  13.842  -3.941  1.00 94.45           H  
ATOM    958  HB3 GLN A  63      -3.281  15.356  -3.406  1.00 94.45           H  
ATOM    959  O   GLN A  63      -5.236  14.898  -5.772  1.00 94.45           O  
ATOM    960  CG  GLN A  63      -1.136  15.450  -3.688  1.00 94.45           C  
ATOM    961  HG2 GLN A  63      -1.045  16.502  -3.958  1.00 94.45           H  
ATOM    962  HG3 GLN A  63      -0.384  14.898  -4.252  1.00 94.45           H  
ATOM    963  CD  GLN A  63      -0.825  15.333  -2.204  1.00 94.45           C  
ATOM    964  NE2 GLN A  63       0.369  15.707  -1.806  1.00 94.45           N  
ATOM    965 HE21 GLN A  63       0.519  15.709  -0.807  1.00 94.45           H  
ATOM    966 HE22 GLN A  63       0.993  16.120  -2.484  1.00 94.45           H  
ATOM    967  OE1 GLN A  63      -1.616  14.917  -1.375  1.00 94.45           O  
ATOM    968  N   TYR A  64      -3.842  13.342  -6.615  1.00 96.59           N  
ATOM    969  H   TYR A  64      -2.883  13.056  -6.747  1.00 96.59           H  
ATOM    970  CA  TYR A  64      -4.901  12.423  -7.011  1.00 96.59           C  
ATOM    971  HA  TYR A  64      -5.691  12.993  -7.500  1.00 96.59           H  
ATOM    972  C   TYR A  64      -5.500  11.725  -5.793  1.00 96.59           C  
ATOM    973  CB  TYR A  64      -4.369  11.395  -8.003  1.00 96.59           C  
ATOM    974  HB2 TYR A  64      -3.431  10.998  -7.616  1.00 96.59           H  
ATOM    975  HB3 TYR A  64      -5.071  10.562  -8.050  1.00 96.59           H  
ATOM    976  O   TYR A  64      -4.798  11.085  -5.006  1.00 96.59           O  
ATOM    977  CG  TYR A  64      -4.165  11.909  -9.409  1.00 96.59           C  
ATOM    978  CD1 TYR A  64      -5.236  12.437 -10.159  1.00 96.59           C  
ATOM    979  HD1 TYR A  64      -6.232  12.452  -9.742  1.00 96.59           H  
ATOM    980  CD2 TYR A  64      -2.881  11.838  -9.967  1.00 96.59           C  
ATOM    981  HD2 TYR A  64      -2.069  11.426  -9.386  1.00 96.59           H  
ATOM    982  CE1 TYR A  64      -5.003  12.950 -11.452  1.00 96.59           C  
ATOM    983  HE1 TYR A  64      -5.808  13.383 -12.026  1.00 96.59           H  
ATOM    984  CE2 TYR A  64      -2.644  12.320 -11.260  1.00 96.59           C  
ATOM    985  HE2 TYR A  64      -1.643  12.279 -11.664  1.00 96.59           H  
ATOM    986  OH  TYR A  64      -3.404  13.434 -13.198  1.00 96.59           O  
ATOM    987  HH  TYR A  64      -2.456  13.367 -13.334  1.00 96.59           H  
ATOM    988  CZ  TYR A  64      -3.698  12.902 -11.990  1.00 96.59           C  
ATOM    989  N   THR A  65      -6.818  11.829  -5.655  1.00 95.95           N  
ATOM    990  H   THR A  65      -7.340  12.342  -6.351  1.00 95.95           H  
ATOM    991  CA  THR A  65      -7.571  11.125  -4.618  1.00 95.95           C  
ATOM    992  HA  THR A  65      -7.012  10.234  -4.333  1.00 95.95           H  
ATOM    993  C   THR A  65      -8.923  10.659  -5.141  1.00 95.95           C  
ATOM    994  CB  THR A  65      -7.774  11.965  -3.347  1.00 95.95           C  
ATOM    995  HB  THR A  65      -8.222  11.329  -2.583  1.00 95.95           H  
ATOM    996  O   THR A  65      -9.425  11.119  -6.173  1.00 95.95           O  
ATOM    997  CG2 THR A  65      -6.487  12.557  -2.773  1.00 95.95           C  
ATOM    998 HG21 THR A  65      -5.761  11.761  -2.611  1.00 95.95           H  
ATOM    999 HG22 THR A  65      -6.065  13.298  -3.452  1.00 95.95           H  
ATOM   1000 HG23 THR A  65      -6.701  13.030  -1.815  1.00 95.95           H  
ATOM   1001  OG1 THR A  65      -8.657  13.023  -3.609  1.00 95.95           O  
ATOM   1002  HG1 THR A  65      -8.243  13.566  -4.283  1.00 95.95           H  
ATOM   1003  N   THR A  66      -9.514   9.720  -4.416  1.00 96.38           N  
ATOM   1004  H   THR A  66      -9.010   9.344  -3.626  1.00 96.38           H  
ATOM   1005  CA  THR A  66     -10.908   9.328  -4.572  1.00 96.38           C  
ATOM   1006  HA  THR A  66     -11.394  10.026  -5.254  1.00 96.38           H  
ATOM   1007  C   THR A  66     -11.614   9.438  -3.231  1.00 96.38           C  
ATOM   1008  CB  THR A  66     -11.025   7.938  -5.198  1.00 96.38           C  
ATOM   1009  HB  THR A  66     -10.440   7.924  -6.118  1.00 96.38           H  
ATOM   1010  O   THR A  66     -11.018   9.200  -2.180  1.00 96.38           O  
ATOM   1011  CG2 THR A  66     -10.533   6.800  -4.309  1.00 96.38           C  
ATOM   1012 HG21 THR A  66     -11.166   6.706  -3.427  1.00 96.38           H  
ATOM   1013 HG22 THR A  66      -9.500   6.989  -4.017  1.00 96.38           H  
ATOM   1014 HG23 THR A  66     -10.559   5.868  -4.873  1.00 96.38           H  
ATOM   1015  OG1 THR A  66     -12.371   7.708  -5.532  1.00 96.38           O  
ATOM   1016  HG1 THR A  66     -12.455   8.018  -6.437  1.00 96.38           H  
ATOM   1017  N   ASN A  67     -12.882   9.831  -3.254  1.00 94.51           N  
ATOM   1018  H   ASN A  67     -13.345   9.916  -4.148  1.00 94.51           H  
ATOM   1019  CA  ASN A  67     -13.653  10.052  -2.040  1.00 94.51           C  
ATOM   1020  HA  ASN A  67     -12.969  10.293  -1.227  1.00 94.51           H  
ATOM   1021  C   ASN A  67     -14.409   8.784  -1.629  1.00 94.51           C  
ATOM   1022  CB  ASN A  67     -14.580  11.263  -2.232  1.00 94.51           C  
ATOM   1023  HB2 ASN A  67     -15.208  11.100  -3.108  1.00 94.51           H  
ATOM   1024  HB3 ASN A  67     -15.231  11.359  -1.363  1.00 94.51           H  
ATOM   1025  O   ASN A  67     -14.908   8.022  -2.464  1.00 94.51           O  
ATOM   1026  CG  ASN A  67     -13.819  12.571  -2.379  1.00 94.51           C  
ATOM   1027  ND2 ASN A  67     -14.313  13.483  -3.183  1.00 94.51           N  
ATOM   1028 HD21 ASN A  67     -15.148  13.301  -3.720  1.00 94.51           H  
ATOM   1029 HD22 ASN A  67     -13.753  14.314  -3.310  1.00 94.51           H  
ATOM   1030  OD1 ASN A  67     -12.796  12.810  -1.761  1.00 94.51           O  
ATOM   1031  N   THR A  68     -14.527   8.604  -0.319  1.00 94.60           N  
ATOM   1032  H   THR A  68     -14.006   9.215   0.294  1.00 94.60           H  
ATOM   1033  CA  THR A  68     -15.478   7.695   0.319  1.00 94.60           C  
ATOM   1034  HA  THR A  68     -16.374   7.631  -0.299  1.00 94.60           H  
ATOM   1035  C   THR A  68     -15.901   8.257   1.683  1.00 94.60           C  
ATOM   1036  CB  THR A  68     -14.895   6.275   0.425  1.00 94.60           C  
ATOM   1037  HB  THR A  68     -14.507   5.974  -0.548  1.00 94.60           H  
ATOM   1038  O   THR A  68     -15.463   9.337   2.092  1.00 94.60           O  
ATOM   1039  CG2 THR A  68     -13.785   6.124   1.463  1.00 94.60           C  
ATOM   1040 HG21 THR A  68     -13.424   5.096   1.442  1.00 94.60           H  
ATOM   1041 HG22 THR A  68     -12.963   6.799   1.228  1.00 94.60           H  
ATOM   1042 HG23 THR A  68     -14.166   6.333   2.463  1.00 94.60           H  
ATOM   1043  OG1 THR A  68     -15.965   5.430   0.753  1.00 94.60           O  
ATOM   1044  HG1 THR A  68     -15.654   4.627   1.178  1.00 94.60           H  
ATOM   1045  N   THR A  69     -16.743   7.531   2.413  1.00 92.23           N  
ATOM   1046  H   THR A  69     -16.981   6.616   2.059  1.00 92.23           H  
ATOM   1047  CA  THR A  69     -17.089   7.838   3.803  1.00 92.23           C  
ATOM   1048  HA  THR A  69     -16.482   8.679   4.137  1.00 92.23           H  
ATOM   1049  C   THR A  69     -16.753   6.671   4.724  1.00 92.23           C  
ATOM   1050  CB  THR A  69     -18.552   8.267   3.959  1.00 92.23           C  
ATOM   1051  HB  THR A  69     -18.711   8.542   5.002  1.00 92.23           H  
ATOM   1052  O   THR A  69     -16.639   5.523   4.308  1.00 92.23           O  
ATOM   1053  CG2 THR A  69     -18.912   9.476   3.097  1.00 92.23           C  
ATOM   1054 HG21 THR A  69     -18.237  10.302   3.320  1.00 92.23           H  
ATOM   1055 HG22 THR A  69     -19.934   9.782   3.317  1.00 92.23           H  
ATOM   1056 HG23 THR A  69     -18.839   9.226   2.038  1.00 92.23           H  
ATOM   1057  OG1 THR A  69     -19.431   7.217   3.646  1.00 92.23           O  
ATOM   1058  HG1 THR A  69     -19.337   7.000   2.716  1.00 92.23           H  
ATOM   1059  N   PHE A  70     -16.546   6.960   6.005  1.00 90.06           N  
ATOM   1060  H   PHE A  70     -16.557   7.930   6.283  1.00 90.06           H  
ATOM   1061  CA  PHE A  70     -16.266   5.952   7.019  1.00 90.06           C  
ATOM   1062  HA  PHE A  70     -16.553   4.970   6.643  1.00 90.06           H  
ATOM   1063  C   PHE A  70     -17.074   6.225   8.279  1.00 90.06           C  
ATOM   1064  CB  PHE A  70     -14.764   5.930   7.303  1.00 90.06           C  
ATOM   1065  HB2 PHE A  70     -14.438   6.934   7.578  1.00 90.06           H  
ATOM   1066  HB3 PHE A  70     -14.254   5.661   6.378  1.00 90.06           H  
ATOM   1067  O   PHE A  70     -17.039   7.329   8.818  1.00 90.06           O  
ATOM   1068  CG  PHE A  70     -14.358   4.958   8.392  1.00 90.06           C  
ATOM   1069  CD1 PHE A  70     -13.947   5.436   9.651  1.00 90.06           C  
ATOM   1070  HD1 PHE A  70     -13.910   6.499   9.840  1.00 90.06           H  
ATOM   1071  CD2 PHE A  70     -14.413   3.573   8.152  1.00 90.06           C  
ATOM   1072  HD2 PHE A  70     -14.716   3.201   7.184  1.00 90.06           H  
ATOM   1073  CE1 PHE A  70     -13.575   4.532  10.662  1.00 90.06           C  
ATOM   1074  HE1 PHE A  70     -13.230   4.898  11.618  1.00 90.06           H  
ATOM   1075  CE2 PHE A  70     -14.062   2.670   9.170  1.00 90.06           C  
ATOM   1076  HE2 PHE A  70     -14.095   1.607   8.979  1.00 90.06           H  
ATOM   1077  CZ  PHE A  70     -13.637   3.149  10.422  1.00 90.06           C  
ATOM   1078  HZ  PHE A  70     -13.339   2.453  11.192  1.00 90.06           H  
ATOM   1079  N   THR A  71     -17.778   5.206   8.771  1.00 91.03           N  
ATOM   1080  H   THR A  71     -17.734   4.316   8.295  1.00 91.03           H  
ATOM   1081  CA  THR A  71     -18.503   5.283  10.043  1.00 91.03           C  
ATOM   1082  HA  THR A  71     -18.732   6.325  10.265  1.00 91.03           H  
ATOM   1083  C   THR A  71     -17.631   4.736  11.163  1.00 91.03           C  
ATOM   1084  CB  THR A  71     -19.845   4.548   9.985  1.00 91.03           C  
ATOM   1085  HB  THR A  71     -19.686   3.488   9.789  1.00 91.03           H  
ATOM   1086  O   THR A  71     -17.285   3.553  11.183  1.00 91.03           O  
ATOM   1087  CG2 THR A  71     -20.638   4.718  11.283  1.00 91.03           C  
ATOM   1088 HG21 THR A  71     -21.618   4.255  11.168  1.00 91.03           H  
ATOM   1089 HG22 THR A  71     -20.774   5.777  11.499  1.00 91.03           H  
ATOM   1090 HG23 THR A  71     -20.121   4.238  12.114  1.00 91.03           H  
ATOM   1091  OG1 THR A  71     -20.637   5.099   8.963  1.00 91.03           O  
ATOM   1092  HG1 THR A  71     -20.291   4.841   8.105  1.00 91.03           H  
ATOM   1093  N   ILE A  72     -17.295   5.591  12.125  1.00 90.44           N  
ATOM   1094  H   ILE A  72     -17.634   6.540  12.058  1.00 90.44           H  
ATOM   1095  CA  ILE A  72     -16.491   5.214  13.286  1.00 90.44           C  
ATOM   1096  HA  ILE A  72     -15.616   4.667  12.936  1.00 90.44           H  
ATOM   1097  C   ILE A  72     -17.311   4.287  14.186  1.00 90.44           C  
ATOM   1098  CB  ILE A  72     -16.008   6.476  14.025  1.00 90.44           C  
ATOM   1099  HB  ILE A  72     -16.880   7.095  14.238  1.00 90.44           H  
ATOM   1100  O   ILE A  72     -18.407   4.633  14.621  1.00 90.44           O  
ATOM   1101  CG1 ILE A  72     -15.052   7.276  13.111  1.00 90.44           C  
ATOM   1102 HG12 ILE A  72     -15.547   7.488  12.164  1.00 90.44           H  
ATOM   1103 HG13 ILE A  72     -14.169   6.673  12.898  1.00 90.44           H  
ATOM   1104  CG2 ILE A  72     -15.323   6.115  15.356  1.00 90.44           C  
ATOM   1105 HG21 ILE A  72     -15.064   7.026  15.897  1.00 90.44           H  
ATOM   1106 HG22 ILE A  72     -14.422   5.527  15.182  1.00 90.44           H  
ATOM   1107 HG23 ILE A  72     -16.001   5.565  16.007  1.00 90.44           H  
ATOM   1108  CD1 ILE A  72     -14.595   8.618  13.685  1.00 90.44           C  
ATOM   1109 HD11 ILE A  72     -14.050   9.155  12.909  1.00 90.44           H  
ATOM   1110 HD12 ILE A  72     -15.458   9.210  13.991  1.00 90.44           H  
ATOM   1111 HD13 ILE A  72     -13.929   8.460  14.533  1.00 90.44           H  
ATOM   1112  N   ARG A  73     -16.766   3.108  14.501  1.00 86.81           N  
ATOM   1113  H   ARG A  73     -15.891   2.864  14.059  1.00 86.81           H  
ATOM   1114  CA  ARG A  73     -17.471   2.092  15.302  1.00 86.81           C  
ATOM   1115  HA  ARG A  73     -18.545   2.221  15.169  1.00 86.81           H  
ATOM   1116  C   ARG A  73     -17.253   2.219  16.811  1.00 86.81           C  
ATOM   1117  CB  ARG A  73     -17.111   0.684  14.801  1.00 86.81           C  
ATOM   1118  HB2 ARG A  73     -16.033   0.534  14.866  1.00 86.81           H  
ATOM   1119  HB3 ARG A  73     -17.596  -0.044  15.451  1.00 86.81           H  
ATOM   1120  O   ARG A  73     -18.091   1.759  17.575  1.00 86.81           O  
ATOM   1121  CG  ARG A  73     -17.582   0.439  13.357  1.00 86.81           C  
ATOM   1122  HG2 ARG A  73     -17.007   1.060  12.670  1.00 86.81           H  
ATOM   1123  HG3 ARG A  73     -18.636   0.703  13.274  1.00 86.81           H  
ATOM   1124  CD  ARG A  73     -17.408  -1.038  12.978  1.00 86.81           C  
ATOM   1125  HD2 ARG A  73     -17.966  -1.646  13.690  1.00 86.81           H  
ATOM   1126  HD3 ARG A  73     -16.351  -1.297  13.045  1.00 86.81           H  
ATOM   1127  NE  ARG A  73     -17.897  -1.313  11.613  1.00 86.81           N  
ATOM   1128  HE  ARG A  73     -18.181  -0.516  11.062  1.00 86.81           H  
ATOM   1129  NH1 ARG A  73     -17.652  -3.603  11.647  1.00 86.81           N  
ATOM   1130 HH11 ARG A  73     -17.316  -3.557  12.599  1.00 86.81           H  
ATOM   1131 HH12 ARG A  73     -17.717  -4.494  11.176  1.00 86.81           H  
ATOM   1132  NH2 ARG A  73     -18.442  -2.609   9.817  1.00 86.81           N  
ATOM   1133 HH21 ARG A  73     -18.514  -3.516   9.378  1.00 86.81           H  
ATOM   1134 HH22 ARG A  73     -18.726  -1.791   9.297  1.00 86.81           H  
ATOM   1135  CZ  ARG A  73     -17.995  -2.502  11.036  1.00 86.81           C  
ATOM   1136  N   GLN A  74     -16.143   2.814  17.251  1.00 88.44           N  
ATOM   1137  H   GLN A  74     -15.514   3.227  16.578  1.00 88.44           H  
ATOM   1138  CA  GLN A  74     -15.742   2.857  18.664  1.00 88.44           C  
ATOM   1139  HA  GLN A  74     -16.612   2.668  19.293  1.00 88.44           H  
ATOM   1140  C   GLN A  74     -15.190   4.236  19.053  1.00 88.44           C  
ATOM   1141  CB  GLN A  74     -14.701   1.757  18.945  1.00 88.44           C  
ATOM   1142  HB2 GLN A  74     -13.859   1.886  18.265  1.00 88.44           H  
ATOM   1143  HB3 GLN A  74     -14.335   1.873  19.964  1.00 88.44           H  
ATOM   1144  O   GLN A  74     -14.584   4.924  18.233  1.00 88.44           O  
ATOM   1145  CG  GLN A  74     -15.266   0.331  18.797  1.00 88.44           C  
ATOM   1146  HG2 GLN A  74     -15.644   0.181  17.786  1.00 88.44           H  
ATOM   1147  HG3 GLN A  74     -16.092   0.200  19.496  1.00 88.44           H  
ATOM   1148  CD  GLN A  74     -14.223  -0.753  19.059  1.00 88.44           C  
ATOM   1149  NE2 GLN A  74     -14.626  -1.995  19.203  1.00 88.44           N  
ATOM   1150 HE21 GLN A  74     -15.607  -2.236  19.203  1.00 88.44           H  
ATOM   1151 HE22 GLN A  74     -13.898  -2.667  19.401  1.00 88.44           H  
ATOM   1152  OE1 GLN A  74     -13.032  -0.512  19.120  1.00 88.44           O  
ATOM   1153  N   ASN A  75     -15.375   4.627  20.318  1.00 84.69           N  
ATOM   1154  H   ASN A  75     -15.852   3.992  20.943  1.00 84.69           H  
ATOM   1155  CA  ASN A  75     -14.859   5.875  20.901  1.00 84.69           C  
ATOM   1156  HA  ASN A  75     -14.903   6.666  20.153  1.00 84.69           H  
ATOM   1157  C   ASN A  75     -13.381   5.742  21.312  1.00 84.69           C  
ATOM   1158  CB  ASN A  75     -15.737   6.286  22.101  1.00 84.69           C  
ATOM   1159  HB2 ASN A  75     -15.781   5.466  22.818  1.00 84.69           H  
ATOM   1160  HB3 ASN A  75     -15.278   7.137  22.604  1.00 84.69           H  
ATOM   1161  O   ASN A  75     -13.038   5.956  22.473  1.00 84.69           O  
ATOM   1162  CG  ASN A  75     -17.132   6.724  21.726  1.00 84.69           C  
ATOM   1163  ND2 ASN A  75     -18.146   6.270  22.419  1.00 84.69           N  
ATOM   1164 HD21 ASN A  75     -19.063   6.609  22.164  1.00 84.69           H  
ATOM   1165 HD22 ASN A  75     -17.998   5.676  23.222  1.00 84.69           H  
ATOM   1166  OD1 ASN A  75     -17.339   7.492  20.810  1.00 84.69           O  
ATOM   1167  N   VAL A  76     -12.514   5.312  20.394  1.00 88.16           N  
ATOM   1168  H   VAL A  76     -12.834   5.183  19.445  1.00 88.16           H  
ATOM   1169  CA  VAL A  76     -11.107   5.023  20.705  1.00 88.16           C  
ATOM   1170  HA  VAL A  76     -10.870   5.423  21.691  1.00 88.16           H  
ATOM   1171  C   VAL A  76     -10.189   5.719  19.708  1.00 88.16           C  
ATOM   1172  CB  VAL A  76     -10.838   3.506  20.773  1.00 88.16           C  
ATOM   1173  HB  VAL A  76     -11.061   3.055  19.805  1.00 88.16           H  
ATOM   1174  O   VAL A  76     -10.302   5.526  18.500  1.00 88.16           O  
ATOM   1175  CG1 VAL A  76      -9.374   3.215  21.129  1.00 88.16           C  
ATOM   1176 HG11 VAL A  76      -8.711   3.579  20.344  1.00 88.16           H  
ATOM   1177 HG12 VAL A  76      -9.114   3.684  22.078  1.00 88.16           H  
ATOM   1178 HG13 VAL A  76      -9.225   2.139  21.214  1.00 88.16           H  
ATOM   1179  CG2 VAL A  76     -11.712   2.831  21.841  1.00 88.16           C  
ATOM   1180 HG21 VAL A  76     -11.536   3.287  22.815  1.00 88.16           H  
ATOM   1181 HG22 VAL A  76     -12.767   2.927  21.585  1.00 88.16           H  
ATOM   1182 HG23 VAL A  76     -11.475   1.768  21.894  1.00 88.16           H  
ATOM   1183  N   GLY A  77      -9.252   6.507  20.238  1.00 90.44           N  
ATOM   1184  H   GLY A  77      -9.259   6.645  21.239  1.00 90.44           H  
ATOM   1185  CA  GLY A  77      -8.213   7.183  19.464  1.00 90.44           C  
ATOM   1186  HA2 GLY A  77      -7.409   7.489  20.132  1.00 90.44           H  
ATOM   1187  HA3 GLY A  77      -7.799   6.475  18.746  1.00 90.44           H  
ATOM   1188  C   GLY A  77      -8.693   8.420  18.701  1.00 90.44           C  
ATOM   1189  O   GLY A  77      -9.712   9.038  19.017  1.00 90.44           O  
ATOM   1190  N   TYR A  78      -7.916   8.798  17.688  1.00 91.82           N  
ATOM   1191  H   TYR A  78      -7.104   8.237  17.474  1.00 91.82           H  
ATOM   1192  CA  TYR A  78      -8.177   9.947  16.825  1.00 91.82           C  
ATOM   1193  HA  TYR A  78      -8.928  10.586  17.291  1.00 91.82           H  
ATOM   1194  C   TYR A  78      -8.727   9.503  15.472  1.00 91.82           C  
ATOM   1195  CB  TYR A  78      -6.899  10.779  16.669  1.00 91.82           C  
ATOM   1196  HB2 TYR A  78      -6.124  10.166  16.208  1.00 91.82           H  
ATOM   1197  HB3 TYR A  78      -7.098  11.613  15.997  1.00 91.82           H  
ATOM   1198  O   TYR A  78      -8.389   8.426  14.981  1.00 91.82           O  
ATOM   1199  CG  TYR A  78      -6.392  11.340  17.982  1.00 91.82           C  
ATOM   1200  CD1 TYR A  78      -7.107  12.376  18.611  1.00 91.82           C  
ATOM   1201  HD1 TYR A  78      -7.997  12.775  18.149  1.00 91.82           H  
ATOM   1202  CD2 TYR A  78      -5.228  10.825  18.585  1.00 91.82           C  
ATOM   1203  HD2 TYR A  78      -4.669  10.041  18.097  1.00 91.82           H  
ATOM   1204  CE1 TYR A  78      -6.658  12.908  19.833  1.00 91.82           C  
ATOM   1205  HE1 TYR A  78      -7.189  13.719  20.308  1.00 91.82           H  
ATOM   1206  CE2 TYR A  78      -4.779  11.348  19.814  1.00 91.82           C  
ATOM   1207  HE2 TYR A  78      -3.881  10.961  20.271  1.00 91.82           H  
ATOM   1208  OH  TYR A  78      -5.067  12.916  21.617  1.00 91.82           O  
ATOM   1209  HH  TYR A  78      -4.252  12.512  21.923  1.00 91.82           H  
ATOM   1210  CZ  TYR A  78      -5.494  12.395  20.438  1.00 91.82           C  
ATOM   1211  N   VAL A  79      -9.535  10.364  14.846  1.00 91.37           N  
ATOM   1212  H   VAL A  79      -9.735  11.236  15.315  1.00 91.37           H  
ATOM   1213  CA  VAL A  79     -10.115  10.146  13.507  1.00 91.37           C  
ATOM   1214  HA  VAL A  79     -10.836   9.331  13.555  1.00 91.37           H  
ATOM   1215  C   VAL A  79      -9.036   9.761  12.489  1.00 91.37           C  
ATOM   1216  CB  VAL A  79     -10.861  11.407  13.035  1.00 91.37           C  
ATOM   1217  HB  VAL A  79     -10.193  12.264  13.116  1.00 91.37           H  
ATOM   1218  O   VAL A  79      -9.257   8.864  11.679  1.00 91.37           O  
ATOM   1219  CG1 VAL A  79     -11.348  11.308  11.583  1.00 91.37           C  
ATOM   1220 HG11 VAL A  79     -10.501  11.281  10.898  1.00 91.37           H  
ATOM   1221 HG12 VAL A  79     -11.949  12.180  11.324  1.00 91.37           H  
ATOM   1222 HG13 VAL A  79     -11.937  10.402  11.444  1.00 91.37           H  
ATOM   1223  CG2 VAL A  79     -12.096  11.673  13.905  1.00 91.37           C  
ATOM   1224 HG21 VAL A  79     -12.469  12.673  13.685  1.00 91.37           H  
ATOM   1225 HG22 VAL A  79     -12.868  10.929  13.706  1.00 91.37           H  
ATOM   1226 HG23 VAL A  79     -11.843  11.630  14.964  1.00 91.37           H  
ATOM   1227  N   TYR A  80      -7.862  10.394  12.568  1.00 90.64           N  
ATOM   1228  H   TYR A  80      -7.741  11.107  13.273  1.00 90.64           H  
ATOM   1229  CA  TYR A  80      -6.705  10.073  11.733  1.00 90.64           C  
ATOM   1230  HA  TYR A  80      -6.950  10.265  10.688  1.00 90.64           H  
ATOM   1231  C   TYR A  80      -6.316   8.589  11.844  1.00 90.64           C  
ATOM   1232  CB  TYR A  80      -5.547  11.002  12.134  1.00 90.64           C  
ATOM   1233  HB2 TYR A  80      -5.353  10.905  13.202  1.00 90.64           H  
ATOM   1234  HB3 TYR A  80      -5.840  12.035  11.949  1.00 90.64           H  
ATOM   1235  O   TYR A  80      -6.376   7.852  10.864  1.00 90.64           O  
ATOM   1236  CG  TYR A  80      -4.266  10.720  11.379  1.00 90.64           C  
ATOM   1237  CD1 TYR A  80      -3.314   9.828  11.907  1.00 90.64           C  
ATOM   1238  HD1 TYR A  80      -3.464   9.385  12.881  1.00 90.64           H  
ATOM   1239  CD2 TYR A  80      -4.037  11.322  10.131  1.00 90.64           C  
ATOM   1240  HD2 TYR A  80      -4.746  12.031   9.728  1.00 90.64           H  
ATOM   1241  CE1 TYR A  80      -2.155   9.504  11.182  1.00 90.64           C  
ATOM   1242  HE1 TYR A  80      -1.429   8.818  11.593  1.00 90.64           H  
ATOM   1243  CE2 TYR A  80      -2.884  10.995   9.393  1.00 90.64           C  
ATOM   1244  HE2 TYR A  80      -2.711  11.436   8.422  1.00 90.64           H  
ATOM   1245  OH  TYR A  80      -0.832   9.773   9.202  1.00 90.64           O  
ATOM   1246  HH  TYR A  80      -0.271   9.132   9.644  1.00 90.64           H  
ATOM   1247  CZ  TYR A  80      -1.943  10.083   9.915  1.00 90.64           C  
ATOM   1248  N   ASN A  81      -6.003   8.113  13.052  1.00 90.05           N  
ATOM   1249  H   ASN A  81      -5.927   8.767  13.819  1.00 90.05           H  
ATOM   1250  CA  ASN A  81      -5.512   6.751  13.272  1.00 90.05           C  
ATOM   1251  HA  ASN A  81      -4.624   6.596  12.660  1.00 90.05           H  
ATOM   1252  C   ASN A  81      -6.545   5.697  12.856  1.00 90.05           C  
ATOM   1253  CB  ASN A  81      -5.144   6.551  14.755  1.00 90.05           C  
ATOM   1254  HB2 ASN A  81      -4.789   5.528  14.878  1.00 90.05           H  
ATOM   1255  HB3 ASN A  81      -6.033   6.673  15.374  1.00 90.05           H  
ATOM   1256  O   ASN A  81      -6.196   4.708  12.212  1.00 90.05           O  
ATOM   1257  CG  ASN A  81      -4.079   7.496  15.285  1.00 90.05           C  
ATOM   1258  ND2 ASN A  81      -3.187   7.032  16.123  1.00 90.05           N  
ATOM   1259 HD21 ASN A  81      -3.140   6.047  16.343  1.00 90.05           H  
ATOM   1260 HD22 ASN A  81      -2.475   7.684  16.420  1.00 90.05           H  
ATOM   1261  OD1 ASN A  81      -4.072   8.681  15.016  1.00 90.05           O  
ATOM   1262  N   VAL A  82      -7.819   5.909  13.208  1.00 91.23           N  
ATOM   1263  H   VAL A  82      -8.048   6.743  13.729  1.00 91.23           H  
ATOM   1264  CA  VAL A  82      -8.873   4.927  12.912  1.00 91.23           C  
ATOM   1265  HA  VAL A  82      -8.503   3.945  13.209  1.00 91.23           H  
ATOM   1266  C   VAL A  82      -9.160   4.827  11.416  1.00 91.23           C  
ATOM   1267  CB  VAL A  82     -10.170   5.174  13.708  1.00 91.23           C  
ATOM   1268  HB  VAL A  82     -10.868   4.371  13.474  1.00 91.23           H  
ATOM   1269  O   VAL A  82      -9.427   3.733  10.933  1.00 91.23           O  
ATOM   1270  CG1 VAL A  82      -9.909   5.133  15.218  1.00 91.23           C  
ATOM   1271 HG11 VAL A  82      -9.271   5.961  15.528  1.00 91.23           H  
ATOM   1272 HG12 VAL A  82     -10.851   5.198  15.762  1.00 91.23           H  
ATOM   1273 HG13 VAL A  82      -9.425   4.194  15.485  1.00 91.23           H  
ATOM   1274  CG2 VAL A  82     -10.858   6.500  13.374  1.00 91.23           C  
ATOM   1275 HG21 VAL A  82     -10.163   7.316  13.571  1.00 91.23           H  
ATOM   1276 HG22 VAL A  82     -11.164   6.520  12.328  1.00 91.23           H  
ATOM   1277 HG23 VAL A  82     -11.743   6.624  13.998  1.00 91.23           H  
ATOM   1278  N   THR A  83      -9.069   5.931  10.666  1.00 91.80           N  
ATOM   1279  H   THR A  83      -8.781   6.795  11.103  1.00 91.80           H  
ATOM   1280  CA  THR A  83      -9.290   5.918   9.210  1.00 91.80           C  
ATOM   1281  HA  THR A  83     -10.146   5.277   8.997  1.00 91.80           H  
ATOM   1282  C   THR A  83      -8.108   5.305   8.466  1.00 91.80           C  
ATOM   1283  CB  THR A  83      -9.613   7.308   8.643  1.00 91.80           C  
ATOM   1284  HB  THR A  83      -9.588   7.258   7.555  1.00 91.80           H  
ATOM   1285  O   THR A  83      -8.318   4.421   7.640  1.00 91.80           O  
ATOM   1286  CG2 THR A  83     -10.996   7.799   9.062  1.00 91.80           C  
ATOM   1287 HG21 THR A  83     -11.149   8.810   8.684  1.00 91.80           H  
ATOM   1288 HG22 THR A  83     -11.099   7.794  10.147  1.00 91.80           H  
ATOM   1289 HG23 THR A  83     -11.752   7.146   8.626  1.00 91.80           H  
ATOM   1290  OG1 THR A  83      -8.693   8.276   9.070  1.00 91.80           O  
ATOM   1291  HG1 THR A  83      -8.854   8.459   9.999  1.00 91.80           H  
ATOM   1292  N   VAL A  84      -6.869   5.681   8.804  1.00 91.40           N  
ATOM   1293  H   VAL A  84      -6.756   6.439   9.462  1.00 91.40           H  
ATOM   1294  CA  VAL A  84      -5.659   5.073   8.217  1.00 91.40           C  
ATOM   1295  HA  VAL A  84      -5.673   5.219   7.137  1.00 91.40           H  
ATOM   1296  C   VAL A  84      -5.638   3.562   8.455  1.00 91.40           C  
ATOM   1297  CB  VAL A  84      -4.385   5.744   8.768  1.00 91.40           C  
ATOM   1298  HB  VAL A  84      -4.412   5.722   9.858  1.00 91.40           H  
ATOM   1299  O   VAL A  84      -5.394   2.798   7.524  1.00 91.40           O  
ATOM   1300  CG1 VAL A  84      -3.100   5.053   8.299  1.00 91.40           C  
ATOM   1301 HG11 VAL A  84      -3.053   4.024   8.657  1.00 91.40           H  
ATOM   1302 HG12 VAL A  84      -2.232   5.585   8.689  1.00 91.40           H  
ATOM   1303 HG13 VAL A  84      -3.052   5.065   7.210  1.00 91.40           H  
ATOM   1304  CG2 VAL A  84      -4.302   7.203   8.302  1.00 91.40           C  
ATOM   1305 HG21 VAL A  84      -3.419   7.680   8.728  1.00 91.40           H  
ATOM   1306 HG22 VAL A  84      -4.237   7.248   7.215  1.00 91.40           H  
ATOM   1307 HG23 VAL A  84      -5.180   7.761   8.625  1.00 91.40           H  
ATOM   1308  N   SER A  85      -5.966   3.120   9.674  1.00 90.86           N  
ATOM   1309  H   SER A  85      -6.143   3.797  10.403  1.00 90.86           H  
ATOM   1310  CA  SER A  85      -6.041   1.695  10.005  1.00 90.86           C  
ATOM   1311  HA  SER A  85      -5.109   1.222   9.695  1.00 90.86           H  
ATOM   1312  C   SER A  85      -7.181   0.977   9.275  1.00 90.86           C  
ATOM   1313  CB  SER A  85      -6.178   1.532  11.520  1.00 90.86           C  
ATOM   1314  HB2 SER A  85      -7.072   2.052  11.865  1.00 90.86           H  
ATOM   1315  HB3 SER A  85      -5.308   1.973  12.007  1.00 90.86           H  
ATOM   1316  O   SER A  85      -6.972  -0.124   8.771  1.00 90.86           O  
ATOM   1317  OG  SER A  85      -6.270   0.168  11.880  1.00 90.86           O  
ATOM   1318  HG  SER A  85      -5.658  -0.342  11.344  1.00 90.86           H  
ATOM   1319  N   ALA A  86      -8.366   1.589   9.167  1.00 91.98           N  
ATOM   1320  H   ALA A  86      -8.500   2.488   9.608  1.00 91.98           H  
ATOM   1321  CA  ALA A  86      -9.516   0.969   8.509  1.00 91.98           C  
ATOM   1322  HA  ALA A  86      -9.706   0.005   8.981  1.00 91.98           H  
ATOM   1323  C   ALA A  86      -9.285   0.699   7.014  1.00 91.98           C  
ATOM   1324  CB  ALA A  86     -10.744   1.861   8.711  1.00 91.98           C  
ATOM   1325  HB1 ALA A  86     -10.564   2.851   8.292  1.00 91.98           H  
ATOM   1326  HB2 ALA A  86     -10.965   1.950   9.775  1.00 91.98           H  
ATOM   1327  HB3 ALA A  86     -11.601   1.416   8.207  1.00 91.98           H  
ATOM   1328  O   ALA A  86      -9.758  -0.316   6.506  1.00 91.98           O  
ATOM   1329  N   TYR A  87      -8.552   1.584   6.334  1.00 94.20           N  
ATOM   1330  H   TYR A  87      -8.224   2.403   6.826  1.00 94.20           H  
ATOM   1331  CA  TYR A  87      -8.229   1.474   4.907  1.00 94.20           C  
ATOM   1332  HA  TYR A  87      -8.905   0.751   4.452  1.00 94.20           H  
ATOM   1333  C   TYR A  87      -6.817   0.934   4.646  1.00 94.20           C  
ATOM   1334  CB  TYR A  87      -8.486   2.817   4.214  1.00 94.20           C  
ATOM   1335  HB2 TYR A  87      -8.121   2.778   3.188  1.00 94.20           H  
ATOM   1336  HB3 TYR A  87      -7.930   3.598   4.733  1.00 94.20           H  
ATOM   1337  O   TYR A  87      -6.275   1.145   3.564  1.00 94.20           O  
ATOM   1338  CG  TYR A  87      -9.953   3.170   4.146  1.00 94.20           C  
ATOM   1339  CD1 TYR A  87     -10.762   2.606   3.142  1.00 94.20           C  
ATOM   1340  HD1 TYR A  87     -10.333   1.939   2.409  1.00 94.20           H  
ATOM   1341  CD2 TYR A  87     -10.512   4.042   5.095  1.00 94.20           C  
ATOM   1342  HD2 TYR A  87      -9.884   4.485   5.854  1.00 94.20           H  
ATOM   1343  CE1 TYR A  87     -12.135   2.905   3.098  1.00 94.20           C  
ATOM   1344  HE1 TYR A  87     -12.769   2.476   2.336  1.00 94.20           H  
ATOM   1345  CE2 TYR A  87     -11.882   4.340   5.058  1.00 94.20           C  
ATOM   1346  HE2 TYR A  87     -12.305   4.994   5.806  1.00 94.20           H  
ATOM   1347  OH  TYR A  87     -14.025   4.013   4.039  1.00 94.20           O  
ATOM   1348  HH  TYR A  87     -14.345   4.728   4.594  1.00 94.20           H  
ATOM   1349  CZ  TYR A  87     -12.696   3.766   4.062  1.00 94.20           C  
ATOM   1350  N   SER A  88      -6.207   0.253   5.620  1.00 92.34           N  
ATOM   1351  H   SER A  88      -6.710   0.079   6.478  1.00 92.34           H  
ATOM   1352  CA  SER A  88      -4.903  -0.409   5.463  1.00 92.34           C  
ATOM   1353  HA  SER A  88      -4.574  -0.704   6.459  1.00 92.34           H  
ATOM   1354  C   SER A  88      -3.802   0.512   4.908  1.00 92.34           C  
ATOM   1355  CB  SER A  88      -5.059  -1.706   4.647  1.00 92.34           C  
ATOM   1356  HB2 SER A  88      -4.101  -2.224   4.602  1.00 92.34           H  
ATOM   1357  HB3 SER A  88      -5.380  -1.467   3.633  1.00 92.34           H  
ATOM   1358  O   SER A  88      -2.997   0.090   4.087  1.00 92.34           O  
ATOM   1359  OG  SER A  88      -6.019  -2.548   5.271  1.00 92.34           O  
ATOM   1360  HG  SER A  88      -6.156  -3.347   4.757  1.00 92.34           H  
ATOM   1361  N   GLY A  89      -3.782   1.784   5.326  1.00 92.61           N  
ATOM   1362  H   GLY A  89      -4.462   2.062   6.018  1.00 92.61           H  
ATOM   1363  CA  GLY A  89      -2.796   2.784   4.889  1.00 92.61           C  
ATOM   1364  HA2 GLY A  89      -2.650   3.509   5.689  1.00 92.61           H  
ATOM   1365  HA3 GLY A  89      -1.840   2.291   4.714  1.00 92.61           H  
ATOM   1366  C   GLY A  89      -3.149   3.560   3.612  1.00 92.61           C  
ATOM   1367  O   GLY A  89      -2.464   4.526   3.291  1.00 92.61           O  
ATOM   1368  N   LEU A  90      -4.228   3.206   2.904  1.00 95.20           N  
ATOM   1369  H   LEU A  90      -4.733   2.376   3.181  1.00 95.20           H  
ATOM   1370  CA  LEU A  90      -4.640   3.890   1.665  1.00 95.20           C  
ATOM   1371  HA  LEU A  90      -3.763   4.042   1.036  1.00 95.20           H  
ATOM   1372  C   LEU A  90      -5.259   5.276   1.902  1.00 95.20           C  
ATOM   1373  CB  LEU A  90      -5.656   3.013   0.916  1.00 95.20           C  
ATOM   1374  HB2 LEU A  90      -6.483   2.796   1.592  1.00 95.20           H  
ATOM   1375  HB3 LEU A  90      -6.068   3.582   0.083  1.00 95.20           H  
ATOM   1376  O   LEU A  90      -5.376   6.071   0.967  1.00 95.20           O  
ATOM   1377  CG  LEU A  90      -5.091   1.694   0.362  1.00 95.20           C  
ATOM   1378  HG  LEU A  90      -4.496   1.185   1.120  1.00 95.20           H  
ATOM   1379  CD1 LEU A  90      -6.263   0.792  -0.021  1.00 95.20           C  
ATOM   1380 HD11 LEU A  90      -6.805   0.503   0.880  1.00 95.20           H  
ATOM   1381 HD12 LEU A  90      -6.937   1.321  -0.694  1.00 95.20           H  
ATOM   1382 HD13 LEU A  90      -5.889  -0.109  -0.508  1.00 95.20           H  
ATOM   1383  CD2 LEU A  90      -4.229   1.942  -0.878  1.00 95.20           C  
ATOM   1384 HD21 LEU A  90      -3.872   0.990  -1.268  1.00 95.20           H  
ATOM   1385 HD22 LEU A  90      -4.812   2.446  -1.649  1.00 95.20           H  
ATOM   1386 HD23 LEU A  90      -3.364   2.553  -0.618  1.00 95.20           H  
ATOM   1387  N   ALA A  91      -5.707   5.559   3.125  1.00 93.42           N  
ATOM   1388  H   ALA A  91      -5.524   4.893   3.862  1.00 93.42           H  
ATOM   1389  CA  ALA A  91      -6.350   6.821   3.455  1.00 93.42           C  
ATOM   1390  HA  ALA A  91      -6.963   7.123   2.606  1.00 93.42           H  
ATOM   1391  C   ALA A  91      -5.328   7.942   3.681  1.00 93.42           C  
ATOM   1392  CB  ALA A  91      -7.287   6.622   4.652  1.00 93.42           C  
ATOM   1393  HB1 ALA A  91      -7.793   7.560   4.878  1.00 93.42           H  
ATOM   1394  HB2 ALA A  91      -6.717   6.303   5.525  1.00 93.42           H  
ATOM   1395  HB3 ALA A  91      -8.041   5.872   4.409  1.00 93.42           H  
ATOM   1396  O   ALA A  91      -4.351   7.773   4.408  1.00 93.42           O  
ATOM   1397  N   PHE A  92      -5.627   9.117   3.129  1.00 81.37           N  
ATOM   1398  H   PHE A  92      -6.440   9.163   2.531  1.00 81.37           H  
ATOM   1399  CA  PHE A  92      -4.919  10.373   3.364  1.00 81.37           C  
ATOM   1400  HA  PHE A  92      -4.069  10.194   4.023  1.00 81.37           H  
ATOM   1401  C   PHE A  92      -5.839  11.378   4.065  1.00 81.37           C  
ATOM   1402  CB  PHE A  92      -4.369  10.887   2.034  1.00 81.37           C  
ATOM   1403  HB2 PHE A  92      -5.189  11.129   1.358  1.00 81.37           H  
ATOM   1404  HB3 PHE A  92      -3.804  10.063   1.597  1.00 81.37           H  
ATOM   1405  O   PHE A  92      -6.259  12.375   3.474  1.00 81.37           O  
ATOM   1406  CG  PHE A  92      -3.422  12.063   2.149  1.00 81.37           C  
ATOM   1407  CD1 PHE A  92      -3.843  13.363   1.810  1.00 81.37           C  
ATOM   1408  HD1 PHE A  92      -4.855  13.532   1.474  1.00 81.37           H  
ATOM   1409  CD2 PHE A  92      -2.101  11.848   2.584  1.00 81.37           C  
ATOM   1410  HD2 PHE A  92      -1.778  10.852   2.850  1.00 81.37           H  
ATOM   1411  CE1 PHE A  92      -2.946  14.441   1.907  1.00 81.37           C  
ATOM   1412  HE1 PHE A  92      -3.271  15.433   1.632  1.00 81.37           H  
ATOM   1413  CE2 PHE A  92      -1.204  12.926   2.683  1.00 81.37           C  
ATOM   1414  HE2 PHE A  92      -0.194  12.758   3.026  1.00 81.37           H  
ATOM   1415  CZ  PHE A  92      -1.627  14.223   2.342  1.00 81.37           C  
ATOM   1416  HZ  PHE A  92      -0.941  15.054   2.412  1.00 81.37           H  
ATOM   1417  N   PRO A  93      -6.240  11.116   5.319  1.00 70.29           N  
ATOM   1418  CA  PRO A  93      -6.976  12.114   6.070  1.00 70.29           C  
ATOM   1419  HA  PRO A  93      -7.836  12.438   5.485  1.00 70.29           H  
ATOM   1420  C   PRO A  93      -6.048  13.306   6.367  1.00 70.29           C  
ATOM   1421  CB  PRO A  93      -7.455  11.397   7.333  1.00 70.29           C  
ATOM   1422  HB2 PRO A  93      -8.394  10.883   7.130  1.00 70.29           H  
ATOM   1423  HB3 PRO A  93      -7.561  12.075   8.180  1.00 70.29           H  
ATOM   1424  O   PRO A  93      -4.854  13.109   6.615  1.00 70.29           O  
ATOM   1425  CG  PRO A  93      -6.351  10.367   7.565  1.00 70.29           C  
ATOM   1426  HG2 PRO A  93      -5.507  10.843   8.065  1.00 70.29           H  
ATOM   1427  HG3 PRO A  93      -6.693   9.505   8.138  1.00 70.29           H  
ATOM   1428  CD  PRO A  93      -5.908   9.977   6.162  1.00 70.29           C  
ATOM   1429  HD2 PRO A  93      -6.475   9.104   5.841  1.00 70.29           H  
ATOM   1430  HD3 PRO A  93      -4.838   9.766   6.153  1.00 70.29           H  
ATOM   1431  N   PRO A  94      -6.572  14.545   6.414  1.00 65.16           N  
ATOM   1432  CA  PRO A  94      -5.821  15.652   6.998  1.00 65.16           C  
ATOM   1433  HA  PRO A  94      -4.951  15.878   6.381  1.00 65.16           H  
ATOM   1434  C   PRO A  94      -5.360  15.242   8.404  1.00 65.16           C  
ATOM   1435  CB  PRO A  94      -6.786  16.844   7.001  1.00 65.16           C  
ATOM   1436  HB2 PRO A  94      -6.645  17.421   6.087  1.00 65.16           H  
ATOM   1437  HB3 PRO A  94      -6.650  17.482   7.874  1.00 65.16           H  
ATOM   1438  O   PRO A  94      -6.104  14.561   9.108  1.00 65.16           O  
ATOM   1439  CG  PRO A  94      -8.174  16.200   6.981  1.00 65.16           C  
ATOM   1440  HG2 PRO A  94      -8.472  15.945   7.998  1.00 65.16           H  
ATOM   1441  HG3 PRO A  94      -8.916  16.847   6.514  1.00 65.16           H  
ATOM   1442  CD  PRO A  94      -7.958  14.919   6.180  1.00 65.16           C  
ATOM   1443  HD2 PRO A  94      -8.103  15.113   5.118  1.00 65.16           H  
ATOM   1444  HD3 PRO A  94      -8.655  14.154   6.524  1.00 65.16           H  
ATOM   1445  N   ASN A  95      -4.141  15.605   8.816  1.00 69.07           N  
ATOM   1446  H   ASN A  95      -3.547  16.117   8.180  1.00 69.07           H  
ATOM   1447  CA  ASN A  95      -3.616  15.266  10.143  1.00 69.07           C  
ATOM   1448  HA  ASN A  95      -3.710  14.189  10.289  1.00 69.07           H  
ATOM   1449  C   ASN A  95      -4.455  15.962  11.233  1.00 69.07           C  
ATOM   1450  CB  ASN A  95      -2.118  15.614  10.211  1.00 69.07           C  
ATOM   1451  HB2 ASN A  95      -1.988  16.693  10.124  1.00 69.07           H  
ATOM   1452  HB3 ASN A  95      -1.595  15.129   9.388  1.00 69.07           H  
ATOM   1453  O   ASN A  95      -4.187  17.095  11.627  1.00 69.07           O  
ATOM   1454  CG  ASN A  95      -1.472  15.148  11.508  1.00 69.07           C  
ATOM   1455  ND2 ASN A  95      -0.247  15.545  11.760  1.00 69.07           N  
ATOM   1456 HD21 ASN A  95       0.161  15.203  12.618  1.00 69.07           H  
ATOM   1457 HD22 ASN A  95       0.248  16.143  11.114  1.00 69.07           H  
ATOM   1458  OD1 ASN A  95      -2.042  14.419  12.302  1.00 69.07           O  
ATOM   1459  N   THR A  96      -5.541  15.308  11.645  1.00 75.77           N  
ATOM   1460  H   THR A  96      -5.737  14.434  11.178  1.00 75.77           H  
ATOM   1461  CA  THR A  96      -6.550  15.839  12.556  1.00 75.77           C  
ATOM   1462  HA  THR A  96      -6.404  16.916  12.642  1.00 75.77           H  
ATOM   1463  C   THR A  96      -6.381  15.243  13.949  1.00 75.77           C  
ATOM   1464  CB  THR A  96      -7.984  15.644  12.013  1.00 75.77           C  
ATOM   1465  HB  THR A  96      -8.194  16.415  11.272  1.00 75.77           H  
ATOM   1466  O   THR A  96      -6.403  14.026  14.122  1.00 75.77           O  
ATOM   1467  CG2 THR A  96      -8.338  14.276  11.417  1.00 75.77           C  
ATOM   1468 HG21 THR A  96      -7.838  13.474  11.960  1.00 75.77           H  
ATOM   1469 HG22 THR A  96      -8.046  14.240  10.368  1.00 75.77           H  
ATOM   1470 HG23 THR A  96      -9.416  14.115  11.434  1.00 75.77           H  
ATOM   1471  OG1 THR A  96      -8.903  15.760  13.066  1.00 75.77           O  
ATOM   1472  HG1 THR A  96      -9.026  14.856  13.366  1.00 75.77           H  
ATOM   1473  N   THR A  97      -6.357  16.106  14.965  1.00 84.16           N  
ATOM   1474  H   THR A  97      -6.299  17.094  14.764  1.00 84.16           H  
ATOM   1475  CA  THR A  97      -6.415  15.732  16.391  1.00 84.16           C  
ATOM   1476  HA  THR A  97      -5.892  14.786  16.527  1.00 84.16           H  
ATOM   1477  C   THR A  97      -7.847  15.515  16.899  1.00 84.16           C  
ATOM   1478  CB  THR A  97      -5.699  16.783  17.248  1.00 84.16           C  
ATOM   1479  HB  THR A  97      -5.804  16.534  18.304  1.00 84.16           H  
ATOM   1480  O   THR A  97      -8.079  15.337  18.094  1.00 84.16           O  
ATOM   1481  CG2 THR A  97      -4.210  16.878  16.913  1.00 84.16           C  
ATOM   1482 HG21 THR A  97      -3.725  17.577  17.595  1.00 84.16           H  
ATOM   1483 HG22 THR A  97      -3.746  15.899  17.030  1.00 84.16           H  
ATOM   1484 HG23 THR A  97      -4.065  17.220  15.888  1.00 84.16           H  
ATOM   1485  OG1 THR A  97      -6.270  18.048  16.999  1.00 84.16           O  
ATOM   1486  HG1 THR A  97      -5.780  18.690  17.518  1.00 84.16           H  
ATOM   1487  N   ARG A  98      -8.848  15.510  16.007  1.00 89.94           N  
ATOM   1488  H   ARG A  98      -8.613  15.749  15.054  1.00 89.94           H  
ATOM   1489  CA  ARG A  98     -10.247  15.210  16.346  1.00 89.94           C  
ATOM   1490  HA  ARG A  98     -10.554  15.919  17.116  1.00 89.94           H  
ATOM   1491  C   ARG A  98     -10.371  13.797  16.919  1.00 89.94           C  
ATOM   1492  CB  ARG A  98     -11.140  15.405  15.110  1.00 89.94           C  
ATOM   1493  HB2 ARG A  98     -10.852  14.681  14.347  1.00 89.94           H  
ATOM   1494  HB3 ARG A  98     -10.980  16.410  14.721  1.00 89.94           H  
ATOM   1495  O   ARG A  98     -10.028  12.822  16.250  1.00 89.94           O  
ATOM   1496  CG  ARG A  98     -12.637  15.226  15.395  1.00 89.94           C  
ATOM   1497  HG2 ARG A  98     -12.941  15.906  16.191  1.00 89.94           H  
ATOM   1498  HG3 ARG A  98     -12.830  14.200  15.709  1.00 89.94           H  
ATOM   1499  CD  ARG A  98     -13.450  15.526  14.129  1.00 89.94           C  
ATOM   1500  HD2 ARG A  98     -13.061  14.935  13.298  1.00 89.94           H  
ATOM   1501  HD3 ARG A  98     -13.312  16.575  13.869  1.00 89.94           H  
ATOM   1502  NE  ARG A  98     -14.891  15.267  14.327  1.00 89.94           N  
ATOM   1503  HE  ARG A  98     -15.408  15.994  14.801  1.00 89.94           H  
ATOM   1504  NH1 ARG A  98     -15.061  13.248  13.222  1.00 89.94           N  
ATOM   1505 HH11 ARG A  98     -14.070  13.268  13.028  1.00 89.94           H  
ATOM   1506 HH12 ARG A  98     -15.632  12.508  12.839  1.00 89.94           H  
ATOM   1507  NH2 ARG A  98     -16.883  14.187  14.073  1.00 89.94           N  
ATOM   1508 HH21 ARG A  98     -17.366  14.976  14.478  1.00 89.94           H  
ATOM   1509 HH22 ARG A  98     -17.419  13.440  13.655  1.00 89.94           H  
ATOM   1510  CZ  ARG A  98     -15.595  14.237  13.880  1.00 89.94           C  
ATOM   1511  N   ALA A  99     -10.920  13.692  18.126  1.00 91.84           N  
ATOM   1512  H   ALA A  99     -11.081  14.538  18.654  1.00 91.84           H  
ATOM   1513  CA  ALA A  99     -11.230  12.415  18.762  1.00 91.84           C  
ATOM   1514  HA  ALA A  99     -10.314  11.829  18.829  1.00 91.84           H  
ATOM   1515  C   ALA A  99     -12.255  11.612  17.943  1.00 91.84           C  
ATOM   1516  CB  ALA A  99     -11.728  12.675  20.187  1.00 91.84           C  
ATOM   1517  HB1 ALA A  99     -12.645  13.265  20.164  1.00 91.84           H  
ATOM   1518  HB2 ALA A  99     -11.928  11.724  20.681  1.00 91.84           H  
ATOM   1519  HB3 ALA A  99     -10.965  13.207  20.755  1.00 91.84           H  
ATOM   1520  O   ALA A  99     -13.230  12.167  17.421  1.00 91.84           O  
ATOM   1521  N   ALA A 100     -12.040  10.302  17.842  1.00 92.17           N  
ATOM   1522  H   ALA A 100     -11.258   9.894  18.334  1.00 92.17           H  
ATOM   1523  CA  ALA A 100     -12.973   9.386  17.209  1.00 92.17           C  
ATOM   1524  HA  ALA A 100     -13.268   9.801  16.246  1.00 92.17           H  
ATOM   1525  C   ALA A 100     -14.227   9.229  18.086  1.00 92.17           C  
ATOM   1526  CB  ALA A 100     -12.249   8.057  16.963  1.00 92.17           C  
ATOM   1527  HB1 ALA A 100     -11.374   8.215  16.333  1.00 92.17           H  
ATOM   1528  HB2 ALA A 100     -11.926   7.632  17.914  1.00 92.17           H  
ATOM   1529  HB3 ALA A 100     -12.910   7.341  16.476  1.00 92.17           H  
ATOM   1530  O   ALA A 100     -14.129   8.932  19.276  1.00 92.17           O  
ATOM   1531  N   ARG A 101     -15.410   9.445  17.498  1.00 92.46           N  
ATOM   1532  H   ARG A 101     -15.421   9.645  16.508  1.00 92.46           H  
ATOM   1533  CA  ARG A 101     -16.704   9.275  18.171  1.00 92.46           C  
ATOM   1534  HA  ARG A 101     -16.530   8.921  19.187  1.00 92.46           H  
ATOM   1535  C   ARG A 101     -17.523   8.214  17.449  1.00 92.46           C  
ATOM   1536  CB  ARG A 101     -17.472  10.602  18.269  1.00 92.46           C  
ATOM   1537  HB2 ARG A 101     -17.603  11.018  17.270  1.00 92.46           H  
ATOM   1538  HB3 ARG A 101     -18.458  10.396  18.685  1.00 92.46           H  
ATOM   1539  O   ARG A 101     -17.741   8.340  16.248  1.00 92.46           O  
ATOM   1540  CG  ARG A 101     -16.767  11.633  19.164  1.00 92.46           C  
ATOM   1541  HG2 ARG A 101     -16.601  11.203  20.151  1.00 92.46           H  
ATOM   1542  HG3 ARG A 101     -15.805  11.899  18.725  1.00 92.46           H  
ATOM   1543  CD  ARG A 101     -17.632  12.893  19.294  1.00 92.46           C  
ATOM   1544  HD2 ARG A 101     -17.851  13.268  18.294  1.00 92.46           H  
ATOM   1545  HD3 ARG A 101     -18.570  12.622  19.780  1.00 92.46           H  
ATOM   1546  NE  ARG A 101     -16.956  13.945  20.077  1.00 92.46           N  
ATOM   1547  HE  ARG A 101     -16.090  13.684  20.526  1.00 92.46           H  
ATOM   1548  NH1 ARG A 101     -18.522  15.602  19.776  1.00 92.46           N  
ATOM   1549 HH11 ARG A 101     -18.861  16.530  19.986  1.00 92.46           H  
ATOM   1550 HH12 ARG A 101     -19.120  14.943  19.300  1.00 92.46           H  
ATOM   1551  NH2 ARG A 101     -16.695  16.022  20.984  1.00 92.46           N  
ATOM   1552 HH21 ARG A 101     -15.841  15.725  21.434  1.00 92.46           H  
ATOM   1553 HH22 ARG A 101     -17.045  16.953  21.158  1.00 92.46           H  
ATOM   1554  CZ  ARG A 101     -17.392  15.179  20.274  1.00 92.46           C  
ATOM   1555  N   ALA A 102     -17.968   7.191  18.165  1.00 93.57           N  
ATOM   1556  H   ALA A 102     -17.780   7.200  19.158  1.00 93.57           H  
ATOM   1557  CA  ALA A 102     -18.812   6.128  17.645  1.00 93.57           C  
ATOM   1558  HA  ALA A 102     -18.245   5.581  16.892  1.00 93.57           H  
ATOM   1559  C   ALA A 102     -20.071   6.711  16.983  1.00 93.57           C  
ATOM   1560  CB  ALA A 102     -19.152   5.160  18.783  1.00 93.57           C  
ATOM   1561  HB1 ALA A 102     -19.740   4.329  18.394  1.00 93.57           H  
ATOM   1562  HB2 ALA A 102     -18.237   4.766  19.226  1.00 93.57           H  
ATOM   1563  HB3 ALA A 102     -19.731   5.676  19.549  1.00 93.57           H  
ATOM   1564  O   ALA A 102     -20.680   7.647  17.501  1.00 93.57           O  
ATOM   1565  N   GLY A 103     -20.423   6.185  15.812  1.00 92.85           N  
ATOM   1566  H   GLY A 103     -19.841   5.454  15.427  1.00 92.85           H  
ATOM   1567  CA  GLY A 103     -21.527   6.664  14.980  1.00 92.85           C  
ATOM   1568  HA2 GLY A 103     -22.374   6.916  15.619  1.00 92.85           H  
ATOM   1569  HA3 GLY A 103     -21.836   5.864  14.308  1.00 92.85           H  
ATOM   1570  C   GLY A 103     -21.202   7.894  14.127  1.00 92.85           C  
ATOM   1571  O   GLY A 103     -21.976   8.221  13.233  1.00 92.85           O  
ATOM   1572  N   ALA A 104     -20.066   8.570  14.337  1.00 91.62           N  
ATOM   1573  H   ALA A 104     -19.431   8.272  15.064  1.00 91.62           H  
ATOM   1574  CA  ALA A 104     -19.681   9.676  13.468  1.00 91.62           C  
ATOM   1575  HA  ALA A 104     -20.547  10.329  13.354  1.00 91.62           H  
ATOM   1576  C   ALA A 104     -19.288   9.161  12.076  1.00 91.62           C  
ATOM   1577  CB  ALA A 104     -18.559  10.499  14.110  1.00 91.62           C  
ATOM   1578  HB1 ALA A 104     -18.347  11.366  13.484  1.00 91.62           H  
ATOM   1579  HB2 ALA A 104     -18.870  10.829  15.102  1.00 91.62           H  
ATOM   1580  HB3 ALA A 104     -17.660   9.888  14.193  1.00 91.62           H  
ATOM   1581  O   ALA A 104     -18.423   8.289  11.950  1.00 91.62           O  
ATOM   1582  N   VAL A 105     -19.878   9.759  11.042  1.00 92.08           N  
ATOM   1583  H   VAL A 105     -20.624  10.415  11.224  1.00 92.08           H  
ATOM   1584  CA  VAL A 105     -19.488   9.562   9.643  1.00 92.08           C  
ATOM   1585  HA  VAL A 105     -19.048   8.570   9.536  1.00 92.08           H  
ATOM   1586  C   VAL A 105     -18.437  10.606   9.278  1.00 92.08           C  
ATOM   1587  CB  VAL A 105     -20.703   9.625   8.698  1.00 92.08           C  
ATOM   1588  HB  VAL A 105     -21.128  10.629   8.724  1.00 92.08           H  
ATOM   1589  O   VAL A 105     -18.614  11.795   9.549  1.00 92.08           O  
ATOM   1590  CG1 VAL A 105     -20.295   9.297   7.257  1.00 92.08           C  
ATOM   1591 HG11 VAL A 105     -19.843   8.306   7.210  1.00 92.08           H  
ATOM   1592 HG12 VAL A 105     -21.174   9.310   6.613  1.00 92.08           H  
ATOM   1593 HG13 VAL A 105     -19.592  10.038   6.879  1.00 92.08           H  
ATOM   1594  CG2 VAL A 105     -21.788   8.628   9.125  1.00 92.08           C  
ATOM   1595 HG21 VAL A 105     -22.185   8.883  10.108  1.00 92.08           H  
ATOM   1596 HG22 VAL A 105     -22.612   8.649   8.412  1.00 92.08           H  
ATOM   1597 HG23 VAL A 105     -21.378   7.618   9.159  1.00 92.08           H  
ATOM   1598  N   VAL A 106     -17.321  10.168   8.703  1.00 90.75           N  
ATOM   1599  H   VAL A 106     -17.221   9.175   8.547  1.00 90.75           H  
ATOM   1600  CA  VAL A 106     -16.230  11.042   8.256  1.00 90.75           C  
ATOM   1601  HA  VAL A 106     -16.541  12.080   8.376  1.00 90.75           H  
ATOM   1602  C   VAL A 106     -15.970  10.846   6.769  1.00 90.75           C  
ATOM   1603  CB  VAL A 106     -14.950  10.859   9.098  1.00 90.75           C  
ATOM   1604  HB  VAL A 106     -14.207  11.569   8.735  1.00 90.75           H  
ATOM   1605  O   VAL A 106     -15.955   9.713   6.291  1.00 90.75           O  
ATOM   1606  CG1 VAL A 106     -15.223  11.190  10.574  1.00 90.75           C  
ATOM   1607 HG11 VAL A 106     -15.899  10.449  11.002  1.00 90.75           H  
ATOM   1608 HG12 VAL A 106     -14.284  11.182  11.127  1.00 90.75           H  
ATOM   1609 HG13 VAL A 106     -15.681  12.177  10.633  1.00 90.75           H  
ATOM   1610  CG2 VAL A 106     -14.328   9.459   9.042  1.00 90.75           C  
ATOM   1611 HG21 VAL A 106     -14.059   9.215   8.014  1.00 90.75           H  
ATOM   1612 HG22 VAL A 106     -13.422   9.433   9.646  1.00 90.75           H  
ATOM   1613 HG23 VAL A 106     -15.030   8.717   9.422  1.00 90.75           H  
ATOM   1614  N   SER A 107     -15.754  11.938   6.039  1.00 91.60           N  
ATOM   1615  H   SER A 107     -15.869  12.854   6.450  1.00 91.60           H  
ATOM   1616  CA  SER A 107     -15.276  11.878   4.656  1.00 91.60           C  
ATOM   1617  HA  SER A 107     -15.860  11.139   4.108  1.00 91.60           H  
ATOM   1618  C   SER A 107     -13.811  11.458   4.642  1.00 91.60           C  
ATOM   1619  CB  SER A 107     -15.438  13.222   3.943  1.00 91.60           C  
ATOM   1620  HB2 SER A 107     -15.149  13.107   2.899  1.00 91.60           H  
ATOM   1621  HB3 SER A 107     -14.797  13.970   4.410  1.00 91.60           H  
ATOM   1622  O   SER A 107     -13.002  11.989   5.405  1.00 91.60           O  
ATOM   1623  OG  SER A 107     -16.786  13.644   4.018  1.00 91.60           O  
ATOM   1624  HG  SER A 107     -16.978  14.215   3.270  1.00 91.60           H  
ATOM   1625  N   VAL A 108     -13.472  10.509   3.775  1.00 92.93           N  
ATOM   1626  H   VAL A 108     -14.181  10.137   3.159  1.00 92.93           H  
ATOM   1627  CA  VAL A 108     -12.121   9.967   3.638  1.00 92.93           C  
ATOM   1628  HA  VAL A 108     -11.438  10.531   4.273  1.00 92.93           H  
ATOM   1629  C   VAL A 108     -11.669  10.138   2.196  1.00 92.93           C  
ATOM   1630  CB  VAL A 108     -12.053   8.494   4.082  1.00 92.93           C  
ATOM   1631  HB  VAL A 108     -12.687   7.888   3.435  1.00 92.93           H  
ATOM   1632  O   VAL A 108     -12.364   9.734   1.266  1.00 92.93           O  
ATOM   1633  CG1 VAL A 108     -10.619   7.962   4.008  1.00 92.93           C  
ATOM   1634 HG11 VAL A 108     -10.257   8.002   2.981  1.00 92.93           H  
ATOM   1635 HG12 VAL A 108     -10.591   6.921   4.330  1.00 92.93           H  
ATOM   1636 HG13 VAL A 108      -9.963   8.556   4.645  1.00 92.93           H  
ATOM   1637  CG2 VAL A 108     -12.537   8.325   5.530  1.00 92.93           C  
ATOM   1638 HG21 VAL A 108     -13.604   8.539   5.588  1.00 92.93           H  
ATOM   1639 HG22 VAL A 108     -12.372   7.299   5.860  1.00 92.93           H  
ATOM   1640 HG23 VAL A 108     -11.995   9.007   6.185  1.00 92.93           H  
ATOM   1641  N   GLN A 109     -10.491  10.729   2.026  1.00 94.04           N  
ATOM   1642  H   GLN A 109      -9.973  11.029   2.840  1.00 94.04           H  
ATOM   1643  CA  GLN A 109      -9.779  10.758   0.756  1.00 94.04           C  
ATOM   1644  HA  GLN A 109     -10.480  10.680  -0.075  1.00 94.04           H  
ATOM   1645  C   GLN A 109      -8.839   9.557   0.716  1.00 94.04           C  
ATOM   1646  CB  GLN A 109      -9.016  12.081   0.622  1.00 94.04           C  
ATOM   1647  HB2 GLN A 109      -8.339  12.022  -0.230  1.00 94.04           H  
ATOM   1648  HB3 GLN A 109      -8.426  12.251   1.522  1.00 94.04           H  
ATOM   1649  O   GLN A 109      -8.000   9.390   1.603  1.00 94.04           O  
ATOM   1650  CG  GLN A 109      -9.987  13.249   0.402  1.00 94.04           C  
ATOM   1651  HG2 GLN A 109     -10.761  13.243   1.170  1.00 94.04           H  
ATOM   1652  HG3 GLN A 109     -10.468  13.125  -0.569  1.00 94.04           H  
ATOM   1653  CD  GLN A 109      -9.312  14.613   0.434  1.00 94.04           C  
ATOM   1654  NE2 GLN A 109     -10.050  15.668   0.168  1.00 94.04           N  
ATOM   1655 HE21 GLN A 109      -9.546  16.541   0.114  1.00 94.04           H  
ATOM   1656 HE22 GLN A 109     -10.994  15.542  -0.167  1.00 94.04           H  
ATOM   1657  OE1 GLN A 109      -8.137  14.779   0.708  1.00 94.04           O  
ATOM   1658  N   LEU A 110      -9.002   8.704  -0.286  1.00 96.19           N  
ATOM   1659  H   LEU A 110      -9.722   8.901  -0.966  1.00 96.19           H  
ATOM   1660  CA  LEU A 110      -8.131   7.566  -0.544  1.00 96.19           C  
ATOM   1661  HA  LEU A 110      -7.537   7.349   0.343  1.00 96.19           H  
ATOM   1662  C   LEU A 110      -7.163   7.925  -1.665  1.00 96.19           C  
ATOM   1663  CB  LEU A 110      -8.959   6.318  -0.883  1.00 96.19           C  
ATOM   1664  HB2 LEU A 110      -9.494   6.509  -1.813  1.00 96.19           H  
ATOM   1665  HB3 LEU A 110      -8.276   5.486  -1.053  1.00 96.19           H  
ATOM   1666  O   LEU A 110      -7.548   8.550  -2.656  1.00 96.19           O  
ATOM   1667  CG  LEU A 110      -9.990   5.912   0.182  1.00 96.19           C  
ATOM   1668  HG  LEU A 110     -10.697   6.726   0.344  1.00 96.19           H  
ATOM   1669  CD1 LEU A 110     -10.767   4.695  -0.307  1.00 96.19           C  
ATOM   1670 HD11 LEU A 110     -11.504   4.396   0.438  1.00 96.19           H  
ATOM   1671 HD12 LEU A 110     -10.075   3.868  -0.464  1.00 96.19           H  
ATOM   1672 HD13 LEU A 110     -11.279   4.930  -1.241  1.00 96.19           H  
ATOM   1673  CD2 LEU A 110      -9.334   5.554   1.513  1.00 96.19           C  
ATOM   1674 HD21 LEU A 110     -10.098   5.213   2.212  1.00 96.19           H  
ATOM   1675 HD22 LEU A 110      -8.589   4.770   1.372  1.00 96.19           H  
ATOM   1676 HD23 LEU A 110      -8.863   6.442   1.933  1.00 96.19           H  
ATOM   1677  N   LEU A 111      -5.907   7.529  -1.500  1.00 95.98           N  
ATOM   1678  H   LEU A 111      -5.673   6.991  -0.678  1.00 95.98           H  
ATOM   1679  CA  LEU A 111      -4.849   7.810  -2.460  1.00 95.98           C  
ATOM   1680  HA  LEU A 111      -4.934   8.845  -2.790  1.00 95.98           H  
ATOM   1681  C   LEU A 111      -5.027   6.929  -3.693  1.00 95.98           C  
ATOM   1682  CB  LEU A 111      -3.484   7.608  -1.780  1.00 95.98           C  
ATOM   1683  HB2 LEU A 111      -3.423   6.586  -1.406  1.00 95.98           H  
ATOM   1684  HB3 LEU A 111      -2.701   7.749  -2.526  1.00 95.98           H  
ATOM   1685  O   LEU A 111      -5.080   5.707  -3.587  1.00 95.98           O  
ATOM   1686  CG  LEU A 111      -3.255   8.589  -0.617  1.00 95.98           C  
ATOM   1687  HG  LEU A 111      -4.089   8.515   0.081  1.00 95.98           H  
ATOM   1688  CD1 LEU A 111      -1.977   8.285   0.163  1.00 95.98           C  
ATOM   1689 HD11 LEU A 111      -1.890   8.967   1.009  1.00 95.98           H  
ATOM   1690 HD12 LEU A 111      -1.108   8.411  -0.482  1.00 95.98           H  
ATOM   1691 HD13 LEU A 111      -2.031   7.271   0.560  1.00 95.98           H  
ATOM   1692  CD2 LEU A 111      -3.162  10.023  -1.144  1.00 95.98           C  
ATOM   1693 HD21 LEU A 111      -4.143  10.360  -1.477  1.00 95.98           H  
ATOM   1694 HD22 LEU A 111      -2.837  10.707  -0.360  1.00 95.98           H  
ATOM   1695 HD23 LEU A 111      -2.469  10.066  -1.984  1.00 95.98           H  
ATOM   1696  N   CYS A 112      -5.107   7.553  -4.862  1.00 97.40           N  
ATOM   1697  H   CYS A 112      -4.978   8.554  -4.878  1.00 97.40           H  
ATOM   1698  CA  CYS A 112      -5.218   6.900  -6.165  1.00 97.40           C  
ATOM   1699  HA  CYS A 112      -4.901   5.859  -6.102  1.00 97.40           H  
ATOM   1700  C   CYS A 112      -4.283   7.598  -7.160  1.00 97.40           C  
ATOM   1701  CB  CYS A 112      -6.688   6.899  -6.596  1.00 97.40           C  
ATOM   1702  HB2 CYS A 112      -6.800   6.312  -7.508  1.00 97.40           H  
ATOM   1703  HB3 CYS A 112      -7.265   6.404  -5.814  1.00 97.40           H  
ATOM   1704  O   CYS A 112      -3.604   8.562  -6.803  1.00 97.40           O  
ATOM   1705  SG  CYS A 112      -7.394   8.536  -6.862  1.00 97.40           S  
ATOM   1706  N   GLY A 113      -4.224   7.124  -8.403  1.00 96.17           N  
ATOM   1707  H   GLY A 113      -4.794   6.333  -8.666  1.00 96.17           H  
ATOM   1708  CA  GLY A 113      -3.416   7.765  -9.437  1.00 96.17           C  
ATOM   1709  HA2 GLY A 113      -2.425   7.312  -9.457  1.00 96.17           H  
ATOM   1710  HA3 GLY A 113      -3.296   8.825  -9.213  1.00 96.17           H  
ATOM   1711  C   GLY A 113      -4.037   7.640 -10.819  1.00 96.17           C  
ATOM   1712  O   GLY A 113      -4.715   6.659 -11.118  1.00 96.17           O  
ATOM   1713  N   CYS A 114      -3.762   8.619 -11.681  1.00 96.12           N  
ATOM   1714  H   CYS A 114      -3.192   9.393 -11.371  1.00 96.12           H  
ATOM   1715  CA  CYS A 114      -4.101   8.541 -13.098  1.00 96.12           C  
ATOM   1716  HA  CYS A 114      -4.751   7.682 -13.263  1.00 96.12           H  
ATOM   1717  C   CYS A 114      -2.860   8.297 -13.949  1.00 96.12           C  
ATOM   1718  CB  CYS A 114      -4.858   9.798 -13.542  1.00 96.12           C  
ATOM   1719  HB2 CYS A 114      -4.991   9.748 -14.623  1.00 96.12           H  
ATOM   1720  HB3 CYS A 114      -4.260  10.680 -13.314  1.00 96.12           H  
ATOM   1721  O   CYS A 114      -1.927   9.098 -13.938  1.00 96.12           O  
ATOM   1722  SG  CYS A 114      -6.497   9.977 -12.801  1.00 96.12           S  
ATOM   1723  N   SER A 115      -2.880   7.210 -14.725  1.00 92.61           N  
ATOM   1724  H   SER A 115      -3.690   6.608 -14.692  1.00 92.61           H  
ATOM   1725  CA  SER A 115      -1.801   6.851 -15.650  1.00 92.61           C  
ATOM   1726  HA  SER A 115      -0.880   6.673 -15.095  1.00 92.61           H  
ATOM   1727  C   SER A 115      -1.560   7.945 -16.685  1.00 92.61           C  
ATOM   1728  CB  SER A 115      -2.168   5.584 -16.424  1.00 92.61           C  
ATOM   1729  HB2 SER A 115      -3.133   5.713 -16.915  1.00 92.61           H  
ATOM   1730  HB3 SER A 115      -2.223   4.730 -15.749  1.00 92.61           H  
ATOM   1731  O   SER A 115      -2.465   8.271 -17.441  1.00 92.61           O  
ATOM   1732  OG  SER A 115      -1.175   5.378 -17.405  1.00 92.61           O  
ATOM   1733  HG  SER A 115      -1.488   4.692 -18.000  1.00 92.61           H  
ATOM   1734  N   SER A 116      -0.355   8.500 -16.768  1.00 85.97           N  
ATOM   1735  H   SER A 116       0.347   8.253 -16.085  1.00 85.97           H  
ATOM   1736  CA  SER A 116       0.084   9.335 -17.898  1.00 85.97           C  
ATOM   1737  HA  SER A 116      -0.783   9.713 -18.440  1.00 85.97           H  
ATOM   1738  C   SER A 116       0.913   8.563 -18.932  1.00 85.97           C  
ATOM   1739  CB  SER A 116       0.860  10.545 -17.371  1.00 85.97           C  
ATOM   1740  HB2 SER A 116       0.183  11.168 -16.786  1.00 85.97           H  
ATOM   1741  HB3 SER A 116       1.250  11.139 -18.197  1.00 85.97           H  
ATOM   1742  O   SER A 116       1.498   9.186 -19.813  1.00 85.97           O  
ATOM   1743  OG  SER A 116       1.919  10.126 -16.534  1.00 85.97           O  
ATOM   1744  HG  SER A 116       2.674   9.902 -17.082  1.00 85.97           H  
ATOM   1745  N   GLY A 117       1.019   7.239 -18.784  1.00 81.45           N  
ATOM   1746  H   GLY A 117       0.412   6.779 -18.121  1.00 81.45           H  
ATOM   1747  CA  GLY A 117       1.858   6.376 -19.612  1.00 81.45           C  
ATOM   1748  HA2 GLY A 117       2.410   5.702 -18.956  1.00 81.45           H  
ATOM   1749  HA3 GLY A 117       2.584   6.967 -20.170  1.00 81.45           H  
ATOM   1750  C   GLY A 117       1.060   5.535 -20.606  1.00 81.45           C  
ATOM   1751  O   GLY A 117      -0.080   5.845 -20.940  1.00 81.45           O  
ATOM   1752  N   LEU A 118       1.679   4.445 -21.065  1.00 83.72           N  
ATOM   1753  H   LEU A 118       2.618   4.261 -20.740  1.00 83.72           H  
ATOM   1754  CA  LEU A 118       1.073   3.486 -21.999  1.00 83.72           C  
ATOM   1755  HA  LEU A 118       0.470   4.029 -22.727  1.00 83.72           H  
ATOM   1756  C   LEU A 118       0.115   2.489 -21.325  1.00 83.72           C  
ATOM   1757  CB  LEU A 118       2.192   2.724 -22.734  1.00 83.72           C  
ATOM   1758  HB2 LEU A 118       1.734   1.955 -23.356  1.00 83.72           H  
ATOM   1759  HB3 LEU A 118       2.809   2.218 -21.991  1.00 83.72           H  
ATOM   1760  O   LEU A 118      -0.612   1.784 -22.017  1.00 83.72           O  
ATOM   1761  CG  LEU A 118       3.096   3.589 -23.630  1.00 83.72           C  
ATOM   1762  HG  LEU A 118       3.558   4.376 -23.034  1.00 83.72           H  
ATOM   1763  CD1 LEU A 118       4.209   2.718 -24.214  1.00 83.72           C  
ATOM   1764 HD11 LEU A 118       3.781   1.925 -24.827  1.00 83.72           H  
ATOM   1765 HD12 LEU A 118       4.870   3.330 -24.828  1.00 83.72           H  
ATOM   1766 HD13 LEU A 118       4.794   2.277 -23.407  1.00 83.72           H  
ATOM   1767  CD2 LEU A 118       2.326   4.229 -24.786  1.00 83.72           C  
ATOM   1768 HD21 LEU A 118       1.597   4.942 -24.401  1.00 83.72           H  
ATOM   1769 HD22 LEU A 118       3.016   4.765 -25.437  1.00 83.72           H  
ATOM   1770 HD23 LEU A 118       1.809   3.461 -25.363  1.00 83.72           H  
ATOM   1771  N   TRP A 119       0.132   2.407 -19.994  1.00 86.02           N  
ATOM   1772  H   TRP A 119       0.720   3.046 -19.479  1.00 86.02           H  
ATOM   1773  CA  TRP A 119      -0.736   1.518 -19.224  1.00 86.02           C  
ATOM   1774  HA  TRP A 119      -0.913   0.612 -19.803  1.00 86.02           H  
ATOM   1775  C   TRP A 119      -2.092   2.171 -18.950  1.00 86.02           C  
ATOM   1776  CB  TRP A 119      -0.026   1.100 -17.934  1.00 86.02           C  
ATOM   1777  HB2 TRP A 119       0.838   0.491 -18.200  1.00 86.02           H  
ATOM   1778  HB3 TRP A 119      -0.691   0.467 -17.345  1.00 86.02           H  
ATOM   1779  O   TRP A 119      -2.211   3.394 -18.834  1.00 86.02           O  
ATOM   1780  CG  TRP A 119       0.445   2.232 -17.082  1.00 86.02           C  
ATOM   1781  CD1 TRP A 119      -0.259   2.821 -16.095  1.00 86.02           C  
ATOM   1782  HD1 TRP A 119      -1.260   2.530 -15.812  1.00 86.02           H  
ATOM   1783  CD2 TRP A 119       1.717   2.939 -17.142  1.00 86.02           C  
ATOM   1784  CE2 TRP A 119       1.685   4.002 -16.195  1.00 86.02           C  
ATOM   1785  CE3 TRP A 119       2.893   2.784 -17.905  1.00 86.02           C  
ATOM   1786  HE3 TRP A 119       2.959   1.968 -18.610  1.00 86.02           H  
ATOM   1787  NE1 TRP A 119       0.482   3.848 -15.548  1.00 86.02           N  
ATOM   1788  HE1 TRP A 119       0.166   4.406 -14.767  1.00 86.02           H  
ATOM   1789  CH2 TRP A 119       3.911   4.712 -16.801  1.00 86.02           C  
ATOM   1790  HH2 TRP A 119       4.761   5.362 -16.661  1.00 86.02           H  
ATOM   1791  CZ2 TRP A 119       2.740   4.907 -16.049  1.00 86.02           C  
ATOM   1792  HZ2 TRP A 119       2.673   5.715 -15.335  1.00 86.02           H  
ATOM   1793  CZ3 TRP A 119       3.987   3.650 -17.720  1.00 86.02           C  
ATOM   1794  HZ3 TRP A 119       4.901   3.497 -18.275  1.00 86.02           H  
ATOM   1795  N   ASN A 120      -3.123   1.345 -18.798  1.00 89.11           N  
ATOM   1796  H   ASN A 120      -2.946   0.351 -18.826  1.00 89.11           H  
ATOM   1797  CA  ASN A 120      -4.505   1.810 -18.695  1.00 89.11           C  
ATOM   1798  HA  ASN A 120      -4.642   2.666 -19.356  1.00 89.11           H  
ATOM   1799  C   ASN A 120      -4.868   2.293 -17.286  1.00 89.11           C  
ATOM   1800  CB  ASN A 120      -5.422   0.674 -19.172  1.00 89.11           C  
ATOM   1801  HB2 ASN A 120      -6.458   0.923 -18.939  1.00 89.11           H  
ATOM   1802  HB3 ASN A 120      -5.169  -0.253 -18.657  1.00 89.11           H  
ATOM   1803  O   ASN A 120      -5.635   3.246 -17.136  1.00 89.11           O  
ATOM   1804  CG  ASN A 120      -5.332   0.479 -20.675  1.00 89.11           C  
ATOM   1805  ND2 ASN A 120      -5.277  -0.735 -21.159  1.00 89.11           N  
ATOM   1806 HD21 ASN A 120      -5.142  -0.803 -22.158  1.00 89.11           H  
ATOM   1807 HD22 ASN A 120      -5.154  -1.538 -20.560  1.00 89.11           H  
ATOM   1808  OD1 ASN A 120      -5.326   1.421 -21.444  1.00 89.11           O  
ATOM   1809  N   TYR A 121      -4.311   1.662 -16.249  1.00 95.85           N  
ATOM   1810  H   TYR A 121      -3.689   0.888 -16.432  1.00 95.85           H  
ATOM   1811  CA  TYR A 121      -4.686   1.926 -14.862  1.00 95.85           C  
ATOM   1812  HA  TYR A 121      -5.224   2.872 -14.810  1.00 95.85           H  
ATOM   1813  C   TYR A 121      -3.471   2.036 -13.949  1.00 95.85           C  
ATOM   1814  CB  TYR A 121      -5.628   0.828 -14.350  1.00 95.85           C  
ATOM   1815  HB2 TYR A 121      -5.054  -0.083 -14.182  1.00 95.85           H  
ATOM   1816  HB3 TYR A 121      -6.029   1.145 -13.387  1.00 95.85           H  
ATOM   1817  O   TYR A 121      -2.449   1.390 -14.158  1.00 95.85           O  
ATOM   1818  CG  TYR A 121      -6.788   0.506 -15.270  1.00 95.85           C  
ATOM   1819  CD1 TYR A 121      -7.847   1.422 -15.407  1.00 95.85           C  
ATOM   1820  HD1 TYR A 121      -7.813   2.359 -14.869  1.00 95.85           H  
ATOM   1821  CD2 TYR A 121      -6.789  -0.690 -16.013  1.00 95.85           C  
ATOM   1822  HD2 TYR A 121      -5.968  -1.386 -15.919  1.00 95.85           H  
ATOM   1823  CE1 TYR A 121      -8.907   1.151 -16.292  1.00 95.85           C  
ATOM   1824  HE1 TYR A 121      -9.696   1.874 -16.433  1.00 95.85           H  
ATOM   1825  CE2 TYR A 121      -7.856  -0.973 -16.887  1.00 95.85           C  
ATOM   1826  HE2 TYR A 121      -7.863  -1.883 -17.469  1.00 95.85           H  
ATOM   1827  OH  TYR A 121      -9.924  -0.308 -17.898  1.00 95.85           O  
ATOM   1828  HH  TYR A 121     -10.459   0.471 -18.065  1.00 95.85           H  
ATOM   1829  CZ  TYR A 121      -8.911  -0.051 -17.032  1.00 95.85           C  
ATOM   1830  N   LEU A 122      -3.607   2.821 -12.885  1.00 97.05           N  
ATOM   1831  H   LEU A 122      -4.479   3.314 -12.758  1.00 97.05           H  
ATOM   1832  CA  LEU A 122      -2.714   2.739 -11.735  1.00 97.05           C  
ATOM   1833  HA  LEU A 122      -1.869   2.087 -11.958  1.00 97.05           H  
ATOM   1834  C   LEU A 122      -3.457   2.115 -10.567  1.00 97.05           C  
ATOM   1835  CB  LEU A 122      -2.177   4.125 -11.365  1.00 97.05           C  
ATOM   1836  HB2 LEU A 122      -1.712   4.065 -10.381  1.00 97.05           H  
ATOM   1837  HB3 LEU A 122      -3.019   4.813 -11.291  1.00 97.05           H  
ATOM   1838  O   LEU A 122      -4.606   2.483 -10.294  1.00 97.05           O  
ATOM   1839  CG  LEU A 122      -1.148   4.683 -12.356  1.00 97.05           C  
ATOM   1840  HG  LEU A 122      -1.574   4.734 -13.358  1.00 97.05           H  
ATOM   1841  CD1 LEU A 122      -0.771   6.088 -11.917  1.00 97.05           C  
ATOM   1842 HD11 LEU A 122      -0.009   6.502 -12.577  1.00 97.05           H  
ATOM   1843 HD12 LEU A 122      -0.395   6.050 -10.894  1.00 97.05           H  
ATOM   1844 HD13 LEU A 122      -1.648   6.734 -11.948  1.00 97.05           H  
ATOM   1845  CD2 LEU A 122       0.127   3.845 -12.390  1.00 97.05           C  
ATOM   1846 HD21 LEU A 122      -0.074   2.918 -12.926  1.00 97.05           H  
ATOM   1847 HD22 LEU A 122       0.458   3.602 -11.380  1.00 97.05           H  
ATOM   1848 HD23 LEU A 122       0.932   4.376 -12.898  1.00 97.05           H  
ATOM   1849  N   MET A 123      -2.779   1.209  -9.872  1.00 97.55           N  
ATOM   1850  H   MET A 123      -1.876   0.914 -10.215  1.00 97.55           H  
ATOM   1851  CA  MET A 123      -3.258   0.628  -8.631  1.00 97.55           C  
ATOM   1852  HA  MET A 123      -4.296   0.932  -8.492  1.00 97.55           H  
ATOM   1853  C   MET A 123      -2.440   1.118  -7.443  1.00 97.55           C  
ATOM   1854  CB  MET A 123      -3.261  -0.892  -8.737  1.00 97.55           C  
ATOM   1855  HB2 MET A 123      -2.251  -1.248  -8.938  1.00 97.55           H  
ATOM   1856  HB3 MET A 123      -3.904  -1.175  -9.570  1.00 97.55           H  
ATOM   1857  O   MET A 123      -1.238   0.880  -7.386  1.00 97.55           O  
ATOM   1858  CG  MET A 123      -3.795  -1.551  -7.464  1.00 97.55           C  
ATOM   1859  HG2 MET A 123      -3.096  -1.388  -6.643  1.00 97.55           H  
ATOM   1860  HG3 MET A 123      -4.748  -1.092  -7.200  1.00 97.55           H  
ATOM   1861  SD  MET A 123      -4.063  -3.324  -7.660  1.00 97.55           S  
ATOM   1862  CE  MET A 123      -2.354  -3.916  -7.816  1.00 97.55           C  
ATOM   1863  HE1 MET A 123      -1.896  -3.511  -8.719  1.00 97.55           H  
ATOM   1864  HE2 MET A 123      -1.773  -3.618  -6.944  1.00 97.55           H  
ATOM   1865  HE3 MET A 123      -2.361  -5.003  -7.889  1.00 97.55           H  
ATOM   1866  N   SER A 124      -3.099   1.752  -6.480  1.00 97.91           N  
ATOM   1867  H   SER A 124      -4.089   1.911  -6.599  1.00 97.91           H  
ATOM   1868  CA  SER A 124      -2.499   2.085  -5.188  1.00 97.91           C  
ATOM   1869  HA  SER A 124      -1.527   2.555  -5.340  1.00 97.91           H  
ATOM   1870  C   SER A 124      -2.326   0.826  -4.347  1.00 97.91           C  
ATOM   1871  CB  SER A 124      -3.399   3.050  -4.431  1.00 97.91           C  
ATOM   1872  HB2 SER A 124      -4.417   2.661  -4.424  1.00 97.91           H  
ATOM   1873  HB3 SER A 124      -3.066   3.137  -3.396  1.00 97.91           H  
ATOM   1874  O   SER A 124      -3.305   0.136  -4.057  1.00 97.91           O  
ATOM   1875  OG  SER A 124      -3.375   4.317  -5.041  1.00 97.91           O  
ATOM   1876  HG  SER A 124      -3.990   4.854  -4.536  1.00 97.91           H  
ATOM   1877  N   TYR A 125      -1.098   0.548  -3.930  1.00 96.78           N  
ATOM   1878  H   TYR A 125      -0.344   1.141  -4.246  1.00 96.78           H  
ATOM   1879  CA  TYR A 125      -0.719  -0.623  -3.153  1.00 96.78           C  
ATOM   1880  HA  TYR A 125      -1.609  -1.107  -2.750  1.00 96.78           H  
ATOM   1881  C   TYR A 125       0.166  -0.206  -1.979  1.00 96.78           C  
ATOM   1882  CB  TYR A 125      -0.008  -1.612  -4.084  1.00 96.78           C  
ATOM   1883  HB2 TYR A 125      -0.696  -1.908  -4.876  1.00 96.78           H  
ATOM   1884  HB3 TYR A 125       0.837  -1.110  -4.556  1.00 96.78           H  
ATOM   1885  O   TYR A 125       1.159   0.493  -2.161  1.00 96.78           O  
ATOM   1886  CG  TYR A 125       0.494  -2.854  -3.382  1.00 96.78           C  
ATOM   1887  CD1 TYR A 125       1.802  -2.881  -2.870  1.00 96.78           C  
ATOM   1888  HD1 TYR A 125       2.451  -2.026  -2.982  1.00 96.78           H  
ATOM   1889  CD2 TYR A 125      -0.335  -3.983  -3.247  1.00 96.78           C  
ATOM   1890  HD2 TYR A 125      -1.326  -3.977  -3.676  1.00 96.78           H  
ATOM   1891  CE1 TYR A 125       2.278  -4.036  -2.229  1.00 96.78           C  
ATOM   1892  HE1 TYR A 125       3.305  -4.073  -1.898  1.00 96.78           H  
ATOM   1893  CE2 TYR A 125       0.131  -5.129  -2.574  1.00 96.78           C  
ATOM   1894  HE2 TYR A 125      -0.497  -6.002  -2.475  1.00 96.78           H  
ATOM   1895  OH  TYR A 125       1.889  -6.269  -1.411  1.00 96.78           O  
ATOM   1896  HH  TYR A 125       2.791  -6.148  -1.106  1.00 96.78           H  
ATOM   1897  CZ  TYR A 125       1.441  -5.156  -2.051  1.00 96.78           C  
ATOM   1898  N   VAL A 126      -0.197  -0.626  -0.768  1.00 95.47           N  
ATOM   1899  H   VAL A 126      -0.991  -1.245  -0.683  1.00 95.47           H  
ATOM   1900  CA  VAL A 126       0.619  -0.394   0.430  1.00 95.47           C  
ATOM   1901  HA  VAL A 126       1.231   0.496   0.280  1.00 95.47           H  
ATOM   1902  C   VAL A 126       1.559  -1.579   0.611  1.00 95.47           C  
ATOM   1903  CB  VAL A 126      -0.252  -0.131   1.669  1.00 95.47           C  
ATOM   1904  HB  VAL A 126      -0.911  -0.982   1.843  1.00 95.47           H  
ATOM   1905  O   VAL A 126       1.100  -2.705   0.812  1.00 95.47           O  
ATOM   1906  CG1 VAL A 126       0.604   0.101   2.919  1.00 95.47           C  
ATOM   1907 HG11 VAL A 126       1.192  -0.788   3.144  1.00 95.47           H  
ATOM   1908 HG12 VAL A 126       1.276   0.944   2.755  1.00 95.47           H  
ATOM   1909 HG13 VAL A 126      -0.040   0.313   3.772  1.00 95.47           H  
ATOM   1910  CG2 VAL A 126      -1.110   1.124   1.441  1.00 95.47           C  
ATOM   1911 HG21 VAL A 126      -1.814   0.955   0.626  1.00 95.47           H  
ATOM   1912 HG22 VAL A 126      -0.472   1.974   1.200  1.00 95.47           H  
ATOM   1913 HG23 VAL A 126      -1.678   1.354   2.343  1.00 95.47           H  
ATOM   1914  N   ALA A 127       2.861  -1.312   0.526  1.00 94.61           N  
ATOM   1915  H   ALA A 127       3.144  -0.357   0.359  1.00 94.61           H  
ATOM   1916  CA  ALA A 127       3.916  -2.306   0.613  1.00 94.61           C  
ATOM   1917  HA  ALA A 127       3.773  -3.034  -0.185  1.00 94.61           H  
ATOM   1918  C   ALA A 127       3.870  -3.067   1.942  1.00 94.61           C  
ATOM   1919  CB  ALA A 127       5.266  -1.622   0.382  1.00 94.61           C  
ATOM   1920  HB1 ALA A 127       5.425  -0.855   1.139  1.00 94.61           H  
ATOM   1921  HB2 ALA A 127       5.284  -1.157  -0.604  1.00 94.61           H  
ATOM   1922  HB3 ALA A 127       6.067  -2.359   0.444  1.00 94.61           H  
ATOM   1923  O   ALA A 127       3.700  -2.490   3.019  1.00 94.61           O  
ATOM   1924  N   MET A 128       4.035  -4.380   1.867  1.00 93.56           N  
ATOM   1925  H   MET A 128       4.183  -4.781   0.952  1.00 93.56           H  
ATOM   1926  CA  MET A 128       4.161  -5.278   3.003  1.00 93.56           C  
ATOM   1927  HA  MET A 128       3.776  -4.783   3.895  1.00 93.56           H  
ATOM   1928  C   MET A 128       5.630  -5.616   3.267  1.00 93.56           C  
ATOM   1929  CB  MET A 128       3.328  -6.546   2.766  1.00 93.56           C  
ATOM   1930  HB2 MET A 128       3.515  -7.234   3.590  1.00 93.56           H  
ATOM   1931  HB3 MET A 128       3.647  -7.034   1.844  1.00 93.56           H  
ATOM   1932  O   MET A 128       6.505  -5.438   2.422  1.00 93.56           O  
ATOM   1933  CG  MET A 128       1.821  -6.256   2.691  1.00 93.56           C  
ATOM   1934  HG2 MET A 128       1.561  -5.535   3.465  1.00 93.56           H  
ATOM   1935  HG3 MET A 128       1.613  -5.795   1.725  1.00 93.56           H  
ATOM   1936  SD  MET A 128       0.742  -7.717   2.885  1.00 93.56           S  
ATOM   1937  CE  MET A 128       1.041  -8.115   4.623  1.00 93.56           C  
ATOM   1938  HE1 MET A 128       0.873  -7.227   5.232  1.00 93.56           H  
ATOM   1939  HE2 MET A 128       0.368  -8.909   4.948  1.00 93.56           H  
ATOM   1940  HE3 MET A 128       2.070  -8.450   4.753  1.00 93.56           H  
ATOM   1941  N   ALA A 129       5.909  -6.132   4.464  1.00 92.64           N  
ATOM   1942  H   ALA A 129       5.157  -6.302   5.117  1.00 92.64           H  
ATOM   1943  CA  ALA A 129       7.235  -6.643   4.783  1.00 92.64           C  
ATOM   1944  HA  ALA A 129       7.958  -5.837   4.658  1.00 92.64           H  
ATOM   1945  C   ALA A 129       7.613  -7.782   3.820  1.00 92.64           C  
ATOM   1946  CB  ALA A 129       7.254  -7.094   6.247  1.00 92.64           C  
ATOM   1947  HB1 ALA A 129       8.251  -7.456   6.502  1.00 92.64           H  
ATOM   1948  HB2 ALA A 129       7.006  -6.255   6.898  1.00 92.64           H  
ATOM   1949  HB3 ALA A 129       6.537  -7.901   6.399  1.00 92.64           H  
ATOM   1950  O   ALA A 129       6.872  -8.757   3.699  1.00 92.64           O  
ATOM   1951  N   GLY A 130       8.771  -7.649   3.170  1.00 91.39           N  
ATOM   1952  H   GLY A 130       9.281  -6.783   3.266  1.00 91.39           H  
ATOM   1953  CA  GLY A 130       9.276  -8.608   2.185  1.00 91.39           C  
ATOM   1954  HA2 GLY A 130      10.364  -8.634   2.245  1.00 91.39           H  
ATOM   1955  HA3 GLY A 130       8.897  -9.604   2.415  1.00 91.39           H  
ATOM   1956  C   GLY A 130       8.905  -8.297   0.734  1.00 91.39           C  
ATOM   1957  O   GLY A 130       9.395  -8.990  -0.155  1.00 91.39           O  
ATOM   1958  N   ASP A 131       8.097  -7.265   0.476  1.00 93.38           N  
ATOM   1959  H   ASP A 131       7.714  -6.711   1.229  1.00 93.38           H  
ATOM   1960  CA  ASP A 131       7.843  -6.824  -0.893  1.00 93.38           C  
ATOM   1961  HA  ASP A 131       7.561  -7.696  -1.484  1.00 93.38           H  
ATOM   1962  C   ASP A 131       9.113  -6.232  -1.522  1.00 93.38           C  
ATOM   1963  CB  ASP A 131       6.682  -5.819  -0.965  1.00 93.38           C  
ATOM   1964  HB2 ASP A 131       6.831  -5.035  -0.222  1.00 93.38           H  
ATOM   1965  HB3 ASP A 131       6.700  -5.345  -1.947  1.00 93.38           H  
ATOM   1966  O   ASP A 131       9.838  -5.444  -0.919  1.00 93.38           O  
ATOM   1967  CG  ASP A 131       5.292  -6.445  -0.793  1.00 93.38           C  
ATOM   1968  OD1 ASP A 131       5.117  -7.666  -0.974  1.00 93.38           O  
ATOM   1969  OD2 ASP A 131       4.335  -5.679  -0.537  1.00 93.38           O  
ATOM   1970  N   SER A 132       9.347  -6.599  -2.776  1.00 93.39           N  
ATOM   1971  H   SER A 132       8.733  -7.307  -3.152  1.00 93.39           H  
ATOM   1972  CA  SER A 132      10.380  -6.051  -3.659  1.00 93.39           C  
ATOM   1973  HA  SER A 132      10.762  -5.125  -3.230  1.00 93.39           H  
ATOM   1974  C   SER A 132       9.790  -5.744  -5.034  1.00 93.39           C  
ATOM   1975  CB  SER A 132      11.548  -7.037  -3.784  1.00 93.39           C  
ATOM   1976  HB2 SER A 132      12.393  -6.532  -4.252  1.00 93.39           H  
ATOM   1977  HB3 SER A 132      11.849  -7.358  -2.787  1.00 93.39           H  
ATOM   1978  O   SER A 132       8.785  -6.350  -5.424  1.00 93.39           O  
ATOM   1979  OG  SER A 132      11.196  -8.172  -4.567  1.00 93.39           O  
ATOM   1980  HG  SER A 132      11.836  -8.856  -4.358  1.00 93.39           H  
ATOM   1981  N   VAL A 133      10.433  -4.869  -5.815  1.00 93.79           N  
ATOM   1982  H   VAL A 133      11.232  -4.377  -5.441  1.00 93.79           H  
ATOM   1983  CA  VAL A 133      10.006  -4.565  -7.197  1.00 93.79           C  
ATOM   1984  HA  VAL A 133       9.031  -4.078  -7.170  1.00 93.79           H  
ATOM   1985  C   VAL A 133       9.860  -5.852  -8.015  1.00 93.79           C  
ATOM   1986  CB  VAL A 133      11.004  -3.619  -7.894  1.00 93.79           C  
ATOM   1987  HB  VAL A 133      11.980  -4.105  -7.903  1.00 93.79           H  
ATOM   1988  O   VAL A 133       8.862  -6.032  -8.707  1.00 93.79           O  
ATOM   1989  CG1 VAL A 133      10.598  -3.317  -9.338  1.00 93.79           C  
ATOM   1990 HG11 VAL A 133      10.537  -4.232  -9.928  1.00 93.79           H  
ATOM   1991 HG12 VAL A 133       9.636  -2.805  -9.362  1.00 93.79           H  
ATOM   1992 HG13 VAL A 133      11.354  -2.682  -9.800  1.00 93.79           H  
ATOM   1993  CG2 VAL A 133      11.126  -2.273  -7.172  1.00 93.79           C  
ATOM   1994 HG21 VAL A 133      11.508  -2.410  -6.160  1.00 93.79           H  
ATOM   1995 HG22 VAL A 133      10.158  -1.771  -7.149  1.00 93.79           H  
ATOM   1996 HG23 VAL A 133      11.828  -1.636  -7.709  1.00 93.79           H  
ATOM   1997  N   GLN A 134      10.801  -6.790  -7.869  1.00 93.55           N  
ATOM   1998  H   GLN A 134      11.591  -6.583  -7.274  1.00 93.55           H  
ATOM   1999  CA  GLN A 134      10.765  -8.087  -8.546  1.00 93.55           C  
ATOM   2000  HA  GLN A 134      10.725  -7.918  -9.622  1.00 93.55           H  
ATOM   2001  C   GLN A 134       9.539  -8.924  -8.150  1.00 93.55           C  
ATOM   2002  CB  GLN A 134      12.060  -8.841  -8.213  1.00 93.55           C  
ATOM   2003  HB2 GLN A 134      12.915  -8.220  -8.481  1.00 93.55           H  
ATOM   2004  HB3 GLN A 134      12.096  -9.034  -7.141  1.00 93.55           H  
ATOM   2005  O   GLN A 134       8.870  -9.496  -9.015  1.00 93.55           O  
ATOM   2006  CG  GLN A 134      12.164 -10.173  -8.972  1.00 93.55           C  
ATOM   2007  HG2 GLN A 134      11.285 -10.788  -8.781  1.00 93.55           H  
ATOM   2008  HG3 GLN A 134      12.212  -9.969 -10.042  1.00 93.55           H  
ATOM   2009  CD  GLN A 134      13.385 -10.992  -8.573  1.00 93.55           C  
ATOM   2010  NE2 GLN A 134      13.614 -12.114  -9.218  1.00 93.55           N  
ATOM   2011 HE21 GLN A 134      14.445 -12.614  -8.937  1.00 93.55           H  
ATOM   2012 HE22 GLN A 134      13.023 -12.396  -9.987  1.00 93.55           H  
ATOM   2013  OE1 GLN A 134      14.136 -10.673  -7.669  1.00 93.55           O  
ATOM   2014  N   SER A 135       9.228  -9.006  -6.852  1.00 93.64           N  
ATOM   2015  H   SER A 135       9.812  -8.525  -6.182  1.00 93.64           H  
ATOM   2016  CA  SER A 135       8.077  -9.780  -6.368  1.00 93.64           C  
ATOM   2017  HA  SER A 135       8.141 -10.786  -6.781  1.00 93.64           H  
ATOM   2018  C   SER A 135       6.744  -9.182  -6.835  1.00 93.64           C  
ATOM   2019  CB  SER A 135       8.117  -9.903  -4.843  1.00 93.64           C  
ATOM   2020  HB2 SER A 135       7.355 -10.611  -4.518  1.00 93.64           H  
ATOM   2021  HB3 SER A 135       9.094 -10.274  -4.533  1.00 93.64           H  
ATOM   2022  O   SER A 135       5.860  -9.918  -7.270  1.00 93.64           O  
ATOM   2023  OG  SER A 135       7.871  -8.655  -4.232  1.00 93.64           O  
ATOM   2024  HG  SER A 135       8.334  -7.965  -4.712  1.00 93.64           H  
ATOM   2025  N   LEU A 136       6.623  -7.849  -6.832  1.00 94.03           N  
ATOM   2026  H   LEU A 136       7.393  -7.302  -6.473  1.00 94.03           H  
ATOM   2027  CA  LEU A 136       5.427  -7.133  -7.277  1.00 94.03           C  
ATOM   2028  HA  LEU A 136       4.546  -7.599  -6.836  1.00 94.03           H  
ATOM   2029  C   LEU A 136       5.261  -7.223  -8.797  1.00 94.03           C  
ATOM   2030  CB  LEU A 136       5.512  -5.666  -6.815  1.00 94.03           C  
ATOM   2031  HB2 LEU A 136       6.420  -5.229  -7.230  1.00 94.03           H  
ATOM   2032  HB3 LEU A 136       4.663  -5.120  -7.225  1.00 94.03           H  
ATOM   2033  O   LEU A 136       4.157  -7.474  -9.276  1.00 94.03           O  
ATOM   2034  CG  LEU A 136       5.528  -5.473  -5.285  1.00 94.03           C  
ATOM   2035  HG  LEU A 136       6.321  -6.075  -4.843  1.00 94.03           H  
ATOM   2036  CD1 LEU A 136       5.803  -4.004  -4.966  1.00 94.03           C  
ATOM   2037 HD11 LEU A 136       5.830  -3.867  -3.885  1.00 94.03           H  
ATOM   2038 HD12 LEU A 136       5.026  -3.369  -5.394  1.00 94.03           H  
ATOM   2039 HD13 LEU A 136       6.773  -3.718  -5.373  1.00 94.03           H  
ATOM   2040  CD2 LEU A 136       4.209  -5.862  -4.618  1.00 94.03           C  
ATOM   2041 HD21 LEU A 136       3.932  -6.884  -4.875  1.00 94.03           H  
ATOM   2042 HD22 LEU A 136       4.334  -5.814  -3.537  1.00 94.03           H  
ATOM   2043 HD23 LEU A 136       3.423  -5.165  -4.909  1.00 94.03           H  
ATOM   2044  N   SER A 137       6.361  -7.092  -9.543  1.00 93.73           N  
ATOM   2045  H   SER A 137       7.222  -6.843  -9.077  1.00 93.73           H  
ATOM   2046  CA  SER A 137       6.416  -7.307 -10.993  1.00 93.73           C  
ATOM   2047  HA  SER A 137       5.784  -6.572 -11.491  1.00 93.73           H  
ATOM   2048  C   SER A 137       5.900  -8.696 -11.358  1.00 93.73           C  
ATOM   2049  CB  SER A 137       7.861  -7.116 -11.476  1.00 93.73           C  
ATOM   2050  HB2 SER A 137       8.539  -7.663 -10.821  1.00 93.73           H  
ATOM   2051  HB3 SER A 137       8.117  -6.057 -11.431  1.00 93.73           H  
ATOM   2052  O   SER A 137       4.970  -8.822 -12.156  1.00 93.73           O  
ATOM   2053  OG  SER A 137       8.055  -7.585 -12.790  1.00 93.73           O  
ATOM   2054  HG  SER A 137       7.389  -7.179 -13.349  1.00 93.73           H  
ATOM   2055  N   SER A 138       6.436  -9.729 -10.702  1.00 93.65           N  
ATOM   2056  H   SER A 138       7.190  -9.539 -10.057  1.00 93.65           H  
ATOM   2057  CA  SER A 138       6.047 -11.121 -10.940  1.00 93.65           C  
ATOM   2058  HA  SER A 138       6.180 -11.351 -11.997  1.00 93.65           H  
ATOM   2059  C   SER A 138       4.581 -11.373 -10.584  1.00 93.65           C  
ATOM   2060  CB  SER A 138       6.928 -12.071 -10.124  1.00 93.65           C  
ATOM   2061  HB2 SER A 138       6.771 -11.892  -9.060  1.00 93.65           H  
ATOM   2062  HB3 SER A 138       6.646 -13.099 -10.353  1.00 93.65           H  
ATOM   2063  O   SER A 138       3.876 -12.060 -11.317  1.00 93.65           O  
ATOM   2064  OG  SER A 138       8.298 -11.892 -10.428  1.00 93.65           O  
ATOM   2065  HG  SER A 138       8.575 -11.039 -10.086  1.00 93.65           H  
ATOM   2066  N   ARG A 139       4.103 -10.801  -9.472  1.00 93.18           N  
ATOM   2067  H   ARG A 139       4.741 -10.260  -8.905  1.00 93.18           H  
ATOM   2068  CA  ARG A 139       2.734 -10.998  -8.984  1.00 93.18           C  
ATOM   2069  HA  ARG A 139       2.502 -12.062  -9.007  1.00 93.18           H  
ATOM   2070  C   ARG A 139       1.682 -10.323  -9.858  1.00 93.18           C  
ATOM   2071  CB  ARG A 139       2.664 -10.497  -7.538  1.00 93.18           C  
ATOM   2072  HB2 ARG A 139       3.394 -11.051  -6.948  1.00 93.18           H  
ATOM   2073  HB3 ARG A 139       2.922  -9.439  -7.506  1.00 93.18           H  
ATOM   2074  O   ARG A 139       0.622 -10.900 -10.074  1.00 93.18           O  
ATOM   2075  CG  ARG A 139       1.275 -10.697  -6.925  1.00 93.18           C  
ATOM   2076  HG2 ARG A 139       0.552 -10.044  -7.415  1.00 93.18           H  
ATOM   2077  HG3 ARG A 139       0.964 -11.735  -7.038  1.00 93.18           H  
ATOM   2078  CD  ARG A 139       1.349 -10.342  -5.446  1.00 93.18           C  
ATOM   2079  HD2 ARG A 139       1.726  -9.323  -5.359  1.00 93.18           H  
ATOM   2080  HD3 ARG A 139       2.045 -11.020  -4.952  1.00 93.18           H  
ATOM   2081  NE  ARG A 139       0.032 -10.439  -4.808  1.00 93.18           N  
ATOM   2082  HE  ARG A 139      -0.723 -10.871  -5.321  1.00 93.18           H  
ATOM   2083  NH1 ARG A 139       0.594  -9.320  -2.875  1.00 93.18           N  
ATOM   2084 HH11 ARG A 139       1.569  -9.337  -3.138  1.00 93.18           H  
ATOM   2085 HH12 ARG A 139       0.328  -8.769  -2.071  1.00 93.18           H  
ATOM   2086  NH2 ARG A 139      -1.532  -9.815  -3.348  1.00 93.18           N  
ATOM   2087 HH21 ARG A 139      -2.188 -10.255  -3.978  1.00 93.18           H  
ATOM   2088 HH22 ARG A 139      -1.844  -9.247  -2.573  1.00 93.18           H  
ATOM   2089  CZ  ARG A 139      -0.286  -9.869  -3.671  1.00 93.18           C  
ATOM   2090  N   PHE A 140       1.952  -9.106 -10.323  1.00 93.53           N  
ATOM   2091  H   PHE A 140       2.829  -8.676 -10.066  1.00 93.53           H  
ATOM   2092  CA  PHE A 140       0.983  -8.312 -11.083  1.00 93.53           C  
ATOM   2093  HA  PHE A 140      -0.010  -8.734 -10.930  1.00 93.53           H  
ATOM   2094  C   PHE A 140       1.189  -8.372 -12.600  1.00 93.53           C  
ATOM   2095  CB  PHE A 140       0.952  -6.878 -10.535  1.00 93.53           C  
ATOM   2096  HB2 PHE A 140       0.232  -6.297 -11.111  1.00 93.53           H  
ATOM   2097  HB3 PHE A 140       1.932  -6.425 -10.683  1.00 93.53           H  
ATOM   2098  O   PHE A 140       0.404  -7.778 -13.333  1.00 93.53           O  
ATOM   2099  CG  PHE A 140       0.559  -6.783  -9.069  1.00 93.53           C  
ATOM   2100  CD1 PHE A 140      -0.653  -7.344  -8.622  1.00 93.53           C  
ATOM   2101  HD1 PHE A 140      -1.308  -7.846  -9.320  1.00 93.53           H  
ATOM   2102  CD2 PHE A 140       1.400  -6.133  -8.146  1.00 93.53           C  
ATOM   2103  HD2 PHE A 140       2.333  -5.701  -8.477  1.00 93.53           H  
ATOM   2104  CE1 PHE A 140      -1.011  -7.271  -7.265  1.00 93.53           C  
ATOM   2105  HE1 PHE A 140      -1.932  -7.724  -6.928  1.00 93.53           H  
ATOM   2106  CE2 PHE A 140       1.025  -6.035  -6.794  1.00 93.53           C  
ATOM   2107  HE2 PHE A 140       1.660  -5.512  -6.094  1.00 93.53           H  
ATOM   2108  CZ  PHE A 140      -0.177  -6.609  -6.350  1.00 93.53           C  
ATOM   2109  HZ  PHE A 140      -0.455  -6.538  -5.309  1.00 93.53           H  
ATOM   2110  N   GLY A 141       2.214  -9.084 -13.082  1.00 93.05           N  
ATOM   2111  H   GLY A 141       2.855  -9.518 -12.433  1.00 93.05           H  
ATOM   2112  CA  GLY A 141       2.490  -9.225 -14.513  1.00 93.05           C  
ATOM   2113  HA2 GLY A 141       3.292  -9.951 -14.644  1.00 93.05           H  
ATOM   2114  HA3 GLY A 141       1.597  -9.591 -15.019  1.00 93.05           H  
ATOM   2115  C   GLY A 141       2.921  -7.914 -15.177  1.00 93.05           C  
ATOM   2116  O   GLY A 141       2.589  -7.669 -16.333  1.00 93.05           O  
ATOM   2117  N   VAL A 142       3.634  -7.057 -14.443  1.00 93.37           N  
ATOM   2118  H   VAL A 142       3.951  -7.379 -13.540  1.00 93.37           H  
ATOM   2119  CA  VAL A 142       4.093  -5.734 -14.906  1.00 93.37           C  
ATOM   2120  HA  VAL A 142       3.726  -5.563 -15.918  1.00 93.37           H  
ATOM   2121  C   VAL A 142       5.616  -5.712 -14.958  1.00 93.37           C  
ATOM   2122  CB  VAL A 142       3.539  -4.596 -14.027  1.00 93.37           C  
ATOM   2123  HB  VAL A 142       3.821  -3.646 -14.482  1.00 93.37           H  
ATOM   2124  O   VAL A 142       6.254  -6.400 -14.166  1.00 93.37           O  
ATOM   2125  CG1 VAL A 142       2.014  -4.651 -13.932  1.00 93.37           C  
ATOM   2126 HG11 VAL A 142       1.655  -3.811 -13.337  1.00 93.37           H  
ATOM   2127 HG12 VAL A 142       1.582  -4.598 -14.932  1.00 93.37           H  
ATOM   2128 HG13 VAL A 142       1.690  -5.573 -13.451  1.00 93.37           H  
ATOM   2129  CG2 VAL A 142       4.086  -4.618 -12.601  1.00 93.37           C  
ATOM   2130 HG21 VAL A 142       5.172  -4.539 -12.632  1.00 93.37           H  
ATOM   2131 HG22 VAL A 142       3.797  -5.539 -12.095  1.00 93.37           H  
ATOM   2132 HG23 VAL A 142       3.695  -3.762 -12.051  1.00 93.37           H  
ATOM   2133  N   SER A 143       6.239  -4.941 -15.853  1.00 93.24           N  
ATOM   2134  H   SER A 143       5.710  -4.337 -16.466  1.00 93.24           H  
ATOM   2135  CA  SER A 143       7.708  -4.867 -15.877  1.00 93.24           C  
ATOM   2136  HA  SER A 143       8.088  -5.886 -15.817  1.00 93.24           H  
ATOM   2137  C   SER A 143       8.261  -4.108 -14.664  1.00 93.24           C  
ATOM   2138  CB  SER A 143       8.239  -4.287 -17.190  1.00 93.24           C  
ATOM   2139  HB2 SER A 143       7.815  -4.840 -18.028  1.00 93.24           H  
ATOM   2140  HB3 SER A 143       9.322  -4.403 -17.211  1.00 93.24           H  
ATOM   2141  O   SER A 143       7.619  -3.187 -14.152  1.00 93.24           O  
ATOM   2142  OG  SER A 143       7.924  -2.919 -17.322  1.00 93.24           O  
ATOM   2143  HG  SER A 143       8.722  -2.467 -17.607  1.00 93.24           H  
ATOM   2144  N   MET A 144       9.463  -4.488 -14.220  1.00 93.10           N  
ATOM   2145  H   MET A 144       9.942  -5.250 -14.678  1.00 93.10           H  
ATOM   2146  CA  MET A 144      10.156  -3.824 -13.110  1.00 93.10           C  
ATOM   2147  HA  MET A 144       9.520  -3.855 -12.225  1.00 93.10           H  
ATOM   2148  C   MET A 144      10.406  -2.343 -13.417  1.00 93.10           C  
ATOM   2149  CB  MET A 144      11.468  -4.552 -12.785  1.00 93.10           C  
ATOM   2150  HB2 MET A 144      12.005  -3.961 -12.043  1.00 93.10           H  
ATOM   2151  HB3 MET A 144      12.087  -4.625 -13.678  1.00 93.10           H  
ATOM   2152  O   MET A 144       9.967  -1.500 -12.640  1.00 93.10           O  
ATOM   2153  CG  MET A 144      11.204  -5.958 -12.220  1.00 93.10           C  
ATOM   2154  HG2 MET A 144      10.553  -5.871 -11.350  1.00 93.10           H  
ATOM   2155  HG3 MET A 144      10.670  -6.540 -12.971  1.00 93.10           H  
ATOM   2156  SD  MET A 144      12.669  -6.912 -11.730  1.00 93.10           S  
ATOM   2157  CE  MET A 144      13.466  -5.763 -10.576  1.00 93.10           C  
ATOM   2158  HE1 MET A 144      14.316  -6.253 -10.100  1.00 93.10           H  
ATOM   2159  HE2 MET A 144      12.756  -5.447  -9.811  1.00 93.10           H  
ATOM   2160  HE3 MET A 144      13.829  -4.888 -11.115  1.00 93.10           H  
ATOM   2161  N   ASP A 145      10.948  -2.040 -14.602  1.00 92.06           N  
ATOM   2162  H   ASP A 145      11.527  -2.739 -15.046  1.00 92.06           H  
ATOM   2163  CA  ASP A 145      11.222  -0.673 -15.067  1.00 92.06           C  
ATOM   2164  HA  ASP A 145      12.025  -0.245 -14.466  1.00 92.06           H  
ATOM   2165  C   ASP A 145       9.989   0.237 -14.955  1.00 92.06           C  
ATOM   2166  CB  ASP A 145      11.671  -0.702 -16.545  1.00 92.06           C  
ATOM   2167  HB2 ASP A 145      11.933   0.313 -16.842  1.00 92.06           H  
ATOM   2168  HB3 ASP A 145      10.821  -1.012 -17.154  1.00 92.06           H  
ATOM   2169  O   ASP A 145      10.071   1.367 -14.490  1.00 92.06           O  
ATOM   2170  CG  ASP A 145      12.850  -1.625 -16.886  1.00 92.06           C  
ATOM   2171  OD1 ASP A 145      13.350  -2.331 -15.984  1.00 92.06           O  
ATOM   2172  OD2 ASP A 145      13.134  -1.745 -18.099  1.00 92.06           O  
ATOM   2173  N   ARG A 146       8.794  -0.270 -15.300  1.00 92.54           N  
ATOM   2174  H   ARG A 146       8.753  -1.247 -15.552  1.00 92.54           H  
ATOM   2175  CA  ARG A 146       7.557   0.521 -15.201  1.00 92.54           C  
ATOM   2176  HA  ARG A 146       7.733   1.494 -15.659  1.00 92.54           H  
ATOM   2177  C   ARG A 146       7.176   0.812 -13.749  1.00 92.54           C  
ATOM   2178  CB  ARG A 146       6.398  -0.186 -15.911  1.00 92.54           C  
ATOM   2179  HB2 ARG A 146       5.471   0.308 -15.620  1.00 92.54           H  
ATOM   2180  HB3 ARG A 146       6.353  -1.220 -15.571  1.00 92.54           H  
ATOM   2181  O   ARG A 146       6.680   1.900 -13.467  1.00 92.54           O  
ATOM   2182  CG  ARG A 146       6.453  -0.135 -17.443  1.00 92.54           C  
ATOM   2183  HG2 ARG A 146       7.405  -0.520 -17.808  1.00 92.54           H  
ATOM   2184  HG3 ARG A 146       6.343   0.896 -17.778  1.00 92.54           H  
ATOM   2185  CD  ARG A 146       5.280  -0.979 -17.962  1.00 92.54           C  
ATOM   2186  HD2 ARG A 146       4.351  -0.503 -17.648  1.00 92.54           H  
ATOM   2187  HD3 ARG A 146       5.332  -1.965 -17.500  1.00 92.54           H  
ATOM   2188  NE  ARG A 146       5.281  -1.153 -19.426  1.00 92.54           N  
ATOM   2189  HE  ARG A 146       6.139  -0.933 -19.912  1.00 92.54           H  
ATOM   2190  NH1 ARG A 146       3.155  -2.020 -19.568  1.00 92.54           N  
ATOM   2191 HH11 ARG A 146       2.983  -1.833 -18.590  1.00 92.54           H  
ATOM   2192 HH12 ARG A 146       2.395  -2.496 -20.033  1.00 92.54           H  
ATOM   2193  NH2 ARG A 146       4.420  -1.924 -21.396  1.00 92.54           N  
ATOM   2194 HH21 ARG A 146       3.636  -2.360 -21.860  1.00 92.54           H  
ATOM   2195 HH22 ARG A 146       5.288  -1.731 -21.875  1.00 92.54           H  
ATOM   2196  CZ  ARG A 146       4.290  -1.694 -20.122  1.00 92.54           C  
ATOM   2197  N   ILE A 147       7.355  -0.145 -12.832  1.00 93.47           N  
ATOM   2198  H   ILE A 147       7.857  -0.977 -13.110  1.00 93.47           H  
ATOM   2199  CA  ILE A 147       7.119   0.099 -11.400  1.00 93.47           C  
ATOM   2200  HA  ILE A 147       6.112   0.496 -11.271  1.00 93.47           H  
ATOM   2201  C   ILE A 147       8.094   1.171 -10.902  1.00 93.47           C  
ATOM   2202  CB  ILE A 147       7.248  -1.194 -10.556  1.00 93.47           C  
ATOM   2203  HB  ILE A 147       8.209  -1.657 -10.780  1.00 93.47           H  
ATOM   2204  O   ILE A 147       7.677   2.090 -10.195  1.00 93.47           O  
ATOM   2205  CG1 ILE A 147       6.128  -2.207 -10.885  1.00 93.47           C  
ATOM   2206 HG12 ILE A 147       5.176  -1.821 -10.521  1.00 93.47           H  
ATOM   2207 HG13 ILE A 147       6.055  -2.329 -11.965  1.00 93.47           H  
ATOM   2208  CG2 ILE A 147       7.212  -0.858  -9.045  1.00 93.47           C  
ATOM   2209 HG21 ILE A 147       7.316  -1.753  -8.431  1.00 93.47           H  
ATOM   2210 HG22 ILE A 147       6.280  -0.353  -8.792  1.00 93.47           H  
ATOM   2211 HG23 ILE A 147       8.052  -0.220  -8.774  1.00 93.47           H  
ATOM   2212  CD1 ILE A 147       6.376  -3.594 -10.265  1.00 93.47           C  
ATOM   2213 HD11 ILE A 147       7.261  -4.042 -10.717  1.00 93.47           H  
ATOM   2214 HD12 ILE A 147       6.515  -3.538  -9.186  1.00 93.47           H  
ATOM   2215 HD13 ILE A 147       5.515  -4.242 -10.429  1.00 93.47           H  
ATOM   2216  N   GLU A 148       9.369   1.058 -11.265  1.00 92.12           N  
ATOM   2217  H   GLU A 148       9.645   0.291 -11.860  1.00 92.12           H  
ATOM   2218  CA  GLU A 148      10.423   1.982 -10.846  1.00 92.12           C  
ATOM   2219  HA  GLU A 148      10.440   2.034  -9.758  1.00 92.12           H  
ATOM   2220  C   GLU A 148      10.165   3.399 -11.356  1.00 92.12           C  
ATOM   2221  CB  GLU A 148      11.784   1.461 -11.325  1.00 92.12           C  
ATOM   2222  HB2 GLU A 148      11.724   1.236 -12.389  1.00 92.12           H  
ATOM   2223  HB3 GLU A 148      12.541   2.230 -11.169  1.00 92.12           H  
ATOM   2224  O   GLU A 148      10.109   4.331 -10.549  1.00 92.12           O  
ATOM   2225  CG  GLU A 148      12.181   0.204 -10.540  1.00 92.12           C  
ATOM   2226  HG2 GLU A 148      11.369  -0.521 -10.583  1.00 92.12           H  
ATOM   2227  HG3 GLU A 148      12.312   0.479  -9.493  1.00 92.12           H  
ATOM   2228  CD  GLU A 148      13.459  -0.466 -11.056  1.00 92.12           C  
ATOM   2229  OE1 GLU A 148      13.989  -1.298 -10.285  1.00 92.12           O  
ATOM   2230  OE2 GLU A 148      13.871  -0.199 -12.203  1.00 92.12           O  
ATOM   2231  N   ASP A 149       9.890   3.540 -12.654  1.00 91.10           N  
ATOM   2232  H   ASP A 149      10.036   2.739 -13.252  1.00 91.10           H  
ATOM   2233  CA  ASP A 149       9.599   4.811 -13.319  1.00 91.10           C  
ATOM   2234  HA  ASP A 149      10.472   5.461 -13.260  1.00 91.10           H  
ATOM   2235  C   ASP A 149       8.418   5.539 -12.669  1.00 91.10           C  
ATOM   2236  CB  ASP A 149       9.256   4.556 -14.799  1.00 91.10           C  
ATOM   2237  HB2 ASP A 149       8.534   3.742 -14.868  1.00 91.10           H  
ATOM   2238  HB3 ASP A 149       8.774   5.449 -15.195  1.00 91.10           H  
ATOM   2239  O   ASP A 149       8.497   6.726 -12.345  1.00 91.10           O  
ATOM   2240  CG  ASP A 149      10.453   4.256 -15.708  1.00 91.10           C  
ATOM   2241  OD1 ASP A 149      11.596   4.557 -15.300  1.00 91.10           O  
ATOM   2242  OD2 ASP A 149      10.176   3.850 -16.862  1.00 91.10           O  
ATOM   2243  N   VAL A 150       7.310   4.826 -12.437  1.00 92.70           N  
ATOM   2244  H   VAL A 150       7.314   3.854 -12.710  1.00 92.70           H  
ATOM   2245  CA  VAL A 150       6.087   5.417 -11.871  1.00 92.70           C  
ATOM   2246  HA  VAL A 150       5.834   6.307 -12.447  1.00 92.70           H  
ATOM   2247  C   VAL A 150       6.286   5.881 -10.430  1.00 92.70           C  
ATOM   2248  CB  VAL A 150       4.923   4.414 -11.971  1.00 92.70           C  
ATOM   2249  HB  VAL A 150       5.239   3.441 -11.596  1.00 92.70           H  
ATOM   2250  O   VAL A 150       5.686   6.874 -10.011  1.00 92.70           O  
ATOM   2251  CG1 VAL A 150       3.676   4.849 -11.195  1.00 92.70           C  
ATOM   2252 HG11 VAL A 150       3.922   4.907 -10.134  1.00 92.70           H  
ATOM   2253 HG12 VAL A 150       3.334   5.824 -11.542  1.00 92.70           H  
ATOM   2254 HG13 VAL A 150       2.891   4.104 -11.321  1.00 92.70           H  
ATOM   2255  CG2 VAL A 150       4.495   4.290 -13.432  1.00 92.70           C  
ATOM   2256 HG21 VAL A 150       4.197   5.272 -13.796  1.00 92.70           H  
ATOM   2257 HG22 VAL A 150       3.671   3.583 -13.522  1.00 92.70           H  
ATOM   2258 HG23 VAL A 150       5.325   3.934 -14.043  1.00 92.70           H  
ATOM   2259  N   ASN A 151       7.102   5.164  -9.659  1.00 92.71           N  
ATOM   2260  H   ASN A 151       7.604   4.396 -10.080  1.00 92.71           H  
ATOM   2261  CA  ASN A 151       7.304   5.442  -8.239  1.00 92.71           C  
ATOM   2262  HA  ASN A 151       6.477   6.054  -7.880  1.00 92.71           H  
ATOM   2263  C   ASN A 151       8.563   6.275  -7.955  1.00 92.71           C  
ATOM   2264  CB  ASN A 151       7.246   4.120  -7.463  1.00 92.71           C  
ATOM   2265  HB2 ASN A 151       7.499   4.297  -6.417  1.00 92.71           H  
ATOM   2266  HB3 ASN A 151       7.962   3.413  -7.881  1.00 92.71           H  
ATOM   2267  O   ASN A 151       8.765   6.680  -6.809  1.00 92.71           O  
ATOM   2268  CG  ASN A 151       5.851   3.536  -7.508  1.00 92.71           C  
ATOM   2269  ND2 ASN A 151       5.612   2.581  -8.371  1.00 92.71           N  
ATOM   2270 HD21 ASN A 151       6.356   2.315  -9.000  1.00 92.71           H  
ATOM   2271 HD22 ASN A 151       4.663   2.290  -8.559  1.00 92.71           H  
ATOM   2272  OD1 ASN A 151       4.958   3.977  -6.802  1.00 92.71           O  
ATOM   2273  N   GLY A 152       9.386   6.562  -8.969  1.00 89.22           N  
ATOM   2274  H   GLY A 152       9.195   6.148  -9.871  1.00 89.22           H  
ATOM   2275  CA  GLY A 152      10.667   7.252  -8.813  1.00 89.22           C  
ATOM   2276  HA2 GLY A 152      11.104   7.396  -9.801  1.00 89.22           H  
ATOM   2277  HA3 GLY A 152      10.507   8.224  -8.347  1.00 89.22           H  
ATOM   2278  C   GLY A 152      11.667   6.459  -7.967  1.00 89.22           C  
ATOM   2279  O   GLY A 152      12.429   7.051  -7.199  1.00 89.22           O  
ATOM   2280  N   ILE A 153      11.627   5.126  -8.049  1.00 84.22           N  
ATOM   2281  H   ILE A 153      11.059   4.721  -8.780  1.00 84.22           H  
ATOM   2282  CA  ILE A 153      12.504   4.236  -7.281  1.00 84.22           C  
ATOM   2283  HA  ILE A 153      12.724   4.698  -6.318  1.00 84.22           H  
ATOM   2284  C   ILE A 153      13.812   4.079  -8.053  1.00 84.22           C  
ATOM   2285  CB  ILE A 153      11.826   2.873  -6.999  1.00 84.22           C  
ATOM   2286  HB  ILE A 153      11.557   2.420  -7.953  1.00 84.22           H  
ATOM   2287  O   ILE A 153      13.840   3.454  -9.102  1.00 84.22           O  
ATOM   2288  CG1 ILE A 153      10.543   3.062  -6.158  1.00 84.22           C  
ATOM   2289 HG12 ILE A 153      10.810   3.390  -5.154  1.00 84.22           H  
ATOM   2290 HG13 ILE A 153       9.929   3.842  -6.608  1.00 84.22           H  
ATOM   2291  CG2 ILE A 153      12.792   1.921  -6.270  1.00 84.22           C  
ATOM   2292 HG21 ILE A 153      12.325   0.949  -6.109  1.00 84.22           H  
ATOM   2293 HG22 ILE A 153      13.676   1.735  -6.881  1.00 84.22           H  
ATOM   2294 HG23 ILE A 153      13.092   2.337  -5.308  1.00 84.22           H  
ATOM   2295  CD1 ILE A 153       9.679   1.798  -6.059  1.00 84.22           C  
ATOM   2296 HD11 ILE A 153       8.747   2.048  -5.552  1.00 84.22           H  
ATOM   2297 HD12 ILE A 153      10.187   1.025  -5.483  1.00 84.22           H  
ATOM   2298 HD13 ILE A 153       9.452   1.422  -7.057  1.00 84.22           H  
ATOM   2299  N   LEU A 154      14.898   4.651  -7.528  1.00 72.94           N  
ATOM   2300  H   LEU A 154      14.773   5.256  -6.729  1.00 72.94           H  
ATOM   2301  CA  LEU A 154      16.235   4.524  -8.126  1.00 72.94           C  
ATOM   2302  HA  LEU A 154      16.139   4.382  -9.202  1.00 72.94           H  
ATOM   2303  C   LEU A 154      17.007   3.298  -7.614  1.00 72.94           C  
ATOM   2304  CB  LEU A 154      17.033   5.814  -7.864  1.00 72.94           C  
ATOM   2305  HB2 LEU A 154      17.106   5.962  -6.787  1.00 72.94           H  
ATOM   2306  HB3 LEU A 154      18.044   5.673  -8.246  1.00 72.94           H  
ATOM   2307  O   LEU A 154      17.893   2.806  -8.301  1.00 72.94           O  
ATOM   2308  CG  LEU A 154      16.441   7.081  -8.508  1.00 72.94           C  
ATOM   2309  HG  LEU A 154      15.419   7.229  -8.160  1.00 72.94           H  
ATOM   2310  CD1 LEU A 154      17.265   8.297  -8.077  1.00 72.94           C  
ATOM   2311 HD11 LEU A 154      16.834   9.200  -8.509  1.00 72.94           H  
ATOM   2312 HD12 LEU A 154      17.251   8.383  -6.991  1.00 72.94           H  
ATOM   2313 HD13 LEU A 154      18.294   8.186  -8.420  1.00 72.94           H  
ATOM   2314  CD2 LEU A 154      16.442   7.019 -10.036  1.00 72.94           C  
ATOM   2315 HD21 LEU A 154      15.773   6.228 -10.375  1.00 72.94           H  
ATOM   2316 HD22 LEU A 154      16.083   7.961 -10.450  1.00 72.94           H  
ATOM   2317 HD23 LEU A 154      17.446   6.815 -10.407  1.00 72.94           H  
ATOM   2318  N   ASN A 155      16.676   2.818  -6.409  1.00 70.51           N  
ATOM   2319  H   ASN A 155      15.861   3.204  -5.955  1.00 70.51           H  
ATOM   2320  CA  ASN A 155      17.321   1.668  -5.779  1.00 70.51           C  
ATOM   2321  HA  ASN A 155      18.015   1.206  -6.481  1.00 70.51           H  
ATOM   2322  C   ASN A 155      16.263   0.631  -5.391  1.00 70.51           C  
ATOM   2323  CB  ASN A 155      18.111   2.108  -4.534  1.00 70.51           C  
ATOM   2324  HB2 ASN A 155      18.502   1.222  -4.033  1.00 70.51           H  
ATOM   2325  HB3 ASN A 155      17.428   2.600  -3.842  1.00 70.51           H  
ATOM   2326  O   ASN A 155      15.341   0.942  -4.635  1.00 70.51           O  
ATOM   2327  CG  ASN A 155      19.288   3.027  -4.797  1.00 70.51           C  
ATOM   2328  ND2 ASN A 155      19.733   3.735  -3.787  1.00 70.51           N  
ATOM   2329 HD21 ASN A 155      19.375   3.551  -2.860  1.00 70.51           H  
ATOM   2330 HD22 ASN A 155      20.571   4.267  -3.974  1.00 70.51           H  
ATOM   2331  OD1 ASN A 155      19.855   3.116  -5.868  1.00 70.51           O  
ATOM   2332  N   LEU A 156      16.447  -0.605  -5.856  1.00 61.35           N  
ATOM   2333  H   LEU A 156      17.206  -0.750  -6.506  1.00 61.35           H  
ATOM   2334  CA  LEU A 156      15.557  -1.750  -5.618  1.00 61.35           C  
ATOM   2335  HA  LEU A 156      14.584  -1.546  -6.065  1.00 61.35           H  
ATOM   2336  C   LEU A 156      15.314  -2.051  -4.126  1.00 61.35           C  
ATOM   2337  CB  LEU A 156      16.194  -2.968  -6.314  1.00 61.35           C  
ATOM   2338  HB2 LEU A 156      15.737  -3.882  -5.933  1.00 61.35           H  
ATOM   2339  HB3 LEU A 156      17.249  -3.008  -6.043  1.00 61.35           H  
ATOM   2340  O   LEU A 156      14.235  -2.520  -3.768  1.00 61.35           O  
ATOM   2341  CG  LEU A 156      16.053  -2.940  -7.850  1.00 61.35           C  
ATOM   2342  HG  LEU A 156      16.152  -1.918  -8.216  1.00 61.35           H  
ATOM   2343  CD1 LEU A 156      17.138  -3.788  -8.509  1.00 61.35           C  
ATOM   2344 HD11 LEU A 156      18.120  -3.387  -8.259  1.00 61.35           H  
ATOM   2345 HD12 LEU A 156      17.067  -4.822  -8.171  1.00 61.35           H  
ATOM   2346 HD13 LEU A 156      17.014  -3.747  -9.592  1.00 61.35           H  
ATOM   2347  CD2 LEU A 156      14.696  -3.505  -8.255  1.00 61.35           C  
ATOM   2348 HD21 LEU A 156      14.561  -4.514  -7.865  1.00 61.35           H  
ATOM   2349 HD22 LEU A 156      14.633  -3.514  -9.343  1.00 61.35           H  
ATOM   2350 HD23 LEU A 156      13.917  -2.837  -7.888  1.00 61.35           H  
ATOM   2351  N   ASP A 157      16.282  -1.732  -3.262  1.00 67.24           N  
ATOM   2352  H   ASP A 157      17.162  -1.418  -3.645  1.00 67.24           H  
ATOM   2353  CA  ASP A 157      16.240  -2.001  -1.816  1.00 67.24           C  
ATOM   2354  HA  ASP A 157      15.750  -2.961  -1.658  1.00 67.24           H  
ATOM   2355  C   ASP A 157      15.443  -0.962  -1.002  1.00 67.24           C  
ATOM   2356  CB  ASP A 157      17.679  -2.118  -1.283  1.00 67.24           C  
ATOM   2357  HB2 ASP A 157      17.651  -2.251  -0.201  1.00 67.24           H  
ATOM   2358  HB3 ASP A 157      18.209  -1.189  -1.492  1.00 67.24           H  
ATOM   2359  O   ASP A 157      15.347  -1.067   0.219  1.00 67.24           O  
ATOM   2360  CG  ASP A 157      18.457  -3.299  -1.873  1.00 67.24           C  
ATOM   2361  OD1 ASP A 157      17.830  -4.346  -2.149  1.00 67.24           O  
ATOM   2362  OD2 ASP A 157      19.686  -3.136  -2.044  1.00 67.24           O  
ATOM   2363  N   ASN A 158      14.863   0.056  -1.648  1.00 76.05           N  
ATOM   2364  H   ASN A 158      14.963   0.101  -2.652  1.00 76.05           H  
ATOM   2365  CA  ASN A 158      14.212   1.169  -0.946  1.00 76.05           C  
ATOM   2366  HA  ASN A 158      14.699   1.293   0.021  1.00 76.05           H  
ATOM   2367  C   ASN A 158      12.727   0.945  -0.611  1.00 76.05           C  
ATOM   2368  CB  ASN A 158      14.417   2.469  -1.740  1.00 76.05           C  
ATOM   2369  HB2 ASN A 158      14.197   2.296  -2.794  1.00 76.05           H  
ATOM   2370  HB3 ASN A 158      13.715   3.220  -1.379  1.00 76.05           H  
ATOM   2371  O   ASN A 158      12.112   1.844  -0.037  1.00 76.05           O  
ATOM   2372  CG  ASN A 158      15.798   3.078  -1.600  1.00 76.05           C  
ATOM   2373  ND2 ASN A 158      16.017   4.195  -2.254  1.00 76.05           N  
ATOM   2374 HD21 ASN A 158      15.281   4.587  -2.825  1.00 76.05           H  
ATOM   2375 HD22 ASN A 158      16.923   4.621  -2.122  1.00 76.05           H  
ATOM   2376  OD1 ASN A 158      16.690   2.627  -0.903  1.00 76.05           O  
ATOM   2377  N   ILE A 159      12.127  -0.197  -0.960  1.00 87.46           N  
ATOM   2378  H   ILE A 159      12.684  -0.938  -1.361  1.00 87.46           H  
ATOM   2379  CA  ILE A 159      10.723  -0.457  -0.606  1.00 87.46           C  
ATOM   2380  HA  ILE A 159      10.161   0.466  -0.742  1.00 87.46           H  
ATOM   2381  C   ILE A 159      10.638  -0.821   0.877  1.00 87.46           C  
ATOM   2382  CB  ILE A 159      10.066  -1.517  -1.517  1.00 87.46           C  
ATOM   2383  HB  ILE A 159      10.648  -2.438  -1.471  1.00 87.46           H  
ATOM   2384  O   ILE A 159      11.118  -1.868   1.307  1.00 87.46           O  
ATOM   2385  CG1 ILE A 159      10.047  -1.001  -2.974  1.00 87.46           C  
ATOM   2386 HG12 ILE A 159       9.460  -0.084  -3.024  1.00 87.46           H  
ATOM   2387 HG13 ILE A 159      11.064  -0.766  -3.289  1.00 87.46           H  
ATOM   2388  CG2 ILE A 159       8.631  -1.810  -1.028  1.00 87.46           C  
ATOM   2389 HG21 ILE A 159       8.035  -0.898  -1.034  1.00 87.46           H  
ATOM   2390 HG22 ILE A 159       8.159  -2.572  -1.647  1.00 87.46           H  
ATOM   2391 HG23 ILE A 159       8.653  -2.216  -0.017  1.00 87.46           H  
ATOM   2392  CD1 ILE A 159       9.480  -2.000  -3.986  1.00 87.46           C  
ATOM   2393 HD11 ILE A 159       9.536  -1.560  -4.981  1.00 87.46           H  
ATOM   2394 HD12 ILE A 159      10.065  -2.919  -3.953  1.00 87.46           H  
ATOM   2395 HD13 ILE A 159       8.432  -2.221  -3.781  1.00 87.46           H  
ATOM   2396  N   THR A 160       9.982   0.034   1.659  1.00 89.97           N  
ATOM   2397  H   THR A 160       9.621   0.889   1.260  1.00 89.97           H  
ATOM   2398  CA  THR A 160       9.728  -0.194   3.082  1.00 89.97           C  
ATOM   2399  HA  THR A 160      10.355  -1.017   3.426  1.00 89.97           H  
ATOM   2400  C   THR A 160       8.269  -0.582   3.303  1.00 89.97           C  
ATOM   2401  CB  THR A 160      10.114   1.041   3.907  1.00 89.97           C  
ATOM   2402  HB  THR A 160       9.460   1.877   3.657  1.00 89.97           H  
ATOM   2403  O   THR A 160       7.357  -0.069   2.656  1.00 89.97           O  
ATOM   2404  CG2 THR A 160      10.057   0.786   5.415  1.00 89.97           C  
ATOM   2405 HG21 THR A 160      10.656  -0.089   5.669  1.00 89.97           H  
ATOM   2406 HG22 THR A 160      10.456   1.657   5.937  1.00 89.97           H  
ATOM   2407 HG23 THR A 160       9.025   0.642   5.732  1.00 89.97           H  
ATOM   2408  OG1 THR A 160      11.447   1.393   3.623  1.00 89.97           O  
ATOM   2409  HG1 THR A 160      11.471   1.603   2.686  1.00 89.97           H  
ATOM   2410  N   ALA A 161       8.015  -1.484   4.253  1.00 92.25           N  
ATOM   2411  H   ALA A 161       8.789  -1.883   4.766  1.00 92.25           H  
ATOM   2412  CA  ALA A 161       6.650  -1.817   4.644  1.00 92.25           C  
ATOM   2413  HA  ALA A 161       6.149  -2.247   3.777  1.00 92.25           H  
ATOM   2414  C   ALA A 161       5.880  -0.553   5.081  1.00 92.25           C  
ATOM   2415  CB  ALA A 161       6.688  -2.871   5.755  1.00 92.25           C  
ATOM   2416  HB1 ALA A 161       7.156  -2.452   6.646  1.00 92.25           H  
ATOM   2417  HB2 ALA A 161       7.262  -3.735   5.419  1.00 92.25           H  
ATOM   2418  HB3 ALA A 161       5.672  -3.184   5.994  1.00 92.25           H  
ATOM   2419  O   ALA A 161       6.350   0.211   5.923  1.00 92.25           O  
ATOM   2420  N   GLY A 162       4.684  -0.357   4.529  1.00 91.89           N  
ATOM   2421  H   GLY A 162       4.363  -1.039   3.857  1.00 91.89           H  
ATOM   2422  CA  GLY A 162       3.864   0.841   4.711  1.00 91.89           C  
ATOM   2423  HA2 GLY A 162       4.127   1.324   5.652  1.00 91.89           H  
ATOM   2424  HA3 GLY A 162       2.817   0.545   4.758  1.00 91.89           H  
ATOM   2425  C   GLY A 162       4.011   1.883   3.599  1.00 91.89           C  
ATOM   2426  O   GLY A 162       3.193   2.803   3.537  1.00 91.89           O  
ATOM   2427  N   ASP A 163       4.983   1.737   2.696  1.00 92.22           N  
ATOM   2428  H   ASP A 163       5.673   1.007   2.799  1.00 92.22           H  
ATOM   2429  CA  ASP A 163       5.110   2.634   1.552  1.00 92.22           C  
ATOM   2430  HA  ASP A 163       5.100   3.657   1.927  1.00 92.22           H  
ATOM   2431  C   ASP A 163       3.928   2.483   0.599  1.00 92.22           C  
ATOM   2432  CB  ASP A 163       6.429   2.421   0.794  1.00 92.22           C  
ATOM   2433  HB2 ASP A 163       6.358   2.930  -0.168  1.00 92.22           H  
ATOM   2434  HB3 ASP A 163       6.573   1.360   0.591  1.00 92.22           H  
ATOM   2435  O   ASP A 163       3.532   1.383   0.222  1.00 92.22           O  
ATOM   2436  CG  ASP A 163       7.643   2.998   1.525  1.00 92.22           C  
ATOM   2437  OD1 ASP A 163       7.445   3.928   2.342  1.00 92.22           O  
ATOM   2438  OD2 ASP A 163       8.766   2.564   1.193  1.00 92.22           O  
ATOM   2439  N   LEU A 164       3.375   3.614   0.166  1.00 94.12           N  
ATOM   2440  H   LEU A 164       3.730   4.480   0.545  1.00 94.12           H  
ATOM   2441  CA  LEU A 164       2.410   3.626  -0.925  1.00 94.12           C  
ATOM   2442  HA  LEU A 164       1.795   2.730  -0.849  1.00 94.12           H  
ATOM   2443  C   LEU A 164       3.141   3.597  -2.268  1.00 94.12           C  
ATOM   2444  CB  LEU A 164       1.488   4.845  -0.808  1.00 94.12           C  
ATOM   2445  HB2 LEU A 164       2.098   5.748  -0.792  1.00 94.12           H  
ATOM   2446  HB3 LEU A 164       0.933   4.785   0.128  1.00 94.12           H  
ATOM   2447  O   LEU A 164       3.821   4.574  -2.606  1.00 94.12           O  
ATOM   2448  CG  LEU A 164       0.502   4.924  -1.988  1.00 94.12           C  
ATOM   2449  HG  LEU A 164       1.029   4.896  -2.942  1.00 94.12           H  
ATOM   2450  CD1 LEU A 164      -0.539   3.811  -1.947  1.00 94.12           C  
ATOM   2451 HD11 LEU A 164      -1.237   3.963  -2.771  1.00 94.12           H  
ATOM   2452 HD12 LEU A 164      -1.075   3.813  -0.998  1.00 94.12           H  
ATOM   2453 HD13 LEU A 164      -0.059   2.843  -2.093  1.00 94.12           H  
ATOM   2454  CD2 LEU A 164      -0.241   6.243  -1.923  1.00 94.12           C  
ATOM   2455 HD21 LEU A 164      -0.837   6.242  -1.010  1.00 94.12           H  
ATOM   2456 HD22 LEU A 164       0.458   7.079  -1.937  1.00 94.12           H  
ATOM   2457 HD23 LEU A 164      -0.903   6.314  -2.786  1.00 94.12           H  
ATOM   2458  N   LEU A 165       2.892   2.531  -3.023  1.00 95.35           N  
ATOM   2459  H   LEU A 165       2.321   1.803  -2.618  1.00 95.35           H  
ATOM   2460  CA  LEU A 165       3.342   2.290  -4.386  1.00 95.35           C  
ATOM   2461  HA  LEU A 165       4.075   3.047  -4.665  1.00 95.35           H  
ATOM   2462  C   LEU A 165       2.167   2.375  -5.367  1.00 95.35           C  
ATOM   2463  CB  LEU A 165       4.000   0.898  -4.461  1.00 95.35           C  
ATOM   2464  HB2 LEU A 165       3.240   0.150  -4.237  1.00 95.35           H  
ATOM   2465  HB3 LEU A 165       4.342   0.729  -5.482  1.00 95.35           H  
ATOM   2466  O   LEU A 165       1.036   2.014  -5.038  1.00 95.35           O  
ATOM   2467  CG  LEU A 165       5.186   0.683  -3.501  1.00 95.35           C  
ATOM   2468  HG  LEU A 165       4.867   0.836  -2.470  1.00 95.35           H  
ATOM   2469  CD1 LEU A 165       5.690  -0.752  -3.633  1.00 95.35           C  
ATOM   2470 HD11 LEU A 165       4.889  -1.450  -3.389  1.00 95.35           H  
ATOM   2471 HD12 LEU A 165       6.042  -0.937  -4.648  1.00 95.35           H  
ATOM   2472 HD13 LEU A 165       6.512  -0.914  -2.936  1.00 95.35           H  
ATOM   2473  CD2 LEU A 165       6.340   1.635  -3.813  1.00 95.35           C  
ATOM   2474 HD21 LEU A 165       6.044   2.664  -3.610  1.00 95.35           H  
ATOM   2475 HD22 LEU A 165       7.195   1.396  -3.180  1.00 95.35           H  
ATOM   2476 HD23 LEU A 165       6.626   1.536  -4.860  1.00 95.35           H  
ATOM   2477  N   TYR A 166       2.442   2.805  -6.593  1.00 96.08           N  
ATOM   2478  H   TYR A 166       3.380   3.131  -6.775  1.00 96.08           H  
ATOM   2479  CA  TYR A 166       1.509   2.758  -7.713  1.00 96.08           C  
ATOM   2480  HA  TYR A 166       0.517   2.494  -7.346  1.00 96.08           H  
ATOM   2481  C   TYR A 166       1.964   1.701  -8.711  1.00 96.08           C  
ATOM   2482  CB  TYR A 166       1.388   4.126  -8.383  1.00 96.08           C  
ATOM   2483  HB2 TYR A 166       0.676   4.056  -9.205  1.00 96.08           H  
ATOM   2484  HB3 TYR A 166       2.361   4.397  -8.794  1.00 96.08           H  
ATOM   2485  O   TYR A 166       3.037   1.816  -9.301  1.00 96.08           O  
ATOM   2486  CG  TYR A 166       0.944   5.223  -7.454  1.00 96.08           C  
ATOM   2487  CD1 TYR A 166      -0.425   5.421  -7.190  1.00 96.08           C  
ATOM   2488  HD1 TYR A 166      -1.167   4.790  -7.655  1.00 96.08           H  
ATOM   2489  CD2 TYR A 166       1.919   6.015  -6.826  1.00 96.08           C  
ATOM   2490  HD2 TYR A 166       2.966   5.845  -7.029  1.00 96.08           H  
ATOM   2491  CE1 TYR A 166      -0.820   6.407  -6.267  1.00 96.08           C  
ATOM   2492  HE1 TYR A 166      -1.862   6.544  -6.017  1.00 96.08           H  
ATOM   2493  CE2 TYR A 166       1.528   6.992  -5.902  1.00 96.08           C  
ATOM   2494  HE2 TYR A 166       2.288   7.582  -5.410  1.00 96.08           H  
ATOM   2495  OH  TYR A 166      -0.176   8.067  -4.652  1.00 96.08           O  
ATOM   2496  HH  TYR A 166       0.639   8.340  -4.225  1.00 96.08           H  
ATOM   2497  CZ  TYR A 166       0.162   7.173  -5.609  1.00 96.08           C  
ATOM   2498  N   ILE A 167       1.144   0.675  -8.907  1.00 96.33           N  
ATOM   2499  H   ILE A 167       0.294   0.636  -8.363  1.00 96.33           H  
ATOM   2500  CA  ILE A 167       1.424  -0.418  -9.836  1.00 96.33           C  
ATOM   2501  HA  ILE A 167       2.505  -0.499  -9.950  1.00 96.33           H  
ATOM   2502  C   ILE A 167       0.779  -0.093 -11.198  1.00 96.33           C  
ATOM   2503  CB  ILE A 167       0.947  -1.763  -9.249  1.00 96.33           C  
ATOM   2504  HB  ILE A 167      -0.142  -1.756  -9.224  1.00 96.33           H  
ATOM   2505  O   ILE A 167      -0.439   0.118 -11.240  1.00 96.33           O  
ATOM   2506  CG1 ILE A 167       1.434  -2.011  -7.799  1.00 96.33           C  
ATOM   2507 HG12 ILE A 167       1.080  -2.991  -7.478  1.00 96.33           H  
ATOM   2508 HG13 ILE A 167       0.967  -1.280  -7.139  1.00 96.33           H  
ATOM   2509  CG2 ILE A 167       1.373  -2.921 -10.164  1.00 96.33           C  
ATOM   2510 HG21 ILE A 167       1.007  -3.864  -9.758  1.00 96.33           H  
ATOM   2511 HG22 ILE A 167       0.946  -2.799 -11.159  1.00 96.33           H  
ATOM   2512 HG23 ILE A 167       2.459  -2.965 -10.247  1.00 96.33           H  
ATOM   2513  CD1 ILE A 167       2.954  -1.953  -7.581  1.00 96.33           C  
ATOM   2514 HD11 ILE A 167       3.168  -2.138  -6.528  1.00 96.33           H  
ATOM   2515 HD12 ILE A 167       3.344  -0.970  -7.844  1.00 96.33           H  
ATOM   2516 HD13 ILE A 167       3.456  -2.716  -8.176  1.00 96.33           H  
ATOM   2517  N   PRO A 168       1.554  -0.017 -12.299  1.00 96.35           N  
ATOM   2518  CA  PRO A 168       1.044   0.291 -13.636  1.00 96.35           C  
ATOM   2519  HA  PRO A 168       0.256   1.042 -13.589  1.00 96.35           H  
ATOM   2520  C   PRO A 168       0.458  -0.941 -14.319  1.00 96.35           C  
ATOM   2521  CB  PRO A 168       2.239   0.864 -14.397  1.00 96.35           C  
ATOM   2522  HB2 PRO A 168       2.292   1.938 -14.218  1.00 96.35           H  
ATOM   2523  HB3 PRO A 168       2.190   0.658 -15.466  1.00 96.35           H  
ATOM   2524  O   PRO A 168       1.188  -1.828 -14.748  1.00 96.35           O  
ATOM   2525  CG  PRO A 168       3.442   0.182 -13.753  1.00 96.35           C  
ATOM   2526  HG2 PRO A 168       3.644  -0.768 -14.247  1.00 96.35           H  
ATOM   2527  HG3 PRO A 168       4.317   0.832 -13.782  1.00 96.35           H  
ATOM   2528  CD  PRO A 168       3.011  -0.068 -12.314  1.00 96.35           C  
ATOM   2529  HD2 PRO A 168       3.413   0.722 -11.680  1.00 96.35           H  
ATOM   2530  HD3 PRO A 168       3.374  -1.041 -11.983  1.00 96.35           H  
ATOM   2531  N   LEU A 169      -0.867  -0.987 -14.431  1.00 95.72           N  
ATOM   2532  H   LEU A 169      -1.401  -0.180 -14.141  1.00 95.72           H  
ATOM   2533  CA  LEU A 169      -1.605  -2.133 -14.949  1.00 95.72           C  
ATOM   2534  HA  LEU A 169      -0.949  -3.004 -14.971  1.00 95.72           H  
ATOM   2535  C   LEU A 169      -2.103  -1.880 -16.373  1.00 95.72           C  
ATOM   2536  CB  LEU A 169      -2.787  -2.450 -14.025  1.00 95.72           C  
ATOM   2537  HB2 LEU A 169      -3.472  -1.603 -14.058  1.00 95.72           H  
ATOM   2538  HB3 LEU A 169      -3.310  -3.316 -14.430  1.00 95.72           H  
ATOM   2539  O   LEU A 169      -2.770  -0.878 -16.653  1.00 95.72           O  
ATOM   2540  CG  LEU A 169      -2.443  -2.735 -12.554  1.00 95.72           C  
ATOM   2541  HG  LEU A 169      -1.873  -1.909 -12.128  1.00 95.72           H  
ATOM   2542  CD1 LEU A 169      -3.753  -2.856 -11.786  1.00 95.72           C  
ATOM   2543 HD11 LEU A 169      -4.280  -1.902 -11.799  1.00 95.72           H  
ATOM   2544 HD12 LEU A 169      -3.557  -3.159 -10.757  1.00 95.72           H  
ATOM   2545 HD13 LEU A 169      -4.373  -3.610 -12.272  1.00 95.72           H  
ATOM   2546  CD2 LEU A 169      -1.655  -4.032 -12.378  1.00 95.72           C  
ATOM   2547 HD21 LEU A 169      -1.463  -4.210 -11.320  1.00 95.72           H  
ATOM   2548 HD22 LEU A 169      -2.214  -4.874 -12.788  1.00 95.72           H  
ATOM   2549 HD23 LEU A 169      -0.699  -3.958 -12.895  1.00 95.72           H  
ATOM   2550  N   ASP A 170      -1.854  -2.843 -17.256  1.00 92.40           N  
ATOM   2551  H   ASP A 170      -1.232  -3.593 -16.991  1.00 92.40           H  
ATOM   2552  CA  ASP A 170      -2.358  -2.816 -18.632  1.00 92.40           C  
ATOM   2553  HA  ASP A 170      -2.322  -1.791 -19.002  1.00 92.40           H  
ATOM   2554  C   ASP A 170      -3.831  -3.260 -18.722  1.00 92.40           C  
ATOM   2555  CB  ASP A 170      -1.430  -3.660 -19.528  1.00 92.40           C  
ATOM   2556  HB2 ASP A 170      -1.334  -4.660 -19.105  1.00 92.40           H  
ATOM   2557  HB3 ASP A 170      -1.887  -3.753 -20.514  1.00 92.40           H  
ATOM   2558  O   ASP A 170      -4.514  -2.959 -19.698  1.00 92.40           O  
ATOM   2559  CG  ASP A 170      -0.034  -3.035 -19.710  1.00 92.40           C  
ATOM   2560  OD1 ASP A 170       0.097  -1.797 -19.606  1.00 92.40           O  
ATOM   2561  OD2 ASP A 170       0.945  -3.769 -19.969  1.00 92.40           O  
ATOM   2562  N   SER A 171      -4.365  -3.931 -17.697  1.00 92.88           N  
ATOM   2563  H   SER A 171      -3.797  -4.084 -16.876  1.00 92.88           H  
ATOM   2564  CA  SER A 171      -5.754  -4.409 -17.651  1.00 92.88           C  
ATOM   2565  HA  SER A 171      -6.373  -3.749 -18.259  1.00 92.88           H  
ATOM   2566  C   SER A 171      -6.331  -4.375 -16.230  1.00 92.88           C  
ATOM   2567  CB  SER A 171      -5.838  -5.811 -18.269  1.00 92.88           C  
ATOM   2568  HB2 SER A 171      -5.450  -5.785 -19.287  1.00 92.88           H  
ATOM   2569  HB3 SER A 171      -6.880  -6.129 -18.309  1.00 92.88           H  
ATOM   2570  O   SER A 171      -5.655  -3.978 -15.280  1.00 92.88           O  
ATOM   2571  OG  SER A 171      -5.105  -6.746 -17.512  1.00 92.88           O  
ATOM   2572  HG  SER A 171      -4.167  -6.642 -17.689  1.00 92.88           H  
ATOM   2573  N   VAL A 172      -7.612  -4.729 -16.090  1.00 93.63           N  
ATOM   2574  H   VAL A 172      -8.081  -5.137 -16.886  1.00 93.63           H  
ATOM   2575  CA  VAL A 172      -8.267  -4.863 -14.781  1.00 93.63           C  
ATOM   2576  HA  VAL A 172      -8.151  -3.924 -14.240  1.00 93.63           H  
ATOM   2577  C   VAL A 172      -7.586  -6.001 -14.004  1.00 93.63           C  
ATOM   2578  CB  VAL A 172      -9.773  -5.143 -14.954  1.00 93.63           C  
ATOM   2579  HB  VAL A 172      -9.905  -6.031 -15.571  1.00 93.63           H  
ATOM   2580  O   VAL A 172      -7.493  -7.102 -14.542  1.00 93.63           O  
ATOM   2581  CG1 VAL A 172     -10.477  -5.386 -13.613  1.00 93.63           C  
ATOM   2582 HG11 VAL A 172     -11.549  -5.512 -13.768  1.00 93.63           H  
ATOM   2583 HG12 VAL A 172     -10.100  -6.305 -13.164  1.00 93.63           H  
ATOM   2584 HG13 VAL A 172     -10.300  -4.562 -12.922  1.00 93.63           H  
ATOM   2585  CG2 VAL A 172     -10.458  -3.965 -15.667  1.00 93.63           C  
ATOM   2586 HG21 VAL A 172     -10.085  -3.881 -16.687  1.00 93.63           H  
ATOM   2587 HG22 VAL A 172     -11.534  -4.138 -15.711  1.00 93.63           H  
ATOM   2588 HG23 VAL A 172     -10.254  -3.032 -15.141  1.00 93.63           H  
ATOM   2589  N   PRO A 173      -7.095  -5.768 -12.773  1.00 92.79           N  
ATOM   2590  CA  PRO A 173      -6.389  -6.793 -12.010  1.00 92.79           C  
ATOM   2591  HA  PRO A 173      -5.698  -7.334 -12.657  1.00 92.79           H  
ATOM   2592  C   PRO A 173      -7.362  -7.791 -11.372  1.00 92.79           C  
ATOM   2593  CB  PRO A 173      -5.601  -6.018 -10.952  1.00 92.79           C  
ATOM   2594  HB2 PRO A 173      -5.411  -6.611 -10.057  1.00 92.79           H  
ATOM   2595  HB3 PRO A 173      -4.657  -5.681 -11.379  1.00 92.79           H  
ATOM   2596  O   PRO A 173      -8.466  -7.413 -10.985  1.00 92.79           O  
ATOM   2597  CG  PRO A 173      -6.510  -4.819 -10.665  1.00 92.79           C  
ATOM   2598  HG2 PRO A 173      -5.957  -3.967 -10.270  1.00 92.79           H  
ATOM   2599  HG3 PRO A 173      -7.295  -5.115  -9.970  1.00 92.79           H  
ATOM   2600  CD  PRO A 173      -7.139  -4.518 -12.025  1.00 92.79           C  
ATOM   2601  HD2 PRO A 173      -8.167  -4.185 -11.889  1.00 92.79           H  
ATOM   2602  HD3 PRO A 173      -6.563  -3.755 -12.549  1.00 92.79           H  
ATOM   2603  N   GLY A 174      -6.909  -9.027 -11.157  1.00 89.70           N  
ATOM   2604  H   GLY A 174      -6.034  -9.293 -11.586  1.00 89.70           H  
ATOM   2605  CA  GLY A 174      -7.658 -10.066 -10.441  1.00 89.70           C  
ATOM   2606  HA2 GLY A 174      -6.997 -10.909 -10.239  1.00 89.70           H  
ATOM   2607  HA3 GLY A 174      -8.000  -9.670  -9.485  1.00 89.70           H  
ATOM   2608  C   GLY A 174      -8.880 -10.601 -11.192  1.00 89.70           C  
ATOM   2609  O   GLY A 174      -9.169 -10.206 -12.317  1.00 89.70           O  
ATOM   2610  N   GLU A 175      -9.609 -11.500 -10.537  1.00 83.99           N  
ATOM   2611  H   GLU A 175      -9.336 -11.766  -9.602  1.00 83.99           H  
ATOM   2612  CA  GLU A 175     -10.823 -12.108 -11.089  1.00 83.99           C  
ATOM   2613  HA  GLU A 175     -10.785 -12.051 -12.177  1.00 83.99           H  
ATOM   2614  C   GLU A 175     -12.074 -11.367 -10.597  1.00 83.99           C  
ATOM   2615  CB  GLU A 175     -10.894 -13.592 -10.699  1.00 83.99           C  
ATOM   2616  HB2 GLU A 175     -10.848 -13.674  -9.614  1.00 83.99           H  
ATOM   2617  HB3 GLU A 175     -11.852 -14.002 -11.019  1.00 83.99           H  
ATOM   2618  O   GLU A 175     -12.079 -10.891  -9.451  1.00 83.99           O  
ATOM   2619  CG  GLU A 175      -9.759 -14.434 -11.306  1.00 83.99           C  
ATOM   2620  HG2 GLU A 175      -8.805 -14.075 -10.920  1.00 83.99           H  
ATOM   2621  HG3 GLU A 175      -9.879 -15.461 -10.961  1.00 83.99           H  
ATOM   2622  CD  GLU A 175      -9.745 -14.423 -12.843  1.00 83.99           C  
ATOM   2623  OE1 GLU A 175      -8.633 -14.530 -13.404  1.00 83.99           O  
ATOM   2624  OE2 GLU A 175     -10.843 -14.322 -13.437  1.00 83.99           O  
ATOM   2625  N   PRO A 176     -13.154 -11.278 -11.399  1.00 78.06           N  
ATOM   2626  CA  PRO A 176     -14.446 -10.801 -10.918  1.00 78.06           C  
ATOM   2627  HA  PRO A 176     -14.384  -9.733 -10.713  1.00 78.06           H  
ATOM   2628  C   PRO A 176     -14.835 -11.555  -9.649  1.00 78.06           C  
ATOM   2629  CB  PRO A 176     -15.442 -11.046 -12.058  1.00 78.06           C  
ATOM   2630  HB2 PRO A 176     -16.189 -10.255 -12.117  1.00 78.06           H  
ATOM   2631  HB3 PRO A 176     -15.925 -12.016 -11.941  1.00 78.06           H  
ATOM   2632  O   PRO A 176     -14.833 -12.787  -9.620  1.00 78.06           O  
ATOM   2633  CG  PRO A 176     -14.553 -11.080 -13.300  1.00 78.06           C  
ATOM   2634  HG2 PRO A 176     -14.355 -10.063 -13.637  1.00 78.06           H  
ATOM   2635  HG3 PRO A 176     -14.997 -11.672 -14.101  1.00 78.06           H  
ATOM   2636  CD  PRO A 176     -13.260 -11.708 -12.785  1.00 78.06           C  
ATOM   2637  HD2 PRO A 176     -13.328 -12.795 -12.825  1.00 78.06           H  
ATOM   2638  HD3 PRO A 176     -12.415 -11.363 -13.382  1.00 78.06           H  
ATOM   2639  N   TYR A 177     -15.139 -10.828  -8.574  1.00 62.12           N  
ATOM   2640  H   TYR A 177     -15.137  -9.819  -8.620  1.00 62.12           H  
ATOM   2641  CA  TYR A 177     -15.525 -11.485  -7.336  1.00 62.12           C  
ATOM   2642  HA  TYR A 177     -14.828 -12.303  -7.154  1.00 62.12           H  
ATOM   2643  C   TYR A 177     -16.925 -12.088  -7.504  1.00 62.12           C  
ATOM   2644  CB  TYR A 177     -15.405 -10.525  -6.156  1.00 62.12           C  
ATOM   2645  HB2 TYR A 177     -16.111  -9.703  -6.280  1.00 62.12           H  
ATOM   2646  HB3 TYR A 177     -14.402 -10.099  -6.145  1.00 62.12           H  
ATOM   2647  O   TYR A 177     -17.937 -11.393  -7.430  1.00 62.12           O  
ATOM   2648  CG  TYR A 177     -15.652 -11.216  -4.831  1.00 62.12           C  
ATOM   2649  CD1 TYR A 177     -16.926 -11.166  -4.245  1.00 62.12           C  
ATOM   2650  HD1 TYR A 177     -17.734 -10.665  -4.758  1.00 62.12           H  
ATOM   2651  CD2 TYR A 177     -14.622 -11.940  -4.202  1.00 62.12           C  
ATOM   2652  HD2 TYR A 177     -13.662 -12.028  -4.689  1.00 62.12           H  
ATOM   2653  CE1 TYR A 177     -17.145 -11.763  -2.993  1.00 62.12           C  
ATOM   2654  HE1 TYR A 177     -18.130 -11.731  -2.550  1.00 62.12           H  
ATOM   2655  CE2 TYR A 177     -14.830 -12.518  -2.934  1.00 62.12           C  
ATOM   2656  HE2 TYR A 177     -14.019 -13.035  -2.442  1.00 62.12           H  
ATOM   2657  OH  TYR A 177     -16.295 -12.923  -1.074  1.00 62.12           O  
ATOM   2658  HH  TYR A 177     -15.489 -13.322  -0.740  1.00 62.12           H  
ATOM   2659  CZ  TYR A 177     -16.094 -12.406  -2.315  1.00 62.12           C  
ATOM   2660  N   GLU A 178     -16.966 -13.392  -7.772  1.00 60.80           N  
ATOM   2661  H   GLU A 178     -16.094 -13.826  -8.038  1.00 60.80           H  
ATOM   2662  CA  GLU A 178     -18.186 -14.180  -7.923  1.00 60.80           C  
ATOM   2663  HA  GLU A 178     -18.716 -13.856  -8.818  1.00 60.80           H  
ATOM   2664  C   GLU A 178     -19.111 -13.992  -6.710  1.00 60.80           C  
ATOM   2665  CB  GLU A 178     -17.801 -15.660  -8.094  1.00 60.80           C  
ATOM   2666  HB2 GLU A 178     -16.937 -15.865  -7.461  1.00 60.80           H  
ATOM   2667  HB3 GLU A 178     -18.603 -16.292  -7.713  1.00 60.80           H  
ATOM   2668  O   GLU A 178     -18.852 -14.467  -5.598  1.00 60.80           O  
ATOM   2669  CG  GLU A 178     -17.445 -16.061  -9.540  1.00 60.80           C  
ATOM   2670  HG2 GLU A 178     -16.916 -15.237 -10.021  1.00 60.80           H  
ATOM   2671  HG3 GLU A 178     -16.756 -16.904  -9.487  1.00 60.80           H  
ATOM   2672  CD  GLU A 178     -18.654 -16.494 -10.388  1.00 60.80           C  
ATOM   2673  OE1 GLU A 178     -18.575 -16.354 -11.625  1.00 60.80           O  
ATOM   2674  OE2 GLU A 178     -19.648 -16.981  -9.786  1.00 60.80           O  
ATOM   2675  N   THR A 179     -20.263 -13.366  -6.953  1.00 51.70           N  
ATOM   2676  H   THR A 179     -20.392 -12.935  -7.858  1.00 51.70           H  
ATOM   2677  CA  THR A 179     -21.411 -13.293  -6.037  1.00 51.70           C  
ATOM   2678  HA  THR A 179     -21.088 -12.766  -5.139  1.00 51.70           H  
ATOM   2679  C   THR A 179     -21.904 -14.675  -5.586  1.00 51.70           C  
ATOM   2680  CB  THR A 179     -22.587 -12.522  -6.683  1.00 51.70           C  
ATOM   2681  HB  THR A 179     -23.501 -13.110  -6.603  1.00 51.70           H  
ATOM   2682  O   THR A 179     -22.667 -14.758  -4.621  1.00 51.70           O  
ATOM   2683  CG2 THR A 179     -22.820 -11.178  -5.997  1.00 51.70           C  
ATOM   2684 HG21 THR A 179     -23.654 -10.660  -6.469  1.00 51.70           H  
ATOM   2685 HG22 THR A 179     -23.053 -11.341  -4.944  1.00 51.70           H  
ATOM   2686 HG23 THR A 179     -21.921 -10.566  -6.077  1.00 51.70           H  
ATOM   2687  OG1 THR A 179     -22.356 -12.241  -8.049  1.00 51.70           O  
ATOM   2688  HG1 THR A 179     -23.169 -11.913  -8.440  1.00 51.70           H  
ATOM   2689  N   SER A 180     -21.430 -15.760  -6.213  1.00 47.00           N  
ATOM   2690  H   SER A 180     -20.848 -15.607  -7.024  1.00 47.00           H  
ATOM   2691  CA  SER A 180     -21.760 -17.157  -5.907  1.00 47.00           C  
ATOM   2692  HA  SER A 180     -22.827 -17.300  -6.081  1.00 47.00           H  
ATOM   2693  C   SER A 180     -21.490 -17.588  -4.458  1.00 47.00           C  
ATOM   2694  CB  SER A 180     -21.006 -18.089  -6.868  1.00 47.00           C  
ATOM   2695  HB2 SER A 180     -19.944 -17.844  -6.879  1.00 47.00           H  
ATOM   2696  HB3 SER A 180     -21.123 -19.119  -6.531  1.00 47.00           H  
ATOM   2697  O   SER A 180     -22.073 -18.573  -4.013  1.00 47.00           O  
ATOM   2698  OG  SER A 180     -21.550 -17.988  -8.165  1.00 47.00           O  
ATOM   2699  HG  SER A 180     -20.882 -17.678  -8.781  1.00 47.00           H  
ATOM   2700  N   LYS A 181     -20.666 -16.871  -3.676  1.00 53.76           N  
ATOM   2701  H   LYS A 181     -20.186 -16.086  -4.092  1.00 53.76           H  
ATOM   2702  CA  LYS A 181     -20.503 -17.161  -2.232  1.00 53.76           C  
ATOM   2703  HA  LYS A 181     -20.811 -18.190  -2.050  1.00 53.76           H  
ATOM   2704  C   LYS A 181     -21.419 -16.366  -1.298  1.00 53.76           C  
ATOM   2705  CB  LYS A 181     -19.030 -17.054  -1.807  1.00 53.76           C  
ATOM   2706  HB2 LYS A 181     -18.599 -16.120  -2.167  1.00 53.76           H  
ATOM   2707  HB3 LYS A 181     -18.981 -17.054  -0.718  1.00 53.76           H  
ATOM   2708  O   LYS A 181     -21.441 -16.665  -0.108  1.00 53.76           O  
ATOM   2709  CG  LYS A 181     -18.218 -18.250  -2.325  1.00 53.76           C  
ATOM   2710  HG2 LYS A 181     -18.800 -19.164  -2.204  1.00 53.76           H  
ATOM   2711  HG3 LYS A 181     -18.003 -18.110  -3.385  1.00 53.76           H  
ATOM   2712  CD  LYS A 181     -16.910 -18.408  -1.541  1.00 53.76           C  
ATOM   2713  HD2 LYS A 181     -17.141 -18.542  -0.484  1.00 53.76           H  
ATOM   2714  HD3 LYS A 181     -16.306 -17.510  -1.669  1.00 53.76           H  
ATOM   2715  CE  LYS A 181     -16.150 -19.632  -2.062  1.00 53.76           C  
ATOM   2716  HE2 LYS A 181     -15.910 -19.467  -3.113  1.00 53.76           H  
ATOM   2717  HE3 LYS A 181     -16.810 -20.497  -2.009  1.00 53.76           H  
ATOM   2718  NZ  LYS A 181     -14.912 -19.884  -1.284  1.00 53.76           N  
ATOM   2719  HZ1 LYS A 181     -15.131 -20.050  -0.312  1.00 53.76           H  
ATOM   2720  HZ2 LYS A 181     -14.430 -20.691  -1.652  1.00 53.76           H  
ATOM   2721  HZ3 LYS A 181     -14.292 -19.090  -1.352  1.00 53.76           H  
ATOM   2722  N   ILE A 182     -22.154 -15.368  -1.793  1.00 56.33           N  
ATOM   2723  H   ILE A 182     -22.147 -15.210  -2.791  1.00 56.33           H  
ATOM   2724  CA  ILE A 182     -22.901 -14.437  -0.929  1.00 56.33           C  
ATOM   2725  HA  ILE A 182     -22.531 -14.538   0.091  1.00 56.33           H  
ATOM   2726  C   ILE A 182     -24.382 -14.797  -0.831  1.00 56.33           C  
ATOM   2727  CB  ILE A 182     -22.629 -12.974  -1.336  1.00 56.33           C  
ATOM   2728  HB  ILE A 182     -22.877 -12.844  -2.390  1.00 56.33           H  
ATOM   2729  O   ILE A 182     -24.966 -14.582   0.222  1.00 56.33           O  
ATOM   2730  CG1 ILE A 182     -21.122 -12.698  -1.128  1.00 56.33           C  
ATOM   2731 HG12 ILE A 182     -20.530 -13.382  -1.735  1.00 56.33           H  
ATOM   2732 HG13 ILE A 182     -20.868 -12.870  -0.082  1.00 56.33           H  
ATOM   2733  CG2 ILE A 182     -23.476 -11.987  -0.504  1.00 56.33           C  
ATOM   2734 HG21 ILE A 182     -24.539 -12.190  -0.638  1.00 56.33           H  
ATOM   2735 HG22 ILE A 182     -23.232 -12.077   0.554  1.00 56.33           H  
ATOM   2736 HG23 ILE A 182     -23.321 -10.961  -0.838  1.00 56.33           H  
ATOM   2737  CD1 ILE A 182     -20.683 -11.284  -1.500  1.00 56.33           C  
ATOM   2738 HD11 ILE A 182     -21.215 -10.537  -0.911  1.00 56.33           H  
ATOM   2739 HD12 ILE A 182     -20.841 -11.107  -2.564  1.00 56.33           H  
ATOM   2740 HD13 ILE A 182     -19.625 -11.184  -1.258  1.00 56.33           H  
ATOM   2741  N   ASN A 183     -24.975 -15.404  -1.859  1.00 49.46           N  
ATOM   2742  H   ASN A 183     -24.449 -15.565  -2.706  1.00 49.46           H  
ATOM   2743  CA  ASN A 183     -26.327 -15.953  -1.786  1.00 49.46           C  
ATOM   2744  HA  ASN A 183     -26.562 -16.221  -0.756  1.00 49.46           H  
ATOM   2745  C   ASN A 183     -26.404 -17.203  -2.676  1.00 49.46           C  
ATOM   2746  CB  ASN A 183     -27.338 -14.886  -2.245  1.00 49.46           C  
ATOM   2747  HB2 ASN A 183     -28.313 -15.357  -2.370  1.00 49.46           H  
ATOM   2748  HB3 ASN A 183     -27.033 -14.490  -3.213  1.00 49.46           H  
ATOM   2749  O   ASN A 183     -26.174 -17.077  -3.881  1.00 49.46           O  
ATOM   2750  CG  ASN A 183     -27.513 -13.754  -1.246  1.00 49.46           C  
ATOM   2751  ND2 ASN A 183     -27.429 -12.519  -1.682  1.00 49.46           N  
ATOM   2752 HD21 ASN A 183     -27.233 -12.332  -2.655  1.00 49.46           H  
ATOM   2753 HD22 ASN A 183     -27.562 -11.803  -0.981  1.00 49.46           H  
ATOM   2754  OD1 ASN A 183     -27.773 -13.951  -0.073  1.00 49.46           O  
ATOM   2755  N   PRO A 184     -26.749 -18.393  -2.146  1.00 52.78           N  
ATOM   2756  CA  PRO A 184     -27.231 -19.475  -2.997  1.00 52.78           C  
ATOM   2757  HA  PRO A 184     -26.409 -19.830  -3.618  1.00 52.78           H  
ATOM   2758  C   PRO A 184     -28.390 -18.932  -3.847  1.00 52.78           C  
ATOM   2759  CB  PRO A 184     -27.711 -20.590  -2.057  1.00 52.78           C  
ATOM   2760  HB2 PRO A 184     -28.798 -20.578  -1.981  1.00 52.78           H  
ATOM   2761  HB3 PRO A 184     -27.371 -21.569  -2.395  1.00 52.78           H  
ATOM   2762  O   PRO A 184     -29.168 -18.119  -3.331  1.00 52.78           O  
ATOM   2763  CG  PRO A 184     -27.111 -20.228  -0.698  1.00 52.78           C  
ATOM   2764  HG2 PRO A 184     -26.123 -20.678  -0.609  1.00 52.78           H  
ATOM   2765  HG3 PRO A 184     -27.751 -20.545   0.125  1.00 52.78           H  
ATOM   2766  CD  PRO A 184     -26.968 -18.709  -0.748  1.00 52.78           C  
ATOM   2767  HD2 PRO A 184     -27.893 -18.240  -0.412  1.00 52.78           H  
ATOM   2768  HD3 PRO A 184     -26.131 -18.388  -0.130  1.00 52.78           H  
ATOM   2769  N   PRO A 185     -28.549 -19.351  -5.115  1.00 56.42           N  
ATOM   2770  CA  PRO A 185     -29.762 -19.044  -5.857  1.00 56.42           C  
ATOM   2771  HA  PRO A 185     -29.791 -17.978  -6.083  1.00 56.42           H  
ATOM   2772  C   PRO A 185     -30.953 -19.448  -4.988  1.00 56.42           C  
ATOM   2773  CB  PRO A 185     -29.696 -19.862  -7.153  1.00 56.42           C  
ATOM   2774  HB2 PRO A 185     -30.039 -19.282  -8.010  1.00 56.42           H  
ATOM   2775  HB3 PRO A 185     -30.285 -20.774  -7.058  1.00 56.42           H  
ATOM   2776  O   PRO A 185     -30.973 -20.563  -4.457  1.00 56.42           O  
ATOM   2777  CG  PRO A 185     -28.219 -20.234  -7.283  1.00 56.42           C  
ATOM   2778  HG2 PRO A 185     -28.085 -21.189  -7.793  1.00 56.42           H  
ATOM   2779  HG3 PRO A 185     -27.693 -19.442  -7.817  1.00 56.42           H  
ATOM   2780  CD  PRO A 185     -27.717 -20.288  -5.843  1.00 56.42           C  
ATOM   2781  HD2 PRO A 185     -27.859 -21.290  -5.437  1.00 56.42           H  
ATOM   2782  HD3 PRO A 185     -26.665 -20.003  -5.804  1.00 56.42           H  
ATOM   2783  N   ALA A 186     -31.918 -18.545  -4.798  1.00 55.41           N  
ATOM   2784  H   ALA A 186     -31.835 -17.631  -5.219  1.00 55.41           H  
ATOM   2785  CA  ALA A 186     -33.170 -18.923  -4.158  1.00 55.41           C  
ATOM   2786  HA  ALA A 186     -32.959 -19.146  -3.112  1.00 55.41           H  
ATOM   2787  C   ALA A 186     -33.708 -20.180  -4.874  1.00 55.41           C  
ATOM   2788  CB  ALA A 186     -34.156 -17.752  -4.228  1.00 55.41           C  
ATOM   2789  HB1 ALA A 186     -33.740 -16.885  -3.716  1.00 55.41           H  
ATOM   2790  HB2 ALA A 186     -35.092 -18.036  -3.747  1.00 55.41           H  
ATOM   2791  HB3 ALA A 186     -34.359 -17.499  -5.269  1.00 55.41           H  
ATOM   2792  O   ALA A 186     -33.629 -20.234  -6.108  1.00 55.41           O  
ATOM   2793  N   PRO A 187     -34.217 -21.196  -4.149  1.00 64.09           N  
ATOM   2794  CA  PRO A 187     -34.826 -22.349  -4.793  1.00 64.09           C  
ATOM   2795  HA  PRO A 187     -34.055 -22.918  -5.312  1.00 64.09           H  
ATOM   2796  C   PRO A 187     -35.879 -21.846  -5.779  1.00 64.09           C  
ATOM   2797  CB  PRO A 187     -35.446 -23.197  -3.677  1.00 64.09           C  
ATOM   2798  HB2 PRO A 187     -35.275 -24.261  -3.841  1.00 64.09           H  
ATOM   2799  HB3 PRO A 187     -36.515 -22.998  -3.599  1.00 64.09           H  
ATOM   2800  O   PRO A 187     -36.697 -20.994  -5.425  1.00 64.09           O  
ATOM   2801  CG  PRO A 187     -34.754 -22.709  -2.405  1.00 64.09           C  
ATOM   2802  HG2 PRO A 187     -33.849 -23.293  -2.240  1.00 64.09           H  
ATOM   2803  HG3 PRO A 187     -35.412 -22.775  -1.538  1.00 64.09           H  
ATOM   2804  CD  PRO A 187     -34.371 -21.263  -2.709  1.00 64.09           C  
ATOM   2805  HD2 PRO A 187     -35.174 -20.594  -2.401  1.00 64.09           H  
ATOM   2806  HD3 PRO A 187     -33.444 -21.013  -2.193  1.00 64.09           H  
ATOM   2807  N   SER A 188     -35.837 -22.336  -7.020  1.00 63.12           N  
ATOM   2808  H   SER A 188     -35.118 -23.005  -7.255  1.00 63.12           H  
ATOM   2809  CA  SER A 188     -36.888 -22.040  -7.993  1.00 63.12           C  
ATOM   2810  HA  SER A 188     -36.829 -20.979  -8.238  1.00 63.12           H  
ATOM   2811  C   SER A 188     -38.245 -22.378  -7.354  1.00 63.12           C  
ATOM   2812  CB  SER A 188     -36.673 -22.860  -9.267  1.00 63.12           C  
ATOM   2813  HB2 SER A 188     -35.615 -22.854  -9.530  1.00 63.12           H  
ATOM   2814  HB3 SER A 188     -36.987 -23.890  -9.098  1.00 63.12           H  
ATOM   2815  O   SER A 188     -38.347 -23.447  -6.740  1.00 63.12           O  
ATOM   2816  OG  SER A 188     -37.406 -22.308 -10.339  1.00 63.12           O  
ATOM   2817  HG  SER A 188     -36.937 -21.544 -10.684  1.00 63.12           H  
ATOM   2818  N   PRO A 189     -39.266 -21.501  -7.424  1.00 70.51           N  
ATOM   2819  CA  PRO A 189     -40.575 -21.815  -6.872  1.00 70.51           C  
ATOM   2820  HA  PRO A 189     -40.492 -21.903  -5.789  1.00 70.51           H  
ATOM   2821  C   PRO A 189     -41.069 -23.130  -7.477  1.00 70.51           C  
ATOM   2822  CB  PRO A 189     -41.493 -20.639  -7.231  1.00 70.51           C  
ATOM   2823  HB2 PRO A 189     -42.150 -20.378  -6.401  1.00 70.51           H  
ATOM   2824  HB3 PRO A 189     -42.085 -20.875  -8.116  1.00 70.51           H  
ATOM   2825  O   PRO A 189     -41.069 -23.289  -8.699  1.00 70.51           O  
ATOM   2826  CG  PRO A 189     -40.531 -19.499  -7.564  1.00 70.51           C  
ATOM   2827  HG2 PRO A 189     -40.291 -18.951  -6.653  1.00 70.51           H  
ATOM   2828  HG3 PRO A 189     -40.947 -18.828  -8.315  1.00 70.51           H  
ATOM   2829  CD  PRO A 189     -39.276 -20.203  -8.072  1.00 70.51           C  
ATOM   2830  HD2 PRO A 189     -38.396 -19.615  -7.811  1.00 70.51           H  
ATOM   2831  HD3 PRO A 189     -39.339 -20.341  -9.151  1.00 70.51           H  
ATOM   2832  N   ALA A 190     -41.480 -24.078  -6.634  1.00 68.78           N  
ATOM   2833  H   ALA A 190     -41.432 -23.914  -5.639  1.00 68.78           H  
ATOM   2834  CA  ALA A 190     -42.144 -25.279  -7.121  1.00 68.78           C  
ATOM   2835  HA  ALA A 190     -41.439 -25.805  -7.764  1.00 68.78           H  
ATOM   2836  C   ALA A 190     -43.389 -24.867  -7.936  1.00 68.78           C  
ATOM   2837  CB  ALA A 190     -42.499 -26.187  -5.938  1.00 68.78           C  
ATOM   2838  HB1 ALA A 190     -41.594 -26.458  -5.394  1.00 68.78           H  
ATOM   2839  HB2 ALA A 190     -42.978 -27.095  -6.306  1.00 68.78           H  
ATOM   2840  HB3 ALA A 190     -43.187 -25.672  -5.268  1.00 68.78           H  
ATOM   2841  O   ALA A 190     -44.068 -23.908  -7.546  1.00 68.78           O  
ATOM   2842  N   PRO A 191     -43.713 -25.552  -9.049  1.00 63.46           N  
ATOM   2843  CA  PRO A 191     -44.927 -25.262  -9.796  1.00 63.46           C  
ATOM   2844  HA  PRO A 191     -44.863 -24.255 -10.209  1.00 63.46           H  
ATOM   2845  C   PRO A 191     -46.124 -25.381  -8.853  1.00 63.46           C  
ATOM   2846  CB  PRO A 191     -44.998 -26.292 -10.933  1.00 63.46           C  
ATOM   2847  HB2 PRO A 191     -45.294 -25.827 -11.873  1.00 63.46           H  
ATOM   2848  HB3 PRO A 191     -45.691 -27.094 -10.678  1.00 63.46           H  
ATOM   2849  O   PRO A 191     -46.260 -26.387  -8.156  1.00 63.46           O  
ATOM   2850  CG  PRO A 191     -43.584 -26.865 -11.014  1.00 63.46           C  
ATOM   2851  HG2 PRO A 191     -43.586 -27.907 -11.335  1.00 63.46           H  
ATOM   2852  HG3 PRO A 191     -42.989 -26.258 -11.697  1.00 63.46           H  
ATOM   2853  CD  PRO A 191     -43.036 -26.711  -9.599  1.00 63.46           C  
ATOM   2854  HD2 PRO A 191     -41.956 -26.569  -9.643  1.00 63.46           H  
ATOM   2855  HD3 PRO A 191     -43.284 -27.592  -9.007  1.00 63.46           H  
ATOM   2856  N   ALA A 192     -46.990 -24.368  -8.823  1.00 56.27           N  
ATOM   2857  H   ALA A 192     -46.809 -23.544  -9.379  1.00 56.27           H  
ATOM   2858  CA  ALA A 192     -48.261 -24.475  -8.126  1.00 56.27           C  
ATOM   2859  HA  ALA A 192     -48.076 -24.733  -7.083  1.00 56.27           H  
ATOM   2860  C   ALA A 192     -49.061 -25.606  -8.784  1.00 56.27           C  
ATOM   2861  CB  ALA A 192     -48.986 -23.123  -8.177  1.00 56.27           C  
ATOM   2862  HB1 ALA A 192     -48.380 -22.361  -7.687  1.00 56.27           H  
ATOM   2863  HB2 ALA A 192     -49.942 -23.204  -7.659  1.00 56.27           H  
ATOM   2864  HB3 ALA A 192     -49.167 -22.832  -9.211  1.00 56.27           H  
ATOM   2865  O   ALA A 192     -49.533 -25.468  -9.912  1.00 56.27           O  
ATOM   2866  N   SER A 193     -49.173 -26.747  -8.104  1.00 50.60           N  
ATOM   2867  H   SER A 193     -48.641 -26.874  -7.255  1.00 50.60           H  
ATOM   2868  CA  SER A 193     -50.062 -27.826  -8.513  1.00 50.60           C  
ATOM   2869  HA  SER A 193     -49.779 -28.143  -9.517  1.00 50.60           H  
ATOM   2870  C   SER A 193     -51.483 -27.275  -8.565  1.00 50.60           C  
ATOM   2871  CB  SER A 193     -49.934 -29.052  -7.597  1.00 50.60           C  
ATOM   2872  HB2 SER A 193     -50.888 -29.575  -7.535  1.00 50.60           H  
ATOM   2873  HB3 SER A 193     -49.201 -29.730  -8.034  1.00 50.60           H  
ATOM   2874  O   SER A 193     -52.059 -26.877  -7.553  1.00 50.60           O  
ATOM   2875  OG  SER A 193     -49.484 -28.706  -6.301  1.00 50.60           O  
ATOM   2876  HG  SER A 193     -50.197 -28.235  -5.863  1.00 50.60           H  
ATOM   2877  N   SER A 194     -52.005 -27.211  -9.787  1.00 48.38           N  
ATOM   2878  H   SER A 194     -51.422 -27.505 -10.558  1.00 48.38           H  
ATOM   2879  CA  SER A 194     -53.379 -26.871 -10.118  1.00 48.38           C  
ATOM   2880  HA  SER A 194     -53.531 -25.801  -9.972  1.00 48.38           H  
ATOM   2881  C   SER A 194     -54.354 -27.654  -9.245  1.00 48.38           C  
ATOM   2882  CB  SER A 194     -53.620 -27.221 -11.592  1.00 48.38           C  
ATOM   2883  HB2 SER A 194     -53.047 -26.542 -12.224  1.00 48.38           H  
ATOM   2884  HB3 SER A 194     -54.679 -27.112 -11.827  1.00 48.38           H  
ATOM   2885  O   SER A 194     -54.235 -28.875  -9.128  1.00 48.38           O  
ATOM   2886  OG  SER A 194     -53.206 -28.552 -11.847  1.00 48.38           O  
ATOM   2887  HG  SER A 194     -53.586 -29.112 -11.166  1.00 48.38           H  
ATOM   2888  N   LEU A 195     -55.331 -26.945  -8.680  1.00 41.26           N  
ATOM   2889  H   LEU A 195     -55.316 -25.943  -8.807  1.00 41.26           H  
ATOM   2890  CA  LEU A 195     -56.493 -27.507  -8.001  1.00 41.26           C  
ATOM   2891  HA  LEU A 195     -56.187 -27.945  -7.051  1.00 41.26           H  
ATOM   2892  C   LEU A 195     -57.144 -28.602  -8.860  1.00 41.26           C  
ATOM   2893  CB  LEU A 195     -57.508 -26.375  -7.744  1.00 41.26           C  
ATOM   2894  HB2 LEU A 195     -57.663 -25.809  -8.663  1.00 41.26           H  
ATOM   2895  HB3 LEU A 195     -58.464 -26.845  -7.513  1.00 41.26           H  
ATOM   2896  O   LEU A 195     -57.802 -28.311  -9.856  1.00 41.26           O  
ATOM   2897  CG  LEU A 195     -57.134 -25.425  -6.588  1.00 41.26           C  
ATOM   2898  HG  LEU A 195     -56.230 -25.780  -6.094  1.00 41.26           H  
ATOM   2899  CD1 LEU A 195     -56.892 -23.996  -7.081  1.00 41.26           C  
ATOM   2900 HD11 LEU A 195     -56.618 -23.360  -6.239  1.00 41.26           H  
ATOM   2901 HD12 LEU A 195     -56.076 -23.989  -7.804  1.00 41.26           H  
ATOM   2902 HD13 LEU A 195     -57.794 -23.603  -7.548  1.00 41.26           H  
ATOM   2903  CD2 LEU A 195     -58.262 -25.385  -5.557  1.00 41.26           C  
ATOM   2904 HD21 LEU A 195     -59.183 -25.024  -6.015  1.00 41.26           H  
ATOM   2905 HD22 LEU A 195     -57.987 -24.725  -4.735  1.00 41.26           H  
ATOM   2906 HD23 LEU A 195     -58.429 -26.384  -5.155  1.00 41.26           H  
ATOM   2907  N   ALA A 196     -56.985 -29.858  -8.448  1.00 45.77           N  
ATOM   2908  H   ALA A 196     -56.351 -30.038  -7.683  1.00 45.77           H  
ATOM   2909  CA  ALA A 196     -57.841 -30.950  -8.877  1.00 45.77           C  
ATOM   2910  HA  ALA A 196     -58.320 -30.690  -9.821  1.00 45.77           H  
ATOM   2911  C   ALA A 196     -58.929 -31.121  -7.815  1.00 45.77           C  
ATOM   2912  CB  ALA A 196     -57.011 -32.207  -9.138  1.00 45.77           C  
ATOM   2913  HB1 ALA A 196     -56.272 -32.007  -9.914  1.00 45.77           H  
ATOM   2914  HB2 ALA A 196     -57.665 -33.015  -9.466  1.00 45.77           H  
ATOM   2915  HB3 ALA A 196     -56.501 -32.514  -8.225  1.00 45.77           H  
ATOM   2916  O   ALA A 196     -58.707 -31.648  -6.727  1.00 45.77           O  
ATOM   2917  N   ASN A 197     -60.096 -30.586  -8.152  1.00 41.94           N  
ATOM   2918  H   ASN A 197     -60.131 -30.125  -9.050  1.00 41.94           H  
ATOM   2919  CA  ASN A 197     -61.363 -30.758  -7.464  1.00 41.94           C  
ATOM   2920  HA  ASN A 197     -61.289 -30.315  -6.471  1.00 41.94           H  
ATOM   2921  C   ASN A 197     -61.683 -32.261  -7.339  1.00 41.94           C  
ATOM   2922  CB  ASN A 197     -62.414 -30.021  -8.332  1.00 41.94           C  
ATOM   2923  HB2 ASN A 197     -63.003 -30.749  -8.890  1.00 41.94           H  
ATOM   2924  HB3 ASN A 197     -61.929 -29.377  -9.065  1.00 41.94           H  
ATOM   2925  O   ASN A 197     -61.741 -32.961  -8.349  1.00 41.94           O  
ATOM   2926  CG  ASN A 197     -63.362 -29.125  -7.565  1.00 41.94           C  
ATOM   2927  ND2 ASN A 197     -64.447 -28.725  -8.184  1.00 41.94           N  
ATOM   2928 HD21 ASN A 197     -64.660 -29.042  -9.120  1.00 41.94           H  
ATOM   2929 HD22 ASN A 197     -65.069 -28.144  -7.641  1.00 41.94           H  
ATOM   2930  OD1 ASN A 197     -63.133 -28.736  -6.436  1.00 41.94           O  
ATOM   2931  N   GLY A 198     -61.913 -32.745  -6.120  1.00 40.83           N  
ATOM   2932  H   GLY A 198     -61.794 -32.129  -5.329  1.00 40.83           H  
ATOM   2933  CA  GLY A 198     -62.312 -34.123  -5.840  1.00 40.83           C  
ATOM   2934  HA2 GLY A 198     -61.431 -34.713  -5.589  1.00 40.83           H  
ATOM   2935  HA3 GLY A 198     -62.794 -34.572  -6.709  1.00 40.83           H  
ATOM   2936  C   GLY A 198     -63.272 -34.160  -4.658  1.00 40.83           C  
ATOM   2937  O   GLY A 198     -62.843 -34.275  -3.516  1.00 40.83           O  
ATOM   2938  N   ASN A 199     -64.561 -33.996  -4.964  1.00 38.51           N  
ATOM   2939  H   ASN A 199     -64.772 -33.844  -5.940  1.00 38.51           H  
ATOM   2940  CA  ASN A 199     -65.710 -34.225  -4.084  1.00 38.51           C  
ATOM   2941  HA  ASN A 199     -65.820 -33.405  -3.375  1.00 38.51           H  
ATOM   2942  C   ASN A 199     -65.600 -35.553  -3.323  1.00 38.51           C  
ATOM   2943  CB  ASN A 199     -66.964 -34.357  -4.981  1.00 38.51           C  
ATOM   2944  HB2 ASN A 199     -66.737 -34.996  -5.834  1.00 38.51           H  
ATOM   2945  HB3 ASN A 199     -67.753 -34.852  -4.415  1.00 38.51           H  
ATOM   2946  O   ASN A 199     -65.183 -36.531  -3.928  1.00 38.51           O  
ATOM   2947  CG  ASN A 199     -67.568 -33.060  -5.470  1.00 38.51           C  
ATOM   2948  ND2 ASN A 199     -68.405 -33.121  -6.479  1.00 38.51           N  
ATOM   2949 HD21 ASN A 199     -68.859 -32.253  -6.726  1.00 38.51           H  
ATOM   2950 HD22 ASN A 199     -68.676 -34.015  -6.865  1.00 38.51           H  
ATOM   2951  OD1 ASN A 199     -67.331 -31.989  -4.947  1.00 38.51           O  
ATOM   2952  N   ILE A 200     -66.118 -35.601  -2.091  1.00 45.19           N  
ATOM   2953  H   ILE A 200     -66.182 -34.721  -1.598  1.00 45.19           H  
ATOM   2954  CA  ILE A 200     -67.041 -36.641  -1.593  1.00 45.19           C  
ATOM   2955  HA  ILE A 200     -67.789 -36.849  -2.357  1.00 45.19           H  
ATOM   2956  C   ILE A 200     -67.767 -36.046  -0.374  1.00 45.19           C  
ATOM   2957  CB  ILE A 200     -66.346 -37.991  -1.239  1.00 45.19           C  
ATOM   2958  HB  ILE A 200     -65.397 -37.766  -0.751  1.00 45.19           H  
ATOM   2959  O   ILE A 200     -67.171 -35.837   0.678  1.00 45.19           O  
ATOM   2960  CG1 ILE A 200     -66.102 -38.918  -2.462  1.00 45.19           C  
ATOM   2961 HG12 ILE A 200     -66.764 -39.783  -2.427  1.00 45.19           H  
ATOM   2962 HG13 ILE A 200     -66.371 -38.434  -3.401  1.00 45.19           H  
ATOM   2963  CG2 ILE A 200     -67.182 -38.854  -0.269  1.00 45.19           C  
ATOM   2964 HG21 ILE A 200     -66.699 -39.820  -0.115  1.00 45.19           H  
ATOM   2965 HG22 ILE A 200     -67.254 -38.383   0.711  1.00 45.19           H  
ATOM   2966 HG23 ILE A 200     -68.184 -39.019  -0.665  1.00 45.19           H  
ATOM   2967  CD1 ILE A 200     -64.666 -39.450  -2.521  1.00 45.19           C  
ATOM   2968 HD11 ILE A 200     -64.444 -40.020  -1.619  1.00 45.19           H  
ATOM   2969 HD12 ILE A 200     -64.558 -40.099  -3.390  1.00 45.19           H  
ATOM   2970 HD13 ILE A 200     -63.965 -38.620  -2.608  1.00 45.19           H  
ATOM   2971  N   SER A 201     -69.059 -35.768  -0.531  1.00 41.80           N  
ATOM   2972  H   SER A 201     -69.416 -35.757  -1.476  1.00 41.80           H  
ATOM   2973  CA  SER A 201     -70.068 -36.127   0.465  1.00 41.80           C  
ATOM   2974  HA  SER A 201     -69.806 -37.103   0.875  1.00 41.80           H  
ATOM   2975  C   SER A 201     -71.393 -36.243  -0.281  1.00 41.80           C  
ATOM   2976  CB  SER A 201     -70.164 -35.145   1.639  1.00 41.80           C  
ATOM   2977  HB2 SER A 201     -70.822 -34.312   1.393  1.00 41.80           H  
ATOM   2978  HB3 SER A 201     -69.173 -34.753   1.870  1.00 41.80           H  
ATOM   2979  O   SER A 201     -71.910 -35.253  -0.799  1.00 41.80           O  
ATOM   2980  OG  SER A 201     -70.639 -35.840   2.778  1.00 41.80           O  
ATOM   2981  HG  SER A 201     -71.564 -36.062   2.645  1.00 41.80           H  
ATOM   2982  N   ASP A 202     -71.853 -37.483  -0.414  1.00 47.28           N  
ATOM   2983  H   ASP A 202     -71.340 -38.233   0.026  1.00 47.28           H  
ATOM   2984  CA  ASP A 202     -73.166 -37.858  -0.922  1.00 47.28           C  
ATOM   2985  HA  ASP A 202     -73.272 -37.552  -1.963  1.00 47.28           H  
ATOM   2986  C   ASP A 202     -74.270 -37.204  -0.084  1.00 47.28           C  
ATOM   2987  CB  ASP A 202     -73.318 -39.390  -0.816  1.00 47.28           C  
ATOM   2988  HB2 ASP A 202     -74.373 -39.641  -0.919  1.00 47.28           H  
ATOM   2989  HB3 ASP A 202     -72.998 -39.721   0.172  1.00 47.28           H  
ATOM   2990  O   ASP A 202     -74.208 -37.235   1.141  1.00 47.28           O  
ATOM   2991  CG  ASP A 202     -72.561 -40.160  -1.897  1.00 47.28           C  
ATOM   2992  OD1 ASP A 202     -72.786 -39.841  -3.087  1.00 47.28           O  
ATOM   2993  OD2 ASP A 202     -71.766 -41.057  -1.535  1.00 47.28           O  
ATOM   2994  N   ASP A 203     -75.286 -36.651  -0.744  1.00 48.42           N  
ATOM   2995  H   ASP A 203     -75.132 -36.421  -1.715  1.00 48.42           H  
ATOM   2996  CA  ASP A 203     -76.669 -36.993  -0.416  1.00 48.42           C  
ATOM   2997  HA  ASP A 203     -76.688 -38.081  -0.347  1.00 48.42           H  
ATOM   2998  C   ASP A 203     -77.597 -36.632  -1.584  1.00 48.42           C  
ATOM   2999  CB  ASP A 203     -77.155 -36.421   0.933  1.00 48.42           C  
ATOM   3000  HB2 ASP A 203     -78.171 -36.046   0.810  1.00 48.42           H  
ATOM   3001  HB3 ASP A 203     -76.531 -35.576   1.225  1.00 48.42           H  
ATOM   3002  O   ASP A 203     -77.520 -35.575  -2.214  1.00 48.42           O  
ATOM   3003  CG  ASP A 203     -77.184 -37.472   2.061  1.00 48.42           C  
ATOM   3004  OD1 ASP A 203     -77.374 -38.673   1.747  1.00 48.42           O  
ATOM   3005  OD2 ASP A 203     -77.136 -37.054   3.241  1.00 48.42           O  
ATOM   3006  N   GLN A 204     -78.418 -37.613  -1.927  1.00 48.60           N  
ATOM   3007  H   GLN A 204     -78.473 -38.377  -1.268  1.00 48.60           H  
ATOM   3008  CA  GLN A 204     -79.144 -37.782  -3.177  1.00 48.60           C  
ATOM   3009  HA  GLN A 204     -78.624 -37.230  -3.961  1.00 48.60           H  
ATOM   3010  C   GLN A 204     -80.590 -37.250  -3.050  1.00 48.60           C  
ATOM   3011  CB  GLN A 204     -79.055 -39.303  -3.457  1.00 48.60           C  
ATOM   3012  HB2 GLN A 204     -79.761 -39.816  -2.803  1.00 48.60           H  
ATOM   3013  HB3 GLN A 204     -78.062 -39.646  -3.168  1.00 48.60           H  
ATOM   3014  O   GLN A 204     -81.134 -37.194  -1.952  1.00 48.60           O  
ATOM   3015  CG  GLN A 204     -79.250 -39.781  -4.901  1.00 48.60           C  
ATOM   3016  HG2 GLN A 204     -80.227 -39.465  -5.266  1.00 48.60           H  
ATOM   3017  HG3 GLN A 204     -78.480 -39.331  -5.528  1.00 48.60           H  
ATOM   3018  CD  GLN A 204     -79.164 -41.310  -5.017  1.00 48.60           C  
ATOM   3019  NE2 GLN A 204     -78.888 -41.845  -6.185  1.00 48.60           N  
ATOM   3020 HE21 GLN A 204     -78.788 -42.849  -6.170  1.00 48.60           H  
ATOM   3021 HE22 GLN A 204     -78.623 -41.267  -6.970  1.00 48.60           H  
ATOM   3022  OE1 GLN A 204     -79.376 -42.067  -4.087  1.00 48.60           O  
ATOM   3023  N   VAL A 205     -81.244 -37.020  -4.205  1.00 49.17           N  
ATOM   3024  H   VAL A 205     -80.666 -37.039  -5.033  1.00 49.17           H  
ATOM   3025  CA  VAL A 205     -82.713 -36.885  -4.419  1.00 49.17           C  
ATOM   3026  HA  VAL A 205     -82.884 -37.155  -5.461  1.00 49.17           H  
ATOM   3027  C   VAL A 205     -83.234 -35.429  -4.260  1.00 49.17           C  
ATOM   3028  CB  VAL A 205     -83.481 -37.952  -3.579  1.00 49.17           C  
ATOM   3029  HB  VAL A 205     -83.499 -37.669  -2.527  1.00 49.17           H  
ATOM   3030  O   VAL A 205     -83.199 -34.864  -3.181  1.00 49.17           O  
ATOM   3031  CG1 VAL A 205     -84.931 -38.094  -4.026  1.00 49.17           C  
ATOM   3032 HG11 VAL A 205     -85.471 -37.209  -3.690  1.00 49.17           H  
ATOM   3033 HG12 VAL A 205     -85.402 -38.949  -3.541  1.00 49.17           H  
ATOM   3034 HG13 VAL A 205     -84.989 -38.217  -5.108  1.00 49.17           H  
ATOM   3035  CG2 VAL A 205     -82.887 -39.372  -3.692  1.00 49.17           C  
ATOM   3036 HG21 VAL A 205     -82.741 -39.641  -4.739  1.00 49.17           H  
ATOM   3037 HG22 VAL A 205     -81.940 -39.443  -3.156  1.00 49.17           H  
ATOM   3038 HG23 VAL A 205     -83.545 -40.103  -3.224  1.00 49.17           H  
ATOM   3039  N   ASN A 206     -83.741 -34.710  -5.278  1.00 45.15           N  
ATOM   3040  H   ASN A 206     -83.650 -33.716  -5.125  1.00 45.15           H  
ATOM   3041  CA  ASN A 206     -84.916 -35.029  -6.094  1.00 45.15           C  
ATOM   3042  HA  ASN A 206     -84.777 -36.013  -6.542  1.00 45.15           H  
ATOM   3043  C   ASN A 206     -85.152 -33.994  -7.231  1.00 45.15           C  
ATOM   3044  CB  ASN A 206     -86.152 -35.005  -5.159  1.00 45.15           C  
ATOM   3045  HB2 ASN A 206     -85.845 -35.041  -4.114  1.00 45.15           H  
ATOM   3046  HB3 ASN A 206     -86.686 -34.063  -5.279  1.00 45.15           H  
ATOM   3047  O   ASN A 206     -84.697 -32.857  -7.169  1.00 45.15           O  
ATOM   3048  CG  ASN A 206     -87.117 -36.149  -5.399  1.00 45.15           C  
ATOM   3049  ND2 ASN A 206     -88.114 -36.311  -4.563  1.00 45.15           N  
ATOM   3050 HD21 ASN A 206     -88.694 -37.124  -4.716  1.00 45.15           H  
ATOM   3051 HD22 ASN A 206     -88.206 -35.711  -3.757  1.00 45.15           H  
ATOM   3052  OD1 ASN A 206     -86.981 -36.925  -6.324  1.00 45.15           O  
ATOM   3053  N   HIS A 207     -85.925 -34.427  -8.229  1.00 55.16           N  
ATOM   3054  H   HIS A 207     -86.279 -35.362  -8.085  1.00 55.16           H  
ATOM   3055  CA  HIS A 207     -86.358 -33.816  -9.503  1.00 55.16           C  
ATOM   3056  HA  HIS A 207     -85.503 -33.779 -10.177  1.00 55.16           H  
ATOM   3057  C   HIS A 207     -86.951 -32.377  -9.404  1.00 55.16           C  
ATOM   3058  CB  HIS A 207     -87.388 -34.825 -10.043  1.00 55.16           C  
ATOM   3059  HB2 HIS A 207     -87.665 -34.541 -11.059  1.00 55.16           H  
ATOM   3060  HB3 HIS A 207     -88.283 -34.791  -9.422  1.00 55.16           H  
ATOM   3061  O   HIS A 207     -87.400 -31.969  -8.344  1.00 55.16           O  
ATOM   3062  CG  HIS A 207     -86.891 -36.254 -10.091  1.00 55.16           C  
ATOM   3063  CD2 HIS A 207     -87.224 -37.286  -9.251  1.00 55.16           C  
ATOM   3064  HD2 HIS A 207     -87.941 -37.242  -8.445  1.00 55.16           H  
ATOM   3065  ND1 HIS A 207     -86.011 -36.765 -11.015  1.00 55.16           N  
ATOM   3066  HD1 HIS A 207     -85.566 -36.256 -11.766  1.00 55.16           H  
ATOM   3067  CE1 HIS A 207     -85.808 -38.062 -10.733  1.00 55.16           C  
ATOM   3068  HE1 HIS A 207     -85.152 -38.725 -11.276  1.00 55.16           H  
ATOM   3069  NE2 HIS A 207     -86.521 -38.422  -9.661  1.00 55.16           N  
ATOM   3070  N   THR A 208     -87.097 -31.526 -10.435  1.00 49.44           N  
ATOM   3071  H   THR A 208     -87.227 -30.577 -10.114  1.00 49.44           H  
ATOM   3072  CA  THR A 208     -87.560 -31.725 -11.827  1.00 49.44           C  
ATOM   3073  HA  THR A 208     -86.982 -32.514 -12.309  1.00 49.44           H  
ATOM   3074  C   THR A 208     -87.415 -30.395 -12.602  1.00 49.44           C  
ATOM   3075  CB  THR A 208     -89.075 -32.050 -11.865  1.00 49.44           C  
ATOM   3076  HB  THR A 208     -89.645 -31.126 -11.965  1.00 49.44           H  
ATOM   3077  O   THR A 208     -87.586 -29.327 -12.021  1.00 49.44           O  
ATOM   3078  CG2 THR A 208     -89.436 -32.979 -13.024  1.00 49.44           C  
ATOM   3079 HG21 THR A 208     -90.502 -33.207 -12.986  1.00 49.44           H  
ATOM   3080 HG22 THR A 208     -88.875 -33.911 -12.954  1.00 49.44           H  
ATOM   3081 HG23 THR A 208     -89.219 -32.491 -13.974  1.00 49.44           H  
ATOM   3082  OG1 THR A 208     -89.535 -32.692 -10.701  1.00 49.44           O  
ATOM   3083  HG1 THR A 208     -89.331 -32.138  -9.944  1.00 49.44           H  
ATOM   3084  N   ALA A 209     -87.160 -30.445 -13.913  1.00 47.01           N  
ATOM   3085  H   ALA A 209     -87.081 -31.354 -14.345  1.00 47.01           H  
ATOM   3086  CA  ALA A 209     -87.009 -29.287 -14.806  1.00 47.01           C  
ATOM   3087  HA  ALA A 209     -86.539 -28.472 -14.255  1.00 47.01           H  
ATOM   3088  C   ALA A 209     -88.339 -28.772 -15.398  1.00 47.01           C  
ATOM   3089  CB  ALA A 209     -86.070 -29.722 -15.941  1.00 47.01           C  
ATOM   3090  HB1 ALA A 209     -85.120 -30.059 -15.528  1.00 47.01           H  
ATOM   3091  HB2 ALA A 209     -85.879 -28.880 -16.606  1.00 47.01           H  
ATOM   3092  HB3 ALA A 209     -86.522 -30.532 -16.515  1.00 47.01           H  
ATOM   3093  O   ALA A 209     -89.236 -29.572 -15.673  1.00 47.01           O  
ATOM   3094  N   LYS A 210     -88.425 -27.468 -15.725  1.00 51.20           N  
ATOM   3095  H   LYS A 210     -87.724 -26.839 -15.359  1.00 51.20           H  
ATOM   3096  CA  LYS A 210     -89.257 -26.968 -16.839  1.00 51.20           C  
ATOM   3097  HA  LYS A 210     -89.052 -27.627 -17.683  1.00 51.20           H  
ATOM   3098  C   LYS A 210     -88.913 -25.538 -17.286  1.00 51.20           C  
ATOM   3099  CB  LYS A 210     -90.767 -27.056 -16.503  1.00 51.20           C  
ATOM   3100  HB2 LYS A 210     -90.913 -27.585 -15.561  1.00 51.20           H  
ATOM   3101  HB3 LYS A 210     -91.186 -26.058 -16.381  1.00 51.20           H  
ATOM   3102  O   LYS A 210     -88.724 -24.658 -16.457  1.00 51.20           O  
ATOM   3103  CG  LYS A 210     -91.526 -27.802 -17.614  1.00 51.20           C  
ATOM   3104  HG2 LYS A 210     -91.067 -28.779 -17.762  1.00 51.20           H  
ATOM   3105  HG3 LYS A 210     -91.456 -27.236 -18.543  1.00 51.20           H  
ATOM   3106  CD  LYS A 210     -93.003 -28.006 -17.254  1.00 51.20           C  
ATOM   3107  HD2 LYS A 210     -93.062 -28.529 -16.299  1.00 51.20           H  
ATOM   3108  HD3 LYS A 210     -93.486 -27.034 -17.158  1.00 51.20           H  
ATOM   3109  CE  LYS A 210     -93.701 -28.837 -18.337  1.00 51.20           C  
ATOM   3110  HE2 LYS A 210     -93.161 -29.777 -18.451  1.00 51.20           H  
ATOM   3111  HE3 LYS A 210     -93.638 -28.300 -19.284  1.00 51.20           H  
ATOM   3112  NZ  LYS A 210     -95.120 -29.105 -17.991  1.00 51.20           N  
ATOM   3113  HZ1 LYS A 210     -95.628 -28.238 -17.892  1.00 51.20           H  
ATOM   3114  HZ2 LYS A 210     -95.564 -29.656 -18.712  1.00 51.20           H  
ATOM   3115  HZ3 LYS A 210     -95.178 -29.612 -17.119  1.00 51.20           H  
ATOM   3116  N   SER A 211     -89.014 -25.348 -18.606  1.00 49.25           N  
ATOM   3117  H   SER A 211     -89.108 -26.193 -19.151  1.00 49.25           H  
ATOM   3118  CA  SER A 211     -89.224 -24.100 -19.363  1.00 49.25           C  
ATOM   3119  HA  SER A 211     -89.842 -24.396 -20.211  1.00 49.25           H  
ATOM   3120  C   SER A 211     -87.999 -23.429 -19.999  1.00 49.25           C  
ATOM   3121  CB  SER A 211     -90.111 -23.105 -18.607  1.00 49.25           C  
ATOM   3122  HB2 SER A 211     -89.541 -22.602 -17.826  1.00 49.25           H  
ATOM   3123  HB3 SER A 211     -90.948 -23.636 -18.154  1.00 49.25           H  
ATOM   3124  O   SER A 211     -87.426 -22.491 -19.455  1.00 49.25           O  
ATOM   3125  OG  SER A 211     -90.618 -22.160 -19.522  1.00 49.25           O  
ATOM   3126  HG  SER A 211     -89.978 -21.449 -19.600  1.00 49.25           H  
ATOM   3127  N   GLY A 212     -87.691 -23.857 -21.228  1.00 52.82           N  
ATOM   3128  H   GLY A 212     -88.215 -24.643 -21.584  1.00 52.82           H  
ATOM   3129  CA  GLY A 212     -87.159 -22.981 -22.272  1.00 52.82           C  
ATOM   3130  HA2 GLY A 212     -86.652 -22.124 -21.828  1.00 52.82           H  
ATOM   3131  HA3 GLY A 212     -86.442 -23.525 -22.887  1.00 52.82           H  
ATOM   3132  C   GLY A 212     -88.305 -22.495 -23.168  1.00 52.82           C  
ATOM   3133  O   GLY A 212     -89.217 -23.264 -23.470  1.00 52.82           O  
ATOM   3134  N   SER A 213     -88.256 -21.223 -23.561  1.00 55.86           N  
ATOM   3135  H   SER A 213     -87.483 -20.658 -23.241  1.00 55.86           H  
ATOM   3136  CA  SER A 213     -89.128 -20.594 -24.555  1.00 55.86           C  
ATOM   3137  HA  SER A 213     -89.524 -21.348 -25.236  1.00 55.86           H  
ATOM   3138  C   SER A 213     -88.291 -19.593 -25.350  1.00 55.86           C  
ATOM   3139  CB  SER A 213     -90.311 -19.893 -23.865  1.00 55.86           C  
ATOM   3140  HB2 SER A 213     -89.944 -19.123 -23.187  1.00 55.86           H  
ATOM   3141  HB3 SER A 213     -90.863 -20.633 -23.285  1.00 55.86           H  
ATOM   3142  O   SER A 213     -88.009 -18.514 -24.837  1.00 55.86           O  
ATOM   3143  OG  SER A 213     -91.189 -19.314 -24.810  1.00 55.86           O  
ATOM   3144  HG  SER A 213     -90.757 -18.533 -25.164  1.00 55.86           H  
ATOM   3145  N   HIS A 214     -87.843 -19.992 -26.541  1.00 49.78           N  
ATOM   3146  H   HIS A 214     -87.764 -20.987 -26.693  1.00 49.78           H  
ATOM   3147  CA  HIS A 214     -87.923 -19.262 -27.815  1.00 49.78           C  
ATOM   3148  HA  HIS A 214     -88.971 -19.228 -28.112  1.00 49.78           H  
ATOM   3149  C   HIS A 214     -87.262 -20.068 -28.931  1.00 49.78           C  
ATOM   3150  CB  HIS A 214     -87.368 -17.826 -27.751  1.00 49.78           C  
ATOM   3151  HB2 HIS A 214     -86.536 -17.777 -27.049  1.00 49.78           H  
ATOM   3152  HB3 HIS A 214     -86.991 -17.550 -28.736  1.00 49.78           H  
ATOM   3153  O   HIS A 214     -86.217 -20.700 -28.662  1.00 49.78           O  
ATOM   3154  CG  HIS A 214     -88.437 -16.825 -27.381  1.00 49.78           C  
ATOM   3155  CD2 HIS A 214     -88.309 -15.727 -26.577  1.00 49.78           C  
ATOM   3156  HD2 HIS A 214     -87.404 -15.416 -26.078  1.00 49.78           H  
ATOM   3157  ND1 HIS A 214     -89.750 -16.871 -27.789  1.00 49.78           N  
ATOM   3158  HD1 HIS A 214     -90.124 -17.547 -28.440  1.00 49.78           H  
ATOM   3159  CE1 HIS A 214     -90.401 -15.836 -27.237  1.00 49.78           C  
ATOM   3160  HE1 HIS A 214     -91.444 -15.604 -27.391  1.00 49.78           H  
ATOM   3161  NE2 HIS A 214     -89.562 -15.102 -26.491  1.00 49.78           N  
ATOM   3162  OXT HIS A 214     -87.888 -20.076 -30.009  1.00 49.78           O  
TER    3163      HIS A 214                                                       
END   
