# Supplementary material for: A glycan receptor kinase facilitates intracellular accommodation of arbuscular mycorrhiza and symbiotic rhizobia in the legume Lotus japonicus
Source: PLoS Biol. 2023 May 18;21(5):e3002127. doi: 10.1371/journal.pbio.3002127 (PMC10231839; doi:10.1371/journal.pbio.3002127)
Supplement: S1 Information — (ZIP) [file pbio.3002127.s017.zip › EPR3a_LotjaGi4g1v0157000_ecto_25_223_AF2.pdb]

ATOM      1  N   PHE A   1       3.646  -5.198  29.130  1.00 37.69           N  
ATOM      2  CA  PHE A   1       4.514  -4.937  27.988  1.00 37.69           C  
ATOM      3  C   PHE A   1       3.787  -4.115  26.931  1.00 37.69           C  
ATOM      4  CB  PHE A   1       5.013  -6.251  27.379  1.00 37.69           C  
ATOM      5  O   PHE A   1       2.733  -4.522  26.437  1.00 37.69           O  
ATOM      6  CG  PHE A   1       6.135  -6.891  28.152  1.00 37.69           C  
ATOM      7  CD1 PHE A   1       7.453  -6.509  27.937  1.00 37.69           C  
ATOM      8  CD2 PHE A   1       5.870  -7.876  29.096  1.00 37.69           C  
ATOM      9  CE1 PHE A   1       8.493  -7.100  28.651  1.00 37.69           C  
ATOM     10  CE2 PHE A   1       6.904  -8.471  29.813  1.00 37.69           C  
ATOM     11  CZ  PHE A   1       8.215  -8.082  29.589  1.00 37.69           C  
ATOM     12  N   GLU A   2       3.560  -2.843  27.070  1.00 34.95           N  
ATOM     13  CA  GLU A   2       2.959  -1.834  26.204  1.00 34.95           C  
ATOM     14  C   GLU A   2       3.694  -1.742  24.870  1.00 34.95           C  
ATOM     15  CB  GLU A   2       2.950  -0.468  26.895  1.00 34.95           C  
ATOM     16  O   GLU A   2       4.912  -1.550  24.839  1.00 34.95           O  
ATOM     17  CG  GLU A   2       1.592  -0.071  27.455  1.00 34.95           C  
ATOM     18  CD  GLU A   2       1.582   1.317  28.077  1.00 34.95           C  
ATOM     19  OE1 GLU A   2       0.508   1.768  28.536  1.00 34.95           O  
ATOM     20  OE2 GLU A   2       2.656   1.958  28.103  1.00 34.95           O  
ATOM     21  N   VAL A   3       3.596  -2.706  23.982  1.00 40.19           N  
ATOM     22  CA  VAL A   3       4.085  -2.632  22.609  1.00 40.19           C  
ATOM     23  C   VAL A   3       3.773  -1.257  22.023  1.00 40.19           C  
ATOM     24  CB  VAL A   3       3.467  -3.740  21.726  1.00 40.19           C  
ATOM     25  O   VAL A   3       2.628  -0.801  22.068  1.00 40.19           O  
ATOM     26  CG1 VAL A   3       3.968  -3.626  20.288  1.00 40.19           C  
ATOM     27  CG2 VAL A   3       3.788  -5.119  22.299  1.00 40.19           C  
ATOM     28  N   SER A   4       4.346  -0.194  22.437  1.00 36.93           N  
ATOM     29  CA  SER A   4       4.443   1.084  21.739  1.00 36.93           C  
ATOM     30  C   SER A   4       4.344   0.899  20.229  1.00 36.93           C  
ATOM     31  CB  SER A   4       5.755   1.788  22.090  1.00 36.93           C  
ATOM     32  O   SER A   4       5.113   0.137  19.640  1.00 36.93           O  
ATOM     33  OG  SER A   4       5.756   3.120  21.607  1.00 36.93           O  
ATOM     34  N   ILE A   5       3.202   0.640  19.670  1.00 48.50           N  
ATOM     35  CA  ILE A   5       2.890   0.541  18.248  1.00 48.50           C  
ATOM     36  C   ILE A   5       3.587   1.666  17.487  1.00 48.50           C  
ATOM     37  CB  ILE A   5       1.366   0.590  18.000  1.00 48.50           C  
ATOM     38  O   ILE A   5       3.365   2.846  17.770  1.00 48.50           O  
ATOM     39  CG1 ILE A   5       0.607   0.078  19.230  1.00 48.50           C  
ATOM     40  CG2 ILE A   5       0.996  -0.219  16.753  1.00 48.50           C  
ATOM     41  CD1 ILE A   5      -0.892   0.340  19.187  1.00 48.50           C  
ATOM     42  N   LYS A   6       4.894   1.791  17.475  1.00 54.60           N  
ATOM     43  CA  LYS A   6       5.653   2.685  16.605  1.00 54.60           C  
ATOM     44  C   LYS A   6       4.935   2.900  15.276  1.00 54.60           C  
ATOM     45  CB  LYS A   6       7.057   2.131  16.359  1.00 54.60           C  
ATOM     46  O   LYS A   6       4.358   1.964  14.718  1.00 54.60           O  
ATOM     47  CG  LYS A   6       8.098   2.618  17.356  1.00 54.60           C  
ATOM     48  CD  LYS A   6       9.492   2.122  16.995  1.00 54.60           C  
ATOM     49  CE  LYS A   6      10.523   2.545  18.033  1.00 54.60           C  
ATOM     50  NZ  LYS A   6      11.906   2.142  17.636  1.00 54.60           N  
ATOM     51  N   THR A   7       4.294   4.058  15.097  1.00 58.15           N  
ATOM     52  CA  THR A   7       3.722   4.603  13.871  1.00 58.15           C  
ATOM     53  C   THR A   7       4.558   4.202  12.659  1.00 58.15           C  
ATOM     54  CB  THR A   7       3.614   6.137  13.939  1.00 58.15           C  
ATOM     55  O   THR A   7       5.787   4.151  12.736  1.00 58.15           O  
ATOM     56  CG2 THR A   7       2.688   6.672  12.851  1.00 58.15           C  
ATOM     57  OG1 THR A   7       3.098   6.518  15.220  1.00 58.15           O  
ATOM     58  N   SER A   8       3.917   3.440  11.754  1.00 69.43           N  
ATOM     59  CA  SER A   8       4.395   3.081  10.423  1.00 69.43           C  
ATOM     60  C   SER A   8       4.915   4.304   9.675  1.00 69.43           C  
ATOM     61  CB  SER A   8       3.282   2.413   9.615  1.00 69.43           C  
ATOM     62  O   SER A   8       4.295   5.369   9.709  1.00 69.43           O  
ATOM     63  OG  SER A   8       2.818   1.244  10.268  1.00 69.43           O  
ATOM     64  N   VAL A   9       6.167   4.329   9.449  1.00 84.95           N  
ATOM     65  CA  VAL A   9       6.782   5.352   8.609  1.00 84.95           C  
ATOM     66  C   VAL A   9       6.372   5.140   7.153  1.00 84.95           C  
ATOM     67  CB  VAL A   9       8.322   5.341   8.736  1.00 84.95           C  
ATOM     68  O   VAL A   9       6.605   4.070   6.585  1.00 84.95           O  
ATOM     69  CG1 VAL A   9       8.947   6.396   7.825  1.00 84.95           C  
ATOM     70  CG2 VAL A   9       8.739   5.569  10.187  1.00 84.95           C  
ATOM     71  N   ILE A  10       5.644   6.160   6.625  1.00 90.85           N  
ATOM     72  CA  ILE A  10       5.209   6.124   5.233  1.00 90.85           C  
ATOM     73  C   ILE A  10       5.733   7.356   4.498  1.00 90.85           C  
ATOM     74  CB  ILE A  10       3.669   6.050   5.124  1.00 90.85           C  
ATOM     75  O   ILE A  10       5.430   8.489   4.877  1.00 90.85           O  
ATOM     76  CG1 ILE A  10       3.133   4.865   5.935  1.00 90.85           C  
ATOM     77  CG2 ILE A  10       3.237   5.950   3.658  1.00 90.85           C  
ATOM     78  CD1 ILE A  10       1.614   4.814   6.027  1.00 90.85           C  
ATOM     79  N   ALA A  11       6.564   7.152   3.505  1.00 94.76           N  
ATOM     80  CA  ALA A  11       7.046   8.211   2.622  1.00 94.76           C  
ATOM     81  C   ALA A  11       6.619   7.959   1.179  1.00 94.76           C  
ATOM     82  CB  ALA A  11       8.566   8.327   2.712  1.00 94.76           C  
ATOM     83  O   ALA A  11       7.278   7.214   0.451  1.00 94.76           O  
ATOM     84  N   PRO A  12       5.483   8.559   0.814  1.00 96.23           N  
ATOM     85  CA  PRO A  12       4.958   8.310  -0.530  1.00 96.23           C  
ATOM     86  C   PRO A  12       5.950   8.682  -1.630  1.00 96.23           C  
ATOM     87  CB  PRO A  12       3.714   9.199  -0.593  1.00 96.23           C  
ATOM     88  O   PRO A  12       6.752   9.603  -1.457  1.00 96.23           O  
ATOM     89  CG  PRO A  12       3.302   9.381   0.832  1.00 96.23           C  
ATOM     90  CD  PRO A  12       4.538   9.449   1.681  1.00 96.23           C  
ATOM     91  N   LEU A  13       5.859   8.011  -2.772  1.00 96.90           N  
ATOM     92  CA  LEU A  13       6.658   8.350  -3.944  1.00 96.90           C  
ATOM     93  C   LEU A  13       6.206   9.676  -4.546  1.00 96.90           C  
ATOM     94  CB  LEU A  13       6.565   7.241  -4.995  1.00 96.90           C  
ATOM     95  O   LEU A  13       5.009   9.969  -4.583  1.00 96.90           O  
ATOM     96  CG  LEU A  13       7.184   5.894  -4.617  1.00 96.90           C  
ATOM     97  CD1 LEU A  13       6.963   4.877  -5.732  1.00 96.90           C  
ATOM     98  CD2 LEU A  13       8.671   6.053  -4.320  1.00 96.90           C  
ATOM     99  N   ASN A  14       7.106  10.432  -5.032  1.00 96.52           N  
ATOM    100  CA  ASN A  14       6.781  11.689  -5.697  1.00 96.52           C  
ATOM    101  C   ASN A  14       6.130  11.451  -7.056  1.00 96.52           C  
ATOM    102  CB  ASN A  14       8.034  12.553  -5.853  1.00 96.52           C  
ATOM    103  O   ASN A  14       6.437  10.468  -7.734  1.00 96.52           O  
ATOM    104  CG  ASN A  14       8.566  13.055  -4.525  1.00 96.52           C  
ATOM    105  ND2 ASN A  14       9.864  13.332  -4.473  1.00 96.52           N  
ATOM    106  OD1 ASN A  14       7.817  13.192  -3.554  1.00 96.52           O  
ATOM    107  N   CYS A  15       5.294  12.346  -7.397  1.00 96.70           N  
ATOM    108  CA  CYS A  15       4.653  12.294  -8.707  1.00 96.70           C  
ATOM    109  C   CYS A  15       5.666  12.535  -9.819  1.00 96.70           C  
ATOM    110  CB  CYS A  15       3.530  13.327  -8.795  1.00 96.70           C  
ATOM    111  O   CYS A  15       6.562  13.369  -9.680  1.00 96.70           O  
ATOM    112  SG  CYS A  15       2.140  12.987  -7.693  1.00 96.70           S  
ATOM    113  N   SER A  16       5.522  11.724 -10.835  1.00 95.27           N  
ATOM    114  CA  SER A  16       6.301  11.893 -12.058  1.00 95.27           C  
ATOM    115  C   SER A  16       5.707  12.981 -12.946  1.00 95.27           C  
ATOM    116  CB  SER A  16       6.378  10.577 -12.832  1.00 95.27           C  
ATOM    117  O   SER A  16       4.488  13.159 -12.986  1.00 95.27           O  
ATOM    118  OG  SER A  16       6.880  10.791 -14.140  1.00 95.27           O  
ATOM    119  N   ALA A  17       6.550  13.682 -13.677  1.00 93.94           N  
ATOM    120  CA  ALA A  17       6.075  14.659 -14.653  1.00 93.94           C  
ATOM    121  C   ALA A  17       5.396  13.970 -15.833  1.00 93.94           C  
ATOM    122  CB  ALA A  17       7.232  15.527 -15.142  1.00 93.94           C  
ATOM    123  O   ALA A  17       4.517  14.550 -16.476  1.00 93.94           O  
ATOM    124  N   ASN A  18       5.694  12.725 -16.027  1.00 94.52           N  
ATOM    125  CA  ASN A  18       5.279  12.035 -17.244  1.00 94.52           C  
ATOM    126  C   ASN A  18       4.222  10.973 -16.954  1.00 94.52           C  
ATOM    127  CB  ASN A  18       6.486  11.406 -17.944  1.00 94.52           C  
ATOM    128  O   ASN A  18       3.475  10.574 -17.848  1.00 94.52           O  
ATOM    129  CG  ASN A  18       7.517  12.434 -18.365  1.00 94.52           C  
ATOM    130  ND2 ASN A  18       8.791  12.107 -18.180  1.00 94.52           N  
ATOM    131  OD1 ASN A  18       7.173  13.514 -18.852  1.00 94.52           O  
ATOM    132  N   ILE A  19       4.216  10.488 -15.748  1.00 96.81           N  
ATOM    133  CA  ILE A  19       3.292   9.403 -15.435  1.00 96.81           C  
ATOM    134  C   ILE A  19       2.335   9.843 -14.330  1.00 96.81           C  
ATOM    135  CB  ILE A  19       4.047   8.123 -15.013  1.00 96.81           C  
ATOM    136  O   ILE A  19       2.730   9.958 -13.167  1.00 96.81           O  
ATOM    137  CG1 ILE A  19       5.064   7.723 -16.088  1.00 96.81           C  
ATOM    138  CG2 ILE A  19       3.064   6.982 -14.738  1.00 96.81           C  
ATOM    139  CD1 ILE A  19       6.000   6.598 -15.667  1.00 96.81           C  
ATOM    140  N   LYS A  20       1.061  10.032 -14.745  1.00 97.03           N  
ATOM    141  CA  LYS A  20       0.079  10.505 -13.773  1.00 97.03           C  
ATOM    142  C   LYS A  20      -0.718   9.343 -13.187  1.00 97.03           C  
ATOM    143  CB  LYS A  20      -0.869  11.518 -14.417  1.00 97.03           C  
ATOM    144  O   LYS A  20      -1.212   9.429 -12.061  1.00 97.03           O  
ATOM    145  CG  LYS A  20      -0.181  12.784 -14.908  1.00 97.03           C  
ATOM    146  CD  LYS A  20       0.569  13.485 -13.783  1.00 97.03           C  
ATOM    147  CE  LYS A  20       1.263  14.748 -14.275  1.00 97.03           C  
ATOM    148  NZ  LYS A  20       2.123  15.356 -13.216  1.00 97.03           N  
ATOM    149  N   THR A  21      -0.836   8.334 -13.981  1.00 98.03           N  
ATOM    150  CA  THR A  21      -1.543   7.149 -13.509  1.00 98.03           C  
ATOM    151  C   THR A  21      -0.865   5.878 -14.014  1.00 98.03           C  
ATOM    152  CB  THR A  21      -3.016   7.161 -13.957  1.00 98.03           C  
ATOM    153  O   THR A  21      -0.172   5.901 -15.034  1.00 98.03           O  
ATOM    154  CG2 THR A  21      -3.694   8.474 -13.581  1.00 98.03           C  
ATOM    155  OG1 THR A  21      -3.078   6.994 -15.379  1.00 98.03           O  
ATOM    156  N   CYS A  22      -1.041   4.783 -13.284  1.00 98.35           N  
ATOM    157  CA  CYS A  22      -0.521   3.463 -13.620  1.00 98.35           C  
ATOM    158  C   CYS A  22      -1.223   2.379 -12.811  1.00 98.35           C  
ATOM    159  CB  CYS A  22       0.986   3.401 -13.373  1.00 98.35           C  
ATOM    160  O   CYS A  22      -2.042   2.680 -11.941  1.00 98.35           O  
ATOM    161  SG  CYS A  22       1.438   3.429 -11.624  1.00 98.35           S  
ATOM    162  N   ASN A  23      -1.049   1.151 -13.204  1.00 98.05           N  
ATOM    163  CA  ASN A  23      -1.356   0.044 -12.305  1.00 98.05           C  
ATOM    164  C   ASN A  23      -0.215  -0.216 -11.325  1.00 98.05           C  
ATOM    165  CB  ASN A  23      -1.671  -1.224 -13.102  1.00 98.05           C  
ATOM    166  O   ASN A  23       0.956  -0.058 -11.674  1.00 98.05           O  
ATOM    167  CG  ASN A  23      -3.008  -1.150 -13.813  1.00 98.05           C  
ATOM    168  ND2 ASN A  23      -3.096  -1.781 -14.978  1.00 98.05           N  
ATOM    169  OD1 ASN A  23      -3.954  -0.531 -13.319  1.00 98.05           O  
ATOM    170  N   ALA A  24      -0.610  -0.512 -10.123  1.00 98.65           N  
ATOM    171  CA  ALA A  24       0.349  -0.848  -9.073  1.00 98.65           C  
ATOM    172  C   ALA A  24      -0.164  -1.997  -8.210  1.00 98.65           C  
ATOM    173  CB  ALA A  24       0.639   0.376  -8.207  1.00 98.65           C  
ATOM    174  O   ALA A  24      -1.346  -2.345  -8.266  1.00 98.65           O  
ATOM    175  N   PHE A  25       0.775  -2.595  -7.461  1.00 98.82           N  
ATOM    176  CA  PHE A  25       0.370  -3.667  -6.559  1.00 98.82           C  
ATOM    177  C   PHE A  25       0.413  -3.199  -5.109  1.00 98.82           C  
ATOM    178  CB  PHE A  25       1.270  -4.894  -6.742  1.00 98.82           C  
ATOM    179  O   PHE A  25       1.291  -2.423  -4.727  1.00 98.82           O  
ATOM    180  CG  PHE A  25       1.033  -5.634  -8.030  1.00 98.82           C  
ATOM    181  CD1 PHE A  25      -0.208  -5.591  -8.655  1.00 98.82           C  
ATOM    182  CD2 PHE A  25       2.052  -6.372  -8.618  1.00 98.82           C  
ATOM    183  CE1 PHE A  25      -0.430  -6.275  -9.848  1.00 98.82           C  
ATOM    184  CE2 PHE A  25       1.838  -7.058  -9.810  1.00 98.82           C  
ATOM    185  CZ  PHE A  25       0.596  -7.009 -10.423  1.00 98.82           C  
ATOM    186  N   LEU A  26      -0.568  -3.639  -4.386  1.00 98.83           N  
ATOM    187  CA  LEU A  26      -0.538  -3.550  -2.930  1.00 98.83           C  
ATOM    188  C   LEU A  26      -0.360  -4.929  -2.305  1.00 98.83           C  
ATOM    189  CB  LEU A  26      -1.821  -2.901  -2.405  1.00 98.83           C  
ATOM    190  O   LEU A  26      -1.126  -5.851  -2.595  1.00 98.83           O  
ATOM    191  CG  LEU A  26      -2.180  -1.536  -2.995  1.00 98.83           C  
ATOM    192  CD1 LEU A  26      -3.515  -1.053  -2.438  1.00 98.83           C  
ATOM    193  CD2 LEU A  26      -1.077  -0.522  -2.708  1.00 98.83           C  
ATOM    194  N   TYR A  27       0.692  -5.088  -1.519  1.00 98.71           N  
ATOM    195  CA  TYR A  27       0.889  -6.333  -0.787  1.00 98.71           C  
ATOM    196  C   TYR A  27      -0.030  -6.404   0.427  1.00 98.71           C  
ATOM    197  CB  TYR A  27       2.349  -6.472  -0.345  1.00 98.71           C  
ATOM    198  O   TYR A  27       0.038  -5.551   1.315  1.00 98.71           O  
ATOM    199  CG  TYR A  27       2.686  -7.831   0.220  1.00 98.71           C  
ATOM    200  CD1 TYR A  27       2.283  -8.192   1.504  1.00 98.71           C  
ATOM    201  CD2 TYR A  27       3.407  -8.755  -0.527  1.00 98.71           C  
ATOM    202  CE1 TYR A  27       2.593  -9.442   2.030  1.00 98.71           C  
ATOM    203  CE2 TYR A  27       3.723 -10.008  -0.012  1.00 98.71           C  
ATOM    204  OH  TYR A  27       3.621 -11.581   1.780  1.00 98.71           O  
ATOM    205  CZ  TYR A  27       3.311 -10.342   1.265  1.00 98.71           C  
ATOM    206  N   HIS A  28      -0.884  -7.431   0.477  1.00 98.54           N  
ATOM    207  CA  HIS A  28      -1.833  -7.592   1.572  1.00 98.54           C  
ATOM    208  C   HIS A  28      -1.435  -8.751   2.480  1.00 98.54           C  
ATOM    209  CB  HIS A  28      -3.246  -7.814   1.028  1.00 98.54           C  
ATOM    210  O   HIS A  28      -1.359  -9.898   2.034  1.00 98.54           O  
ATOM    211  CG  HIS A  28      -4.278  -7.995   2.096  1.00 98.54           C  
ATOM    212  CD2 HIS A  28      -4.790  -9.117   2.655  1.00 98.54           C  
ATOM    213  ND1 HIS A  28      -4.909  -6.935   2.709  1.00 98.54           N  
ATOM    214  CE1 HIS A  28      -5.766  -7.398   3.603  1.00 98.54           C  
ATOM    215  NE2 HIS A  28      -5.714  -8.719   3.590  1.00 98.54           N  
ATOM    216  N   ILE A  29      -1.163  -8.422   3.786  1.00 97.31           N  
ATOM    217  CA  ILE A  29      -0.861  -9.427   4.799  1.00 97.31           C  
ATOM    218  C   ILE A  29      -2.157 -10.068   5.291  1.00 97.31           C  
ATOM    219  CB  ILE A  29      -0.081  -8.817   5.985  1.00 97.31           C  
ATOM    220  O   ILE A  29      -3.007  -9.394   5.877  1.00 97.31           O  
ATOM    221  CG1 ILE A  29       1.202  -8.141   5.489  1.00 97.31           C  
ATOM    222  CG2 ILE A  29       0.236  -9.890   7.032  1.00 97.31           C  
ATOM    223  CD1 ILE A  29       1.870  -7.245   6.523  1.00 97.31           C  
ATOM    224  N   SER A  30      -2.279 -11.319   5.040  1.00 91.51           N  
ATOM    225  CA  SER A  30      -3.518 -12.027   5.343  1.00 91.51           C  
ATOM    226  C   SER A  30      -3.705 -12.195   6.847  1.00 91.51           C  
ATOM    227  CB  SER A  30      -3.534 -13.396   4.663  1.00 91.51           C  
ATOM    228  O   SER A  30      -2.772 -12.581   7.555  1.00 91.51           O  
ATOM    229  OG  SER A  30      -4.773 -14.050   4.877  1.00 91.51           O  
ATOM    230  N   HIS A  31      -4.852 -11.910   7.347  1.00 89.09           N  
ATOM    231  CA  HIS A  31      -5.316 -12.146   8.710  1.00 89.09           C  
ATOM    232  C   HIS A  31      -6.575 -13.006   8.723  1.00 89.09           C  
ATOM    233  CB  HIS A  31      -5.580 -10.818   9.423  1.00 89.09           C  
ATOM    234  O   HIS A  31      -7.564 -12.657   9.372  1.00 89.09           O  
ATOM    235  CG  HIS A  31      -4.349  -9.996   9.634  1.00 89.09           C  
ATOM    236  CD2 HIS A  31      -3.466  -9.964  10.660  1.00 89.09           C  
ATOM    237  ND1 HIS A  31      -3.909  -9.065   8.718  1.00 89.09           N  
ATOM    238  CE1 HIS A  31      -2.806  -8.495   9.173  1.00 89.09           C  
ATOM    239  NE2 HIS A  31      -2.516  -9.023  10.350  1.00 89.09           N  
ATOM    240  N   ASN A  32      -6.607 -14.060   7.795  1.00 89.01           N  
ATOM    241  CA  ASN A  32      -7.685 -15.043   7.757  1.00 89.01           C  
ATOM    242  C   ASN A  32      -8.926 -14.487   7.064  1.00 89.01           C  
ATOM    243  CB  ASN A  32      -8.032 -15.513   9.171  1.00 89.01           C  
ATOM    244  O   ASN A  32     -10.047 -14.898   7.366  1.00 89.01           O  
ATOM    245  CG  ASN A  32      -6.940 -16.365   9.788  1.00 89.01           C  
ATOM    246  ND2 ASN A  32      -6.961 -16.490  11.109  1.00 89.01           N  
ATOM    247  OD1 ASN A  32      -6.085 -16.906   9.082  1.00 89.01           O  
ATOM    248  N   HIS A  33      -8.775 -13.437   6.299  1.00 93.74           N  
ATOM    249  CA  HIS A  33      -9.859 -12.916   5.473  1.00 93.74           C  
ATOM    250  C   HIS A  33      -9.965 -13.680   4.158  1.00 93.74           C  
ATOM    251  CB  HIS A  33      -9.655 -11.425   5.199  1.00 93.74           C  
ATOM    252  O   HIS A  33      -8.958 -14.150   3.624  1.00 93.74           O  
ATOM    253  CG  HIS A  33      -9.637 -10.585   6.436  1.00 93.74           C  
ATOM    254  CD2 HIS A  33     -10.567 -10.409   7.405  1.00 93.74           C  
ATOM    255  ND1 HIS A  33      -8.562  -9.796   6.785  1.00 93.74           N  
ATOM    256  CE1 HIS A  33      -8.832  -9.171   7.918  1.00 93.74           C  
ATOM    257  NE2 HIS A  33     -10.042  -9.525   8.316  1.00 93.74           N  
ATOM    258  N   THR A  34     -11.224 -13.869   3.716  1.00 96.01           N  
ATOM    259  CA  THR A  34     -11.427 -14.466   2.400  1.00 96.01           C  
ATOM    260  C   THR A  34     -11.046 -13.483   1.297  1.00 96.01           C  
ATOM    261  CB  THR A  34     -12.888 -14.914   2.210  1.00 96.01           C  
ATOM    262  O   THR A  34     -10.962 -12.277   1.534  1.00 96.01           O  
ATOM    263  CG2 THR A  34     -13.342 -15.811   3.357  1.00 96.01           C  
ATOM    264  OG1 THR A  34     -13.734 -13.759   2.158  1.00 96.01           O  
ATOM    265  N   VAL A  35     -10.791 -13.965   0.098  1.00 97.76           N  
ATOM    266  CA  VAL A  35     -10.475 -13.139  -1.062  1.00 97.76           C  
ATOM    267  C   VAL A  35     -11.621 -12.165  -1.331  1.00 97.76           C  
ATOM    268  CB  VAL A  35     -10.203 -14.000  -2.315  1.00 97.76           C  
ATOM    269  O   VAL A  35     -11.390 -11.011  -1.699  1.00 97.76           O  
ATOM    270  CG1 VAL A  35     -10.141 -13.127  -3.568  1.00 97.76           C  
ATOM    271  CG2 VAL A  35      -8.907 -14.791  -2.147  1.00 97.76           C  
ATOM    272  N   GLU A  36     -12.833 -12.542  -1.050  1.00 97.90           N  
ATOM    273  CA  GLU A  36     -13.997 -11.686  -1.261  1.00 97.90           C  
ATOM    274  C   GLU A  36     -14.004 -10.513  -0.285  1.00 97.90           C  
ATOM    275  CB  GLU A  36     -15.290 -12.493  -1.123  1.00 97.90           C  
ATOM    276  O   GLU A  36     -14.309  -9.382  -0.668  1.00 97.90           O  
ATOM    277  CG  GLU A  36     -15.530 -13.470  -2.265  1.00 97.90           C  
ATOM    278  CD  GLU A  36     -14.724 -14.753  -2.136  1.00 97.90           C  
ATOM    279  OE1 GLU A  36     -14.585 -15.486  -3.142  1.00 97.90           O  
ATOM    280  OE2 GLU A  36     -14.229 -15.028  -1.021  1.00 97.90           O  
ATOM    281  N   GLU A  37     -13.637 -10.855   0.924  1.00 97.42           N  
ATOM    282  CA  GLU A  37     -13.545  -9.787   1.916  1.00 97.42           C  
ATOM    283  C   GLU A  37     -12.441  -8.796   1.558  1.00 97.42           C  
ATOM    284  CB  GLU A  37     -13.298 -10.368   3.310  1.00 97.42           C  
ATOM    285  O   GLU A  37     -12.647  -7.582   1.614  1.00 97.42           O  
ATOM    286  CG  GLU A  37     -14.514 -11.056   3.914  1.00 97.42           C  
ATOM    287  CD  GLU A  37     -14.198 -11.827   5.186  1.00 97.42           C  
ATOM    288  OE1 GLU A  37     -15.096 -11.973   6.046  1.00 97.42           O  
ATOM    289  OE2 GLU A  37     -13.043 -12.287   5.324  1.00 97.42           O  
ATOM    290  N   ILE A  38     -11.336  -9.354   1.158  1.00 98.05           N  
ATOM    291  CA  ILE A  38     -10.209  -8.515   0.765  1.00 98.05           C  
ATOM    292  C   ILE A  38     -10.610  -7.630  -0.413  1.00 98.05           C  
ATOM    293  CB  ILE A  38      -8.972  -9.365   0.400  1.00 98.05           C  
ATOM    294  O   ILE A  38     -10.294  -6.438  -0.438  1.00 98.05           O  
ATOM    295  CG1 ILE A  38      -8.496 -10.165   1.618  1.00 98.05           C  
ATOM    296  CG2 ILE A  38      -7.849  -8.478  -0.145  1.00 98.05           C  
ATOM    297  CD1 ILE A  38      -7.428 -11.202   1.298  1.00 98.05           C  
ATOM    298  N   ALA A  39     -11.317  -8.186  -1.359  1.00 98.43           N  
ATOM    299  CA  ALA A  39     -11.783  -7.427  -2.517  1.00 98.43           C  
ATOM    300  C   ALA A  39     -12.659  -6.254  -2.087  1.00 98.43           C  
ATOM    301  CB  ALA A  39     -12.549  -8.336  -3.476  1.00 98.43           C  
ATOM    302  O   ALA A  39     -12.568  -5.163  -2.655  1.00 98.43           O  
ATOM    303  N   THR A  40     -13.461  -6.442  -1.052  1.00 98.02           N  
ATOM    304  CA  THR A  40     -14.317  -5.385  -0.525  1.00 98.02           C  
ATOM    305  C   THR A  40     -13.481  -4.278   0.111  1.00 98.02           C  
ATOM    306  CB  THR A  40     -15.314  -5.938   0.510  1.00 98.02           C  
ATOM    307  O   THR A  40     -13.735  -3.093  -0.114  1.00 98.02           O  
ATOM    308  CG2 THR A  40     -16.172  -4.822   1.097  1.00 98.02           C  
ATOM    309  OG1 THR A  40     -16.168  -6.899  -0.124  1.00 98.02           O  
ATOM    310  N   PHE A  41     -12.443  -4.667   0.872  1.00 97.68           N  
ATOM    311  CA  PHE A  41     -11.582  -3.692   1.530  1.00 97.68           C  
ATOM    312  C   PHE A  41     -10.992  -2.719   0.516  1.00 97.68           C  
ATOM    313  CB  PHE A  41     -10.458  -4.395   2.298  1.00 97.68           C  
ATOM    314  O   PHE A  41     -10.937  -1.513   0.763  1.00 97.68           O  
ATOM    315  CG  PHE A  41     -10.948  -5.294   3.401  1.00 97.68           C  
ATOM    316  CD1 PHE A  41     -12.194  -5.091   3.981  1.00 97.68           C  
ATOM    317  CD2 PHE A  41     -10.160  -6.342   3.859  1.00 97.68           C  
ATOM    318  CE1 PHE A  41     -12.649  -5.921   5.003  1.00 97.68           C  
ATOM    319  CE2 PHE A  41     -10.608  -7.176   4.880  1.00 97.68           C  
ATOM    320  CZ  PHE A  41     -11.852  -6.963   5.451  1.00 97.68           C  
ATOM    321  N   TYR A  42     -10.643  -3.259  -0.696  1.00 98.32           N  
ATOM    322  CA  TYR A  42      -9.888  -2.470  -1.663  1.00 98.32           C  
ATOM    323  C   TYR A  42     -10.778  -2.026  -2.818  1.00 98.32           C  
ATOM    324  CB  TYR A  42      -8.698  -3.271  -2.199  1.00 98.32           C  
ATOM    325  O   TYR A  42     -10.302  -1.412  -3.776  1.00 98.32           O  
ATOM    326  CG  TYR A  42      -7.597  -3.474  -1.186  1.00 98.32           C  
ATOM    327  CD1 TYR A  42      -6.561  -2.552  -1.061  1.00 98.32           C  
ATOM    328  CD2 TYR A  42      -7.591  -4.588  -0.354  1.00 98.32           C  
ATOM    329  CE1 TYR A  42      -5.543  -2.736  -0.130  1.00 98.32           C  
ATOM    330  CE2 TYR A  42      -6.578  -4.783   0.580  1.00 98.32           C  
ATOM    331  OH  TYR A  42      -4.556  -4.039   1.607  1.00 98.32           O  
ATOM    332  CZ  TYR A  42      -5.561  -3.852   0.684  1.00 98.32           C  
ATOM    333  N   SER A  43     -12.048  -2.335  -2.699  1.00 98.31           N  
ATOM    334  CA  SER A  43     -13.014  -1.962  -3.727  1.00 98.31           C  
ATOM    335  C   SER A  43     -12.577  -2.456  -5.102  1.00 98.31           C  
ATOM    336  CB  SER A  43     -13.206  -0.445  -3.758  1.00 98.31           C  
ATOM    337  O   SER A  43     -12.594  -1.697  -6.074  1.00 98.31           O  
ATOM    338  OG  SER A  43     -13.662   0.030  -2.503  1.00 98.31           O  
ATOM    339  N   VAL A  44     -12.102  -3.693  -5.167  1.00 98.47           N  
ATOM    340  CA  VAL A  44     -11.703  -4.317  -6.424  1.00 98.47           C  
ATOM    341  C   VAL A  44     -12.467  -5.625  -6.617  1.00 98.47           C  
ATOM    342  CB  VAL A  44     -10.181  -4.576  -6.471  1.00 98.47           C  
ATOM    343  O   VAL A  44     -13.143  -6.097  -5.700  1.00 98.47           O  
ATOM    344  CG1 VAL A  44      -9.406  -3.268  -6.329  1.00 98.47           C  
ATOM    345  CG2 VAL A  44      -9.775  -5.564  -5.378  1.00 98.47           C  
ATOM    346  N   SER A  45     -12.290  -6.164  -7.887  1.00 98.32           N  
ATOM    347  CA  SER A  45     -12.810  -7.502  -8.149  1.00 98.32           C  
ATOM    348  C   SER A  45     -11.833  -8.576  -7.683  1.00 98.32           C  
ATOM    349  CB  SER A  45     -13.105  -7.681  -9.639  1.00 98.32           C  
ATOM    350  O   SER A  45     -10.621  -8.352  -7.660  1.00 98.32           O  
ATOM    351  OG  SER A  45     -13.284  -9.050  -9.956  1.00 98.32           O  
ATOM    352  N   SER A  46     -12.345  -9.774  -7.310  1.00 98.04           N  
ATOM    353  CA  SER A  46     -11.507 -10.878  -6.853  1.00 98.04           C  
ATOM    354  C   SER A  46     -10.475 -11.261  -7.908  1.00 98.04           C  
ATOM    355  CB  SER A  46     -12.366 -12.094  -6.503  1.00 98.04           C  
ATOM    356  O   SER A  46      -9.414 -11.796  -7.579  1.00 98.04           O  
ATOM    357  OG  SER A  46     -13.218 -11.810  -5.407  1.00 98.04           O  
ATOM    358  N   SER A  47     -10.763 -10.931  -9.169  1.00 98.03           N  
ATOM    359  CA  SER A  47      -9.854 -11.259 -10.263  1.00 98.03           C  
ATOM    360  C   SER A  47      -8.569 -10.443 -10.177  1.00 98.03           C  
ATOM    361  CB  SER A  47     -10.532 -11.018 -11.613  1.00 98.03           C  
ATOM    362  O   SER A  47      -7.567 -10.785 -10.809  1.00 98.03           O  
ATOM    363  OG  SER A  47     -10.865  -9.650 -11.771  1.00 98.03           O  
ATOM    364  N   GLN A  48      -8.586  -9.398  -9.393  1.00 98.62           N  
ATOM    365  CA  GLN A  48      -7.424  -8.526  -9.262  1.00 98.62           C  
ATOM    366  C   GLN A  48      -6.553  -8.942  -8.080  1.00 98.62           C  
ATOM    367  CB  GLN A  48      -7.860  -7.068  -9.105  1.00 98.62           C  
ATOM    368  O   GLN A  48      -5.610  -8.236  -7.718  1.00 98.62           O  
ATOM    369  CG  GLN A  48      -8.486  -6.475 -10.361  1.00 98.62           C  
ATOM    370  CD  GLN A  48      -9.017  -5.071 -10.144  1.00 98.62           C  
ATOM    371  NE2 GLN A  48      -8.117  -4.131  -9.875  1.00 98.62           N  
ATOM    372  OE1 GLN A  48     -10.226  -4.832 -10.220  1.00 98.62           O  
ATOM    373  N   ILE A  49      -6.898 -10.041  -7.478  1.00 98.64           N  
ATOM    374  CA  ILE A  49      -6.193 -10.516  -6.293  1.00 98.64           C  
ATOM    375  C   ILE A  49      -5.494 -11.838  -6.603  1.00 98.64           C  
ATOM    376  CB  ILE A  49      -7.154 -10.687  -5.095  1.00 98.64           C  
ATOM    377  O   ILE A  49      -6.139 -12.809  -7.005  1.00 98.64           O  
ATOM    378  CG1 ILE A  49      -7.864  -9.363  -4.787  1.00 98.64           C  
ATOM    379  CG2 ILE A  49      -6.400 -11.203  -3.866  1.00 98.64           C  
ATOM    380  CD1 ILE A  49      -8.915  -9.465  -3.690  1.00 98.64           C  
ATOM    381  N   ASN A  50      -4.243 -11.820  -6.387  1.00 98.01           N  
ATOM    382  CA  ASN A  50      -3.431 -13.005  -6.643  1.00 98.01           C  
ATOM    383  C   ASN A  50      -2.670 -13.444  -5.395  1.00 98.01           C  
ATOM    384  CB  ASN A  50      -2.457 -12.749  -7.796  1.00 98.01           C  
ATOM    385  O   ASN A  50      -2.071 -12.617  -4.705  1.00 98.01           O  
ATOM    386  CG  ASN A  50      -3.165 -12.509  -9.115  1.00 98.01           C  
ATOM    387  ND2 ASN A  50      -3.145 -11.265  -9.580  1.00 98.01           N  
ATOM    388  OD1 ASN A  50      -3.725 -13.432  -9.710  1.00 98.01           O  
ATOM    389  N   PRO A  51      -2.688 -14.768  -5.142  1.00 97.91           N  
ATOM    390  CA  PRO A  51      -1.973 -15.262  -3.963  1.00 97.91           C  
ATOM    391  C   PRO A  51      -0.456 -15.166  -4.109  1.00 97.91           C  
ATOM    392  CB  PRO A  51      -2.421 -16.723  -3.867  1.00 97.91           C  
ATOM    393  O   PRO A  51       0.066 -15.244  -5.224  1.00 97.91           O  
ATOM    394  CG  PRO A  51      -2.743 -17.117  -5.272  1.00 97.91           C  
ATOM    395  CD  PRO A  51      -3.296 -15.920  -5.989  1.00 97.91           C  
ATOM    396  N   ILE A  52       0.201 -14.943  -2.989  1.00 97.78           N  
ATOM    397  CA  ILE A  52       1.656 -14.951  -2.877  1.00 97.78           C  
ATOM    398  C   ILE A  52       2.069 -15.615  -1.565  1.00 97.78           C  
ATOM    399  CB  ILE A  52       2.236 -13.521  -2.959  1.00 97.78           C  
ATOM    400  O   ILE A  52       1.493 -15.334  -0.511  1.00 97.78           O  
ATOM    401  CG1 ILE A  52       3.768 -13.569  -3.005  1.00 97.78           C  
ATOM    402  CG2 ILE A  52       1.749 -12.672  -1.781  1.00 97.78           C  
ATOM    403  CD1 ILE A  52       4.414 -12.265  -3.451  1.00 97.78           C  
ATOM    404  N   MET A  53       3.007 -16.515  -1.684  1.00 96.80           N  
ATOM    405  CA  MET A  53       3.425 -17.287  -0.517  1.00 96.80           C  
ATOM    406  C   MET A  53       4.556 -16.582   0.224  1.00 96.80           C  
ATOM    407  CB  MET A  53       3.865 -18.692  -0.930  1.00 96.80           C  
ATOM    408  O   MET A  53       5.614 -16.324  -0.351  1.00 96.80           O  
ATOM    409  CG  MET A  53       2.723 -19.578  -1.401  1.00 96.80           C  
ATOM    410  SD  MET A  53       1.370 -19.697  -0.168  1.00 96.80           S  
ATOM    411  CE  MET A  53       2.266 -20.446   1.220  1.00 96.80           C  
ATOM    412  N   TYR A  54       4.285 -16.152   1.368  1.00 95.95           N  
ATOM    413  CA  TYR A  54       5.285 -15.618   2.285  1.00 95.95           C  
ATOM    414  C   TYR A  54       5.671 -16.655   3.334  1.00 95.95           C  
ATOM    415  CB  TYR A  54       4.765 -14.351   2.970  1.00 95.95           C  
ATOM    416  O   TYR A  54       4.883 -16.960   4.233  1.00 95.95           O  
ATOM    417  CG  TYR A  54       5.733 -13.758   3.965  1.00 95.95           C  
ATOM    418  CD1 TYR A  54       5.563 -13.955   5.334  1.00 95.95           C  
ATOM    419  CD2 TYR A  54       6.819 -13.000   3.540  1.00 95.95           C  
ATOM    420  CE1 TYR A  54       6.451 -13.409   6.255  1.00 95.95           C  
ATOM    421  CE2 TYR A  54       7.713 -12.450   4.452  1.00 95.95           C  
ATOM    422  OH  TYR A  54       8.404 -12.117   6.712  1.00 95.95           O  
ATOM    423  CZ  TYR A  54       7.522 -12.660   5.805  1.00 95.95           C  
ATOM    424  N   ARG A  55       6.825 -17.241   3.055  1.00 91.46           N  
ATOM    425  CA  ARG A  55       7.254 -18.363   3.884  1.00 91.46           C  
ATOM    426  C   ARG A  55       6.192 -19.458   3.915  1.00 91.46           C  
ATOM    427  CB  ARG A  55       7.563 -17.893   5.307  1.00 91.46           C  
ATOM    428  O   ARG A  55       5.969 -20.141   2.913  1.00 91.46           O  
ATOM    429  CG  ARG A  55       8.701 -16.889   5.391  1.00 91.46           C  
ATOM    430  CD  ARG A  55       8.985 -16.476   6.828  1.00 91.46           C  
ATOM    431  NE  ARG A  55      10.099 -15.536   6.909  1.00 91.46           N  
ATOM    432  NH1 ARG A  55      10.023 -15.324   9.208  1.00 91.46           N  
ATOM    433  NH2 ARG A  55      11.586 -14.163   7.996  1.00 91.46           N  
ATOM    434  CZ  ARG A  55      10.567 -15.010   8.038  1.00 91.46           C  
ATOM    435  N   THR A  56       5.373 -19.587   4.993  1.00 91.94           N  
ATOM    436  CA  THR A  56       4.376 -20.650   5.051  1.00 91.94           C  
ATOM    437  C   THR A  56       2.965 -20.068   5.054  1.00 91.94           C  
ATOM    438  CB  THR A  56       4.573 -21.532   6.298  1.00 91.94           C  
ATOM    439  O   THR A  56       1.984 -20.805   5.176  1.00 91.94           O  
ATOM    440  CG2 THR A  56       5.918 -22.250   6.257  1.00 91.94           C  
ATOM    441  OG1 THR A  56       4.517 -20.711   7.471  1.00 91.94           O  
ATOM    442  N   ARG A  57       2.924 -18.731   4.950  1.00 93.72           N  
ATOM    443  CA  ARG A  57       1.648 -18.028   5.029  1.00 93.72           C  
ATOM    444  C   ARG A  57       1.210 -17.533   3.655  1.00 93.72           C  
ATOM    445  CB  ARG A  57       1.740 -16.853   6.005  1.00 93.72           C  
ATOM    446  O   ARG A  57       2.036 -17.077   2.861  1.00 93.72           O  
ATOM    447  CG  ARG A  57       0.431 -16.101   6.189  1.00 93.72           C  
ATOM    448  CD  ARG A  57       0.568 -14.970   7.198  1.00 93.72           C  
ATOM    449  NE  ARG A  57       1.520 -13.959   6.749  1.00 93.72           N  
ATOM    450  NH1 ARG A  57       1.954 -13.131   8.862  1.00 93.72           N  
ATOM    451  NH2 ARG A  57       3.002 -12.228   7.035  1.00 93.72           N  
ATOM    452  CZ  ARG A  57       2.156 -13.108   7.550  1.00 93.72           C  
ATOM    453  N   GLN A  58      -0.062 -17.716   3.347  1.00 95.81           N  
ATOM    454  CA  GLN A  58      -0.619 -17.195   2.103  1.00 95.81           C  
ATOM    455  C   GLN A  58      -1.033 -15.734   2.255  1.00 95.81           C  
ATOM    456  CB  GLN A  58      -1.815 -18.037   1.656  1.00 95.81           C  
ATOM    457  O   GLN A  58      -1.932 -15.417   3.037  1.00 95.81           O  
ATOM    458  CG  GLN A  58      -2.391 -17.621   0.309  1.00 95.81           C  
ATOM    459  CD  GLN A  58      -3.359 -18.643  -0.256  1.00 95.81           C  
ATOM    460  NE2 GLN A  58      -4.647 -18.316  -0.234  1.00 95.81           N  
ATOM    461  OE1 GLN A  58      -2.954 -19.718  -0.710  1.00 95.81           O  
ATOM    462  N   ASP A  59      -0.372 -14.886   1.498  1.00 97.96           N  
ATOM    463  CA  ASP A  59      -0.713 -13.473   1.368  1.00 97.96           C  
ATOM    464  C   ASP A  59      -1.226 -13.159  -0.036  1.00 97.96           C  
ATOM    465  CB  ASP A  59       0.497 -12.596   1.694  1.00 97.96           C  
ATOM    466  O   ASP A  59      -1.530 -14.070  -0.809  1.00 97.96           O  
ATOM    467  CG  ASP A  59       0.859 -12.610   3.169  1.00 97.96           C  
ATOM    468  OD1 ASP A  59       0.086 -13.160   3.982  1.00 97.96           O  
ATOM    469  OD2 ASP A  59       1.926 -12.063   3.522  1.00 97.96           O  
ATOM    470  N   TYR A  60      -1.379 -11.789  -0.319  1.00 98.61           N  
ATOM    471  CA  TYR A  60      -1.997 -11.487  -1.605  1.00 98.61           C  
ATOM    472  C   TYR A  60      -1.394 -10.228  -2.217  1.00 98.61           C  
ATOM    473  CB  TYR A  60      -3.511 -11.317  -1.448  1.00 98.61           C  
ATOM    474  O   TYR A  60      -0.936  -9.338  -1.497  1.00 98.61           O  
ATOM    475  CG  TYR A  60      -4.205 -12.539  -0.897  1.00 98.61           C  
ATOM    476  CD1 TYR A  60      -4.656 -13.549  -1.744  1.00 98.61           C  
ATOM    477  CD2 TYR A  60      -4.412 -12.685   0.470  1.00 98.61           C  
ATOM    478  CE1 TYR A  60      -5.297 -14.676  -1.241  1.00 98.61           C  
ATOM    479  CE2 TYR A  60      -5.053 -13.808   0.984  1.00 98.61           C  
ATOM    480  OH  TYR A  60      -6.125 -15.910   0.625  1.00 98.61           O  
ATOM    481  CZ  TYR A  60      -5.491 -14.797   0.122  1.00 98.61           C  
ATOM    482  N   LEU A  61      -1.339 -10.203  -3.463  1.00 98.65           N  
ATOM    483  CA  LEU A  61      -1.086  -8.998  -4.245  1.00 98.65           C  
ATOM    484  C   LEU A  61      -2.371  -8.489  -4.890  1.00 98.65           C  
ATOM    485  CB  LEU A  61      -0.032  -9.268  -5.322  1.00 98.65           C  
ATOM    486  O   LEU A  61      -3.075  -9.247  -5.561  1.00 98.65           O  
ATOM    487  CG  LEU A  61       1.397  -9.499  -4.829  1.00 98.65           C  
ATOM    488  CD1 LEU A  61       2.297  -9.913  -5.988  1.00 98.65           C  
ATOM    489  CD2 LEU A  61       1.937  -8.246  -4.148  1.00 98.65           C  
ATOM    490  N   ILE A  62      -2.599  -7.246  -4.647  1.00 98.76           N  
ATOM    491  CA  ILE A  62      -3.801  -6.615  -5.182  1.00 98.76           C  
ATOM    492  C   ILE A  62      -3.418  -5.606  -6.261  1.00 98.76           C  
ATOM    493  CB  ILE A  62      -4.620  -5.925  -4.068  1.00 98.76           C  
ATOM    494  O   ILE A  62      -2.666  -4.664  -6.000  1.00 98.76           O  
ATOM    495  CG1 ILE A  62      -4.874  -6.897  -2.911  1.00 98.76           C  
ATOM    496  CG2 ILE A  62      -5.938  -5.380  -4.626  1.00 98.76           C  
ATOM    497  CD1 ILE A  62      -5.179  -6.215  -1.584  1.00 98.76           C  
ATOM    498  N   THR A  63      -3.970  -5.806  -7.453  1.00 98.77           N  
ATOM    499  CA  THR A  63      -3.741  -4.849  -8.531  1.00 98.77           C  
ATOM    500  C   THR A  63      -4.728  -3.689  -8.443  1.00 98.77           C  
ATOM    501  CB  THR A  63      -3.857  -5.523  -9.910  1.00 98.77           C  
ATOM    502  O   THR A  63      -5.942  -3.900  -8.423  1.00 98.77           O  
ATOM    503  CG2 THR A  63      -3.506  -4.549 -11.030  1.00 98.77           C  
ATOM    504  OG1 THR A  63      -2.963  -6.641  -9.967  1.00 98.77           O  
ATOM    505  N   VAL A  64      -4.188  -2.420  -8.363  1.00 98.71           N  
ATOM    506  CA  VAL A  64      -5.042  -1.250  -8.189  1.00 98.71           C  
ATOM    507  C   VAL A  64      -4.615  -0.150  -9.159  1.00 98.71           C  
ATOM    508  CB  VAL A  64      -4.998  -0.726  -6.736  1.00 98.71           C  
ATOM    509  O   VAL A  64      -3.449  -0.080  -9.554  1.00 98.71           O  
ATOM    510  CG1 VAL A  64      -5.522  -1.782  -5.765  1.00 98.71           C  
ATOM    511  CG2 VAL A  64      -3.576  -0.311  -6.362  1.00 98.71           C  
ATOM    512  N   PRO A  65      -5.518   0.705  -9.613  1.00 98.45           N  
ATOM    513  CA  PRO A  65      -5.143   1.908 -10.360  1.00 98.45           C  
ATOM    514  C   PRO A  65      -4.550   2.996  -9.468  1.00 98.45           C  
ATOM    515  CB  PRO A  65      -6.468   2.368 -10.974  1.00 98.45           C  
ATOM    516  O   PRO A  65      -5.231   3.506  -8.574  1.00 98.45           O  
ATOM    517  CG  PRO A  65      -7.515   1.917 -10.007  1.00 98.45           C  
ATOM    518  CD  PRO A  65      -7.057   0.634  -9.374  1.00 98.45           C  
ATOM    519  N   CYS A  66      -3.352   3.314  -9.678  1.00 98.55           N  
ATOM    520  CA  CYS A  66      -2.596   4.290  -8.901  1.00 98.55           C  
ATOM    521  C   CYS A  66      -2.526   5.628  -9.626  1.00 98.55           C  
ATOM    522  CB  CYS A  66      -1.183   3.775  -8.623  1.00 98.55           C  
ATOM    523  O   CYS A  66      -2.344   5.671 -10.844  1.00 98.55           O  
ATOM    524  SG  CYS A  66      -0.264   4.778  -7.435  1.00 98.55           S  
ATOM    525  N   SER A  67      -2.658   6.689  -8.846  1.00 98.32           N  
ATOM    526  CA  SER A  67      -2.634   7.995  -9.497  1.00 98.32           C  
ATOM    527  C   SER A  67      -1.903   9.025  -8.642  1.00 98.32           C  
ATOM    528  CB  SER A  67      -4.056   8.476  -9.786  1.00 98.32           C  
ATOM    529  O   SER A  67      -1.871   8.910  -7.415  1.00 98.32           O  
ATOM    530  OG  SER A  67      -4.814   8.553  -8.591  1.00 98.32           O  
ATOM    531  N   CYS A  68      -1.286   9.967  -9.326  1.00 98.05           N  
ATOM    532  CA  CYS A  68      -0.620  11.100  -8.693  1.00 98.05           C  
ATOM    533  C   CYS A  68      -1.635  12.052  -8.070  1.00 98.05           C  
ATOM    534  CB  CYS A  68       0.240  11.852  -9.709  1.00 98.05           C  
ATOM    535  O   CYS A  68      -2.600  12.452  -8.724  1.00 98.05           O  
ATOM    536  SG  CYS A  68       1.104  13.279  -9.017  1.00 98.05           S  
ATOM    537  N   LYS A  69      -1.380  12.375  -6.731  1.00 97.06           N  
ATOM    538  CA  LYS A  69      -2.218  13.323  -6.003  1.00 97.06           C  
ATOM    539  C   LYS A  69      -1.376  14.425  -5.366  1.00 97.06           C  
ATOM    540  CB  LYS A  69      -3.036  12.603  -4.930  1.00 97.06           C  
ATOM    541  O   LYS A  69      -0.498  14.148  -4.547  1.00 97.06           O  
ATOM    542  CG  LYS A  69      -3.974  11.537  -5.478  1.00 97.06           C  
ATOM    543  CD  LYS A  69      -4.839  10.935  -4.378  1.00 97.06           C  
ATOM    544  CE  LYS A  69      -5.798   9.888  -4.930  1.00 97.06           C  
ATOM    545  NZ  LYS A  69      -6.838   9.507  -3.929  1.00 97.06           N  
ATOM    546  N   ILE A  70      -1.662  15.605  -5.812  1.00 95.52           N  
ATOM    547  CA  ILE A  70      -1.006  16.768  -5.223  1.00 95.52           C  
ATOM    548  C   ILE A  70      -2.055  17.715  -4.646  1.00 95.52           C  
ATOM    549  CB  ILE A  70      -0.129  17.507  -6.259  1.00 95.52           C  
ATOM    550  O   ILE A  70      -2.672  18.491  -5.380  1.00 95.52           O  
ATOM    551  CG1 ILE A  70       0.926  16.558  -6.839  1.00 95.52           C  
ATOM    552  CG2 ILE A  70       0.528  18.739  -5.629  1.00 95.52           C  
ATOM    553  CD1 ILE A  70       1.677  17.125  -8.036  1.00 95.52           C  
ATOM    554  N   THR A  71      -2.342  17.523  -3.330  1.00 92.91           N  
ATOM    555  CA  THR A  71      -3.279  18.363  -2.592  1.00 92.91           C  
ATOM    556  C   THR A  71      -2.610  18.968  -1.361  1.00 92.91           C  
ATOM    557  CB  THR A  71      -4.524  17.565  -2.163  1.00 92.91           C  
ATOM    558  O   THR A  71      -1.412  18.778  -1.143  1.00 92.91           O  
ATOM    559  CG2 THR A  71      -5.132  16.816  -3.344  1.00 92.91           C  
ATOM    560  OG1 THR A  71      -4.154  16.620  -1.151  1.00 92.91           O  
ATOM    561  N   ASN A  72      -3.384  19.688  -0.590  1.00 89.36           N  
ATOM    562  CA  ASN A  72      -2.849  20.237   0.651  1.00 89.36           C  
ATOM    563  C   ASN A  72      -2.494  19.135   1.644  1.00 89.36           C  
ATOM    564  CB  ASN A  72      -3.843  21.217   1.278  1.00 89.36           C  
ATOM    565  O   ASN A  72      -1.571  19.289   2.446  1.00 89.36           O  
ATOM    566  CG  ASN A  72      -3.987  22.496   0.477  1.00 89.36           C  
ATOM    567  ND2 ASN A  72      -5.082  23.214   0.697  1.00 89.36           N  
ATOM    568  OD1 ASN A  72      -3.121  22.835  -0.334  1.00 89.36           O  
ATOM    569  N   GLU A  73      -3.075  18.046   1.489  1.00 86.96           N  
ATOM    570  CA  GLU A  73      -2.966  16.963   2.461  1.00 86.96           C  
ATOM    571  C   GLU A  73      -2.112  15.820   1.920  1.00 86.96           C  
ATOM    572  CB  GLU A  73      -4.353  16.446   2.848  1.00 86.96           C  
ATOM    573  O   GLU A  73      -1.417  15.143   2.681  1.00 86.96           O  
ATOM    574  CG  GLU A  73      -5.210  17.470   3.579  1.00 86.96           C  
ATOM    575  CD  GLU A  73      -6.598  16.954   3.924  1.00 86.96           C  
ATOM    576  OE1 GLU A  73      -7.402  17.718   4.505  1.00 86.96           O  
ATOM    577  OE2 GLU A  73      -6.884  15.777   3.610  1.00 86.96           O  
ATOM    578  N   LEU A  74      -2.245  15.640   0.671  1.00 92.44           N  
ATOM    579  CA  LEU A  74      -1.554  14.502   0.074  1.00 92.44           C  
ATOM    580  C   LEU A  74      -0.573  14.962  -0.998  1.00 92.44           C  
ATOM    581  CB  LEU A  74      -2.561  13.518  -0.527  1.00 92.44           C  
ATOM    582  O   LEU A  74      -0.912  15.802  -1.835  1.00 92.44           O  
ATOM    583  CG  LEU A  74      -3.539  12.865   0.451  1.00 92.44           C  
ATOM    584  CD1 LEU A  74      -4.587  12.058  -0.307  1.00 92.44           C  
ATOM    585  CD2 LEU A  74      -2.792  11.983   1.445  1.00 92.44           C  
ATOM    586  N   SER A  75       0.554  14.422  -0.980  1.00 94.91           N  
ATOM    587  CA  SER A  75       1.540  14.632  -2.035  1.00 94.91           C  
ATOM    588  C   SER A  75       2.222  13.325  -2.422  1.00 94.91           C  
ATOM    589  CB  SER A  75       2.589  15.654  -1.593  1.00 94.91           C  
ATOM    590  O   SER A  75       2.951  12.738  -1.620  1.00 94.91           O  
ATOM    591  OG  SER A  75       3.530  15.887  -2.627  1.00 94.91           O  
ATOM    592  N   GLY A  76       1.898  12.816  -3.645  1.00 97.74           N  
ATOM    593  CA  GLY A  76       2.458  11.570  -4.144  1.00 97.74           C  
ATOM    594  C   GLY A  76       1.433  10.689  -4.832  1.00 97.74           C  
ATOM    595  O   GLY A  76       0.379  11.168  -5.256  1.00 97.74           O  
ATOM    596  N   TYR A  77       1.764   9.471  -5.026  1.00 98.50           N  
ATOM    597  CA  TYR A  77       0.882   8.502  -5.667  1.00 98.50           C  
ATOM    598  C   TYR A  77       0.025   7.778  -4.635  1.00 98.50           C  
ATOM    599  CB  TYR A  77       1.694   7.487  -6.475  1.00 98.50           C  
ATOM    600  O   TYR A  77       0.542   7.267  -3.639  1.00 98.50           O  
ATOM    601  CG  TYR A  77       2.279   8.052  -7.747  1.00 98.50           C  
ATOM    602  CD1 TYR A  77       1.504   8.175  -8.898  1.00 98.50           C  
ATOM    603  CD2 TYR A  77       3.606   8.463  -7.801  1.00 98.50           C  
ATOM    604  CE1 TYR A  77       2.038   8.693 -10.073  1.00 98.50           C  
ATOM    605  CE2 TYR A  77       4.151   8.983  -8.970  1.00 98.50           C  
ATOM    606  OH  TYR A  77       3.895   9.608 -11.260  1.00 98.50           O  
ATOM    607  CZ  TYR A  77       3.361   9.094 -10.099  1.00 98.50           C  
ATOM    608  N   PHE A  78      -1.276   7.698  -4.954  1.00 98.60           N  
ATOM    609  CA  PHE A  78      -2.198   7.068  -4.018  1.00 98.60           C  
ATOM    610  C   PHE A  78      -3.269   6.278  -4.761  1.00 98.60           C  
ATOM    611  CB  PHE A  78      -2.852   8.119  -3.115  1.00 98.60           C  
ATOM    612  O   PHE A  78      -3.622   6.614  -5.893  1.00 98.60           O  
ATOM    613  CG  PHE A  78      -1.916   8.714  -2.099  1.00 98.60           C  
ATOM    614  CD1 PHE A  78      -1.804   8.163  -0.829  1.00 98.60           C  
ATOM    615  CD2 PHE A  78      -1.146   9.827  -2.415  1.00 98.60           C  
ATOM    616  CE1 PHE A  78      -0.938   8.712   0.114  1.00 98.60           C  
ATOM    617  CE2 PHE A  78      -0.278  10.381  -1.479  1.00 98.60           C  
ATOM    618  CZ  PHE A  78      -0.177   9.823  -0.215  1.00 98.60           C  
ATOM    619  N   TYR A  79      -3.656   5.327  -4.169  1.00 98.61           N  
ATOM    620  CA  TYR A  79      -4.899   4.632  -4.484  1.00 98.61           C  
ATOM    621  C   TYR A  79      -5.944   4.863  -3.399  1.00 98.61           C  
ATOM    622  CB  TYR A  79      -4.648   3.131  -4.657  1.00 98.61           C  
ATOM    623  O   TYR A  79      -5.653   4.721  -2.209  1.00 98.61           O  
ATOM    624  CG  TYR A  79      -5.912   2.314  -4.771  1.00 98.61           C  
ATOM    625  CD1 TYR A  79      -6.294   1.439  -3.756  1.00 98.61           C  
ATOM    626  CD2 TYR A  79      -6.726   2.413  -5.894  1.00 98.61           C  
ATOM    627  CE1 TYR A  79      -7.456   0.683  -3.858  1.00 98.61           C  
ATOM    628  CE2 TYR A  79      -7.891   1.661  -6.007  1.00 98.61           C  
ATOM    629  OH  TYR A  79      -9.399   0.053  -5.091  1.00 98.61           O  
ATOM    630  CZ  TYR A  79      -8.247   0.800  -4.985  1.00 98.61           C  
ATOM    631  N   ASP A  80      -7.160   5.170  -3.822  1.00 98.11           N  
ATOM    632  CA  ASP A  80      -8.207   5.483  -2.854  1.00 98.11           C  
ATOM    633  C   ASP A  80      -9.251   4.370  -2.794  1.00 98.11           C  
ATOM    634  CB  ASP A  80      -8.877   6.814  -3.201  1.00 98.11           C  
ATOM    635  O   ASP A  80      -9.680   3.858  -3.830  1.00 98.11           O  
ATOM    636  CG  ASP A  80      -7.939   8.001  -3.076  1.00 98.11           C  
ATOM    637  OD1 ASP A  80      -7.158   8.061  -2.102  1.00 98.11           O  
ATOM    638  OD2 ASP A  80      -7.983   8.887  -3.957  1.00 98.11           O  
ATOM    639  N   THR A  81      -9.615   4.002  -1.624  1.00 98.29           N  
ATOM    640  CA  THR A  81     -10.743   3.123  -1.336  1.00 98.29           C  
ATOM    641  C   THR A  81     -11.566   3.663  -0.170  1.00 98.29           C  
ATOM    642  CB  THR A  81     -10.269   1.693  -1.014  1.00 98.29           C  
ATOM    643  O   THR A  81     -11.324   4.774   0.305  1.00 98.29           O  
ATOM    644  CG2 THR A  81      -9.516   1.649   0.312  1.00 98.29           C  
ATOM    645  OG1 THR A  81     -11.407   0.826  -0.934  1.00 98.29           O  
ATOM    646  N   THR A  82     -12.649   3.046   0.112  1.00 97.66           N  
ATOM    647  CA  THR A  82     -13.512   3.492   1.200  1.00 97.66           C  
ATOM    648  C   THR A  82     -13.724   2.373   2.215  1.00 97.66           C  
ATOM    649  CB  THR A  82     -14.876   3.973   0.670  1.00 97.66           C  
ATOM    650  O   THR A  82     -13.689   1.192   1.862  1.00 97.66           O  
ATOM    651  CG2 THR A  82     -14.710   5.151  -0.284  1.00 97.66           C  
ATOM    652  OG1 THR A  82     -15.518   2.897  -0.024  1.00 97.66           O  
ATOM    653  N   TYR A  83     -13.854   2.747   3.437  1.00 97.77           N  
ATOM    654  CA  TYR A  83     -14.112   1.828   4.540  1.00 97.77           C  
ATOM    655  C   TYR A  83     -15.281   2.310   5.391  1.00 97.77           C  
ATOM    656  CB  TYR A  83     -12.862   1.671   5.412  1.00 97.77           C  
ATOM    657  O   TYR A  83     -15.346   3.486   5.757  1.00 97.77           O  
ATOM    658  CG  TYR A  83     -13.056   0.746   6.589  1.00 97.77           C  
ATOM    659  CD1 TYR A  83     -13.360   1.249   7.852  1.00 97.77           C  
ATOM    660  CD2 TYR A  83     -12.934  -0.631   6.442  1.00 97.77           C  
ATOM    661  CE1 TYR A  83     -13.537   0.401   8.941  1.00 97.77           C  
ATOM    662  CE2 TYR A  83     -13.109  -1.489   7.523  1.00 97.77           C  
ATOM    663  OH  TYR A  83     -13.585  -1.809   9.840  1.00 97.77           O  
ATOM    664  CZ  TYR A  83     -13.410  -0.964   8.766  1.00 97.77           C  
ATOM    665  N   THR A  84     -16.242   1.367   5.634  1.00 97.66           N  
ATOM    666  CA  THR A  84     -17.328   1.671   6.559  1.00 97.66           C  
ATOM    667  C   THR A  84     -16.907   1.391   7.999  1.00 97.66           C  
ATOM    668  CB  THR A  84     -18.591   0.857   6.224  1.00 97.66           C  
ATOM    669  O   THR A  84     -16.699   0.236   8.377  1.00 97.66           O  
ATOM    670  CG2 THR A  84     -19.745   1.225   7.150  1.00 97.66           C  
ATOM    671  OG1 THR A  84     -18.978   1.121   4.869  1.00 97.66           O  
ATOM    672  N   VAL A  85     -16.932   2.449   8.831  1.00 97.45           N  
ATOM    673  CA  VAL A  85     -16.427   2.384  10.198  1.00 97.45           C  
ATOM    674  C   VAL A  85     -17.370   1.545  11.058  1.00 97.45           C  
ATOM    675  CB  VAL A  85     -16.261   3.793  10.809  1.00 97.45           C  
ATOM    676  O   VAL A  85     -18.586   1.749  11.037  1.00 97.45           O  
ATOM    677  CG1 VAL A  85     -15.838   3.700  12.274  1.00 97.45           C  
ATOM    678  CG2 VAL A  85     -15.245   4.605  10.008  1.00 97.45           C  
ATOM    679  N   ARG A  86     -16.734   0.510  11.681  1.00 96.92           N  
ATOM    680  CA  ARG A  86     -17.476  -0.334  12.611  1.00 96.92           C  
ATOM    681  C   ARG A  86     -17.421   0.232  14.027  1.00 96.92           C  
ATOM    682  CB  ARG A  86     -16.929  -1.763  12.596  1.00 96.92           C  
ATOM    683  O   ARG A  86     -16.516   1.000  14.359  1.00 96.92           O  
ATOM    684  CG  ARG A  86     -17.047  -2.453  11.247  1.00 96.92           C  
ATOM    685  CD  ARG A  86     -16.361  -3.813  11.247  1.00 96.92           C  
ATOM    686  NE  ARG A  86     -16.435  -4.454   9.937  1.00 96.92           N  
ATOM    687  NH1 ARG A  86     -15.225  -6.323  10.555  1.00 96.92           N  
ATOM    688  NH2 ARG A  86     -16.021  -6.122   8.414  1.00 96.92           N  
ATOM    689  CZ  ARG A  86     -15.894  -5.631   9.638  1.00 96.92           C  
ATOM    690  N   PRO A  87     -18.446  -0.189  14.843  1.00 97.32           N  
ATOM    691  CA  PRO A  87     -18.404   0.267  16.234  1.00 97.32           C  
ATOM    692  C   PRO A  87     -17.098  -0.097  16.935  1.00 97.32           C  
ATOM    693  CB  PRO A  87     -19.590  -0.456  16.878  1.00 97.32           C  
ATOM    694  O   PRO A  87     -16.585  -1.205  16.756  1.00 97.32           O  
ATOM    695  CG  PRO A  87     -20.541  -0.707  15.753  1.00 97.32           C  
ATOM    696  CD  PRO A  87     -19.746  -0.975  14.507  1.00 97.32           C  
ATOM    697  N   ASN A  88     -16.434   0.871  17.503  1.00 94.45           N  
ATOM    698  CA  ASN A  88     -15.249   0.723  18.342  1.00 94.45           C  
ATOM    699  C   ASN A  88     -13.979   0.620  17.503  1.00 94.45           C  
ATOM    700  CB  ASN A  88     -15.385  -0.499  19.252  1.00 94.45           C  
ATOM    701  O   ASN A  88     -12.943   0.163  17.991  1.00 94.45           O  
ATOM    702  CG  ASN A  88     -16.540  -0.376  20.227  1.00 94.45           C  
ATOM    703  ND2 ASN A  88     -17.245  -1.478  20.454  1.00 94.45           N  
ATOM    704  OD1 ASN A  88     -16.797   0.702  20.770  1.00 94.45           O  
ATOM    705  N   ASP A  89     -14.153   0.917  16.237  1.00 96.09           N  
ATOM    706  CA  ASP A  89     -12.974   0.972  15.378  1.00 96.09           C  
ATOM    707  C   ASP A  89     -12.012   2.065  15.835  1.00 96.09           C  
ATOM    708  CB  ASP A  89     -13.382   1.204  13.921  1.00 96.09           C  
ATOM    709  O   ASP A  89     -12.441   3.142  16.253  1.00 96.09           O  
ATOM    710  CG  ASP A  89     -13.759  -0.077  13.199  1.00 96.09           C  
ATOM    711  OD1 ASP A  89     -13.585  -1.174  13.772  1.00 96.09           O  
ATOM    712  OD2 ASP A  89     -14.232   0.011  12.045  1.00 96.09           O  
ATOM    713  N   ILE A  90     -10.762   1.766  15.841  1.00 94.84           N  
ATOM    714  CA  ILE A  90      -9.718   2.784  15.870  1.00 94.84           C  
ATOM    715  C   ILE A  90      -8.884   2.703  14.593  1.00 94.84           C  
ATOM    716  CB  ILE A  90      -8.812   2.629  17.112  1.00 94.84           C  
ATOM    717  O   ILE A  90      -8.790   1.643  13.971  1.00 94.84           O  
ATOM    718  CG1 ILE A  90      -8.117   1.263  17.100  1.00 94.84           C  
ATOM    719  CG2 ILE A  90      -9.621   2.821  18.398  1.00 94.84           C  
ATOM    720  CD1 ILE A  90      -7.071   1.090  18.193  1.00 94.84           C  
ATOM    721  N   PHE A  91      -8.410   3.876  14.091  1.00 95.18           N  
ATOM    722  CA  PHE A  91      -7.773   3.938  12.781  1.00 95.18           C  
ATOM    723  C   PHE A  91      -6.561   3.015  12.724  1.00 95.18           C  
ATOM    724  CB  PHE A  91      -7.354   5.374  12.453  1.00 95.18           C  
ATOM    725  O   PHE A  91      -6.331   2.345  11.715  1.00 95.18           O  
ATOM    726  CG  PHE A  91      -6.699   5.524  11.106  1.00 95.18           C  
ATOM    727  CD1 PHE A  91      -5.324   5.689  11.001  1.00 95.18           C  
ATOM    728  CD2 PHE A  91      -7.460   5.498   9.945  1.00 95.18           C  
ATOM    729  CE1 PHE A  91      -4.715   5.827   9.756  1.00 95.18           C  
ATOM    730  CE2 PHE A  91      -6.859   5.635   8.697  1.00 95.18           C  
ATOM    731  CZ  PHE A  91      -5.487   5.801   8.604  1.00 95.18           C  
ATOM    732  N   SER A  92      -5.816   3.005  13.832  1.00 93.38           N  
ATOM    733  CA  SER A  92      -4.614   2.176  13.829  1.00 93.38           C  
ATOM    734  C   SER A  92      -4.949   0.718  13.535  1.00 93.38           C  
ATOM    735  CB  SER A  92      -3.886   2.281  15.170  1.00 93.38           C  
ATOM    736  O   SER A  92      -4.201   0.032  12.835  1.00 93.38           O  
ATOM    737  OG  SER A  92      -4.744   1.915  16.237  1.00 93.38           O  
ATOM    738  N   ASN A  93      -6.064   0.220  14.009  1.00 95.02           N  
ATOM    739  CA  ASN A  93      -6.482  -1.150  13.734  1.00 95.02           C  
ATOM    740  C   ASN A  93      -6.947  -1.316  12.290  1.00 95.02           C  
ATOM    741  CB  ASN A  93      -7.589  -1.577  14.701  1.00 95.02           C  
ATOM    742  O   ASN A  93      -6.625  -2.313  11.641  1.00 95.02           O  
ATOM    743  CG  ASN A  93      -7.075  -1.823  16.106  1.00 95.02           C  
ATOM    744  ND2 ASN A  93      -7.990  -2.061  17.039  1.00 95.02           N  
ATOM    745  OD1 ASN A  93      -5.866  -1.798  16.351  1.00 95.02           O  
ATOM    746  N   ILE A  94      -7.635  -0.319  11.865  1.00 95.98           N  
ATOM    747  CA  ILE A  94      -8.091  -0.362  10.481  1.00 95.98           C  
ATOM    748  C   ILE A  94      -6.888  -0.422   9.542  1.00 95.98           C  
ATOM    749  CB  ILE A  94      -8.977   0.857  10.139  1.00 95.98           C  
ATOM    750  O   ILE A  94      -6.828  -1.275   8.653  1.00 95.98           O  
ATOM    751  CG1 ILE A  94     -10.266   0.830  10.969  1.00 95.98           C  
ATOM    752  CG2 ILE A  94      -9.292   0.892   8.640  1.00 95.98           C  
ATOM    753  CD1 ILE A  94     -11.072   2.120  10.902  1.00 95.98           C  
ATOM    754  N   SER A  95      -5.950   0.427   9.785  1.00 96.40           N  
ATOM    755  CA  SER A  95      -4.751   0.479   8.954  1.00 96.40           C  
ATOM    756  C   SER A  95      -3.967  -0.827   9.033  1.00 96.40           C  
ATOM    757  CB  SER A  95      -3.857   1.646   9.375  1.00 96.40           C  
ATOM    758  O   SER A  95      -3.631  -1.418   8.004  1.00 96.40           O  
ATOM    759  OG  SER A  95      -2.687   1.697   8.577  1.00 96.40           O  
ATOM    760  N   ASP A  96      -3.756  -1.420  10.217  1.00 94.90           N  
ATOM    761  CA  ASP A  96      -2.874  -2.561  10.440  1.00 94.90           C  
ATOM    762  C   ASP A  96      -3.562  -3.870  10.057  1.00 94.90           C  
ATOM    763  CB  ASP A  96      -2.423  -2.613  11.901  1.00 94.90           C  
ATOM    764  O   ASP A  96      -2.963  -4.722   9.397  1.00 94.90           O  
ATOM    765  CG  ASP A  96      -1.442  -1.510  12.259  1.00 94.90           C  
ATOM    766  OD1 ASP A  96      -0.874  -0.879  11.342  1.00 94.90           O  
ATOM    767  OD2 ASP A  96      -1.234  -1.272  13.468  1.00 94.90           O  
ATOM    768  N   LEU A  97      -4.873  -3.963  10.338  1.00 94.51           N  
ATOM    769  CA  LEU A  97      -5.525  -5.261  10.204  1.00 94.51           C  
ATOM    770  C   LEU A  97      -6.264  -5.364   8.874  1.00 94.51           C  
ATOM    771  CB  LEU A  97      -6.500  -5.493  11.362  1.00 94.51           C  
ATOM    772  O   LEU A  97      -6.455  -6.464   8.349  1.00 94.51           O  
ATOM    773  CG  LEU A  97      -5.890  -5.529  12.764  1.00 94.51           C  
ATOM    774  CD1 LEU A  97      -6.981  -5.732  13.811  1.00 94.51           C  
ATOM    775  CD2 LEU A  97      -4.837  -6.628  12.862  1.00 94.51           C  
ATOM    776  N   ILE A  98      -6.628  -4.210   8.310  1.00 96.77           N  
ATOM    777  CA  ILE A  98      -7.442  -4.244   7.099  1.00 96.77           C  
ATOM    778  C   ILE A  98      -6.589  -3.855   5.894  1.00 96.77           C  
ATOM    779  CB  ILE A  98      -8.666  -3.309   7.215  1.00 96.77           C  
ATOM    780  O   ILE A  98      -6.669  -4.488   4.839  1.00 96.77           O  
ATOM    781  CG1 ILE A  98      -9.505  -3.677   8.444  1.00 96.77           C  
ATOM    782  CG2 ILE A  98      -9.511  -3.365   5.938  1.00 96.77           C  
ATOM    783  CD1 ILE A  98     -10.087  -5.083   8.397  1.00 96.77           C  
ATOM    784  N   TYR A  99      -5.661  -2.928   6.072  1.00 97.63           N  
ATOM    785  CA  TYR A  99      -4.939  -2.396   4.922  1.00 97.63           C  
ATOM    786  C   TYR A  99      -3.437  -2.596   5.082  1.00 97.63           C  
ATOM    787  CB  TYR A  99      -5.251  -0.909   4.732  1.00 97.63           C  
ATOM    788  O   TYR A  99      -2.641  -1.831   4.532  1.00 97.63           O  
ATOM    789  CG  TYR A  99      -6.687  -0.632   4.360  1.00 97.63           C  
ATOM    790  CD1 TYR A  99      -7.171  -0.944   3.092  1.00 97.63           C  
ATOM    791  CD2 TYR A  99      -7.563  -0.059   5.276  1.00 97.63           C  
ATOM    792  CE1 TYR A  99      -8.494  -0.689   2.744  1.00 97.63           C  
ATOM    793  CE2 TYR A  99      -8.887   0.201   4.939  1.00 97.63           C  
ATOM    794  OH  TYR A  99     -10.653   0.136   3.334  1.00 97.63           O  
ATOM    795  CZ  TYR A  99      -9.343  -0.118   3.673  1.00 97.63           C  
ATOM    796  N   SER A 100      -3.076  -3.550   5.943  1.00 97.23           N  
ATOM    797  CA  SER A 100      -1.708  -4.028   6.111  1.00 97.23           C  
ATOM    798  C   SER A 100      -0.778  -2.901   6.549  1.00 97.23           C  
ATOM    799  CB  SER A 100      -1.192  -4.649   4.813  1.00 97.23           C  
ATOM    800  O   SER A 100       0.372  -2.832   6.110  1.00 97.23           O  
ATOM    801  OG  SER A 100      -2.019  -5.727   4.408  1.00 97.23           O  
ATOM    802  N   GLY A 101      -1.370  -1.917   7.225  1.00 96.91           N  
ATOM    803  CA  GLY A 101      -0.545  -0.835   7.736  1.00 96.91           C  
ATOM    804  C   GLY A 101      -0.212   0.209   6.686  1.00 96.91           C  
ATOM    805  O   GLY A 101       0.689   1.027   6.879  1.00 96.91           O  
ATOM    806  N   GLN A 102      -0.885   0.141   5.570  1.00 97.86           N  
ATOM    807  CA  GLN A 102      -0.463   0.946   4.429  1.00 97.86           C  
ATOM    808  C   GLN A 102      -1.367   2.162   4.248  1.00 97.86           C  
ATOM    809  CB  GLN A 102      -0.452   0.105   3.152  1.00 97.86           C  
ATOM    810  O   GLN A 102      -1.201   2.930   3.298  1.00 97.86           O  
ATOM    811  CG  GLN A 102       0.514  -1.071   3.198  1.00 97.86           C  
ATOM    812  CD  GLN A 102       0.366  -2.000   2.007  1.00 97.86           C  
ATOM    813  NE2 GLN A 102       0.730  -3.264   2.192  1.00 97.86           N  
ATOM    814  OE1 GLN A 102      -0.073  -1.585   0.930  1.00 97.86           O  
ATOM    815  N   ALA A 103      -2.276   2.318   5.193  1.00 97.16           N  
ATOM    816  CA  ALA A 103      -3.213   3.429   5.050  1.00 97.16           C  
ATOM    817  C   ALA A 103      -2.599   4.733   5.550  1.00 97.16           C  
ATOM    818  CB  ALA A 103      -4.509   3.132   5.802  1.00 97.16           C  
ATOM    819  O   ALA A 103      -2.006   4.774   6.631  1.00 97.16           O  
ATOM    820  N   TRP A 104      -2.710   5.761   4.734  1.00 95.68           N  
ATOM    821  CA  TRP A 104      -2.293   7.101   5.134  1.00 95.68           C  
ATOM    822  C   TRP A 104      -3.101   7.587   6.333  1.00 95.68           C  
ATOM    823  CB  TRP A 104      -2.446   8.082   3.968  1.00 95.68           C  
ATOM    824  O   TRP A 104      -4.326   7.454   6.359  1.00 95.68           O  
ATOM    825  CG  TRP A 104      -1.817   9.420   4.212  1.00 95.68           C  
ATOM    826  CD1 TRP A 104      -2.461  10.604   4.443  1.00 95.68           C  
ATOM    827  CD2 TRP A 104      -0.416   9.712   4.246  1.00 95.68           C  
ATOM    828  CE2 TRP A 104      -0.284  11.095   4.502  1.00 95.68           C  
ATOM    829  CE3 TRP A 104       0.741   8.938   4.084  1.00 95.68           C  
ATOM    830  NE1 TRP A 104      -1.545  11.615   4.618  1.00 95.68           N  
ATOM    831  CH2 TRP A 104       2.077  10.940   4.439  1.00 95.68           C  
ATOM    832  CZ2 TRP A 104       0.962  11.720   4.601  1.00 95.68           C  
ATOM    833  CZ3 TRP A 104       1.979   9.562   4.183  1.00 95.68           C  
ATOM    834  N   PRO A 105      -2.394   8.120   7.308  1.00 93.41           N  
ATOM    835  CA  PRO A 105      -3.061   8.503   8.555  1.00 93.41           C  
ATOM    836  C   PRO A 105      -4.149   9.552   8.344  1.00 93.41           C  
ATOM    837  CB  PRO A 105      -1.920   9.063   9.408  1.00 93.41           C  
ATOM    838  O   PRO A 105      -4.000  10.441   7.502  1.00 93.41           O  
ATOM    839  CG  PRO A 105      -0.683   8.431   8.854  1.00 93.41           C  
ATOM    840  CD  PRO A 105      -0.872   8.226   7.379  1.00 93.41           C  
ATOM    841  N   VAL A 106      -5.206   9.278   8.999  1.00 88.11           N  
ATOM    842  CA  VAL A 106      -6.305  10.238   9.002  1.00 88.11           C  
ATOM    843  C   VAL A 106      -6.420  10.887  10.380  1.00 88.11           C  
ATOM    844  CB  VAL A 106      -7.643   9.569   8.615  1.00 88.11           C  
ATOM    845  O   VAL A 106      -6.029  10.293  11.387  1.00 88.11           O  
ATOM    846  CG1 VAL A 106      -7.569   8.991   7.203  1.00 88.11           C  
ATOM    847  CG2 VAL A 106      -8.007   8.481   9.623  1.00 88.11           C  
ATOM    848  N   THR A 107      -6.759  12.186  10.346  1.00 85.22           N  
ATOM    849  CA  THR A 107      -6.974  12.910  11.594  1.00 85.22           C  
ATOM    850  C   THR A 107      -8.462  12.991  11.923  1.00 85.22           C  
ATOM    851  CB  THR A 107      -6.383  14.330  11.525  1.00 85.22           C  
ATOM    852  O   THR A 107      -9.308  12.793  11.048  1.00 85.22           O  
ATOM    853  CG2 THR A 107      -4.888  14.290  11.225  1.00 85.22           C  
ATOM    854  OG1 THR A 107      -7.047  15.068  10.491  1.00 85.22           O  
ATOM    855  N   GLY A 108      -8.736  12.867  13.229  1.00 86.18           N  
ATOM    856  CA  GLY A 108     -10.114  13.079  13.644  1.00 86.18           C  
ATOM    857  C   GLY A 108     -10.738  11.855  14.287  1.00 86.18           C  
ATOM    858  O   GLY A 108     -10.147  10.773  14.281  1.00 86.18           O  
ATOM    859  N   THR A 109     -11.873  12.102  14.843  1.00 90.58           N  
ATOM    860  CA  THR A 109     -12.630  11.060  15.528  1.00 90.58           C  
ATOM    861  C   THR A 109     -13.431  10.228  14.531  1.00 90.58           C  
ATOM    862  CB  THR A 109     -13.582  11.661  16.580  1.00 90.58           C  
ATOM    863  O   THR A 109     -13.984  10.766  13.569  1.00 90.58           O  
ATOM    864  CG2 THR A 109     -14.293  10.566  17.368  1.00 90.58           C  
ATOM    865  OG1 THR A 109     -12.829  12.475  17.487  1.00 90.58           O  
ATOM    866  N   LEU A 110     -13.414   8.951  14.717  1.00 95.02           N  
ATOM    867  CA  LEU A 110     -14.163   8.035  13.864  1.00 95.02           C  
ATOM    868  C   LEU A 110     -15.559   7.787  14.426  1.00 95.02           C  
ATOM    869  CB  LEU A 110     -13.416   6.707  13.717  1.00 95.02           C  
ATOM    870  O   LEU A 110     -15.720   7.586  15.632  1.00 95.02           O  
ATOM    871  CG  LEU A 110     -11.998   6.786  13.151  1.00 95.02           C  
ATOM    872  CD1 LEU A 110     -11.378   5.394  13.077  1.00 95.02           C  
ATOM    873  CD2 LEU A 110     -12.006   7.446  11.776  1.00 95.02           C  
ATOM    874  N   PHE A 111     -16.513   7.828  13.482  1.00 95.73           N  
ATOM    875  CA  PHE A 111     -17.901   7.579  13.853  1.00 95.73           C  
ATOM    876  C   PHE A 111     -18.436   6.338  13.149  1.00 95.73           C  
ATOM    877  CB  PHE A 111     -18.775   8.791  13.517  1.00 95.73           C  
ATOM    878  O   PHE A 111     -18.180   6.134  11.960  1.00 95.73           O  
ATOM    879  CG  PHE A 111     -18.373  10.048  14.240  1.00 95.73           C  
ATOM    880  CD1 PHE A 111     -18.806  10.288  15.539  1.00 95.73           C  
ATOM    881  CD2 PHE A 111     -17.563  10.991  13.621  1.00 95.73           C  
ATOM    882  CE1 PHE A 111     -18.436  11.451  16.211  1.00 95.73           C  
ATOM    883  CE2 PHE A 111     -17.189  12.155  14.287  1.00 95.73           C  
ATOM    884  CZ  PHE A 111     -17.627  12.384  15.581  1.00 95.73           C  
ATOM    885  N   PRO A 112     -19.154   5.463  13.892  1.00 97.37           N  
ATOM    886  CA  PRO A 112     -19.742   4.269  13.279  1.00 97.37           C  
ATOM    887  C   PRO A 112     -20.623   4.597  12.076  1.00 97.37           C  
ATOM    888  CB  PRO A 112     -20.570   3.662  14.414  1.00 97.37           C  
ATOM    889  O   PRO A 112     -21.340   5.601  12.086  1.00 97.37           O  
ATOM    890  CG  PRO A 112     -19.900   4.126  15.667  1.00 97.37           C  
ATOM    891  CD  PRO A 112     -19.369   5.512  15.438  1.00 97.37           C  
ATOM    892  N   GLU A 113     -20.402   3.827  10.948  1.00 95.53           N  
ATOM    893  CA  GLU A 113     -21.172   3.882   9.709  1.00 95.53           C  
ATOM    894  C   GLU A 113     -20.703   5.028   8.818  1.00 95.53           C  
ATOM    895  CB  GLU A 113     -22.666   4.027  10.011  1.00 95.53           C  
ATOM    896  O   GLU A 113     -21.268   5.260   7.747  1.00 95.53           O  
ATOM    897  CG  GLU A 113     -23.254   2.858  10.788  1.00 95.53           C  
ATOM    898  CD  GLU A 113     -23.110   1.527  10.068  1.00 95.53           C  
ATOM    899  OE1 GLU A 113     -22.672   0.539  10.701  1.00 95.53           O  
ATOM    900  OE2 GLU A 113     -23.439   1.471   8.862  1.00 95.53           O  
ATOM    901  N   GLU A 114     -19.683   5.712   9.389  1.00 95.98           N  
ATOM    902  CA  GLU A 114     -19.025   6.698   8.537  1.00 95.98           C  
ATOM    903  C   GLU A 114     -18.290   6.025   7.380  1.00 95.98           C  
ATOM    904  CB  GLU A 114     -18.050   7.550   9.354  1.00 95.98           C  
ATOM    905  O   GLU A 114     -17.690   4.963   7.554  1.00 95.98           O  
ATOM    906  CG  GLU A 114     -17.291   8.578   8.528  1.00 95.98           C  
ATOM    907  CD  GLU A 114     -16.184   9.274   9.305  1.00 95.98           C  
ATOM    908  OE1 GLU A 114     -15.520  10.174   8.742  1.00 95.98           O  
ATOM    909  OE2 GLU A 114     -15.979   8.915  10.486  1.00 95.98           O  
ATOM    910  N   HIS A 115     -18.404   6.603   6.165  1.00 95.92           N  
ATOM    911  CA  HIS A 115     -17.623   6.124   5.030  1.00 95.92           C  
ATOM    912  C   HIS A 115     -16.279   6.841   4.945  1.00 95.92           C  
ATOM    913  CB  HIS A 115     -18.401   6.312   3.727  1.00 95.92           C  
ATOM    914  O   HIS A 115     -16.188   7.932   4.379  1.00 95.92           O  
ATOM    915  CG  HIS A 115     -19.666   5.517   3.664  1.00 95.92           C  
ATOM    916  CD2 HIS A 115     -20.948   5.863   3.930  1.00 95.92           C  
ATOM    917  ND1 HIS A 115     -19.694   4.190   3.291  1.00 95.92           N  
ATOM    918  CE1 HIS A 115     -20.942   3.754   3.330  1.00 95.92           C  
ATOM    919  NE2 HIS A 115     -21.722   4.750   3.715  1.00 95.92           N  
ATOM    920  N   LEU A 116     -15.321   6.218   5.508  1.00 96.31           N  
ATOM    921  CA  LEU A 116     -13.977   6.771   5.639  1.00 96.31           C  
ATOM    922  C   LEU A 116     -13.181   6.572   4.354  1.00 96.31           C  
ATOM    923  CB  LEU A 116     -13.242   6.122   6.814  1.00 96.31           C  
ATOM    924  O   LEU A 116     -13.095   5.456   3.838  1.00 96.31           O  
ATOM    925  CG  LEU A 116     -11.817   6.611   7.076  1.00 96.31           C  
ATOM    926  CD1 LEU A 116     -11.829   8.075   7.501  1.00 96.31           C  
ATOM    927  CD2 LEU A 116     -11.141   5.747   8.136  1.00 96.31           C  
ATOM    928  N   SER A 117     -12.666   7.698   3.813  1.00 96.16           N  
ATOM    929  CA  SER A 117     -11.750   7.599   2.682  1.00 96.16           C  
ATOM    930  C   SER A 117     -10.378   7.101   3.124  1.00 96.16           C  
ATOM    931  CB  SER A 117     -11.610   8.952   1.984  1.00 96.16           C  
ATOM    932  O   SER A 117      -9.763   7.677   4.024  1.00 96.16           O  
ATOM    933  OG  SER A 117     -12.841   9.350   1.406  1.00 96.16           O  
ATOM    934  N   ILE A 118      -9.987   6.018   2.521  1.00 97.78           N  
ATOM    935  CA  ILE A 118      -8.685   5.430   2.814  1.00 97.78           C  
ATOM    936  C   ILE A 118      -7.726   5.694   1.655  1.00 97.78           C  
ATOM    937  CB  ILE A 118      -8.798   3.912   3.081  1.00 97.78           C  
ATOM    938  O   ILE A 118      -8.003   5.318   0.514  1.00 97.78           O  
ATOM    939  CG1 ILE A 118      -9.795   3.642   4.213  1.00 97.78           C  
ATOM    940  CG2 ILE A 118      -7.424   3.318   3.408  1.00 97.78           C  
ATOM    941  CD1 ILE A 118      -9.393   4.247   5.551  1.00 97.78           C  
ATOM    942  N   HIS A 119      -6.671   6.395   1.999  1.00 98.01           N  
ATOM    943  CA  HIS A 119      -5.630   6.658   1.012  1.00 98.01           C  
ATOM    944  C   HIS A 119      -4.426   5.747   1.226  1.00 98.01           C  
ATOM    945  CB  HIS A 119      -5.195   8.124   1.070  1.00 98.01           C  
ATOM    946  O   HIS A 119      -3.799   5.777   2.288  1.00 98.01           O  
ATOM    947  CG  HIS A 119      -6.338   9.089   1.066  1.00 98.01           C  
ATOM    948  CD2 HIS A 119      -6.807   9.916   2.029  1.00 98.01           C  
ATOM    949  ND1 HIS A 119      -7.148   9.277  -0.033  1.00 98.01           N  
ATOM    950  CE1 HIS A 119      -8.068  10.183   0.256  1.00 98.01           C  
ATOM    951  NE2 HIS A 119      -7.883  10.587   1.501  1.00 98.01           N  
ATOM    952  N   ILE A 120      -4.159   4.919   0.171  1.00 98.34           N  
ATOM    953  CA  ILE A 120      -3.038   3.990   0.259  1.00 98.34           C  
ATOM    954  C   ILE A 120      -1.932   4.423  -0.701  1.00 98.34           C  
ATOM    955  CB  ILE A 120      -3.478   2.542  -0.049  1.00 98.34           C  
ATOM    956  O   ILE A 120      -2.144   4.483  -1.915  1.00 98.34           O  
ATOM    957  CG1 ILE A 120      -4.623   2.123   0.881  1.00 98.34           C  
ATOM    958  CG2 ILE A 120      -2.293   1.579   0.073  1.00 98.34           C  
ATOM    959  CD1 ILE A 120      -5.272   0.798   0.505  1.00 98.34           C  
ATOM    960  N   PRO A 121      -0.765   4.721  -0.112  1.00 98.04           N  
ATOM    961  CA  PRO A 121       0.335   5.057  -1.019  1.00 98.04           C  
ATOM    962  C   PRO A 121       0.671   3.923  -1.985  1.00 98.04           C  
ATOM    963  CB  PRO A 121       1.505   5.330  -0.069  1.00 98.04           C  
ATOM    964  O   PRO A 121       0.626   2.750  -1.605  1.00 98.04           O  
ATOM    965  CG  PRO A 121       0.865   5.648   1.243  1.00 98.04           C  
ATOM    966  CD  PRO A 121      -0.426   4.885   1.342  1.00 98.04           C  
ATOM    967  N   CYS A 122       0.865   4.251  -3.177  1.00 98.60           N  
ATOM    968  CA  CYS A 122       1.297   3.388  -4.271  1.00 98.60           C  
ATOM    969  C   CYS A 122       2.320   4.096  -5.152  1.00 98.60           C  
ATOM    970  CB  CYS A 122       0.099   2.953  -5.114  1.00 98.60           C  
ATOM    971  O   CYS A 122       2.826   5.160  -4.791  1.00 98.60           O  
ATOM    972  SG  CYS A 122      -0.719   4.313  -5.975  1.00 98.60           S  
ATOM    973  N   GLY A 123       2.724   3.373  -6.253  1.00 97.75           N  
ATOM    974  CA  GLY A 123       3.753   4.035  -7.039  1.00 97.75           C  
ATOM    975  C   GLY A 123       3.765   3.600  -8.493  1.00 97.75           C  
ATOM    976  O   GLY A 123       3.254   2.530  -8.830  1.00 97.75           O  
ATOM    977  N   CYS A 124       4.269   4.521  -9.332  1.00 97.86           N  
ATOM    978  CA  CYS A 124       4.465   4.284 -10.758  1.00 97.86           C  
ATOM    979  C   CYS A 124       5.948   4.193 -11.096  1.00 97.86           C  
ATOM    980  CB  CYS A 124       3.812   5.394 -11.581  1.00 97.86           C  
ATOM    981  O   CYS A 124       6.775   4.851 -10.463  1.00 97.86           O  
ATOM    982  SG  CYS A 124       2.016   5.475 -11.398  1.00 97.86           S  
ATOM    983  N   SER A 125       6.260   3.253 -11.949  1.00 96.10           N  
ATOM    984  CA  SER A 125       7.621   3.107 -12.452  1.00 96.10           C  
ATOM    985  C   SER A 125       7.738   3.611 -13.886  1.00 96.10           C  
ATOM    986  CB  SER A 125       8.066   1.645 -12.380  1.00 96.10           C  
ATOM    987  O   SER A 125       6.846   3.381 -14.706  1.00 96.10           O  
ATOM    988  OG  SER A 125       9.358   1.484 -12.939  1.00 96.10           O  
ATOM    989  N   GLU A 126       8.784   4.330 -14.134  1.00 93.48           N  
ATOM    990  CA  GLU A 126       9.032   4.792 -15.497  1.00 93.48           C  
ATOM    991  C   GLU A 126       9.554   3.660 -16.377  1.00 93.48           C  
ATOM    992  CB  GLU A 126      10.023   5.959 -15.498  1.00 93.48           C  
ATOM    993  O   GLU A 126       9.584   3.783 -17.603  1.00 93.48           O  
ATOM    994  CG  GLU A 126       9.479   7.228 -14.859  1.00 93.48           C  
ATOM    995  CD  GLU A 126      10.386   8.433 -15.050  1.00 93.48           C  
ATOM    996  OE1 GLU A 126       9.996   9.555 -14.658  1.00 93.48           O  
ATOM    997  OE2 GLU A 126      11.497   8.252 -15.598  1.00 93.48           O  
ATOM    998  N   ASN A 127       9.975   2.688 -15.759  1.00 94.40           N  
ATOM    999  CA  ASN A 127      10.372   1.469 -16.455  1.00 94.40           C  
ATOM   1000  C   ASN A 127       9.172   0.569 -16.740  1.00 94.40           C  
ATOM   1001  CB  ASN A 127      11.426   0.709 -15.648  1.00 94.40           C  
ATOM   1002  O   ASN A 127       8.546   0.052 -15.813  1.00 94.40           O  
ATOM   1003  CG  ASN A 127      12.007  -0.468 -16.408  1.00 94.40           C  
ATOM   1004  ND2 ASN A 127      13.250  -0.817 -16.099  1.00 94.40           N  
ATOM   1005  OD1 ASN A 127      11.345  -1.057 -17.265  1.00 94.40           O  
ATOM   1006  N   GLU A 128       8.910   0.317 -18.013  1.00 92.16           N  
ATOM   1007  CA  GLU A 128       7.710  -0.394 -18.444  1.00 92.16           C  
ATOM   1008  C   GLU A 128       7.791  -1.876 -18.091  1.00 92.16           C  
ATOM   1009  CB  GLU A 128       7.495  -0.223 -19.950  1.00 92.16           C  
ATOM   1010  O   GLU A 128       6.784  -2.587 -18.138  1.00 92.16           O  
ATOM   1011  CG  GLU A 128       7.169   1.204 -20.366  1.00 92.16           C  
ATOM   1012  CD  GLU A 128       6.906   1.349 -21.857  1.00 92.16           C  
ATOM   1013  OE1 GLU A 128       6.545   2.461 -22.304  1.00 92.16           O  
ATOM   1014  OE2 GLU A 128       7.062   0.342 -22.583  1.00 92.16           O  
ATOM   1015  N   SER A 129       8.951  -2.302 -17.721  1.00 95.22           N  
ATOM   1016  CA  SER A 129       9.121  -3.705 -17.360  1.00 95.22           C  
ATOM   1017  C   SER A 129       8.988  -3.908 -15.854  1.00 95.22           C  
ATOM   1018  CB  SER A 129      10.480  -4.221 -17.834  1.00 95.22           C  
ATOM   1019  O   SER A 129       9.321  -4.976 -15.335  1.00 95.22           O  
ATOM   1020  OG  SER A 129      10.596  -4.111 -19.243  1.00 95.22           O  
ATOM   1021  N   GLN A 130       8.614  -2.835 -15.186  1.00 97.00           N  
ATOM   1022  CA  GLN A 130       8.481  -2.904 -13.734  1.00 97.00           C  
ATOM   1023  C   GLN A 130       7.083  -2.482 -13.290  1.00 97.00           C  
ATOM   1024  CB  GLN A 130       9.534  -2.027 -13.056  1.00 97.00           C  
ATOM   1025  O   GLN A 130       6.431  -1.676 -13.958  1.00 97.00           O  
ATOM   1026  CG  GLN A 130      10.961  -2.523 -13.243  1.00 97.00           C  
ATOM   1027  CD  GLN A 130      11.996  -1.549 -12.712  1.00 97.00           C  
ATOM   1028  NE2 GLN A 130      13.220  -2.030 -12.522  1.00 97.00           N  
ATOM   1029  OE1 GLN A 130      11.698  -0.375 -12.474  1.00 97.00           O  
ATOM   1030  N   ILE A 131       6.678  -3.075 -12.243  1.00 98.24           N  
ATOM   1031  CA  ILE A 131       5.496  -2.640 -11.507  1.00 98.24           C  
ATOM   1032  C   ILE A 131       5.843  -2.462 -10.031  1.00 98.24           C  
ATOM   1033  CB  ILE A 131       4.330  -3.641 -11.667  1.00 98.24           C  
ATOM   1034  O   ILE A 131       6.621  -3.239  -9.471  1.00 98.24           O  
ATOM   1035  CG1 ILE A 131       3.036  -3.049 -11.098  1.00 98.24           C  
ATOM   1036  CG2 ILE A 131       4.667  -4.974 -10.990  1.00 98.24           C  
ATOM   1037  CD1 ILE A 131       1.773  -3.761 -11.562  1.00 98.24           C  
ATOM   1038  N   VAL A 132       5.306  -1.347  -9.483  1.00 98.70           N  
ATOM   1039  CA  VAL A 132       5.684  -1.033  -8.110  1.00 98.70           C  
ATOM   1040  C   VAL A 132       4.758  -1.761  -7.138  1.00 98.70           C  
ATOM   1041  CB  VAL A 132       5.644   0.489  -7.844  1.00 98.70           C  
ATOM   1042  O   VAL A 132       3.537  -1.751  -7.310  1.00 98.70           O  
ATOM   1043  CG1 VAL A 132       5.909   0.787  -6.369  1.00 98.70           C  
ATOM   1044  CG2 VAL A 132       6.659   1.211  -8.729  1.00 98.70           C  
ATOM   1045  N   VAL A 133       5.367  -2.345  -6.118  1.00 98.84           N  
ATOM   1046  CA  VAL A 133       4.625  -2.993  -5.042  1.00 98.84           C  
ATOM   1047  C   VAL A 133       4.794  -2.201  -3.747  1.00 98.84           C  
ATOM   1048  CB  VAL A 133       5.082  -4.455  -4.837  1.00 98.84           C  
ATOM   1049  O   VAL A 133       5.919  -1.918  -3.328  1.00 98.84           O  
ATOM   1050  CG1 VAL A 133       4.217  -5.149  -3.787  1.00 98.84           C  
ATOM   1051  CG2 VAL A 133       5.039  -5.217  -6.159  1.00 98.84           C  
ATOM   1052  N   THR A 134       3.687  -1.802  -3.149  1.00 98.80           N  
ATOM   1053  CA  THR A 134       3.719  -1.241  -1.803  1.00 98.80           C  
ATOM   1054  C   THR A 134       3.733  -2.350  -0.755  1.00 98.80           C  
ATOM   1055  CB  THR A 134       2.516  -0.312  -1.556  1.00 98.80           C  
ATOM   1056  O   THR A 134       2.807  -3.162  -0.691  1.00 98.80           O  
ATOM   1057  CG2 THR A 134       2.571   0.300  -0.160  1.00 98.80           C  
ATOM   1058  OG1 THR A 134       2.526   0.741  -2.527  1.00 98.80           O  
ATOM   1059  N   TYR A 135       4.767  -2.373   0.054  1.00 98.62           N  
ATOM   1060  CA  TYR A 135       5.027  -3.483   0.964  1.00 98.62           C  
ATOM   1061  C   TYR A 135       5.279  -2.980   2.380  1.00 98.62           C  
ATOM   1062  CB  TYR A 135       6.227  -4.304   0.480  1.00 98.62           C  
ATOM   1063  O   TYR A 135       6.041  -2.032   2.583  1.00 98.62           O  
ATOM   1064  CG  TYR A 135       6.514  -5.517   1.331  1.00 98.62           C  
ATOM   1065  CD1 TYR A 135       7.358  -5.433   2.436  1.00 98.62           C  
ATOM   1066  CD2 TYR A 135       5.944  -6.750   1.032  1.00 98.62           C  
ATOM   1067  CE1 TYR A 135       7.628  -6.548   3.222  1.00 98.62           C  
ATOM   1068  CE2 TYR A 135       6.206  -7.872   1.811  1.00 98.62           C  
ATOM   1069  OH  TYR A 135       7.311  -8.869   3.677  1.00 98.62           O  
ATOM   1070  CZ  TYR A 135       7.048  -7.761   2.902  1.00 98.62           C  
ATOM   1071  N   THR A 136       4.599  -3.630   3.326  1.00 97.99           N  
ATOM   1072  CA  THR A 136       4.848  -3.344   4.735  1.00 97.99           C  
ATOM   1073  C   THR A 136       5.800  -4.374   5.336  1.00 97.99           C  
ATOM   1074  CB  THR A 136       3.535  -3.323   5.540  1.00 97.99           C  
ATOM   1075  O   THR A 136       5.529  -5.576   5.294  1.00 97.99           O  
ATOM   1076  CG2 THR A 136       3.791  -2.959   6.999  1.00 97.99           C  
ATOM   1077  OG1 THR A 136       2.645  -2.357   4.967  1.00 97.99           O  
ATOM   1078  N   VAL A 137       6.939  -3.862   5.873  1.00 97.49           N  
ATOM   1079  CA  VAL A 137       7.972  -4.730   6.427  1.00 97.49           C  
ATOM   1080  C   VAL A 137       7.379  -5.600   7.532  1.00 97.49           C  
ATOM   1081  CB  VAL A 137       9.166  -3.915   6.973  1.00 97.49           C  
ATOM   1082  O   VAL A 137       6.683  -5.099   8.419  1.00 97.49           O  
ATOM   1083  CG1 VAL A 137      10.151  -4.824   7.705  1.00 97.49           C  
ATOM   1084  CG2 VAL A 137       9.865  -3.167   5.839  1.00 97.49           C  
ATOM   1085  N   GLN A 138       7.618  -6.926   7.410  1.00 96.58           N  
ATOM   1086  CA  GLN A 138       7.122  -7.926   8.351  1.00 96.58           C  
ATOM   1087  C   GLN A 138       8.251  -8.470   9.221  1.00 96.58           C  
ATOM   1088  CB  GLN A 138       6.435  -9.071   7.606  1.00 96.58           C  
ATOM   1089  O   GLN A 138       9.428  -8.246   8.931  1.00 96.58           O  
ATOM   1090  CG  GLN A 138       5.283  -8.623   6.716  1.00 96.58           C  
ATOM   1091  CD  GLN A 138       4.666  -9.767   5.934  1.00 96.58           C  
ATOM   1092  NE2 GLN A 138       4.759  -9.698   4.610  1.00 96.58           N  
ATOM   1093  OE1 GLN A 138       4.111 -10.705   6.514  1.00 96.58           O  
ATOM   1094  N   GLN A 139       7.867  -9.101  10.238  1.00 94.75           N  
ATOM   1095  CA  GLN A 139       8.824  -9.644  11.195  1.00 94.75           C  
ATOM   1096  C   GLN A 139       9.872 -10.506  10.497  1.00 94.75           C  
ATOM   1097  CB  GLN A 139       8.105 -10.459  12.271  1.00 94.75           C  
ATOM   1098  O   GLN A 139       9.535 -11.339   9.653  1.00 94.75           O  
ATOM   1099  CG  GLN A 139       9.028 -10.994  13.357  1.00 94.75           C  
ATOM   1100  CD  GLN A 139       9.575  -9.900  14.255  1.00 94.75           C  
ATOM   1101  NE2 GLN A 139      10.844 -10.020  14.630  1.00 94.75           N  
ATOM   1102  OE1 GLN A 139       8.863  -8.955  14.609  1.00 94.75           O  
ATOM   1103  N   ASN A 140      11.169 -10.147  10.783  1.00 93.71           N  
ATOM   1104  CA  ASN A 140      12.334 -10.915  10.356  1.00 93.71           C  
ATOM   1105  C   ASN A 140      12.666 -10.661   8.888  1.00 93.71           C  
ATOM   1106  CB  ASN A 140      12.111 -12.409  10.599  1.00 93.71           C  
ATOM   1107  O   ASN A 140      13.390 -11.441   8.267  1.00 93.71           O  
ATOM   1108  CG  ASN A 140      12.016 -12.753  12.073  1.00 93.71           C  
ATOM   1109  ND2 ASN A 140      11.175 -13.726  12.402  1.00 93.71           N  
ATOM   1110  OD1 ASN A 140      12.694 -12.149  12.908  1.00 93.71           O  
ATOM   1111  N   ASP A 141      12.032  -9.707   8.347  1.00 97.10           N  
ATOM   1112  CA  ASP A 141      12.357  -9.299   6.984  1.00 97.10           C  
ATOM   1113  C   ASP A 141      13.762  -8.705   6.908  1.00 97.10           C  
ATOM   1114  CB  ASP A 141      11.331  -8.290   6.466  1.00 97.10           C  
ATOM   1115  O   ASP A 141      14.232  -8.085   7.865  1.00 97.10           O  
ATOM   1116  CG  ASP A 141      10.044  -8.942   5.993  1.00 97.10           C  
ATOM   1117  OD1 ASP A 141      10.007 -10.183   5.846  1.00 97.10           O  
ATOM   1118  OD2 ASP A 141       9.058  -8.209   5.763  1.00 97.10           O  
ATOM   1119  N   THR A 142      14.444  -9.025   5.807  1.00 95.70           N  
ATOM   1120  CA  THR A 142      15.583  -8.251   5.327  1.00 95.70           C  
ATOM   1121  C   THR A 142      15.302  -7.678   3.940  1.00 95.70           C  
ATOM   1122  CB  THR A 142      16.861  -9.109   5.281  1.00 95.70           C  
ATOM   1123  O   THR A 142      14.358  -8.100   3.268  1.00 95.70           O  
ATOM   1124  CG2 THR A 142      17.114  -9.792   6.621  1.00 95.70           C  
ATOM   1125  OG1 THR A 142      16.722 -10.111   4.266  1.00 95.70           O  
ATOM   1126  N   GLN A 143      16.094  -6.631   3.541  1.00 95.21           N  
ATOM   1127  CA  GLN A 143      15.942  -6.091   2.194  1.00 95.21           C  
ATOM   1128  C   GLN A 143      16.075  -7.190   1.143  1.00 95.21           C  
ATOM   1129  CB  GLN A 143      16.972  -4.991   1.937  1.00 95.21           C  
ATOM   1130  O   GLN A 143      15.337  -7.205   0.156  1.00 95.21           O  
ATOM   1131  CG  GLN A 143      16.774  -3.749   2.796  1.00 95.21           C  
ATOM   1132  CD  GLN A 143      17.880  -2.727   2.615  1.00 95.21           C  
ATOM   1133  NE2 GLN A 143      18.000  -1.809   3.568  1.00 95.21           N  
ATOM   1134  OE1 GLN A 143      18.622  -2.763   1.628  1.00 95.21           O  
ATOM   1135  N   THR A 144      16.938  -8.132   1.391  1.00 95.11           N  
ATOM   1136  CA  THR A 144      17.206  -9.221   0.458  1.00 95.11           C  
ATOM   1137  C   THR A 144      16.014 -10.171   0.379  1.00 95.11           C  
ATOM   1138  CB  THR A 144      18.466 -10.008   0.866  1.00 95.11           C  
ATOM   1139  O   THR A 144      15.606 -10.573  -0.713  1.00 95.11           O  
ATOM   1140  CG2 THR A 144      18.748 -11.141  -0.116  1.00 95.11           C  
ATOM   1141  OG1 THR A 144      19.590  -9.119   0.888  1.00 95.11           O  
ATOM   1142  N   THR A 145      15.477 -10.514   1.541  1.00 96.85           N  
ATOM   1143  CA  THR A 145      14.366 -11.460   1.537  1.00 96.85           C  
ATOM   1144  C   THR A 145      13.132 -10.843   0.884  1.00 96.85           C  
ATOM   1145  CB  THR A 145      14.019 -11.920   2.965  1.00 96.85           C  
ATOM   1146  O   THR A 145      12.376 -11.533   0.198  1.00 96.85           O  
ATOM   1147  CG2 THR A 145      15.196 -12.644   3.610  1.00 96.85           C  
ATOM   1148  OG1 THR A 145      13.682 -10.777   3.760  1.00 96.85           O  
ATOM   1149  N   ILE A 146      12.960  -9.565   1.049  1.00 98.02           N  
ATOM   1150  CA  ILE A 146      11.849  -8.864   0.414  1.00 98.02           C  
ATOM   1151  C   ILE A 146      12.061  -8.824  -1.098  1.00 98.02           C  
ATOM   1152  CB  ILE A 146      11.692  -7.432   0.971  1.00 98.02           C  
ATOM   1153  O   ILE A 146      11.142  -9.112  -1.868  1.00 98.02           O  
ATOM   1154  CG1 ILE A 146      11.313  -7.475   2.456  1.00 98.02           C  
ATOM   1155  CG2 ILE A 146      10.653  -6.649   0.164  1.00 98.02           C  
ATOM   1156  CD1 ILE A 146      11.421  -6.130   3.162  1.00 98.02           C  
ATOM   1157  N   ALA A 147      13.260  -8.475  -1.514  1.00 97.47           N  
ATOM   1158  CA  ALA A 147      13.588  -8.429  -2.937  1.00 97.47           C  
ATOM   1159  C   ALA A 147      13.342  -9.781  -3.600  1.00 97.47           C  
ATOM   1160  CB  ALA A 147      15.039  -7.998  -3.135  1.00 97.47           C  
ATOM   1161  O   ALA A 147      12.751  -9.852  -4.680  1.00 97.47           O  
ATOM   1162  N   ASN A 148      13.751 -10.817  -2.976  1.00 96.75           N  
ATOM   1163  CA  ASN A 148      13.548 -12.159  -3.512  1.00 96.75           C  
ATOM   1164  C   ASN A 148      12.065 -12.501  -3.621  1.00 96.75           C  
ATOM   1165  CB  ASN A 148      14.269 -13.196  -2.648  1.00 96.75           C  
ATOM   1166  O   ASN A 148      11.620 -13.032  -4.640  1.00 96.75           O  
ATOM   1167  CG  ASN A 148      15.776 -13.135  -2.799  1.00 96.75           C  
ATOM   1168  ND2 ASN A 148      16.493 -13.678  -1.822  1.00 96.75           N  
ATOM   1169  OD1 ASN A 148      16.293 -12.605  -3.786  1.00 96.75           O  
ATOM   1170  N   LEU A 149      11.371 -12.190  -2.585  1.00 97.74           N  
ATOM   1171  CA  LEU A 149       9.939 -12.466  -2.554  1.00 97.74           C  
ATOM   1172  C   LEU A 149       9.230 -11.789  -3.723  1.00 97.74           C  
ATOM   1173  CB  LEU A 149       9.330 -11.995  -1.231  1.00 97.74           C  
ATOM   1174  O   LEU A 149       8.381 -12.399  -4.377  1.00 97.74           O  
ATOM   1175  CG  LEU A 149       7.805 -12.052  -1.128  1.00 97.74           C  
ATOM   1176  CD1 LEU A 149       7.323 -13.497  -1.189  1.00 97.74           C  
ATOM   1177  CD2 LEU A 149       7.330 -11.378   0.155  1.00 97.74           C  
ATOM   1178  N   LEU A 150       9.689 -10.616  -4.112  1.00 98.04           N  
ATOM   1179  CA  LEU A 150       8.944  -9.801  -5.065  1.00 98.04           C  
ATOM   1180  C   LEU A 150       9.708  -9.664  -6.378  1.00 98.04           C  
ATOM   1181  CB  LEU A 150       8.660  -8.416  -4.480  1.00 98.04           C  
ATOM   1182  O   LEU A 150       9.472  -8.727  -7.144  1.00 98.04           O  
ATOM   1183  CG  LEU A 150       7.701  -8.367  -3.289  1.00 98.04           C  
ATOM   1184  CD1 LEU A 150       7.709  -6.978  -2.659  1.00 98.04           C  
ATOM   1185  CD2 LEU A 150       6.291  -8.755  -3.721  1.00 98.04           C  
ATOM   1186  N   ASN A 151      10.639 -10.605  -6.609  1.00 97.33           N  
ATOM   1187  CA  ASN A 151      11.434 -10.577  -7.832  1.00 97.33           C  
ATOM   1188  C   ASN A 151      12.033  -9.196  -8.080  1.00 97.33           C  
ATOM   1189  CB  ASN A 151      10.590 -11.013  -9.031  1.00 97.33           C  
ATOM   1190  O   ASN A 151      11.911  -8.650  -9.178  1.00 97.33           O  
ATOM   1191  CG  ASN A 151      10.190 -12.474  -8.963  1.00 97.33           C  
ATOM   1192  ND2 ASN A 151       9.159 -12.842  -9.715  1.00 97.33           N  
ATOM   1193  OD1 ASN A 151      10.803 -13.265  -8.241  1.00 97.33           O  
ATOM   1194  N   SER A 152      12.637  -8.665  -7.155  1.00 97.33           N  
ATOM   1195  CA  SER A 152      13.305  -7.368  -7.180  1.00 97.33           C  
ATOM   1196  C   SER A 152      14.761  -7.487  -6.744  1.00 97.33           C  
ATOM   1197  CB  SER A 152      12.574  -6.371  -6.281  1.00 97.33           C  
ATOM   1198  O   SER A 152      15.326  -8.583  -6.740  1.00 97.33           O  
ATOM   1199  OG  SER A 152      13.030  -5.050  -6.519  1.00 97.33           O  
ATOM   1200  N   THR A 153      15.437  -6.316  -6.765  1.00 95.88           N  
ATOM   1201  CA  THR A 153      16.808  -6.237  -6.273  1.00 95.88           C  
ATOM   1202  C   THR A 153      16.908  -5.255  -5.109  1.00 95.88           C  
ATOM   1203  CB  THR A 153      17.780  -5.815  -7.390  1.00 95.88           C  
ATOM   1204  O   THR A 153      16.055  -4.379  -4.954  1.00 95.88           O  
ATOM   1205  CG2 THR A 153      17.687  -6.759  -8.585  1.00 95.88           C  
ATOM   1206  OG1 THR A 153      17.457  -4.486  -7.819  1.00 95.88           O  
ATOM   1207  N   ARG A 154      17.925  -5.481  -4.293  1.00 94.89           N  
ATOM   1208  CA  ARG A 154      18.172  -4.535  -3.209  1.00 94.89           C  
ATOM   1209  C   ARG A 154      18.347  -3.119  -3.748  1.00 94.89           C  
ATOM   1210  CB  ARG A 154      19.407  -4.947  -2.406  1.00 94.89           C  
ATOM   1211  O   ARG A 154      17.794  -2.166  -3.195  1.00 94.89           O  
ATOM   1212  CG  ARG A 154      19.644  -4.103  -1.164  1.00 94.89           C  
ATOM   1213  CD  ARG A 154      20.869  -4.571  -0.390  1.00 94.89           C  
ATOM   1214  NE  ARG A 154      21.289  -3.585   0.602  1.00 94.89           N  
ATOM   1215  NH1 ARG A 154      23.445  -3.389  -0.204  1.00 94.89           N  
ATOM   1216  NH2 ARG A 154      22.778  -2.157   1.610  1.00 94.89           N  
ATOM   1217  CZ  ARG A 154      22.503  -3.046   0.667  1.00 94.89           C  
ATOM   1218  N   ALA A 155      19.093  -3.056  -4.789  1.00 94.71           N  
ATOM   1219  CA  ALA A 155      19.325  -1.752  -5.403  1.00 94.71           C  
ATOM   1220  C   ALA A 155      18.012  -1.109  -5.839  1.00 94.71           C  
ATOM   1221  CB  ALA A 155      20.270  -1.885  -6.595  1.00 94.71           C  
ATOM   1222  O   ALA A 155      17.827   0.101  -5.692  1.00 94.71           O  
ATOM   1223  N   GLY A 156      17.165  -1.866  -6.363  1.00 95.75           N  
ATOM   1224  CA  GLY A 156      15.858  -1.360  -6.753  1.00 95.75           C  
ATOM   1225  C   GLY A 156      15.047  -0.837  -5.582  1.00 95.75           C  
ATOM   1226  O   GLY A 156      14.447   0.236  -5.665  1.00 95.75           O  
ATOM   1227  N   ILE A 157      15.026  -1.578  -4.510  1.00 96.80           N  
ATOM   1228  CA  ILE A 157      14.306  -1.163  -3.310  1.00 96.80           C  
ATOM   1229  C   ILE A 157      14.877   0.157  -2.796  1.00 96.80           C  
ATOM   1230  CB  ILE A 157      14.375  -2.243  -2.207  1.00 96.80           C  
ATOM   1231  O   ILE A 157      14.130   1.097  -2.517  1.00 96.80           O  
ATOM   1232  CG1 ILE A 157      13.643  -3.513  -2.657  1.00 96.80           C  
ATOM   1233  CG2 ILE A 157      13.794  -1.711  -0.894  1.00 96.80           C  
ATOM   1234  CD1 ILE A 157      13.801  -4.688  -1.702  1.00 96.80           C  
ATOM   1235  N   LEU A 158      16.165   0.264  -2.739  1.00 95.90           N  
ATOM   1236  CA  LEU A 158      16.830   1.452  -2.216  1.00 95.90           C  
ATOM   1237  C   LEU A 158      16.534   2.669  -3.087  1.00 95.90           C  
ATOM   1238  CB  LEU A 158      18.342   1.227  -2.130  1.00 95.90           C  
ATOM   1239  O   LEU A 158      16.343   3.773  -2.574  1.00 95.90           O  
ATOM   1240  CG  LEU A 158      18.819   0.219  -1.083  1.00 95.90           C  
ATOM   1241  CD1 LEU A 158      20.300  -0.087  -1.279  1.00 95.90           C  
ATOM   1242  CD2 LEU A 158      18.557   0.744   0.324  1.00 95.90           C  
ATOM   1243  N   SER A 159      16.475   2.439  -4.355  1.00 94.98           N  
ATOM   1244  CA  SER A 159      16.290   3.542  -5.292  1.00 94.98           C  
ATOM   1245  C   SER A 159      14.914   4.180  -5.130  1.00 94.98           C  
ATOM   1246  CB  SER A 159      16.472   3.060  -6.731  1.00 94.98           C  
ATOM   1247  O   SER A 159      14.709   5.333  -5.514  1.00 94.98           O  
ATOM   1248  OG  SER A 159      15.353   2.299  -7.152  1.00 94.98           O  
ATOM   1249  N   MET A 160      13.945   3.484  -4.581  1.00 95.94           N  
ATOM   1250  CA  MET A 160      12.577   3.991  -4.522  1.00 95.94           C  
ATOM   1251  C   MET A 160      12.235   4.470  -3.116  1.00 95.94           C  
ATOM   1252  CB  MET A 160      11.584   2.914  -4.964  1.00 95.94           C  
ATOM   1253  O   MET A 160      11.176   5.061  -2.897  1.00 95.94           O  
ATOM   1254  CG  MET A 160      11.618   2.625  -6.456  1.00 95.94           C  
ATOM   1255  SD  MET A 160      10.295   1.465  -6.977  1.00 95.94           S  
ATOM   1256  CE  MET A 160      10.652   1.349  -8.753  1.00 95.94           C  
ATOM   1257  N   ASN A 161      13.087   4.166  -2.181  1.00 96.18           N  
ATOM   1258  CA  ASN A 161      12.740   4.455  -0.793  1.00 96.18           C  
ATOM   1259  C   ASN A 161      13.767   5.373  -0.138  1.00 96.18           C  
ATOM   1260  CB  ASN A 161      12.600   3.157   0.006  1.00 96.18           C  
ATOM   1261  O   ASN A 161      14.836   4.920   0.277  1.00 96.18           O  
ATOM   1262  CG  ASN A 161      11.478   2.275  -0.504  1.00 96.18           C  
ATOM   1263  ND2 ASN A 161      11.815   1.335  -1.380  1.00 96.18           N  
ATOM   1264  OD1 ASN A 161      10.319   2.436  -0.115  1.00 96.18           O  
ATOM   1265  N   ILE A 162      13.360   6.610   0.091  1.00 92.96           N  
ATOM   1266  CA  ILE A 162      14.293   7.636   0.542  1.00 92.96           C  
ATOM   1267  C   ILE A 162      14.598   7.442   2.025  1.00 92.96           C  
ATOM   1268  CB  ILE A 162      13.737   9.056   0.290  1.00 92.96           C  
ATOM   1269  O   ILE A 162      15.594   7.960   2.534  1.00 92.96           O  
ATOM   1270  CG1 ILE A 162      12.396   9.239   1.011  1.00 92.96           C  
ATOM   1271  CG2 ILE A 162      13.593   9.322  -1.211  1.00 92.96           C  
ATOM   1272  CD1 ILE A 162      11.937  10.687   1.106  1.00 92.96           C  
ATOM   1273  N   ILE A 163      13.808   6.681   2.695  1.00 91.27           N  
ATOM   1274  CA  ILE A 163      13.982   6.507   4.133  1.00 91.27           C  
ATOM   1275  C   ILE A 163      15.072   5.472   4.399  1.00 91.27           C  
ATOM   1276  CB  ILE A 163      12.662   6.084   4.816  1.00 91.27           C  
ATOM   1277  O   ILE A 163      15.539   5.329   5.532  1.00 91.27           O  
ATOM   1278  CG1 ILE A 163      12.182   4.738   4.261  1.00 91.27           C  
ATOM   1279  CG2 ILE A 163      11.591   7.164   4.637  1.00 91.27           C  
ATOM   1280  CD1 ILE A 163      11.050   4.107   5.059  1.00 91.27           C  
ATOM   1281  N   LEU A 164      15.448   4.730   3.393  1.00 92.61           N  
ATOM   1282  CA  LEU A 164      16.447   3.681   3.563  1.00 92.61           C  
ATOM   1283  C   LEU A 164      17.853   4.227   3.336  1.00 92.61           C  
ATOM   1284  CB  LEU A 164      16.176   2.522   2.600  1.00 92.61           C  
ATOM   1285  O   LEU A 164      18.053   5.111   2.500  1.00 92.61           O  
ATOM   1286  CG  LEU A 164      14.815   1.837   2.731  1.00 92.61           C  
ATOM   1287  CD1 LEU A 164      14.688   0.712   1.709  1.00 92.61           C  
ATOM   1288  CD2 LEU A 164      14.617   1.305   4.146  1.00 92.61           C  
ATOM   1289  N   ASP A 165      18.769   3.719   4.215  1.00 88.32           N  
ATOM   1290  CA  ASP A 165      20.194   4.001   4.077  1.00 88.32           C  
ATOM   1291  C   ASP A 165      20.870   2.983   3.162  1.00 88.32           C  
ATOM   1292  CB  ASP A 165      20.875   4.011   5.447  1.00 88.32           C  
ATOM   1293  O   ASP A 165      20.792   1.776   3.402  1.00 88.32           O  
ATOM   1294  CG  ASP A 165      22.332   4.434   5.382  1.00 88.32           C  
ATOM   1295  OD1 ASP A 165      22.983   4.223   4.336  1.00 88.32           O  
ATOM   1296  OD2 ASP A 165      22.835   4.981   6.388  1.00 88.32           O  
ATOM   1297  N   LYS A 166      21.679   3.486   2.162  1.00 84.08           N  
ATOM   1298  CA  LYS A 166      22.301   2.642   1.146  1.00 84.08           C  
ATOM   1299  C   LYS A 166      23.383   1.755   1.755  1.00 84.08           C  
ATOM   1300  CB  LYS A 166      22.892   3.497   0.025  1.00 84.08           C  
ATOM   1301  O   LYS A 166      23.700   0.693   1.215  1.00 84.08           O  
ATOM   1302  CG  LYS A 166      21.852   4.222  -0.816  1.00 84.08           C  
ATOM   1303  CD  LYS A 166      22.501   5.054  -1.914  1.00 84.08           C  
ATOM   1304  CE  LYS A 166      21.466   5.839  -2.708  1.00 84.08           C  
ATOM   1305  NZ  LYS A 166      22.098   6.658  -3.785  1.00 84.08           N  
ATOM   1306  N   ASN A 167      23.852   2.221   2.855  1.00 85.81           N  
ATOM   1307  CA  ASN A 167      25.011   1.541   3.422  1.00 85.81           C  
ATOM   1308  C   ASN A 167      24.606   0.563   4.521  1.00 85.81           C  
ATOM   1309  CB  ASN A 167      26.019   2.558   3.961  1.00 85.81           C  
ATOM   1310  O   ASN A 167      25.437  -0.202   5.014  1.00 85.81           O  
ATOM   1311  CG  ASN A 167      26.615   3.426   2.870  1.00 85.81           C  
ATOM   1312  ND2 ASN A 167      26.764   4.715   3.151  1.00 85.81           N  
ATOM   1313  OD1 ASN A 167      26.939   2.941   1.782  1.00 85.81           O  
ATOM   1314  N   THR A 168      23.282   0.691   4.816  1.00 84.92           N  
ATOM   1315  CA  THR A 168      22.790  -0.230   5.835  1.00 84.92           C  
ATOM   1316  C   THR A 168      21.681  -1.115   5.274  1.00 84.92           C  
ATOM   1317  CB  THR A 168      22.269   0.530   7.069  1.00 84.92           C  
ATOM   1318  O   THR A 168      21.063  -0.779   4.261  1.00 84.92           O  
ATOM   1319  CG2 THR A 168      23.210   1.667   7.453  1.00 84.92           C  
ATOM   1320  OG1 THR A 168      20.975   1.074   6.778  1.00 84.92           O  
ATOM   1321  N   GLY A 169      21.564  -2.347   5.706  1.00 86.24           N  
ATOM   1322  CA  GLY A 169      20.465  -3.247   5.396  1.00 86.24           C  
ATOM   1323  C   GLY A 169      19.347  -3.199   6.420  1.00 86.24           C  
ATOM   1324  O   GLY A 169      18.463  -4.059   6.423  1.00 86.24           O  
ATOM   1325  N   PHE A 170      19.316  -2.052   7.113  1.00 91.31           N  
ATOM   1326  CA  PHE A 170      18.385  -1.974   8.232  1.00 91.31           C  
ATOM   1327  C   PHE A 170      16.986  -1.613   7.748  1.00 91.31           C  
ATOM   1328  CB  PHE A 170      18.865  -0.948   9.263  1.00 91.31           C  
ATOM   1329  O   PHE A 170      16.817  -0.678   6.962  1.00 91.31           O  
ATOM   1330  CG  PHE A 170      17.938  -0.787  10.437  1.00 91.31           C  
ATOM   1331  CD1 PHE A 170      17.065   0.291  10.509  1.00 91.31           C  
ATOM   1332  CD2 PHE A 170      17.941  -1.715  11.471  1.00 91.31           C  
ATOM   1333  CE1 PHE A 170      16.205   0.442  11.595  1.00 91.31           C  
ATOM   1334  CE2 PHE A 170      17.085  -1.571  12.559  1.00 91.31           C  
ATOM   1335  CZ  PHE A 170      16.219  -0.491  12.620  1.00 91.31           C  
ATOM   1336  N   ILE A 171      16.055  -2.300   8.137  1.00 94.51           N  
ATOM   1337  CA  ILE A 171      14.630  -2.020   7.999  1.00 94.51           C  
ATOM   1338  C   ILE A 171      13.916  -2.319   9.316  1.00 94.51           C  
ATOM   1339  CB  ILE A 171      14.001  -2.838   6.850  1.00 94.51           C  
ATOM   1340  O   ILE A 171      14.394  -3.124  10.119  1.00 94.51           O  
ATOM   1341  CG1 ILE A 171      14.264  -4.335   7.054  1.00 94.51           C  
ATOM   1342  CG2 ILE A 171      14.537  -2.367   5.495  1.00 94.51           C  
ATOM   1343  CD1 ILE A 171      13.613  -5.226   6.005  1.00 94.51           C  
ATOM   1344  N   ASP A 172      12.794  -1.620   9.543  1.00 93.42           N  
ATOM   1345  CA  ASP A 172      12.064  -1.811  10.793  1.00 93.42           C  
ATOM   1346  C   ASP A 172      10.644  -2.305  10.530  1.00 93.42           C  
ATOM   1347  CB  ASP A 172      12.028  -0.509  11.597  1.00 93.42           C  
ATOM   1348  O   ASP A 172      10.046  -1.974   9.505  1.00 93.42           O  
ATOM   1349  CG  ASP A 172      11.872  -0.739  13.090  1.00 93.42           C  
ATOM   1350  OD1 ASP A 172      11.725  -1.905  13.516  1.00 93.42           O  
ATOM   1351  OD2 ASP A 172      11.894   0.256  13.847  1.00 93.42           O  
ATOM   1352  N   LEU A 173      10.217  -3.141  11.453  1.00 94.87           N  
ATOM   1353  CA  LEU A 173       8.865  -3.685  11.389  1.00 94.87           C  
ATOM   1354  C   LEU A 173       7.839  -2.570  11.214  1.00 94.87           C  
ATOM   1355  CB  LEU A 173       8.551  -4.490  12.652  1.00 94.87           C  
ATOM   1356  O   LEU A 173       7.897  -1.552  11.907  1.00 94.87           O  
ATOM   1357  CG  LEU A 173       9.340  -5.786  12.844  1.00 94.87           C  
ATOM   1358  CD1 LEU A 173       9.010  -6.413  14.195  1.00 94.87           C  
ATOM   1359  CD2 LEU A 173       9.049  -6.763  11.710  1.00 94.87           C  
ATOM   1360  N   GLY A 174       6.946  -2.757  10.084  1.00 94.66           N  
ATOM   1361  CA  GLY A 174       5.852  -1.819   9.888  1.00 94.66           C  
ATOM   1362  C   GLY A 174       6.184  -0.711   8.906  1.00 94.66           C  
ATOM   1363  O   GLY A 174       5.296   0.023   8.468  1.00 94.66           O  
ATOM   1364  N   TRP A 175       7.474  -0.592   8.528  1.00 96.63           N  
ATOM   1365  CA  TRP A 175       7.809   0.380   7.492  1.00 96.63           C  
ATOM   1366  C   TRP A 175       7.133   0.022   6.172  1.00 96.63           C  
ATOM   1367  CB  TRP A 175       9.325   0.460   7.298  1.00 96.63           C  
ATOM   1368  O   TRP A 175       7.086  -1.149   5.789  1.00 96.63           O  
ATOM   1369  CG  TRP A 175      10.039   1.207   8.384  1.00 96.63           C  
ATOM   1370  CD1 TRP A 175       9.528   1.592   9.592  1.00 96.63           C  
ATOM   1371  CD2 TRP A 175      11.395   1.663   8.358  1.00 96.63           C  
ATOM   1372  CE2 TRP A 175      11.640   2.318   9.585  1.00 96.63           C  
ATOM   1373  CE3 TRP A 175      12.428   1.581   7.414  1.00 96.63           C  
ATOM   1374  NE1 TRP A 175      10.486   2.261  10.319  1.00 96.63           N  
ATOM   1375  CH2 TRP A 175      13.871   2.793   8.953  1.00 96.63           C  
ATOM   1376  CZ2 TRP A 175      12.877   2.888   9.894  1.00 96.63           C  
ATOM   1377  CZ3 TRP A 175      13.659   2.149   7.723  1.00 96.63           C  
ATOM   1378  N   VAL A 176       6.621   1.044   5.551  1.00 97.60           N  
ATOM   1379  CA  VAL A 176       6.036   0.851   4.229  1.00 97.60           C  
ATOM   1380  C   VAL A 176       7.066   1.189   3.153  1.00 97.60           C  
ATOM   1381  CB  VAL A 176       4.766   1.710   4.039  1.00 97.60           C  
ATOM   1382  O   VAL A 176       7.536   2.327   3.071  1.00 97.60           O  
ATOM   1383  CG1 VAL A 176       4.232   1.578   2.614  1.00 97.60           C  
ATOM   1384  CG2 VAL A 176       3.695   1.310   5.053  1.00 97.60           C  
ATOM   1385  N   LEU A 177       7.387   0.162   2.328  1.00 98.34           N  
ATOM   1386  CA  LEU A 177       8.402   0.303   1.289  1.00 98.34           C  
ATOM   1387  C   LEU A 177       7.779   0.183  -0.098  1.00 98.34           C  
ATOM   1388  CB  LEU A 177       9.497  -0.753   1.463  1.00 98.34           C  
ATOM   1389  O   LEU A 177       6.737  -0.455  -0.263  1.00 98.34           O  
ATOM   1390  CG  LEU A 177      10.176  -0.806   2.832  1.00 98.34           C  
ATOM   1391  CD1 LEU A 177      11.224  -1.914   2.861  1.00 98.34           C  
ATOM   1392  CD2 LEU A 177      10.804   0.541   3.171  1.00 98.34           C  
ATOM   1393  N   PHE A 178       8.410   0.782  -1.016  1.00 98.50           N  
ATOM   1394  CA  PHE A 178       8.072   0.645  -2.428  1.00 98.50           C  
ATOM   1395  C   PHE A 178       9.112  -0.201  -3.154  1.00 98.50           C  
ATOM   1396  CB  PHE A 178       7.960   2.021  -3.092  1.00 98.50           C  
ATOM   1397  O   PHE A 178      10.295   0.145  -3.178  1.00 98.50           O  
ATOM   1398  CG  PHE A 178       6.978   2.941  -2.417  1.00 98.50           C  
ATOM   1399  CD1 PHE A 178       5.622   2.870  -2.712  1.00 98.50           C  
ATOM   1400  CD2 PHE A 178       7.413   3.878  -1.488  1.00 98.50           C  
ATOM   1401  CE1 PHE A 178       4.712   3.721  -2.089  1.00 98.50           C  
ATOM   1402  CE2 PHE A 178       6.509   4.731  -0.862  1.00 98.50           C  
ATOM   1403  CZ  PHE A 178       5.159   4.652  -1.165  1.00 98.50           C  
ATOM   1404  N   VAL A 179       8.593  -1.326  -3.716  1.00 98.57           N  
ATOM   1405  CA  VAL A 179       9.470  -2.346  -4.283  1.00 98.57           C  
ATOM   1406  C   VAL A 179       9.194  -2.492  -5.778  1.00 98.57           C  
ATOM   1407  CB  VAL A 179       9.293  -3.706  -3.572  1.00 98.57           C  
ATOM   1408  O   VAL A 179       8.076  -2.825  -6.179  1.00 98.57           O  
ATOM   1409  CG1 VAL A 179      10.281  -4.734  -4.120  1.00 98.57           C  
ATOM   1410  CG2 VAL A 179       9.465  -3.545  -2.063  1.00 98.57           C  
ATOM   1411  N   PRO A 180      10.234  -2.235  -6.624  1.00 98.21           N  
ATOM   1412  CA  PRO A 180      10.034  -2.469  -8.056  1.00 98.21           C  
ATOM   1413  C   PRO A 180      10.102  -3.948  -8.428  1.00 98.21           C  
ATOM   1414  CB  PRO A 180      11.183  -1.690  -8.703  1.00 98.21           C  
ATOM   1415  O   PRO A 180      11.169  -4.562  -8.343  1.00 98.21           O  
ATOM   1416  CG  PRO A 180      12.280  -1.714  -7.688  1.00 98.21           C  
ATOM   1417  CD  PRO A 180      11.664  -1.684  -6.319  1.00 98.21           C  
ATOM   1418  N   LYS A 181       8.995  -4.508  -8.764  1.00 97.99           N  
ATOM   1419  CA  LYS A 181       8.897  -5.904  -9.179  1.00 97.99           C  
ATOM   1420  C   LYS A 181       9.148  -6.051 -10.678  1.00 97.99           C  
ATOM   1421  CB  LYS A 181       7.526  -6.477  -8.819  1.00 97.99           C  
ATOM   1422  O   LYS A 181       8.457  -5.434 -11.491  1.00 97.99           O  
ATOM   1423  CG  LYS A 181       7.344  -7.937  -9.205  1.00 97.99           C  
ATOM   1424  CD  LYS A 181       5.973  -8.458  -8.793  1.00 97.99           C  
ATOM   1425  CE  LYS A 181       5.777  -9.910  -9.208  1.00 97.99           C  
ATOM   1426  NZ  LYS A 181       6.114 -10.125 -10.647  1.00 97.99           N  
ATOM   1427  N   GLU A 182      10.189  -6.855 -11.054  1.00 96.86           N  
ATOM   1428  CA  GLU A 182      10.523  -7.104 -12.453  1.00 96.86           C  
ATOM   1429  C   GLU A 182       9.548  -8.093 -13.085  1.00 96.86           C  
ATOM   1430  CB  GLU A 182      11.957  -7.626 -12.579  1.00 96.86           C  
ATOM   1431  O   GLU A 182       9.419  -9.228 -12.622  1.00 96.86           O  
ATOM   1432  CG  GLU A 182      13.002  -6.709 -11.960  1.00 96.86           C  
ATOM   1433  CD  GLU A 182      13.128  -5.374 -12.677  1.00 96.86           C  
ATOM   1434  OE1 GLU A 182      13.525  -4.375 -12.034  1.00 96.86           O  
ATOM   1435  OE2 GLU A 182      12.827  -5.326 -13.890  1.00 96.86           O  
ATOM   1436  N   LEU A 183       8.825  -7.661 -14.170  1.00 92.84           N  
ATOM   1437  CA  LEU A 183       7.767  -8.456 -14.784  1.00 92.84           C  
ATOM   1438  C   LEU A 183       8.354  -9.550 -15.670  1.00 92.84           C  
ATOM   1439  CB  LEU A 183       6.833  -7.564 -15.606  1.00 92.84           C  
ATOM   1440  O   LEU A 183       7.737 -10.601 -15.856  1.00 92.84           O  
ATOM   1441  CG  LEU A 183       6.010  -6.540 -14.822  1.00 92.84           C  
ATOM   1442  CD1 LEU A 183       5.254  -5.624 -15.778  1.00 92.84           C  
ATOM   1443  CD2 LEU A 183       5.046  -7.243 -13.872  1.00 92.84           C  
ATOM   1444  N   LYS A 184       9.577  -9.302 -16.190  1.00 91.01           N  
ATOM   1445  CA  LYS A 184      10.197 -10.268 -17.092  1.00 91.01           C  
ATOM   1446  C   LYS A 184      11.263 -11.088 -16.371  1.00 91.01           C  
ATOM   1447  CB  LYS A 184      10.809  -9.559 -18.301  1.00 91.01           C  
ATOM   1448  O   LYS A 184      12.087 -11.745 -17.011  1.00 91.01           O  
ATOM   1449  CG  LYS A 184       9.795  -8.834 -19.173  1.00 91.01           C  
ATOM   1450  CD  LYS A 184      10.460  -8.175 -20.374  1.00 91.01           C  
ATOM   1451  CE  LYS A 184       9.447  -7.445 -21.245  1.00 91.01           C  
ATOM   1452  NZ  LYS A 184      10.093  -6.808 -22.432  1.00 91.01           N  
ATOM   1453  N   GLY A 185      11.287 -11.073 -15.046  1.00 85.68           N  
ATOM   1454  CA  GLY A 185      12.318 -11.770 -14.294  1.00 85.68           C  
ATOM   1455  C   GLY A 185      13.615 -10.988 -14.196  1.00 85.68           C  
ATOM   1456  O   GLY A 185      13.752  -9.924 -14.802  1.00 85.68           O  
ATOM   1457  N   LEU A 186      14.447 -11.391 -13.142  1.00 82.09           N  
ATOM   1458  CA  LEU A 186      15.738 -10.749 -12.920  1.00 82.09           C  
ATOM   1459  C   LEU A 186      16.788 -11.291 -13.883  1.00 82.09           C  
ATOM   1460  CB  LEU A 186      16.198 -10.956 -11.475  1.00 82.09           C  
ATOM   1461  O   LEU A 186      16.774 -12.478 -14.220  1.00 82.09           O  
ATOM   1462  CG  LEU A 186      15.328 -10.322 -10.389  1.00 82.09           C  
ATOM   1463  CD1 LEU A 186      15.796 -10.768  -9.007  1.00 82.09           C  
ATOM   1464  CD2 LEU A 186      15.353  -8.802 -10.503  1.00 82.09           C  
ATOM   1465  N   ARG A 187      17.463 -10.451 -14.698  1.00 74.45           N  
ATOM   1466  CA  ARG A 187      18.597 -10.882 -15.508  1.00 74.45           C  
ATOM   1467  C   ARG A 187      19.725 -11.416 -14.631  1.00 74.45           C  
ATOM   1468  CB  ARG A 187      19.108  -9.730 -16.376  1.00 74.45           C  
ATOM   1469  O   ARG A 187      20.064 -10.812 -13.611  1.00 74.45           O  
ATOM   1470  CG  ARG A 187      18.141  -9.307 -17.470  1.00 74.45           C  
ATOM   1471  CD  ARG A 187      18.729  -8.213 -18.350  1.00 74.45           C  
ATOM   1472  NE  ARG A 187      17.768  -7.747 -19.346  1.00 74.45           N  
ATOM   1473  NH1 ARG A 187      18.928  -5.818 -19.866  1.00 74.45           N  
ATOM   1474  NH2 ARG A 187      16.950  -6.292 -20.923  1.00 74.45           N  
ATOM   1475  CZ  ARG A 187      17.884  -6.620 -20.043  1.00 74.45           C  
ATOM   1476  N   VAL A 188      19.887 -12.780 -14.444  1.00 60.11           N  
ATOM   1477  CA  VAL A 188      21.021 -13.383 -13.753  1.00 60.11           C  
ATOM   1478  C   VAL A 188      22.324 -12.947 -14.419  1.00 60.11           C  
ATOM   1479  CB  VAL A 188      20.921 -14.925 -13.737  1.00 60.11           C  
ATOM   1480  O   VAL A 188      22.440 -12.974 -15.647  1.00 60.11           O  
ATOM   1481  CG1 VAL A 188      21.993 -15.526 -12.829  1.00 60.11           C  
ATOM   1482  CG2 VAL A 188      19.529 -15.364 -13.287  1.00 60.11           C  
ATOM   1483  N   PRO A 189      23.164 -12.112 -13.796  1.00 51.98           N  
ATOM   1484  CA  PRO A 189      24.478 -12.005 -14.434  1.00 51.98           C  
ATOM   1485  C   PRO A 189      25.133 -13.365 -14.666  1.00 51.98           C  
ATOM   1486  CB  PRO A 189      25.287 -11.172 -13.438  1.00 51.98           C  
ATOM   1487  O   PRO A 189      24.869 -14.316 -13.925  1.00 51.98           O  
ATOM   1488  CG  PRO A 189      24.294 -10.734 -12.410  1.00 51.98           C  
ATOM   1489  CD  PRO A 189      23.031 -11.523 -12.601  1.00 51.98           C  
ATOM   1490  N   PRO A 190      25.656 -13.621 -15.975  1.00 44.82           N  
ATOM   1491  CA  PRO A 190      26.342 -14.889 -16.234  1.00 44.82           C  
ATOM   1492  C   PRO A 190      27.260 -15.308 -15.088  1.00 44.82           C  
ATOM   1493  CB  PRO A 190      27.150 -14.600 -17.503  1.00 44.82           C  
ATOM   1494  O   PRO A 190      27.907 -14.459 -14.469  1.00 44.82           O  
ATOM   1495  CG  PRO A 190      26.799 -13.193 -17.866  1.00 44.82           C  
ATOM   1496  CD  PRO A 190      25.952 -12.614 -16.770  1.00 44.82           C  
ATOM   1497  N   SER A 191      26.906 -16.239 -14.186  1.00 44.32           N  
ATOM   1498  CA  SER A 191      27.672 -17.088 -13.279  1.00 44.32           C  
ATOM   1499  C   SER A 191      29.106 -17.267 -13.767  1.00 44.32           C  
ATOM   1500  CB  SER A 191      27.001 -18.455 -13.131  1.00 44.32           C  
ATOM   1501  O   SER A 191      29.337 -17.534 -14.948  1.00 44.32           O  
ATOM   1502  OG  SER A 191      27.223 -19.251 -14.283  1.00 44.32           O  
ATOM   1503  N   ASN A 192      30.088 -16.366 -13.559  1.00 45.28           N  
ATOM   1504  CA  ASN A 192      31.515 -16.645 -13.686  1.00 45.28           C  
ATOM   1505  C   ASN A 192      31.862 -18.038 -13.167  1.00 45.28           C  
ATOM   1506  CB  ASN A 192      32.338 -15.585 -12.952  1.00 45.28           C  
ATOM   1507  O   ASN A 192      31.687 -18.324 -11.982  1.00 45.28           O  
ATOM   1508  CG  ASN A 192      32.668 -14.392 -13.828  1.00 45.28           C  
ATOM   1509  ND2 ASN A 192      33.204 -13.341 -13.220  1.00 45.28           N  
ATOM   1510  OD1 ASN A 192      32.443 -14.416 -15.040  1.00 45.28           O  
ATOM   1511  N   LYS A 193      31.401 -19.179 -13.743  1.00 40.94           N  
ATOM   1512  CA  LYS A 193      32.054 -20.479 -13.621  1.00 40.94           C  
ATOM   1513  C   LYS A 193      33.565 -20.324 -13.475  1.00 40.94           C  
ATOM   1514  CB  LYS A 193      31.733 -21.358 -14.831  1.00 40.94           C  
ATOM   1515  O   LYS A 193      34.218 -19.722 -14.330  1.00 40.94           O  
ATOM   1516  CG  LYS A 193      30.381 -22.052 -14.750  1.00 40.94           C  
ATOM   1517  CD  LYS A 193      30.180 -23.021 -15.908  1.00 40.94           C  
ATOM   1518  CE  LYS A 193      28.805 -23.674 -15.860  1.00 40.94           C  
ATOM   1519  NZ  LYS A 193      28.611 -24.639 -16.983  1.00 40.94           N  
ATOM   1520  N   LYS A 194      34.145 -19.857 -12.450  1.00 42.47           N  
ATOM   1521  CA  LYS A 194      35.501 -20.132 -11.983  1.00 42.47           C  
ATOM   1522  C   LYS A 194      35.883 -21.588 -12.233  1.00 42.47           C  
ATOM   1523  CB  LYS A 194      35.633 -19.803 -10.496  1.00 42.47           C  
ATOM   1524  O   LYS A 194      35.207 -22.503 -11.759  1.00 42.47           O  
ATOM   1525  CG  LYS A 194      36.060 -18.369 -10.215  1.00 42.47           C  
ATOM   1526  CD  LYS A 194      36.246 -18.124  -8.723  1.00 42.47           C  
ATOM   1527  CE  LYS A 194      36.596 -16.670  -8.434  1.00 42.47           C  
ATOM   1528  NZ  LYS A 194      36.794 -16.428  -6.974  1.00 42.47           N  
ATOM   1529  N   GLU A 195      36.107 -22.060 -13.453  1.00 41.23           N  
ATOM   1530  CA  GLU A 195      37.021 -23.078 -13.962  1.00 41.23           C  
ATOM   1531  C   GLU A 195      38.124 -23.384 -12.952  1.00 41.23           C  
ATOM   1532  CB  GLU A 195      37.635 -22.634 -15.292  1.00 41.23           C  
ATOM   1533  O   GLU A 195      38.871 -22.489 -12.550  1.00 41.23           O  
ATOM   1534  CG  GLU A 195      37.108 -23.398 -16.498  1.00 41.23           C  
ATOM   1535  CD  GLU A 195      37.674 -22.900 -17.818  1.00 41.23           C  
ATOM   1536  OE1 GLU A 195      37.416 -23.533 -18.867  1.00 41.23           O  
ATOM   1537  OE2 GLU A 195      38.383 -21.869 -17.803  1.00 41.23           O  
ATOM   1538  N   LYS A 196      37.918 -24.039 -11.891  1.00 42.69           N  
ATOM   1539  CA  LYS A 196      38.833 -24.872 -11.115  1.00 42.69           C  
ATOM   1540  C   LYS A 196      39.633 -25.802 -12.023  1.00 42.69           C  
ATOM   1541  CB  LYS A 196      38.064 -25.688 -10.075  1.00 42.69           C  
ATOM   1542  O   LYS A 196      39.058 -26.597 -12.769  1.00 42.69           O  
ATOM   1543  CG  LYS A 196      37.828 -24.954  -8.764  1.00 42.69           C  
ATOM   1544  CD  LYS A 196      37.146 -25.850  -7.737  1.00 42.69           C  
ATOM   1545  CE  LYS A 196      36.931 -25.124  -6.416  1.00 42.69           C  
ATOM   1546  NZ  LYS A 196      36.191 -25.970  -5.433  1.00 42.69           N  
ATOM   1547  N   LYS A 197      40.638 -25.389 -12.753  1.00 42.06           N  
ATOM   1548  CA  LYS A 197      41.811 -26.072 -13.290  1.00 42.06           C  
ATOM   1549  C   LYS A 197      42.466 -26.954 -12.231  1.00 42.06           C  
ATOM   1550  CB  LYS A 197      42.823 -25.059 -13.828  1.00 42.06           C  
ATOM   1551  O   LYS A 197      42.838 -26.473 -11.159  1.00 42.06           O  
ATOM   1552  CG  LYS A 197      42.868 -24.976 -15.347  1.00 42.06           C  
ATOM   1553  CD  LYS A 197      43.944 -24.008 -15.822  1.00 42.06           C  
ATOM   1554  CE  LYS A 197      43.995 -23.930 -17.342  1.00 42.06           C  
ATOM   1555  NZ  LYS A 197      45.050 -22.983 -17.813  1.00 42.06           N  
ATOM   1556  N   HIS A 198      42.056 -28.179 -12.054  1.00 40.15           N  
ATOM   1557  CA  HIS A 198      42.707 -29.346 -11.470  1.00 40.15           C  
ATOM   1558  C   HIS A 198      43.880 -29.809 -12.328  1.00 40.15           C  
ATOM   1559  CB  HIS A 198      41.704 -30.487 -11.293  1.00 40.15           C  
ATOM   1560  O   HIS A 198      43.732 -30.005 -13.537  1.00 40.15           O  
ATOM   1561  CG  HIS A 198      41.044 -30.503  -9.951  1.00 40.15           C  
ATOM   1562  CD2 HIS A 198      39.780 -30.818  -9.585  1.00 40.15           C  
ATOM   1563  ND1 HIS A 198      41.707 -30.160  -8.792  1.00 40.15           N  
ATOM   1564  CE1 HIS A 198      40.876 -30.265  -7.769  1.00 40.15           C  
ATOM   1565  NE2 HIS A 198      39.700 -30.663  -8.223  1.00 40.15           N  
ATOM   1566  N   LYS A 199      45.101 -29.329 -12.164  1.00 49.74           N  
ATOM   1567  CA  LYS A 199      46.332 -30.057 -12.455  1.00 49.74           C  
ATOM   1568  C   LYS A 199      46.549 -31.190 -11.455  1.00 49.74           C  
ATOM   1569  CB  LYS A 199      47.532 -29.110 -12.442  1.00 49.74           C  
ATOM   1570  O   LYS A 199      46.281 -31.032 -10.262  1.00 49.74           O  
ATOM   1571  CG  LYS A 199      47.835 -28.477 -13.792  1.00 49.74           C  
ATOM   1572  CD  LYS A 199      49.077 -27.597 -13.731  1.00 49.74           C  
ATOM   1573  CE  LYS A 199      49.419 -27.015 -15.096  1.00 49.74           C  
ATOM   1574  NZ  LYS A 199      50.628 -26.140 -15.038  1.00 49.74           N  
