# Supplementary material for: A glycan receptor kinase facilitates intracellular accommodation of arbuscular mycorrhiza and symbiotic rhizobia in the legume Lotus japonicus
Source: PLoS Biol. 2023 May 18;21(5):e3002127. doi: 10.1371/journal.pbio.3002127 (PMC10231839; doi:10.1371/journal.pbio.3002127)
Supplement: S1 Information — (ZIP) [file pbio.3002127.s017.zip › FvLYK3_XP004300916_ecto_21-211_AF2.pdb]

ATOM      1  N   THR A   1       7.760  22.544 -14.030  1.00 34.39           N  
ATOM      2  H   THR A   1       8.307  21.714 -14.213  1.00 34.39           H  
ATOM      3  H2  THR A   1       7.573  22.992 -14.916  1.00 34.39           H  
ATOM      4  H3  THR A   1       8.284  23.159 -13.424  1.00 34.39           H  
ATOM      5  CA  THR A   1       6.499  22.109 -13.396  1.00 34.39           C  
ATOM      6  HA  THR A   1       5.843  22.959 -13.210  1.00 34.39           H  
ATOM      7  C   THR A   1       6.860  21.477 -12.072  1.00 34.39           C  
ATOM      8  CB  THR A   1       5.770  21.099 -14.294  1.00 34.39           C  
ATOM      9  HB  THR A   1       5.147  20.436 -13.694  1.00 34.39           H  
ATOM     10  O   THR A   1       7.564  20.479 -12.077  1.00 34.39           O  
ATOM     11  CG2 THR A   1       4.907  21.820 -15.324  1.00 34.39           C  
ATOM     12 HG21 THR A   1       4.385  21.085 -15.937  1.00 34.39           H  
ATOM     13 HG22 THR A   1       5.517  22.449 -15.973  1.00 34.39           H  
ATOM     14 HG23 THR A   1       4.161  22.433 -14.820  1.00 34.39           H  
ATOM     15  OG1 THR A   1       6.718  20.359 -15.025  1.00 34.39           O  
ATOM     16  HG1 THR A   1       6.292  19.565 -15.357  1.00 34.39           H  
ATOM     17  N   ASN A   2       6.501  22.094 -10.941  1.00 33.86           N  
ATOM     18  H   ASN A   2       5.903  22.909 -10.963  1.00 33.86           H  
ATOM     19  CA  ASN A   2       6.704  21.462  -9.634  1.00 33.86           C  
ATOM     20  HA  ASN A   2       7.757  21.209  -9.507  1.00 33.86           H  
ATOM     21  C   ASN A   2       5.908  20.153  -9.652  1.00 33.86           C  
ATOM     22  CB  ASN A   2       6.241  22.411  -8.497  1.00 33.86           C  
ATOM     23  HB2 ASN A   2       5.588  21.867  -7.815  1.00 33.86           H  
ATOM     24  HB3 ASN A   2       5.658  23.240  -8.900  1.00 33.86           H  
ATOM     25  O   ASN A   2       4.682  20.189  -9.720  1.00 33.86           O  
ATOM     26  CG  ASN A   2       7.375  22.965  -7.648  1.00 33.86           C  
ATOM     27  ND2 ASN A   2       7.159  24.059  -6.958  1.00 33.86           N  
ATOM     28 HD21 ASN A   2       6.241  24.478  -6.915  1.00 33.86           H  
ATOM     29 HD22 ASN A   2       7.921  24.363  -6.369  1.00 33.86           H  
ATOM     30  OD1 ASN A   2       8.465  22.429  -7.594  1.00 33.86           O  
ATOM     31  N   ALA A   3       6.590  19.010  -9.700  1.00 51.00           N  
ATOM     32  H   ALA A   3       7.600  19.033  -9.703  1.00 51.00           H  
ATOM     33  CA  ALA A   3       5.940  17.722  -9.538  1.00 51.00           C  
ATOM     34  HA  ALA A   3       5.054  17.672 -10.170  1.00 51.00           H  
ATOM     35  C   ALA A   3       5.501  17.645  -8.073  1.00 51.00           C  
ATOM     36  CB  ALA A   3       6.906  16.608  -9.966  1.00 51.00           C  
ATOM     37  HB1 ALA A   3       7.168  16.726 -11.018  1.00 51.00           H  
ATOM     38  HB2 ALA A   3       7.814  16.643  -9.364  1.00 51.00           H  
ATOM     39  HB3 ALA A   3       6.429  15.638  -9.824  1.00 51.00           H  
ATOM     40  O   ALA A   3       6.284  17.253  -7.212  1.00 51.00           O  
ATOM     41  N   SER A   4       4.291  18.131  -7.778  1.00 70.61           N  
ATOM     42  H   SER A   4       3.780  18.637  -8.487  1.00 70.61           H  
ATOM     43  CA  SER A   4       3.721  18.094  -6.432  1.00 70.61           C  
ATOM     44  HA  SER A   4       4.296  18.753  -5.782  1.00 70.61           H  
ATOM     45  C   SER A   4       3.809  16.665  -5.912  1.00 70.61           C  
ATOM     46  CB  SER A   4       2.259  18.562  -6.435  1.00 70.61           C  
ATOM     47  HB2 SER A   4       1.648  17.857  -6.999  1.00 70.61           H  
ATOM     48  HB3 SER A   4       1.894  18.599  -5.409  1.00 70.61           H  
ATOM     49  O   SER A   4       3.365  15.740  -6.594  1.00 70.61           O  
ATOM     50  OG  SER A   4       2.149  19.845  -7.022  1.00 70.61           O  
ATOM     51  HG  SER A   4       1.270  20.181  -6.832  1.00 70.61           H  
ATOM     52  N   ILE A   5       4.421  16.477  -4.742  1.00 78.47           N  
ATOM     53  H   ILE A   5       4.790  17.280  -4.254  1.00 78.47           H  
ATOM     54  CA  ILE A   5       4.535  15.167  -4.096  1.00 78.47           C  
ATOM     55  HA  ILE A   5       5.080  14.496  -4.761  1.00 78.47           H  
ATOM     56  C   ILE A   5       3.117  14.620  -3.895  1.00 78.47           C  
ATOM     57  CB  ILE A   5       5.314  15.281  -2.764  1.00 78.47           C  
ATOM     58  HB  ILE A   5       4.824  16.028  -2.140  1.00 78.47           H  
ATOM     59  O   ILE A   5       2.264  15.306  -3.340  1.00 78.47           O  
ATOM     60  CG1 ILE A   5       6.770  15.737  -3.032  1.00 78.47           C  
ATOM     61 HG12 ILE A   5       6.766  16.613  -3.680  1.00 78.47           H  
ATOM     62 HG13 ILE A   5       7.309  14.944  -3.552  1.00 78.47           H  
ATOM     63  CG2 ILE A   5       5.295  13.937  -2.010  1.00 78.47           C  
ATOM     64 HG21 ILE A   5       5.723  13.144  -2.623  1.00 78.47           H  
ATOM     65 HG22 ILE A   5       5.869  14.008  -1.087  1.00 78.47           H  
ATOM     66 HG23 ILE A   5       4.278  13.671  -1.722  1.00 78.47           H  
ATOM     67  CD1 ILE A   5       7.549  16.125  -1.769  1.00 78.47           C  
ATOM     68 HD11 ILE A   5       8.518  16.532  -2.056  1.00 78.47           H  
ATOM     69 HD12 ILE A   5       6.999  16.884  -1.212  1.00 78.47           H  
ATOM     70 HD13 ILE A   5       7.716  15.254  -1.134  1.00 78.47           H  
ATOM     71  N   ARG A   6       2.860  13.401  -4.381  1.00 87.86           N  
ATOM     72  H   ARG A   6       3.601  12.944  -4.894  1.00 87.86           H  
ATOM     73  CA  ARG A   6       1.534  12.752  -4.320  1.00 87.86           C  
ATOM     74  HA  ARG A   6       0.801  13.457  -3.928  1.00 87.86           H  
ATOM     75  C   ARG A   6       1.471  11.564  -3.374  1.00 87.86           C  
ATOM     76  CB  ARG A   6       1.086  12.318  -5.722  1.00 87.86           C  
ATOM     77  HB2 ARG A   6       1.843  11.673  -6.167  1.00 87.86           H  
ATOM     78  HB3 ARG A   6       0.163  11.745  -5.635  1.00 87.86           H  
ATOM     79  O   ARG A   6       0.383  11.127  -3.024  1.00 87.86           O  
ATOM     80  CG  ARG A   6       0.836  13.521  -6.630  1.00 87.86           C  
ATOM     81  HG2 ARG A   6       1.794  14.003  -6.827  1.00 87.86           H  
ATOM     82  HG3 ARG A   6       0.165  14.225  -6.138  1.00 87.86           H  
ATOM     83  CD  ARG A   6       0.240  13.101  -7.969  1.00 87.86           C  
ATOM     84  HD2 ARG A   6      -0.760  12.707  -7.787  1.00 87.86           H  
ATOM     85  HD3 ARG A   6       0.863  12.321  -8.405  1.00 87.86           H  
ATOM     86  NE  ARG A   6       0.189  14.258  -8.880  1.00 87.86           N  
ATOM     87  HE  ARG A   6       0.727  15.064  -8.596  1.00 87.86           H  
ATOM     88  NH1 ARG A   6      -1.314  13.407 -10.375  1.00 87.86           N  
ATOM     89 HH11 ARG A   6      -1.433  12.633  -9.737  1.00 87.86           H  
ATOM     90 HH12 ARG A   6      -1.997  13.592 -11.096  1.00 87.86           H  
ATOM     91  NH2 ARG A   6      -0.552  15.481 -10.655  1.00 87.86           N  
ATOM     92 HH21 ARG A   6      -0.072  16.288 -10.282  1.00 87.86           H  
ATOM     93 HH22 ARG A   6      -1.202  15.609 -11.417  1.00 87.86           H  
ATOM     94  CZ  ARG A   6      -0.549  14.376  -9.966  1.00 87.86           C  
ATOM     95  N   ILE A   7       2.620  11.043  -2.954  1.00 91.69           N  
ATOM     96  H   ILE A   7       3.485  11.488  -3.225  1.00 91.69           H  
ATOM     97  CA  ILE A   7       2.712   9.868  -2.090  1.00 91.69           C  
ATOM     98  HA  ILE A   7       1.765   9.719  -1.573  1.00 91.69           H  
ATOM     99  C   ILE A   7       3.805  10.119  -1.055  1.00 91.69           C  
ATOM    100  CB  ILE A   7       3.026   8.594  -2.914  1.00 91.69           C  
ATOM    101  HB  ILE A   7       4.059   8.655  -3.255  1.00 91.69           H  
ATOM    102  O   ILE A   7       4.929  10.454  -1.419  1.00 91.69           O  
ATOM    103  CG1 ILE A   7       2.136   8.460  -4.170  1.00 91.69           C  
ATOM    104 HG12 ILE A   7       1.085   8.465  -3.883  1.00 91.69           H  
ATOM    105 HG13 ILE A   7       2.314   9.313  -4.825  1.00 91.69           H  
ATOM    106  CG2 ILE A   7       2.899   7.355  -2.011  1.00 91.69           C  
ATOM    107 HG21 ILE A   7       3.581   7.421  -1.163  1.00 91.69           H  
ATOM    108 HG22 ILE A   7       1.875   7.255  -1.649  1.00 91.69           H  
ATOM    109 HG23 ILE A   7       3.162   6.457  -2.569  1.00 91.69           H  
ATOM    110  CD1 ILE A   7       2.434   7.212  -5.006  1.00 91.69           C  
ATOM    111 HD11 ILE A   7       1.904   6.349  -4.603  1.00 91.69           H  
ATOM    112 HD12 ILE A   7       3.505   7.012  -5.013  1.00 91.69           H  
ATOM    113 HD13 ILE A   7       2.126   7.387  -6.037  1.00 91.69           H  
ATOM    114  N   TYR A   8       3.487   9.906   0.221  1.00 91.93           N  
ATOM    115  H   TYR A   8       2.531   9.665   0.442  1.00 91.93           H  
ATOM    116  CA  TYR A   8       4.483   9.717   1.274  1.00 91.93           C  
ATOM    117  HA  TYR A   8       5.476   9.964   0.900  1.00 91.93           H  
ATOM    118  C   TYR A   8       4.445   8.242   1.687  1.00 91.93           C  
ATOM    119  CB  TYR A   8       4.205  10.661   2.452  1.00 91.93           C  
ATOM    120  HB2 TYR A   8       4.790  10.324   3.308  1.00 91.93           H  
ATOM    121  HB3 TYR A   8       3.153  10.601   2.730  1.00 91.93           H  
ATOM    122  O   TYR A   8       3.433   7.813   2.239  1.00 91.93           O  
ATOM    123  CG  TYR A   8       4.584  12.100   2.163  1.00 91.93           C  
ATOM    124  CD1 TYR A   8       5.930  12.506   2.249  1.00 91.93           C  
ATOM    125  HD1 TYR A   8       6.692  11.794   2.527  1.00 91.93           H  
ATOM    126  CD2 TYR A   8       3.600  13.035   1.799  1.00 91.93           C  
ATOM    127  HD2 TYR A   8       2.560  12.742   1.787  1.00 91.93           H  
ATOM    128  CE1 TYR A   8       6.289  13.836   1.952  1.00 91.93           C  
ATOM    129  HE1 TYR A   8       7.323  14.141   2.011  1.00 91.93           H  
ATOM    130  CE2 TYR A   8       3.955  14.360   1.486  1.00 91.93           C  
ATOM    131  HE2 TYR A   8       3.203  15.091   1.229  1.00 91.93           H  
ATOM    132  OH  TYR A   8       5.638  16.042   1.253  1.00 91.93           O  
ATOM    133  HH  TYR A   8       6.573  16.215   1.386  1.00 91.93           H  
ATOM    134  CZ  TYR A   8       5.301  14.763   1.558  1.00 91.93           C  
ATOM    135  N   PRO A   9       5.473   7.426   1.395  1.00 91.50           N  
ATOM    136  CA  PRO A   9       5.464   6.010   1.753  1.00 91.50           C  
ATOM    137  HA  PRO A   9       4.659   5.518   1.208  1.00 91.50           H  
ATOM    138  C   PRO A   9       5.278   5.799   3.260  1.00 91.50           C  
ATOM    139  CB  PRO A   9       6.795   5.436   1.270  1.00 91.50           C  
ATOM    140  HB2 PRO A   9       6.659   4.433   0.864  1.00 91.50           H  
ATOM    141  HB3 PRO A   9       7.525   5.426   2.079  1.00 91.50           H  
ATOM    142  O   PRO A   9       5.862   6.514   4.077  1.00 91.50           O  
ATOM    143  CG  PRO A   9       7.254   6.417   0.193  1.00 91.50           C  
ATOM    144  HG2 PRO A   9       8.341   6.459   0.122  1.00 91.50           H  
ATOM    145  HG3 PRO A   9       6.825   6.139  -0.770  1.00 91.50           H  
ATOM    146  CD  PRO A   9       6.664   7.754   0.628  1.00 91.50           C  
ATOM    147  HD2 PRO A   9       6.427   8.354  -0.251  1.00 91.50           H  
ATOM    148  HD3 PRO A   9       7.374   8.279   1.267  1.00 91.50           H  
ATOM    149  N   PHE A  10       4.475   4.806   3.640  1.00 92.28           N  
ATOM    150  H   PHE A  10       3.971   4.282   2.939  1.00 92.28           H  
ATOM    151  CA  PHE A  10       4.249   4.490   5.044  1.00 92.28           C  
ATOM    152  HA  PHE A  10       4.170   5.430   5.589  1.00 92.28           H  
ATOM    153  C   PHE A  10       5.448   3.719   5.596  1.00 92.28           C  
ATOM    154  CB  PHE A  10       2.920   3.744   5.200  1.00 92.28           C  
ATOM    155  HB2 PHE A  10       3.007   2.743   4.779  1.00 92.28           H  
ATOM    156  HB3 PHE A  10       2.163   4.283   4.630  1.00 92.28           H  
ATOM    157  O   PHE A  10       5.640   2.538   5.296  1.00 92.28           O  
ATOM    158  CG  PHE A  10       2.404   3.685   6.618  1.00 92.28           C  
ATOM    159  CD1 PHE A  10       2.162   4.874   7.330  1.00 92.28           C  
ATOM    160  HD1 PHE A  10       2.314   5.832   6.855  1.00 92.28           H  
ATOM    161  CD2 PHE A  10       2.145   2.447   7.222  1.00 92.28           C  
ATOM    162  HD2 PHE A  10       2.310   1.542   6.657  1.00 92.28           H  
ATOM    163  CE1 PHE A  10       1.719   4.821   8.662  1.00 92.28           C  
ATOM    164  HE1 PHE A  10       1.552   5.739   9.205  1.00 92.28           H  
ATOM    165  CE2 PHE A  10       1.710   2.391   8.554  1.00 92.28           C  
ATOM    166  HE2 PHE A  10       1.573   1.432   9.030  1.00 92.28           H  
ATOM    167  CZ  PHE A  10       1.506   3.577   9.279  1.00 92.28           C  
ATOM    168  HZ  PHE A  10       1.203   3.534  10.315  1.00 92.28           H  
ATOM    169  N   THR A  11       6.289   4.396   6.375  1.00 92.22           N  
ATOM    170  H   THR A  11       6.119   5.375   6.555  1.00 92.22           H  
ATOM    171  CA  THR A  11       7.543   3.815   6.856  1.00 92.22           C  
ATOM    172  HA  THR A  11       8.040   3.365   5.996  1.00 92.22           H  
ATOM    173  C   THR A  11       7.305   2.702   7.873  1.00 92.22           C  
ATOM    174  CB  THR A  11       8.521   4.866   7.399  1.00 92.22           C  
ATOM    175  HB  THR A  11       9.412   4.363   7.774  1.00 92.22           H  
ATOM    176  O   THR A  11       6.387   2.721   8.701  1.00 92.22           O  
ATOM    177  CG2 THR A  11       8.946   5.859   6.317  1.00 92.22           C  
ATOM    178 HG21 THR A  11       9.383   5.317   5.478  1.00 92.22           H  
ATOM    179 HG22 THR A  11       9.698   6.540   6.713  1.00 92.22           H  
ATOM    180 HG23 THR A  11       8.090   6.432   5.960  1.00 92.22           H  
ATOM    181  OG1 THR A  11       7.941   5.613   8.443  1.00 92.22           O  
ATOM    182  HG1 THR A  11       8.486   6.396   8.554  1.00 92.22           H  
ATOM    183  N   CYS A  12       8.172   1.702   7.821  1.00 91.73           N  
ATOM    184  H   CYS A  12       8.936   1.772   7.165  1.00 91.73           H  
ATOM    185  CA  CYS A  12       8.294   0.686   8.849  1.00 91.73           C  
ATOM    186  HA  CYS A  12       7.579   0.887   9.647  1.00 91.73           H  
ATOM    187  C   CYS A  12       9.690   0.781   9.462  1.00 91.73           C  
ATOM    188  CB  CYS A  12       7.963  -0.689   8.268  1.00 91.73           C  
ATOM    189  HB2 CYS A  12       6.936  -0.674   7.903  1.00 91.73           H  
ATOM    190  HB3 CYS A  12       8.041  -1.440   9.054  1.00 91.73           H  
ATOM    191  O   CYS A  12      10.609   1.329   8.868  1.00 91.73           O  
ATOM    192  SG  CYS A  12       8.988  -1.190   6.878  1.00 91.73           S  
ATOM    193  N   SER A  13       9.853   0.285  10.682  1.00 78.97           N  
ATOM    194  H   SER A  13       9.090  -0.174  11.158  1.00 78.97           H  
ATOM    195  CA  SER A  13      11.148   0.291  11.355  1.00 78.97           C  
ATOM    196  HA  SER A  13      11.944   0.467  10.631  1.00 78.97           H  
ATOM    197  C   SER A  13      11.405  -1.065  11.991  1.00 78.97           C  
ATOM    198  CB  SER A  13      11.190   1.415  12.393  1.00 78.97           C  
ATOM    199  HB2 SER A  13      10.863   2.348  11.935  1.00 78.97           H  
ATOM    200  HB3 SER A  13      12.210   1.537  12.757  1.00 78.97           H  
ATOM    201  O   SER A  13      10.474  -1.824  12.267  1.00 78.97           O  
ATOM    202  OG  SER A  13      10.344   1.081  13.474  1.00 78.97           O  
ATOM    203  HG  SER A  13      10.241   1.844  14.046  1.00 78.97           H  
ATOM    204  N   ALA A  14      12.666  -1.357  12.300  1.00 67.60           N  
ATOM    205  H   ALA A  14      13.402  -0.760  11.949  1.00 67.60           H  
ATOM    206  CA  ALA A  14      13.028  -2.555  13.054  1.00 67.60           C  
ATOM    207  HA  ALA A  14      12.708  -3.428  12.485  1.00 67.60           H  
ATOM    208  C   ALA A  14      12.339  -2.635  14.435  1.00 67.60           C  
ATOM    209  CB  ALA A  14      14.554  -2.588  13.185  1.00 67.60           C  
ATOM    210  HB1 ALA A  14      14.858  -3.494  13.708  1.00 67.60           H  
ATOM    211  HB2 ALA A  14      15.014  -2.578  12.197  1.00 67.60           H  
ATOM    212  HB3 ALA A  14      14.902  -1.722  13.749  1.00 67.60           H  
ATOM    213  O   ALA A  14      12.130  -3.735  14.945  1.00 67.60           O  
ATOM    214  N   SER A  15      11.949  -1.496  15.025  1.00 67.35           N  
ATOM    215  H   SER A  15      12.088  -0.624  14.534  1.00 67.35           H  
ATOM    216  CA  SER A  15      11.192  -1.447  16.283  1.00 67.35           C  
ATOM    217  HA  SER A  15      11.551  -2.249  16.928  1.00 67.35           H  
ATOM    218  C   SER A  15       9.688  -1.681  16.096  1.00 67.35           C  
ATOM    219  CB  SER A  15      11.455  -0.127  17.016  1.00 67.35           C  
ATOM    220  HB2 SER A  15      12.528  -0.018  17.172  1.00 67.35           H  
ATOM    221  HB3 SER A  15      10.966  -0.158  17.989  1.00 67.35           H  
ATOM    222  O   SER A  15       8.971  -1.935  17.066  1.00 67.35           O  
ATOM    223  OG  SER A  15      10.974   0.989  16.290  1.00 67.35           O  
ATOM    224  HG  SER A  15      11.293   1.785  16.720  1.00 67.35           H  
ATOM    225  N   HIS A  16       9.177  -1.638  14.862  1.00 70.89           N  
ATOM    226  H   HIS A  16       9.792  -1.445  14.084  1.00 70.89           H  
ATOM    227  CA  HIS A  16       7.810  -2.038  14.561  1.00 70.89           C  
ATOM    228  HA  HIS A  16       7.162  -1.692  15.366  1.00 70.89           H  
ATOM    229  C   HIS A  16       7.723  -3.570  14.526  1.00 70.89           C  
ATOM    230  CB  HIS A  16       7.312  -1.377  13.261  1.00 70.89           C  
ATOM    231  HB2 HIS A  16       6.335  -1.795  13.020  1.00 70.89           H  
ATOM    232  HB3 HIS A  16       7.980  -1.635  12.439  1.00 70.89           H  
ATOM    233  O   HIS A  16       8.217  -4.229  13.619  1.00 70.89           O  
ATOM    234  CG  HIS A  16       7.161   0.130  13.321  1.00 70.89           C  
ATOM    235  CD2 HIS A  16       7.361   0.943  14.407  1.00 70.89           C  
ATOM    236  HD2 HIS A  16       7.698   0.630  15.385  1.00 70.89           H  
ATOM    237  ND1 HIS A  16       6.775   0.952  12.282  1.00 70.89           N  
ATOM    238  HD1 HIS A  16       6.617   0.692  11.319  1.00 70.89           H  
ATOM    239  CE1 HIS A  16       6.751   2.219  12.730  1.00 70.89           C  
ATOM    240  HE1 HIS A  16       6.521   3.084  12.125  1.00 70.89           H  
ATOM    241  NE2 HIS A  16       7.067   2.256  14.035  1.00 70.89           N  
ATOM    242  N   HIS A  17       7.018  -4.154  15.498  1.00 75.69           N  
ATOM    243  H   HIS A  17       6.798  -3.599  16.312  1.00 75.69           H  
ATOM    244  CA  HIS A  17       6.783  -5.605  15.566  1.00 75.69           C  
ATOM    245  HA  HIS A  17       7.750  -6.107  15.519  1.00 75.69           H  
ATOM    246  C   HIS A  17       5.933  -6.171  14.410  1.00 75.69           C  
ATOM    247  CB  HIS A  17       6.125  -5.944  16.912  1.00 75.69           C  
ATOM    248  HB2 HIS A  17       5.961  -7.020  16.965  1.00 75.69           H  
ATOM    249  HB3 HIS A  17       5.152  -5.456  16.968  1.00 75.69           H  
ATOM    250  O   HIS A  17       5.723  -7.380  14.341  1.00 75.69           O  
ATOM    251  CG  HIS A  17       6.947  -5.547  18.109  1.00 75.69           C  
ATOM    252  CD2 HIS A  17       6.618  -4.613  19.053  1.00 75.69           C  
ATOM    253  HD2 HIS A  17       5.714  -4.022  19.076  1.00 75.69           H  
ATOM    254  ND1 HIS A  17       8.170  -6.068  18.466  1.00 75.69           N  
ATOM    255  HD1 HIS A  17       8.700  -6.766  17.964  1.00 75.69           H  
ATOM    256  CE1 HIS A  17       8.568  -5.457  19.595  1.00 75.69           C  
ATOM    257  HE1 HIS A  17       9.498  -5.645  20.111  1.00 75.69           H  
ATOM    258  NE2 HIS A  17       7.647  -4.565  19.991  1.00 75.69           N  
ATOM    259  N   ILE A  18       5.405  -5.325  13.519  1.00 86.45           N  
ATOM    260  H   ILE A  18       5.737  -4.372  13.517  1.00 86.45           H  
ATOM    261  CA  ILE A  18       4.547  -5.748  12.410  1.00 86.45           C  
ATOM    262  HA  ILE A  18       4.161  -6.745  12.621  1.00 86.45           H  
ATOM    263  C   ILE A  18       5.400  -5.842  11.146  1.00 86.45           C  
ATOM    264  CB  ILE A  18       3.318  -4.825  12.243  1.00 86.45           C  
ATOM    265  HB  ILE A  18       3.649  -3.842  11.906  1.00 86.45           H  
ATOM    266  O   ILE A  18       5.667  -4.846  10.487  1.00 86.45           O  
ATOM    267  CG1 ILE A  18       2.551  -4.646  13.575  1.00 86.45           C  
ATOM    268 HG12 ILE A  18       3.236  -4.279  14.341  1.00 86.45           H  
ATOM    269 HG13 ILE A  18       2.164  -5.611  13.904  1.00 86.45           H  
ATOM    270  CG2 ILE A  18       2.403  -5.445  11.172  1.00 86.45           C  
ATOM    271 HG21 ILE A  18       2.900  -5.442  10.202  1.00 86.45           H  
ATOM    272 HG22 ILE A  18       1.479  -4.875  11.067  1.00 86.45           H  
ATOM    273 HG23 ILE A  18       2.144  -6.469  11.439  1.00 86.45           H  
ATOM    274  CD1 ILE A  18       1.397  -3.638  13.508  1.00 86.45           C  
ATOM    275 HD11 ILE A  18       1.746  -2.695  13.087  1.00 86.45           H  
ATOM    276 HD12 ILE A  18       1.030  -3.462  14.519  1.00 86.45           H  
ATOM    277 HD13 ILE A  18       0.576  -4.028  12.906  1.00 86.45           H  
ATOM    278  N   ARG A  19       5.841  -7.056  10.804  1.00 91.45           N  
ATOM    279  H   ARG A  19       5.654  -7.824  11.432  1.00 91.45           H  
ATOM    280  CA  ARG A  19       6.563  -7.309   9.544  1.00 91.45           C  
ATOM    281  HA  ARG A  19       7.201  -6.455   9.318  1.00 91.45           H  
ATOM    282  C   ARG A  19       5.626  -7.399   8.345  1.00 91.45           C  
ATOM    283  CB  ARG A  19       7.422  -8.576   9.673  1.00 91.45           C  
ATOM    284  HB2 ARG A  19       6.795  -9.405  10.001  1.00 91.45           H  
ATOM    285  HB3 ARG A  19       7.823  -8.834   8.693  1.00 91.45           H  
ATOM    286  O   ARG A  19       6.010  -7.020   7.243  1.00 91.45           O  
ATOM    287  CG  ARG A  19       8.598  -8.419  10.650  1.00 91.45           C  
ATOM    288  HG2 ARG A  19       8.229  -8.134  11.635  1.00 91.45           H  
ATOM    289  HG3 ARG A  19       9.101  -9.382  10.736  1.00 91.45           H  
ATOM    290  CD  ARG A  19       9.610  -7.377  10.156  1.00 91.45           C  
ATOM    291  HD2 ARG A  19       9.910  -7.634   9.140  1.00 91.45           H  
ATOM    292  HD3 ARG A  19       9.141  -6.393  10.146  1.00 91.45           H  
ATOM    293  NE  ARG A  19      10.802  -7.318  11.019  1.00 91.45           N  
ATOM    294  HE  ARG A  19      10.784  -7.856  11.874  1.00 91.45           H  
ATOM    295  NH1 ARG A  19      12.008  -5.847   9.723  1.00 91.45           N  
ATOM    296 HH11 ARG A  19      11.256  -5.808   9.050  1.00 91.45           H  
ATOM    297 HH12 ARG A  19      12.831  -5.286   9.561  1.00 91.45           H  
ATOM    298  NH2 ARG A  19      12.877  -6.606  11.632  1.00 91.45           N  
ATOM    299 HH21 ARG A  19      13.707  -6.068  11.429  1.00 91.45           H  
ATOM    300 HH22 ARG A  19      12.819  -7.137  12.489  1.00 91.45           H  
ATOM    301  CZ  ARG A  19      11.884  -6.593  10.787  1.00 91.45           C  
ATOM    302  N   SER A  20       4.404  -7.868   8.568  1.00 94.78           N  
ATOM    303  H   SER A  20       4.158  -8.187   9.495  1.00 94.78           H  
ATOM    304  CA  SER A  20       3.362  -7.942   7.553  1.00 94.78           C  
ATOM    305  HA  SER A  20       3.489  -7.096   6.878  1.00 94.78           H  
ATOM    306  C   SER A  20       1.969  -7.831   8.167  1.00 94.78           C  
ATOM    307  CB  SER A  20       3.496  -9.237   6.741  1.00 94.78           C  
ATOM    308  HB2 SER A  20       4.485  -9.273   6.286  1.00 94.78           H  
ATOM    309  HB3 SER A  20       2.750  -9.244   5.946  1.00 94.78           H  
ATOM    310  O   SER A  20       1.766  -8.079   9.359  1.00 94.78           O  
ATOM    311  OG  SER A  20       3.314 -10.376   7.564  1.00 94.78           O  
ATOM    312  HG  SER A  20       3.395 -11.157   7.012  1.00 94.78           H  
ATOM    313  N   CYS A  21       0.999  -7.443   7.348  1.00 96.40           N  
ATOM    314  H   CYS A  21       1.240  -7.231   6.390  1.00 96.40           H  
ATOM    315  CA  CYS A  21      -0.414  -7.413   7.695  1.00 96.40           C  
ATOM    316  HA  CYS A  21      -0.634  -8.260   8.346  1.00 96.40           H  
ATOM    317  C   CYS A  21      -1.275  -7.537   6.431  1.00 96.40           C  
ATOM    318  CB  CYS A  21      -0.736  -6.113   8.445  1.00 96.40           C  
ATOM    319  HB2 CYS A  21      -0.063  -6.009   9.296  1.00 96.40           H  
ATOM    320  HB3 CYS A  21      -1.757  -6.175   8.824  1.00 96.40           H  
ATOM    321  O   CYS A  21      -0.793  -7.388   5.313  1.00 96.40           O  
ATOM    322  SG  CYS A  21      -0.630  -4.631   7.419  1.00 96.40           S  
ATOM    323  N   ASN A  22      -2.576  -7.765   6.601  1.00 96.81           N  
ATOM    324  H   ASN A  22      -2.939  -7.829   7.541  1.00 96.81           H  
ATOM    325  CA  ASN A  22      -3.515  -7.528   5.506  1.00 96.81           C  
ATOM    326  HA  ASN A  22      -3.085  -7.882   4.569  1.00 96.81           H  
ATOM    327  C   ASN A  22      -3.752  -6.018   5.382  1.00 96.81           C  
ATOM    328  CB  ASN A  22      -4.819  -8.298   5.761  1.00 96.81           C  
ATOM    329  HB2 ASN A  22      -5.531  -8.051   4.974  1.00 96.81           H  
ATOM    330  HB3 ASN A  22      -5.241  -7.985   6.716  1.00 96.81           H  
ATOM    331  O   ASN A  22      -4.013  -5.371   6.398  1.00 96.81           O  
ATOM    332  CG  ASN A  22      -4.624  -9.804   5.750  1.00 96.81           C  
ATOM    333  ND2 ASN A  22      -5.389 -10.536   6.526  1.00 96.81           N  
ATOM    334 HD21 ASN A  22      -6.119 -10.116   7.083  1.00 96.81           H  
ATOM    335 HD22 ASN A  22      -5.197 -11.527   6.494  1.00 96.81           H  
ATOM    336  OD1 ASN A  22      -3.803 -10.364   5.051  1.00 96.81           O  
ATOM    337  N   SER A  23      -3.706  -5.498   4.158  1.00 98.28           N  
ATOM    338  H   SER A  23      -3.480  -6.109   3.387  1.00 98.28           H  
ATOM    339  CA  SER A  23      -4.075  -4.125   3.786  1.00 98.28           C  
ATOM    340  HA  SER A  23      -4.577  -3.635   4.620  1.00 98.28           H  
ATOM    341  C   SER A  23      -5.047  -4.181   2.603  1.00 98.28           C  
ATOM    342  CB  SER A  23      -2.808  -3.324   3.462  1.00 98.28           C  
ATOM    343  HB2 SER A  23      -2.382  -3.701   2.533  1.00 98.28           H  
ATOM    344  HB3 SER A  23      -2.087  -3.487   4.262  1.00 98.28           H  
ATOM    345  O   SER A  23      -5.193  -5.225   1.963  1.00 98.28           O  
ATOM    346  OG  SER A  23      -2.999  -1.925   3.341  1.00 98.28           O  
ATOM    347  HG  SER A  23      -3.877  -1.651   3.616  1.00 98.28           H  
ATOM    348  N   GLU A  24      -5.753  -3.089   2.336  1.00 98.69           N  
ATOM    349  H   GLU A  24      -5.587  -2.243   2.862  1.00 98.69           H  
ATOM    350  CA  GLU A  24      -6.609  -2.944   1.160  1.00 98.69           C  
ATOM    351  HA  GLU A  24      -6.559  -3.848   0.553  1.00 98.69           H  
ATOM    352  C   GLU A  24      -6.070  -1.793   0.296  1.00 98.69           C  
ATOM    353  CB  GLU A  24      -8.082  -2.750   1.588  1.00 98.69           C  
ATOM    354  HB2 GLU A  24      -8.138  -1.885   2.249  1.00 98.69           H  
ATOM    355  HB3 GLU A  24      -8.680  -2.548   0.700  1.00 98.69           H  
ATOM    356  O   GLU A  24      -5.657  -0.767   0.827  1.00 98.69           O  
ATOM    357  CG  GLU A  24      -8.675  -3.985   2.307  1.00 98.69           C  
ATOM    358  HG2 GLU A  24      -8.039  -4.246   3.153  1.00 98.69           H  
ATOM    359  HG3 GLU A  24      -8.654  -4.823   1.611  1.00 98.69           H  
ATOM    360  CD  GLU A  24     -10.117  -3.813   2.844  1.00 98.69           C  
ATOM    361  OE1 GLU A  24     -10.849  -4.825   2.987  1.00 98.69           O  
ATOM    362  OE2 GLU A  24     -10.534  -2.699   3.235  1.00 98.69           O  
ATOM    363  N   LEU A  25      -6.061  -1.956  -1.025  1.00 98.69           N  
ATOM    364  H   LEU A  25      -6.330  -2.850  -1.410  1.00 98.69           H  
ATOM    365  CA  LEU A  25      -5.710  -0.899  -1.975  1.00 98.69           C  
ATOM    366  HA  LEU A  25      -5.280  -0.051  -1.442  1.00 98.69           H  
ATOM    367  C   LEU A  25      -6.986  -0.425  -2.663  1.00 98.69           C  
ATOM    368  CB  LEU A  25      -4.669  -1.394  -2.998  1.00 98.69           C  
ATOM    369  HB2 LEU A  25      -5.164  -2.059  -3.705  1.00 98.69           H  
ATOM    370  HB3 LEU A  25      -4.313  -0.527  -3.556  1.00 98.69           H  
ATOM    371  O   LEU A  25      -7.730  -1.252  -3.196  1.00 98.69           O  
ATOM    372  CG  LEU A  25      -3.456  -2.143  -2.416  1.00 98.69           C  
ATOM    373  HG  LEU A  25      -3.798  -3.063  -1.942  1.00 98.69           H  
ATOM    374  CD1 LEU A  25      -2.502  -2.520  -3.545  1.00 98.69           C  
ATOM    375 HD11 LEU A  25      -1.639  -3.052  -3.144  1.00 98.69           H  
ATOM    376 HD12 LEU A  25      -3.017  -3.164  -4.258  1.00 98.69           H  
ATOM    377 HD13 LEU A  25      -2.159  -1.615  -4.045  1.00 98.69           H  
ATOM    378  CD2 LEU A  25      -2.665  -1.332  -1.396  1.00 98.69           C  
ATOM    379 HD21 LEU A  25      -3.289  -1.073  -0.541  1.00 98.69           H  
ATOM    380 HD22 LEU A  25      -1.806  -1.906  -1.047  1.00 98.69           H  
ATOM    381 HD23 LEU A  25      -2.305  -0.412  -1.857  1.00 98.69           H  
ATOM    382  N   TYR A  26      -7.271   0.874  -2.637  1.00 98.53           N  
ATOM    383  H   TYR A  26      -6.649   1.521  -2.174  1.00 98.53           H  
ATOM    384  CA  TYR A  26      -8.422   1.423  -3.345  1.00 98.53           C  
ATOM    385  HA  TYR A  26      -9.266   0.741  -3.236  1.00 98.53           H  
ATOM    386  C   TYR A  26      -8.103   1.557  -4.831  1.00 98.53           C  
ATOM    387  CB  TYR A  26      -8.823   2.764  -2.735  1.00 98.53           C  
ATOM    388  HB2 TYR A  26      -8.838   2.665  -1.650  1.00 98.53           H  
ATOM    389  HB3 TYR A  26      -8.075   3.510  -3.004  1.00 98.53           H  
ATOM    390  O   TYR A  26      -7.133   2.209  -5.202  1.00 98.53           O  
ATOM    391  CG  TYR A  26     -10.180   3.256  -3.170  1.00 98.53           C  
ATOM    392  CD1 TYR A  26     -10.335   3.919  -4.400  1.00 98.53           C  
ATOM    393  HD1 TYR A  26      -9.488   4.065  -5.054  1.00 98.53           H  
ATOM    394  CD2 TYR A  26     -11.286   3.062  -2.322  1.00 98.53           C  
ATOM    395  HD2 TYR A  26     -11.151   2.551  -1.381  1.00 98.53           H  
ATOM    396  CE1 TYR A  26     -11.602   4.394  -4.778  1.00 98.53           C  
ATOM    397  HE1 TYR A  26     -11.725   4.887  -5.731  1.00 98.53           H  
ATOM    398  CE2 TYR A  26     -12.548   3.565  -2.684  1.00 98.53           C  
ATOM    399  HE2 TYR A  26     -13.401   3.451  -2.031  1.00 98.53           H  
ATOM    400  OH  TYR A  26     -13.922   4.740  -4.240  1.00 98.53           O  
ATOM    401  HH  TYR A  26     -13.942   4.973  -5.171  1.00 98.53           H  
ATOM    402  CZ  TYR A  26     -12.706   4.237  -3.911  1.00 98.53           C  
ATOM    403  N   HIS A  27      -8.918   0.959  -5.686  1.00 98.44           N  
ATOM    404  H   HIS A  27      -9.724   0.473  -5.319  1.00 98.44           H  
ATOM    405  CA  HIS A  27      -8.767   1.000  -7.132  1.00 98.44           C  
ATOM    406  HA  HIS A  27      -7.838   1.507  -7.395  1.00 98.44           H  
ATOM    407  C   HIS A  27      -9.929   1.784  -7.746  1.00 98.44           C  
ATOM    408  CB  HIS A  27      -8.659  -0.430  -7.662  1.00 98.44           C  
ATOM    409  HB2 HIS A  27      -9.558  -0.984  -7.393  1.00 98.44           H  
ATOM    410  HB3 HIS A  27      -7.807  -0.920  -7.190  1.00 98.44           H  
ATOM    411  O   HIS A  27     -11.092   1.391  -7.616  1.00 98.44           O  
ATOM    412  CG  HIS A  27      -8.475  -0.482  -9.154  1.00 98.44           C  
ATOM    413  CD2 HIS A  27      -9.464  -0.468 -10.097  1.00 98.44           C  
ATOM    414  HD2 HIS A  27     -10.525  -0.407  -9.906  1.00 98.44           H  
ATOM    415  ND1 HIS A  27      -7.277  -0.520  -9.829  1.00 98.44           N  
ATOM    416  HD1 HIS A  27      -6.352  -0.526  -9.421  1.00 98.44           H  
ATOM    417  CE1 HIS A  27      -7.537  -0.547 -11.145  1.00 98.44           C  
ATOM    418  HE1 HIS A  27      -6.792  -0.569 -11.928  1.00 98.44           H  
ATOM    419  NE2 HIS A  27      -8.862  -0.535 -11.353  1.00 98.44           N  
ATOM    420  N   ILE A  28      -9.599   2.891  -8.409  1.00 97.46           N  
ATOM    421  H   ILE A  28      -8.614   3.076  -8.535  1.00 97.46           H  
ATOM    422  CA  ILE A  28     -10.542   3.740  -9.142  1.00 97.46           C  
ATOM    423  HA  ILE A  28     -11.440   3.887  -8.541  1.00 97.46           H  
ATOM    424  C   ILE A  28     -10.922   3.015 -10.429  1.00 97.46           C  
ATOM    425  CB  ILE A  28      -9.921   5.121  -9.453  1.00 97.46           C  
ATOM    426  HB  ILE A  28      -9.052   4.973 -10.095  1.00 97.46           H  
ATOM    427  O   ILE A  28     -10.043   2.656 -11.207  1.00 97.46           O  
ATOM    428  CG1 ILE A  28      -9.448   5.815  -8.154  1.00 97.46           C  
ATOM    429 HG12 ILE A  28     -10.314   6.019  -7.524  1.00 97.46           H  
ATOM    430 HG13 ILE A  28      -8.787   5.151  -7.597  1.00 97.46           H  
ATOM    431  CG2 ILE A  28     -10.943   5.992 -10.209  1.00 97.46           C  
ATOM    432 HG21 ILE A  28     -10.510   6.956 -10.478  1.00 97.46           H  
ATOM    433 HG22 ILE A  28     -11.827   6.157  -9.594  1.00 97.46           H  
ATOM    434 HG23 ILE A  28     -11.247   5.514 -11.140  1.00 97.46           H  
ATOM    435  CD1 ILE A  28      -8.666   7.115  -8.380  1.00 97.46           C  
ATOM    436 HD11 ILE A  28      -8.366   7.526  -7.415  1.00 97.46           H  
ATOM    437 HD12 ILE A  28      -9.283   7.855  -8.890  1.00 97.46           H  
ATOM    438 HD13 ILE A  28      -7.777   6.913  -8.976  1.00 97.46           H  
ATOM    439  N   SER A  29     -12.214   2.790 -10.667  1.00 95.68           N  
ATOM    440  H   SER A  29     -12.907   3.180 -10.044  1.00 95.68           H  
ATOM    441  CA  SER A  29     -12.638   2.065 -11.864  1.00 95.68           C  
ATOM    442  HA  SER A  29     -11.968   1.216 -11.994  1.00 95.68           H  
ATOM    443  C   SER A  29     -12.548   2.941 -13.116  1.00 95.68           C  
ATOM    444  CB  SER A  29     -14.052   1.518 -11.693  1.00 95.68           C  
ATOM    445  HB2 SER A  29     -14.769   2.339 -11.702  1.00 95.68           H  
ATOM    446  HB3 SER A  29     -14.119   1.001 -10.736  1.00 95.68           H  
ATOM    447  O   SER A  29     -13.240   3.951 -13.226  1.00 95.68           O  
ATOM    448  OG  SER A  29     -14.347   0.604 -12.741  1.00 95.68           O  
ATOM    449  HG  SER A  29     -13.615  -0.011 -12.831  1.00 95.68           H  
ATOM    450  N   THR A  30     -11.739   2.512 -14.087  1.00 93.34           N  
ATOM    451  H   THR A  30     -11.053   1.808 -13.858  1.00 93.34           H  
ATOM    452  CA  THR A  30     -11.555   3.179 -15.392  1.00 93.34           C  
ATOM    453  HA  THR A  30     -12.121   4.110 -15.396  1.00 93.34           H  
ATOM    454  C   THR A  30     -12.098   2.366 -16.576  1.00 93.34           C  
ATOM    455  CB  THR A  30     -10.082   3.560 -15.608  1.00 93.34           C  
ATOM    456  HB  THR A  30      -9.949   3.978 -16.606  1.00 93.34           H  
ATOM    457  O   THR A  30     -11.791   2.655 -17.727  1.00 93.34           O  
ATOM    458  CG2 THR A  30      -9.605   4.585 -14.578  1.00 93.34           C  
ATOM    459 HG21 THR A  30      -8.582   4.876 -14.817  1.00 93.34           H  
ATOM    460 HG22 THR A  30      -9.624   4.155 -13.576  1.00 93.34           H  
ATOM    461 HG23 THR A  30     -10.244   5.468 -14.611  1.00 93.34           H  
ATOM    462  OG1 THR A  30      -9.287   2.410 -15.468  1.00 93.34           O  
ATOM    463  HG1 THR A  30      -8.481   2.572 -15.965  1.00 93.34           H  
ATOM    464  N   GLY A  31     -12.955   1.369 -16.316  1.00 93.61           N  
ATOM    465  H   GLY A  31     -13.204   1.216 -15.349  1.00 93.61           H  
ATOM    466  CA  GLY A  31     -13.625   0.561 -17.349  1.00 93.61           C  
ATOM    467  HA2 GLY A  31     -13.458   1.002 -18.332  1.00 93.61           H  
ATOM    468  HA3 GLY A  31     -14.698   0.574 -17.158  1.00 93.61           H  
ATOM    469  C   GLY A  31     -13.185  -0.905 -17.432  1.00 93.61           C  
ATOM    470  O   GLY A  31     -13.843  -1.687 -18.115  1.00 93.61           O  
ATOM    471  N   TYR A  32     -12.139  -1.301 -16.701  1.00 96.13           N  
ATOM    472  H   TYR A  32     -11.573  -0.597 -16.251  1.00 96.13           H  
ATOM    473  CA  TYR A  32     -11.705  -2.698 -16.603  1.00 96.13           C  
ATOM    474  HA  TYR A  32     -11.624  -3.102 -17.612  1.00 96.13           H  
ATOM    475  C   TYR A  32     -12.698  -3.575 -15.832  1.00 96.13           C  
ATOM    476  CB  TYR A  32     -10.317  -2.777 -15.960  1.00 96.13           C  
ATOM    477  HB2 TYR A  32     -10.360  -2.351 -14.957  1.00 96.13           H  
ATOM    478  HB3 TYR A  32     -10.028  -3.823 -15.860  1.00 96.13           H  
ATOM    479  O   TYR A  32     -13.335  -3.148 -14.861  1.00 96.13           O  
ATOM    480  CG  TYR A  32      -9.252  -2.070 -16.765  1.00 96.13           C  
ATOM    481  CD1 TYR A  32      -8.769  -2.641 -17.961  1.00 96.13           C  
ATOM    482  HD1 TYR A  32      -9.138  -3.598 -18.297  1.00 96.13           H  
ATOM    483  CD2 TYR A  32      -8.779  -0.817 -16.338  1.00 96.13           C  
ATOM    484  HD2 TYR A  32      -9.130  -0.372 -15.419  1.00 96.13           H  
ATOM    485  CE1 TYR A  32      -7.821  -1.943 -18.738  1.00 96.13           C  
ATOM    486  HE1 TYR A  32      -7.464  -2.354 -19.671  1.00 96.13           H  
ATOM    487  CE2 TYR A  32      -7.844  -0.120 -17.119  1.00 96.13           C  
ATOM    488  HE2 TYR A  32      -7.484   0.846 -16.796  1.00 96.13           H  
ATOM    489  OH  TYR A  32      -6.549   0.069 -19.115  1.00 96.13           O  
ATOM    490  HH  TYR A  32      -6.560   0.985 -18.827  1.00 96.13           H  
ATOM    491  CZ  TYR A  32      -7.379  -0.665 -18.331  1.00 96.13           C  
ATOM    492  N   LYS A  33     -12.796  -4.840 -16.244  1.00 96.75           N  
ATOM    493  H   LYS A  33     -12.217  -5.119 -17.023  1.00 96.75           H  
ATOM    494  CA  LYS A  33     -13.542  -5.882 -15.539  1.00 96.75           C  
ATOM    495  HA  LYS A  33     -14.516  -5.479 -15.259  1.00 96.75           H  
ATOM    496  C   LYS A  33     -12.820  -6.289 -14.258  1.00 96.75           C  
ATOM    497  CB  LYS A  33     -13.741  -7.099 -16.448  1.00 96.75           C  
ATOM    498  HB2 LYS A  33     -12.765  -7.509 -16.710  1.00 96.75           H  
ATOM    499  HB3 LYS A  33     -14.298  -7.856 -15.895  1.00 96.75           H  
ATOM    500  O   LYS A  33     -11.610  -6.131 -14.115  1.00 96.75           O  
ATOM    501  CG  LYS A  33     -14.524  -6.772 -17.723  1.00 96.75           C  
ATOM    502  HG2 LYS A  33     -14.007  -6.001 -18.294  1.00 96.75           H  
ATOM    503  HG3 LYS A  33     -15.520  -6.417 -17.460  1.00 96.75           H  
ATOM    504  CD  LYS A  33     -14.632  -8.033 -18.579  1.00 96.75           C  
ATOM    505  HD2 LYS A  33     -13.625  -8.389 -18.796  1.00 96.75           H  
ATOM    506  HD3 LYS A  33     -15.175  -8.803 -18.030  1.00 96.75           H  
ATOM    507  CE  LYS A  33     -15.351  -7.698 -19.883  1.00 96.75           C  
ATOM    508  HE2 LYS A  33     -16.371  -7.389 -19.657  1.00 96.75           H  
ATOM    509  HE3 LYS A  33     -14.835  -6.856 -20.343  1.00 96.75           H  
ATOM    510  NZ  LYS A  33     -15.335  -8.863 -20.795  1.00 96.75           N  
ATOM    511  HZ1 LYS A  33     -15.790  -8.638 -21.668  1.00 96.75           H  
ATOM    512  HZ2 LYS A  33     -15.782  -9.657 -20.360  1.00 96.75           H  
ATOM    513  HZ3 LYS A  33     -14.374  -9.106 -20.991  1.00 96.75           H  
ATOM    514  N   ILE A  34     -13.563  -6.874 -13.321  1.00 96.83           N  
ATOM    515  H   ILE A  34     -14.522  -7.097 -13.542  1.00 96.83           H  
ATOM    516  CA  ILE A  34     -13.016  -7.279 -12.020  1.00 96.83           C  
ATOM    517  HA  ILE A  34     -12.560  -6.394 -11.575  1.00 96.83           H  
ATOM    518  C   ILE A  34     -11.894  -8.325 -12.151  1.00 96.83           C  
ATOM    519  CB  ILE A  34     -14.163  -7.739 -11.097  1.00 96.83           C  
ATOM    520  HB  ILE A  34     -14.955  -6.994 -11.168  1.00 96.83           H  
ATOM    521  O   ILE A  34     -10.974  -8.332 -11.336  1.00 96.83           O  
ATOM    522  CG1 ILE A  34     -13.688  -7.751  -9.631  1.00 96.83           C  
ATOM    523 HG12 ILE A  34     -13.286  -6.763  -9.404  1.00 96.83           H  
ATOM    524 HG13 ILE A  34     -12.892  -8.484  -9.502  1.00 96.83           H  
ATOM    525  CG2 ILE A  34     -14.757  -9.090 -11.533  1.00 96.83           C  
ATOM    526 HG21 ILE A  34     -15.659  -9.316 -10.964  1.00 96.83           H  
ATOM    527 HG22 ILE A  34     -14.039  -9.897 -11.387  1.00 96.83           H  
ATOM    528 HG23 ILE A  34     -15.034  -9.064 -12.587  1.00 96.83           H  
ATOM    529  CD1 ILE A  34     -14.797  -8.045  -8.615  1.00 96.83           C  
ATOM    530 HD11 ILE A  34     -14.407  -7.910  -7.607  1.00 96.83           H  
ATOM    531 HD12 ILE A  34     -15.142  -9.074  -8.717  1.00 96.83           H  
ATOM    532 HD13 ILE A  34     -15.632  -7.361  -8.766  1.00 96.83           H  
ATOM    533  N   GLU A  35     -11.938  -9.174 -13.181  1.00 97.73           N  
ATOM    534  H   GLU A  35     -12.744  -9.157 -13.790  1.00 97.73           H  
ATOM    535  CA  GLU A  35     -10.892 -10.149 -13.501  1.00 97.73           C  
ATOM    536  HA  GLU A  35     -10.653 -10.732 -12.611  1.00 97.73           H  
ATOM    537  C   GLU A  35      -9.591  -9.473 -13.952  1.00 97.73           C  
ATOM    538  CB  GLU A  35     -11.371 -11.114 -14.604  1.00 97.73           C  
ATOM    539  HB2 GLU A  35     -11.550 -10.560 -15.526  1.00 97.73           H  
ATOM    540  HB3 GLU A  35     -10.555 -11.809 -14.803  1.00 97.73           H  
ATOM    541  O   GLU A  35      -8.510  -9.878 -13.527  1.00 97.73           O  
ATOM    542  CG  GLU A  35     -12.612 -11.958 -14.258  1.00 97.73           C  
ATOM    543  HG2 GLU A  35     -12.669 -12.775 -14.977  1.00 97.73           H  
ATOM    544  HG3 GLU A  35     -12.464 -12.403 -13.274  1.00 97.73           H  
ATOM    545  CD  GLU A  35     -13.952 -11.201 -14.290  1.00 97.73           C  
ATOM    546  OE1 GLU A  35     -14.930 -11.741 -13.731  1.00 97.73           O  
ATOM    547  OE2 GLU A  35     -14.006 -10.076 -14.842  1.00 97.73           O  
ATOM    548  N   GLU A  36      -9.694  -8.418 -14.763  1.00 97.89           N  
ATOM    549  H   GLU A  36     -10.616  -8.090 -15.015  1.00 97.89           H  
ATOM    550  CA  GLU A  36      -8.550  -7.623 -15.227  1.00 97.89           C  
ATOM    551  HA  GLU A  36      -7.784  -8.282 -15.637  1.00 97.89           H  
ATOM    552  C   GLU A  36      -7.923  -6.868 -14.052  1.00 97.89           C  
ATOM    553  CB  GLU A  36      -9.000  -6.651 -16.331  1.00 97.89           C  
ATOM    554  HB2 GLU A  36      -8.167  -6.000 -16.598  1.00 97.89           H  
ATOM    555  HB3 GLU A  36      -9.810  -6.033 -15.944  1.00 97.89           H  
ATOM    556  O   GLU A  36      -6.716  -6.955 -13.837  1.00 97.89           O  
ATOM    557  CG  GLU A  36      -9.486  -7.377 -17.594  1.00 97.89           C  
ATOM    558  HG2 GLU A  36      -8.641  -7.892 -18.051  1.00 97.89           H  
ATOM    559  HG3 GLU A  36     -10.224  -8.131 -17.322  1.00 97.89           H  
ATOM    560  CD  GLU A  36     -10.136  -6.415 -18.597  1.00 97.89           C  
ATOM    561  OE1 GLU A  36      -9.611  -6.287 -19.720  1.00 97.89           O  
ATOM    562  OE2 GLU A  36     -11.212  -5.868 -18.259  1.00 97.89           O  
ATOM    563  N   ILE A  37      -8.757  -6.244 -13.210  1.00 98.14           N  
ATOM    564  H   ILE A  37      -9.733  -6.204 -13.463  1.00 98.14           H  
ATOM    565  CA  ILE A  37      -8.312  -5.589 -11.973  1.00 98.14           C  
ATOM    566  HA  ILE A  37      -7.598  -4.809 -12.236  1.00 98.14           H  
ATOM    567  C   ILE A  37      -7.573  -6.594 -11.083  1.00 98.14           C  
ATOM    568  CB  ILE A  37      -9.502  -4.931 -11.236  1.00 98.14           C  
ATOM    569  HB  ILE A  37     -10.258  -5.694 -11.052  1.00 98.14           H  
ATOM    570  O   ILE A  37      -6.461  -6.325 -10.642  1.00 98.14           O  
ATOM    571  CG1 ILE A  37     -10.123  -3.820 -12.114  1.00 98.14           C  
ATOM    572 HG12 ILE A  37     -10.331  -4.207 -13.112  1.00 98.14           H  
ATOM    573 HG13 ILE A  37      -9.402  -3.011 -12.235  1.00 98.14           H  
ATOM    574  CG2 ILE A  37      -9.066  -4.346  -9.876  1.00 98.14           C  
ATOM    575 HG21 ILE A  37      -8.337  -3.553 -10.043  1.00 98.14           H  
ATOM    576 HG22 ILE A  37      -9.923  -3.930  -9.347  1.00 98.14           H  
ATOM    577 HG23 ILE A  37      -8.626  -5.113  -9.238  1.00 98.14           H  
ATOM    578  CD1 ILE A  37     -11.437  -3.250 -11.570  1.00 98.14           C  
ATOM    579 HD11 ILE A  37     -11.854  -2.557 -12.301  1.00 98.14           H  
ATOM    580 HD12 ILE A  37     -11.259  -2.707 -10.642  1.00 98.14           H  
ATOM    581 HD13 ILE A  37     -12.152  -4.054 -11.397  1.00 98.14           H  
ATOM    582  N   ALA A  38      -8.142  -7.778 -10.837  1.00 98.39           N  
ATOM    583  H   ALA A  38      -9.043  -7.977 -11.249  1.00 98.39           H  
ATOM    584  CA  ALA A  38      -7.489  -8.811 -10.032  1.00 98.39           C  
ATOM    585  HA  ALA A  38      -7.314  -8.410  -9.034  1.00 98.39           H  
ATOM    586  C   ALA A  38      -6.118  -9.218 -10.608  1.00 98.39           C  
ATOM    587  CB  ALA A  38      -8.442 -10.006  -9.921  1.00 98.39           C  
ATOM    588  HB1 ALA A  38      -8.033 -10.737  -9.223  1.00 98.39           H  
ATOM    589  HB2 ALA A  38      -9.414  -9.674  -9.559  1.00 98.39           H  
ATOM    590  HB3 ALA A  38      -8.566 -10.474 -10.898  1.00 98.39           H  
ATOM    591  O   ALA A  38      -5.159  -9.388  -9.848  1.00 98.39           O  
ATOM    592  N   SER A  39      -6.014  -9.303 -11.940  1.00 97.89           N  
ATOM    593  H   SER A  39      -6.842  -9.141 -12.496  1.00 97.89           H  
ATOM    594  CA  SER A  39      -4.766  -9.591 -12.647  1.00 97.89           C  
ATOM    595  HA  SER A  39      -4.357 -10.521 -12.251  1.00 97.89           H  
ATOM    596  C   SER A  39      -3.713  -8.500 -12.449  1.00 97.89           C  
ATOM    597  CB  SER A  39      -5.027  -9.793 -14.141  1.00 97.89           C  
ATOM    598  HB2 SER A  39      -5.847 -10.499 -14.273  1.00 97.89           H  
ATOM    599  HB3 SER A  39      -5.296  -8.848 -14.612  1.00 97.89           H  
ATOM    600  O   SER A  39      -2.564  -8.844 -12.183  1.00 97.89           O  
ATOM    601  OG  SER A  39      -3.869 -10.318 -14.764  1.00 97.89           O  
ATOM    602  HG  SER A  39      -3.151  -9.686 -14.682  1.00 97.89           H  
ATOM    603  N   PHE A  40      -4.075  -7.211 -12.513  1.00 97.74           N  
ATOM    604  H   PHE A  40      -5.023  -6.980 -12.773  1.00 97.74           H  
ATOM    605  CA  PHE A  40      -3.121  -6.107 -12.302  1.00 97.74           C  
ATOM    606  HA  PHE A  40      -2.349  -6.140 -13.072  1.00 97.74           H  
ATOM    607  C   PHE A  40      -2.408  -6.217 -10.961  1.00 97.74           C  
ATOM    608  CB  PHE A  40      -3.831  -4.745 -12.351  1.00 97.74           C  
ATOM    609  HB2 PHE A  40      -4.536  -4.688 -11.521  1.00 97.74           H  
ATOM    610  HB3 PHE A  40      -3.085  -3.965 -12.195  1.00 97.74           H  
ATOM    611  O   PHE A  40      -1.210  -5.967 -10.873  1.00 97.74           O  
ATOM    612  CG  PHE A  40      -4.571  -4.414 -13.627  1.00 97.74           C  
ATOM    613  CD1 PHE A  40      -4.188  -4.977 -14.861  1.00 97.74           C  
ATOM    614  HD1 PHE A  40      -3.347  -5.650 -14.933  1.00 97.74           H  
ATOM    615  CD2 PHE A  40      -5.640  -3.500 -13.579  1.00 97.74           C  
ATOM    616  HD2 PHE A  40      -5.914  -3.036 -12.643  1.00 97.74           H  
ATOM    617  CE1 PHE A  40      -4.896  -4.659 -16.030  1.00 97.74           C  
ATOM    618  HE1 PHE A  40      -4.601  -5.085 -16.977  1.00 97.74           H  
ATOM    619  CE2 PHE A  40      -6.349  -3.184 -14.749  1.00 97.74           C  
ATOM    620  HE2 PHE A  40      -7.165  -2.478 -14.716  1.00 97.74           H  
ATOM    621  CZ  PHE A  40      -5.979  -3.770 -15.971  1.00 97.74           C  
ATOM    622  HZ  PHE A  40      -6.512  -3.516 -16.876  1.00 97.74           H  
ATOM    623  N   TYR A  41      -3.146  -6.618  -9.925  1.00 98.34           N  
ATOM    624  H   TYR A  41      -4.129  -6.780 -10.091  1.00 98.34           H  
ATOM    625  CA  TYR A  41      -2.617  -6.775  -8.578  1.00 98.34           C  
ATOM    626  HA  TYR A  41      -1.767  -6.102  -8.468  1.00 98.34           H  
ATOM    627  C   TYR A  41      -2.079  -8.179  -8.297  1.00 98.34           C  
ATOM    628  CB  TYR A  41      -3.668  -6.340  -7.551  1.00 98.34           C  
ATOM    629  HB2 TYR A  41      -4.566  -6.941  -7.694  1.00 98.34           H  
ATOM    630  HB3 TYR A  41      -3.293  -6.533  -6.546  1.00 98.34           H  
ATOM    631  O   TYR A  41      -1.613  -8.403  -7.191  1.00 98.34           O  
ATOM    632  CG  TYR A  41      -4.030  -4.872  -7.643  1.00 98.34           C  
ATOM    633  CD1 TYR A  41      -3.228  -3.894  -7.030  1.00 98.34           C  
ATOM    634  HD1 TYR A  41      -2.343  -4.196  -6.489  1.00 98.34           H  
ATOM    635  CD2 TYR A  41      -5.178  -4.481  -8.347  1.00 98.34           C  
ATOM    636  HD2 TYR A  41      -5.823  -5.233  -8.775  1.00 98.34           H  
ATOM    637  CE1 TYR A  41      -3.575  -2.531  -7.132  1.00 98.34           C  
ATOM    638  HE1 TYR A  41      -2.964  -1.775  -6.660  1.00 98.34           H  
ATOM    639  CE2 TYR A  41      -5.509  -3.125  -8.488  1.00 98.34           C  
ATOM    640  HE2 TYR A  41      -6.381  -2.836  -9.056  1.00 98.34           H  
ATOM    641  OH  TYR A  41      -5.046  -0.830  -7.967  1.00 98.34           O  
ATOM    642  HH  TYR A  41      -4.435  -0.269  -7.484  1.00 98.34           H  
ATOM    643  CZ  TYR A  41      -4.709  -2.143  -7.874  1.00 98.34           C  
ATOM    644  N   SER A  42      -2.063  -9.116  -9.250  1.00 98.03           N  
ATOM    645  H   SER A  42      -2.373  -8.867 -10.178  1.00 98.03           H  
ATOM    646  CA  SER A  42      -1.631 -10.508  -9.018  1.00 98.03           C  
ATOM    647  HA  SER A  42      -1.878 -11.068  -9.920  1.00 98.03           H  
ATOM    648  C   SER A  42      -2.385 -11.196  -7.863  1.00 98.03           C  
ATOM    649  CB  SER A  42      -0.106 -10.601  -8.840  1.00 98.03           C  
ATOM    650  HB2 SER A  42       0.176 -11.648  -8.725  1.00 98.03           H  
ATOM    651  HB3 SER A  42       0.197 -10.064  -7.941  1.00 98.03           H  
ATOM    652  O   SER A  42      -1.803 -11.933  -7.063  1.00 98.03           O  
ATOM    653  OG  SER A  42       0.584 -10.076  -9.959  1.00 98.03           O  
ATOM    654  HG  SER A  42       0.333  -9.157 -10.080  1.00 98.03           H  
ATOM    655  N   VAL A  43      -3.698 -10.957  -7.756  1.00 98.34           N  
ATOM    656  H   VAL A  43      -4.131 -10.387  -8.469  1.00 98.34           H  
ATOM    657  CA  VAL A  43      -4.569 -11.568  -6.739  1.00 98.34           C  
ATOM    658  HA  VAL A  43      -3.980 -12.287  -6.170  1.00 98.34           H  
ATOM    659  C   VAL A  43      -5.717 -12.355  -7.367  1.00 98.34           C  
ATOM    660  CB  VAL A  43      -5.112 -10.538  -5.727  1.00 98.34           C  
ATOM    661  HB  VAL A  43      -5.700 -11.088  -4.992  1.00 98.34           H  
ATOM    662  O   VAL A  43      -6.090 -12.158  -8.517  1.00 98.34           O  
ATOM    663  CG1 VAL A  43      -4.002  -9.830  -4.947  1.00 98.34           C  
ATOM    664 HG11 VAL A  43      -3.301 -10.560  -4.542  1.00 98.34           H  
ATOM    665 HG12 VAL A  43      -3.453  -9.157  -5.607  1.00 98.34           H  
ATOM    666 HG13 VAL A  43      -4.432  -9.246  -4.134  1.00 98.34           H  
ATOM    667  CG2 VAL A  43      -6.034  -9.495  -6.363  1.00 98.34           C  
ATOM    668 HG21 VAL A  43      -5.482  -8.912  -7.101  1.00 98.34           H  
ATOM    669 HG22 VAL A  43      -6.877  -9.975  -6.859  1.00 98.34           H  
ATOM    670 HG23 VAL A  43      -6.416  -8.831  -5.588  1.00 98.34           H  
ATOM    671  N   ASN A  44      -6.341 -13.232  -6.580  1.00 98.30           N  
ATOM    672  H   ASN A  44      -5.988 -13.370  -5.644  1.00 98.30           H  
ATOM    673  CA  ASN A  44      -7.597 -13.866  -6.981  1.00 98.30           C  
ATOM    674  HA  ASN A  44      -7.488 -14.242  -7.998  1.00 98.30           H  
ATOM    675  C   ASN A  44      -8.747 -12.848  -6.971  1.00 98.30           C  
ATOM    676  CB  ASN A  44      -7.899 -15.043  -6.037  1.00 98.30           C  
ATOM    677  HB2 ASN A  44      -8.889 -15.439  -6.262  1.00 98.30           H  
ATOM    678  HB3 ASN A  44      -7.896 -14.691  -5.005  1.00 98.30           H  
ATOM    679  O   ASN A  44      -8.809 -12.003  -6.078  1.00 98.30           O  
ATOM    680  CG  ASN A  44      -6.913 -16.183  -6.202  1.00 98.30           C  
ATOM    681  ND2 ASN A  44      -6.533 -16.848  -5.137  1.00 98.30           N  
ATOM    682 HD21 ASN A  44      -5.876 -17.591  -5.328  1.00 98.30           H  
ATOM    683 HD22 ASN A  44      -6.884 -16.627  -4.216  1.00 98.30           H  
ATOM    684  OD1 ASN A  44      -6.486 -16.516  -7.286  1.00 98.30           O  
ATOM    685  N   VAL A  45      -9.734 -13.013  -7.860  1.00 98.26           N  
ATOM    686  H   VAL A  45      -9.582 -13.668  -8.614  1.00 98.26           H  
ATOM    687  CA  VAL A  45     -10.951 -12.169  -7.925  1.00 98.26           C  
ATOM    688  HA  VAL A  45     -10.662 -11.160  -8.219  1.00 98.26           H  
ATOM    689  C   VAL A  45     -11.662 -12.054  -6.570  1.00 98.26           C  
ATOM    690  CB  VAL A  45     -11.925 -12.717  -8.991  1.00 98.26           C  
ATOM    691  HB  VAL A  45     -12.153 -13.757  -8.758  1.00 98.26           H  
ATOM    692  O   VAL A  45     -12.174 -10.996  -6.225  1.00 98.26           O  
ATOM    693  CG1 VAL A  45     -13.245 -11.938  -9.054  1.00 98.26           C  
ATOM    694 HG11 VAL A  45     -13.819 -12.065  -8.137  1.00 98.26           H  
ATOM    695 HG12 VAL A  45     -13.041 -10.878  -9.208  1.00 98.26           H  
ATOM    696 HG13 VAL A  45     -13.851 -12.299  -9.885  1.00 98.26           H  
ATOM    697  CG2 VAL A  45     -11.287 -12.657 -10.382  1.00 98.26           C  
ATOM    698 HG21 VAL A  45     -11.982 -13.052 -11.122  1.00 98.26           H  
ATOM    699 HG22 VAL A  45     -10.373 -13.249 -10.427  1.00 98.26           H  
ATOM    700 HG23 VAL A  45     -11.055 -11.621 -10.633  1.00 98.26           H  
ATOM    701  N   SER A  46     -11.614 -13.097  -5.732  1.00 98.09           N  
ATOM    702  H   SER A  46     -11.123 -13.924  -6.041  1.00 98.09           H  
ATOM    703  CA  SER A  46     -12.181 -13.084  -4.372  1.00 98.09           C  
ATOM    704  HA  SER A  46     -13.236 -12.824  -4.453  1.00 98.09           H  
ATOM    705  C   SER A  46     -11.547 -12.057  -3.417  1.00 98.09           C  
ATOM    706  CB  SER A  46     -12.081 -14.484  -3.761  1.00 98.09           C  
ATOM    707  HB2 SER A  46     -12.579 -14.491  -2.791  1.00 98.09           H  
ATOM    708  HB3 SER A  46     -12.593 -15.189  -4.416  1.00 98.09           H  
ATOM    709  O   SER A  46     -12.087 -11.801  -2.337  1.00 98.09           O  
ATOM    710  OG  SER A  46     -10.730 -14.891  -3.600  1.00 98.09           O  
ATOM    711  HG  SER A  46     -10.725 -15.849  -3.546  1.00 98.09           H  
ATOM    712  N   LYS A  47     -10.400 -11.473  -3.785  1.00 98.46           N  
ATOM    713  H   LYS A  47     -10.014 -11.734  -4.681  1.00 98.46           H  
ATOM    714  CA  LYS A  47      -9.723 -10.390  -3.060  1.00 98.46           C  
ATOM    715  HA  LYS A  47     -10.000 -10.430  -2.006  1.00 98.46           H  
ATOM    716  C   LYS A  47     -10.150  -8.998  -3.517  1.00 98.46           C  
ATOM    717  CB  LYS A  47      -8.199 -10.545  -3.197  1.00 98.46           C  
ATOM    718  HB2 LYS A  47      -7.707  -9.713  -2.692  1.00 98.46           H  
ATOM    719  HB3 LYS A  47      -7.930 -10.477  -4.251  1.00 98.46           H  
ATOM    720  O   LYS A  47      -9.788  -8.037  -2.843  1.00 98.46           O  
ATOM    721  CG  LYS A  47      -7.647 -11.858  -2.624  1.00 98.46           C  
ATOM    722  HG2 LYS A  47      -8.107 -12.708  -3.128  1.00 98.46           H  
ATOM    723  HG3 LYS A  47      -6.575 -11.888  -2.817  1.00 98.46           H  
ATOM    724  CD  LYS A  47      -7.880 -11.960  -1.112  1.00 98.46           C  
ATOM    725  HD2 LYS A  47      -7.435 -11.088  -0.633  1.00 98.46           H  
ATOM    726  HD3 LYS A  47      -8.949 -11.992  -0.903  1.00 98.46           H  
ATOM    727  CE  LYS A  47      -7.221 -13.229  -0.579  1.00 98.46           C  
ATOM    728  HE2 LYS A  47      -6.172 -13.220  -0.877  1.00 98.46           H  
ATOM    729  HE3 LYS A  47      -7.695 -14.091  -1.049  1.00 98.46           H  
ATOM    730  NZ  LYS A  47      -7.332 -13.308   0.896  1.00 98.46           N  
ATOM    731  HZ1 LYS A  47      -8.304 -13.316   1.170  1.00 98.46           H  
ATOM    732  HZ2 LYS A  47      -6.881 -14.147   1.232  1.00 98.46           H  
ATOM    733  HZ3 LYS A  47      -6.874 -12.509   1.309  1.00 98.46           H  
ATOM    734  N   VAL A  48     -10.923  -8.892  -4.595  1.00 98.46           N  
ATOM    735  H   VAL A  48     -11.216  -9.732  -5.073  1.00 98.46           H  
ATOM    736  CA  VAL A  48     -11.435  -7.630  -5.129  1.00 98.46           C  
ATOM    737  HA  VAL A  48     -10.852  -6.808  -4.714  1.00 98.46           H  
ATOM    738  C   VAL A  48     -12.889  -7.465  -4.694  1.00 98.46           C  
ATOM    739  CB  VAL A  48     -11.278  -7.563  -6.659  1.00 98.46           C  
ATOM    740  HB  VAL A  48     -11.950  -8.280  -7.131  1.00 98.46           H  
ATOM    741  O   VAL A  48     -13.731  -8.325  -4.945  1.00 98.46           O  
ATOM    742  CG1 VAL A  48     -11.618  -6.153  -7.154  1.00 98.46           C  
ATOM    743 HG11 VAL A  48     -11.001  -5.414  -6.642  1.00 98.46           H  
ATOM    744 HG12 VAL A  48     -11.424  -6.079  -8.224  1.00 98.46           H  
ATOM    745 HG13 VAL A  48     -12.672  -5.938  -6.980  1.00 98.46           H  
ATOM    746  CG2 VAL A  48      -9.843  -7.881  -7.099  1.00 98.46           C  
ATOM    747 HG21 VAL A  48      -9.598  -8.922  -6.887  1.00 98.46           H  
ATOM    748 HG22 VAL A  48      -9.750  -7.727  -8.174  1.00 98.46           H  
ATOM    749 HG23 VAL A  48      -9.135  -7.226  -6.591  1.00 98.46           H  
ATOM    750  N   LYS A  49     -13.195  -6.371  -3.996  1.00 97.26           N  
ATOM    751  H   LYS A  49     -12.452  -5.713  -3.806  1.00 97.26           H  
ATOM    752  CA  LYS A  49     -14.538  -6.084  -3.477  1.00 97.26           C  
ATOM    753  HA  LYS A  49     -15.215  -6.875  -3.797  1.00 97.26           H  
ATOM    754  C   LYS A  49     -15.043  -4.756  -4.025  1.00 97.26           C  
ATOM    755  CB  LYS A  49     -14.526  -6.050  -1.948  1.00 97.26           C  
ATOM    756  HB2 LYS A  49     -15.498  -5.703  -1.597  1.00 97.26           H  
ATOM    757  HB3 LYS A  49     -13.766  -5.345  -1.612  1.00 97.26           H  
ATOM    758  O   LYS A  49     -14.308  -3.778  -3.935  1.00 97.26           O  
ATOM    759  CG  LYS A  49     -14.248  -7.435  -1.358  1.00 97.26           C  
ATOM    760  HG2 LYS A  49     -13.277  -7.794  -1.698  1.00 97.26           H  
ATOM    761  HG3 LYS A  49     -15.021  -8.133  -1.679  1.00 97.26           H  
ATOM    762  CD  LYS A  49     -14.241  -7.338   0.165  1.00 97.26           C  
ATOM    763  HD2 LYS A  49     -15.218  -7.005   0.515  1.00 97.26           H  
ATOM    764  HD3 LYS A  49     -13.484  -6.612   0.464  1.00 97.26           H  
ATOM    765  CE  LYS A  49     -13.906  -8.703   0.759  1.00 97.26           C  
ATOM    766  HE2 LYS A  49     -12.995  -9.067   0.284  1.00 97.26           H  
ATOM    767  HE3 LYS A  49     -14.710  -9.399   0.520  1.00 97.26           H  
ATOM    768  NZ  LYS A  49     -13.712  -8.588   2.221  1.00 97.26           N  
ATOM    769  HZ1 LYS A  49     -14.553  -8.235   2.656  1.00 97.26           H  
ATOM    770  HZ2 LYS A  49     -12.960  -7.938   2.402  1.00 97.26           H  
ATOM    771  HZ3 LYS A  49     -13.473  -9.486   2.616  1.00 97.26           H  
ATOM    772  N   PRO A  50     -16.276  -4.684  -4.547  1.00 96.49           N  
ATOM    773  CA  PRO A  50     -16.825  -3.426  -5.025  1.00 96.49           C  
ATOM    774  HA  PRO A  50     -16.133  -2.953  -5.720  1.00 96.49           H  
ATOM    775  C   PRO A  50     -17.100  -2.468  -3.860  1.00 96.49           C  
ATOM    776  CB  PRO A  50     -18.099  -3.820  -5.770  1.00 96.49           C  
ATOM    777  HB2 PRO A  50     -18.844  -3.024  -5.770  1.00 96.49           H  
ATOM    778  HB3 PRO A  50     -17.833  -4.109  -6.787  1.00 96.49           H  
ATOM    779  O   PRO A  50     -17.547  -2.885  -2.790  1.00 96.49           O  
ATOM    780  CG  PRO A  50     -18.578  -5.062  -5.022  1.00 96.49           C  
ATOM    781  HG2 PRO A  50     -19.205  -5.697  -5.648  1.00 96.49           H  
ATOM    782  HG3 PRO A  50     -19.109  -4.768  -4.116  1.00 96.49           H  
ATOM    783  CD  PRO A  50     -17.265  -5.751  -4.652  1.00 96.49           C  
ATOM    784  HD2 PRO A  50     -16.972  -6.439  -5.445  1.00 96.49           H  
ATOM    785  HD3 PRO A  50     -17.379  -6.284  -3.709  1.00 96.49           H  
ATOM    786  N   VAL A  51     -16.892  -1.179  -4.104  1.00 95.94           N  
ATOM    787  H   VAL A  51     -16.471  -0.926  -4.987  1.00 95.94           H  
ATOM    788  CA  VAL A  51     -17.284  -0.072  -3.230  1.00 95.94           C  
ATOM    789  HA  VAL A  51     -17.862  -0.456  -2.390  1.00 95.94           H  
ATOM    790  C   VAL A  51     -18.174   0.867  -4.031  1.00 95.94           C  
ATOM    791  CB  VAL A  51     -16.054   0.655  -2.660  1.00 95.94           C  
ATOM    792  HB  VAL A  51     -15.405   0.985  -3.472  1.00 95.94           H  
ATOM    793  O   VAL A  51     -17.792   1.351  -5.094  1.00 95.94           O  
ATOM    794  CG1 VAL A  51     -16.453   1.871  -1.818  1.00 95.94           C  
ATOM    795 HG11 VAL A  51     -17.125   1.581  -1.010  1.00 95.94           H  
ATOM    796 HG12 VAL A  51     -16.942   2.609  -2.454  1.00 95.94           H  
ATOM    797 HG13 VAL A  51     -15.565   2.341  -1.395  1.00 95.94           H  
ATOM    798  CG2 VAL A  51     -15.277  -0.291  -1.746  1.00 95.94           C  
ATOM    799 HG21 VAL A  51     -15.942  -0.727  -1.001  1.00 95.94           H  
ATOM    800 HG22 VAL A  51     -14.500   0.279  -1.237  1.00 95.94           H  
ATOM    801 HG23 VAL A  51     -14.824  -1.085  -2.339  1.00 95.94           H  
ATOM    802  N   ALA A  52     -19.389   1.102  -3.539  1.00 94.08           N  
ATOM    803  H   ALA A  52     -19.633   0.731  -2.632  1.00 94.08           H  
ATOM    804  CA  ALA A  52     -20.301   2.060  -4.150  1.00 94.08           C  
ATOM    805  HA  ALA A  52     -20.245   1.980  -5.236  1.00 94.08           H  
ATOM    806  C   ALA A  52     -19.876   3.478  -3.750  1.00 94.08           C  
ATOM    807  CB  ALA A  52     -21.735   1.725  -3.726  1.00 94.08           C  
ATOM    808  HB1 ALA A  52     -21.834   1.799  -2.643  1.00 94.08           H  
ATOM    809  HB2 ALA A  52     -22.420   2.434  -4.191  1.00 94.08           H  
ATOM    810  HB3 ALA A  52     -21.996   0.717  -4.050  1.00 94.08           H  
ATOM    811  O   ALA A  52     -20.035   3.864  -2.593  1.00 94.08           O  
ATOM    812  N   ARG A  53     -19.329   4.236  -4.703  1.00 90.73           N  
ATOM    813  H   ARG A  53     -19.246   3.846  -5.631  1.00 90.73           H  
ATOM    814  CA  ARG A  53     -18.958   5.647  -4.520  1.00 90.73           C  
ATOM    815  HA  ARG A  53     -18.580   5.800  -3.509  1.00 90.73           H  
ATOM    816  C   ARG A  53     -20.180   6.553  -4.668  1.00 90.73           C  
ATOM    817  CB  ARG A  53     -17.836   5.974  -5.519  1.00 90.73           C  
ATOM    818  HB2 ARG A  53     -17.001   5.298  -5.335  1.00 90.73           H  
ATOM    819  HB3 ARG A  53     -18.192   5.804  -6.535  1.00 90.73           H  
ATOM    820  O   ARG A  53     -20.334   7.526  -3.937  1.00 90.73           O  
ATOM    821  CG  ARG A  53     -17.326   7.416  -5.410  1.00 90.73           C  
ATOM    822  HG2 ARG A  53     -17.052   7.636  -4.378  1.00 90.73           H  
ATOM    823  HG3 ARG A  53     -18.110   8.103  -5.729  1.00 90.73           H  
ATOM    824  CD  ARG A  53     -16.097   7.602  -6.309  1.00 90.73           C  
ATOM    825  HD2 ARG A  53     -16.313   7.226  -7.309  1.00 90.73           H  
ATOM    826  HD3 ARG A  53     -15.278   6.997  -5.920  1.00 90.73           H  
ATOM    827  NE  ARG A  53     -15.707   9.022  -6.394  1.00 90.73           N  
ATOM    828  HE  ARG A  53     -16.174   9.584  -7.091  1.00 90.73           H  
ATOM    829  NH1 ARG A  53     -14.104   8.945  -4.790  1.00 90.73           N  
ATOM    830 HH11 ARG A  53     -13.517   9.437  -4.131  1.00 90.73           H  
ATOM    831 HH12 ARG A  53     -13.985   7.954  -4.941  1.00 90.73           H  
ATOM    832  NH2 ARG A  53     -14.726  10.914  -5.561  1.00 90.73           N  
ATOM    833 HH21 ARG A  53     -15.200  11.535  -6.202  1.00 90.73           H  
ATOM    834 HH22 ARG A  53     -14.235  11.327  -4.781  1.00 90.73           H  
ATOM    835  CZ  ARG A  53     -14.844   9.624  -5.601  1.00 90.73           C  
ATOM    836  N   SER A  54     -21.081   6.194  -5.580  1.00 88.55           N  
ATOM    837  H   SER A  54     -20.880   5.375  -6.136  1.00 88.55           H  
ATOM    838  CA  SER A  54     -22.396   6.811  -5.757  1.00 88.55           C  
ATOM    839  HA  SER A  54     -22.735   7.201  -4.798  1.00 88.55           H  
ATOM    840  C   SER A  54     -23.414   5.761  -6.226  1.00 88.55           C  
ATOM    841  CB  SER A  54     -22.280   7.989  -6.736  1.00 88.55           C  
ATOM    842  HB2 SER A  54     -23.158   8.627  -6.637  1.00 88.55           H  
ATOM    843  HB3 SER A  54     -21.397   8.579  -6.492  1.00 88.55           H  
ATOM    844  O   SER A  54     -23.114   4.567  -6.262  1.00 88.55           O  
ATOM    845  OG  SER A  54     -22.196   7.530  -8.071  1.00 88.55           O  
ATOM    846  HG  SER A  54     -21.781   8.215  -8.601  1.00 88.55           H  
ATOM    847  N   GLN A  55     -24.629   6.182  -6.595  1.00 86.39           N  
ATOM    848  H   GLN A  55     -24.829   7.171  -6.579  1.00 86.39           H  
ATOM    849  CA  GLN A  55     -25.631   5.270  -7.166  1.00 86.39           C  
ATOM    850  HA  GLN A  55     -25.788   4.439  -6.479  1.00 86.39           H  
ATOM    851  C   GLN A  55     -25.192   4.659  -8.507  1.00 86.39           C  
ATOM    852  CB  GLN A  55     -26.960   6.012  -7.362  1.00 86.39           C  
ATOM    853  HB2 GLN A  55     -26.796   6.899  -7.974  1.00 86.39           H  
ATOM    854  HB3 GLN A  55     -27.645   5.352  -7.895  1.00 86.39           H  
ATOM    855  O   GLN A  55     -25.619   3.557  -8.842  1.00 86.39           O  
ATOM    856  CG  GLN A  55     -27.617   6.417  -6.034  1.00 86.39           C  
ATOM    857  HG2 GLN A  55     -27.729   5.535  -5.404  1.00 86.39           H  
ATOM    858  HG3 GLN A  55     -26.981   7.135  -5.515  1.00 86.39           H  
ATOM    859  CD  GLN A  55     -28.992   7.051  -6.230  1.00 86.39           C  
ATOM    860  NE2 GLN A  55     -29.674   7.415  -5.168  1.00 86.39           N  
ATOM    861 HE21 GLN A  55     -30.558   7.863  -5.363  1.00 86.39           H  
ATOM    862 HE22 GLN A  55     -29.311   7.278  -4.235  1.00 86.39           H  
ATOM    863  OE1 GLN A  55     -29.485   7.243  -7.326  1.00 86.39           O  
ATOM    864  N   THR A  56     -24.350   5.363  -9.268  1.00 88.80           N  
ATOM    865  H   THR A  56     -24.036   6.266  -8.940  1.00 88.80           H  
ATOM    866  CA  THR A  56     -23.924   4.969 -10.620  1.00 88.80           C  
ATOM    867  HA  THR A  56     -24.455   4.068 -10.929  1.00 88.80           H  
ATOM    868  C   THR A  56     -22.437   4.647 -10.711  1.00 88.80           C  
ATOM    869  CB  THR A  56     -24.256   6.075 -11.629  1.00 88.80           C  
ATOM    870  HB  THR A  56     -23.856   5.803 -12.605  1.00 88.80           H  
ATOM    871  O   THR A  56     -22.029   3.935 -11.625  1.00 88.80           O  
ATOM    872  CG2 THR A  56     -25.763   6.300 -11.757  1.00 88.80           C  
ATOM    873 HG21 THR A  56     -26.176   6.672 -10.819  1.00 88.80           H  
ATOM    874 HG22 THR A  56     -26.252   5.361 -12.016  1.00 88.80           H  
ATOM    875 HG23 THR A  56     -25.958   7.027 -12.546  1.00 88.80           H  
ATOM    876  OG1 THR A  56     -23.684   7.296 -11.211  1.00 88.80           O  
ATOM    877  HG1 THR A  56     -23.751   7.914 -11.942  1.00 88.80           H  
ATOM    878  N   GLN A  57     -21.626   5.134  -9.768  1.00 90.92           N  
ATOM    879  H   GLN A  57     -22.022   5.718  -9.045  1.00 90.92           H  
ATOM    880  CA  GLN A  57     -20.180   4.952  -9.770  1.00 90.92           C  
ATOM    881  HA  GLN A  57     -19.878   4.611 -10.761  1.00 90.92           H  
ATOM    882  C   GLN A  57     -19.753   3.894  -8.752  1.00 90.92           C  
ATOM    883  CB  GLN A  57     -19.487   6.296  -9.533  1.00 90.92           C  
ATOM    884  HB2 GLN A  57     -19.617   6.593  -8.492  1.00 90.92           H  
ATOM    885  HB3 GLN A  57     -19.946   7.050 -10.172  1.00 90.92           H  
ATOM    886  O   GLN A  57     -20.107   3.947  -7.569  1.00 90.92           O  
ATOM    887  CG  GLN A  57     -17.989   6.229  -9.868  1.00 90.92           C  
ATOM    888  HG2 GLN A  57     -17.492   5.494  -9.234  1.00 90.92           H  
ATOM    889  HG3 GLN A  57     -17.867   5.924 -10.908  1.00 90.92           H  
ATOM    890  CD  GLN A  57     -17.290   7.570  -9.671  1.00 90.92           C  
ATOM    891  NE2 GLN A  57     -16.123   7.750 -10.243  1.00 90.92           N  
ATOM    892 HE21 GLN A  57     -15.625   8.604 -10.033  1.00 90.92           H  
ATOM    893 HE22 GLN A  57     -15.655   6.993 -10.720  1.00 90.92           H  
ATOM    894  OE1 GLN A  57     -17.764   8.451  -8.967  1.00 90.92           O  
ATOM    895  N   LYS A  58     -18.944   2.946  -9.225  1.00 94.40           N  
ATOM    896  H   LYS A  58     -18.633   3.021 -10.183  1.00 94.40           H  
ATOM    897  CA  LYS A  58     -18.383   1.851  -8.440  1.00 94.40           C  
ATOM    898  HA  LYS A  58     -18.600   2.000  -7.383  1.00 94.40           H  
ATOM    899  C   LYS A  58     -16.872   1.831  -8.615  1.00 94.40           C  
ATOM    900  CB  LYS A  58     -19.027   0.541  -8.905  1.00 94.40           C  
ATOM    901  HB2 LYS A  58     -20.101   0.611  -8.733  1.00 94.40           H  
ATOM    902  HB3 LYS A  58     -18.856   0.435  -9.976  1.00 94.40           H  
ATOM    903  O   LYS A  58     -16.397   1.792  -9.740  1.00 94.40           O  
ATOM    904  CG  LYS A  58     -18.467  -0.698  -8.187  1.00 94.40           C  
ATOM    905  HG2 LYS A  58     -18.695  -0.652  -7.122  1.00 94.40           H  
ATOM    906  HG3 LYS A  58     -17.385  -0.737  -8.315  1.00 94.40           H  
ATOM    907  CD  LYS A  58     -19.044  -1.975  -8.801  1.00 94.40           C  
ATOM    908  HD2 LYS A  58     -18.898  -1.938  -9.880  1.00 94.40           H  
ATOM    909  HD3 LYS A  58     -18.480  -2.830  -8.428  1.00 94.40           H  
ATOM    910  CE  LYS A  58     -20.532  -2.139  -8.474  1.00 94.40           C  
ATOM    911  HE2 LYS A  58     -21.057  -1.236  -8.786  1.00 94.40           H  
ATOM    912  HE3 LYS A  58     -20.645  -2.238  -7.395  1.00 94.40           H  
ATOM    913  NZ  LYS A  58     -21.098  -3.314  -9.176  1.00 94.40           N  
ATOM    914  HZ1 LYS A  58     -20.610  -4.158  -8.911  1.00 94.40           H  
ATOM    915  HZ2 LYS A  58     -22.083  -3.412  -8.976  1.00 94.40           H  
ATOM    916  HZ3 LYS A  58     -20.988  -3.194 -10.173  1.00 94.40           H  
ATOM    917  N   ASP A  59     -16.177   1.768  -7.493  1.00 97.19           N  
ATOM    918  H   ASP A  59     -16.690   1.748  -6.624  1.00 97.19           H  
ATOM    919  CA  ASP A  59     -14.741   1.524  -7.399  1.00 97.19           C  
ATOM    920  HA  ASP A  59     -14.287   1.464  -8.388  1.00 97.19           H  
ATOM    921  C   ASP A  59     -14.507   0.178  -6.696  1.00 97.19           C  
ATOM    922  CB  ASP A  59     -14.107   2.698  -6.643  1.00 97.19           C  
ATOM    923  HB2 ASP A  59     -14.684   2.852  -5.731  1.00 97.19           H  
ATOM    924  HB3 ASP A  59     -13.087   2.447  -6.353  1.00 97.19           H  
ATOM    925  O   ASP A  59     -15.455  -0.575  -6.434  1.00 97.19           O  
ATOM    926  CG  ASP A  59     -14.049   4.002  -7.450  1.00 97.19           C  
ATOM    927  OD1 ASP A  59     -14.047   3.933  -8.696  1.00 97.19           O  
ATOM    928  OD2 ASP A  59     -13.961   5.076  -6.802  1.00 97.19           O  
ATOM    929  N   TYR A  60     -13.255  -0.155  -6.384  1.00 98.27           N  
ATOM    930  H   TYR A  60     -12.506   0.478  -6.630  1.00 98.27           H  
ATOM    931  CA  TYR A  60     -12.909  -1.443  -5.791  1.00 98.27           C  
ATOM    932  HA  TYR A  60     -13.811  -1.880  -5.363  1.00 98.27           H  
ATOM    933  C   TYR A  60     -11.904  -1.321  -4.645  1.00 98.27           C  
ATOM    934  CB  TYR A  60     -12.416  -2.401  -6.885  1.00 98.27           C  
ATOM    935  HB2 TYR A  60     -12.188  -3.363  -6.426  1.00 98.27           H  
ATOM    936  HB3 TYR A  60     -11.491  -2.012  -7.312  1.00 98.27           H  
ATOM    937  O   TYR A  60     -11.071  -0.426  -4.607  1.00 98.27           O  
ATOM    938  CG  TYR A  60     -13.412  -2.620  -8.009  1.00 98.27           C  
ATOM    939  CD1 TYR A  60     -14.369  -3.650  -7.918  1.00 98.27           C  
ATOM    940  HD1 TYR A  60     -14.374  -4.300  -7.056  1.00 98.27           H  
ATOM    941  CD2 TYR A  60     -13.404  -1.767  -9.129  1.00 98.27           C  
ATOM    942  HD2 TYR A  60     -12.681  -0.967  -9.193  1.00 98.27           H  
ATOM    943  CE1 TYR A  60     -15.314  -3.829  -8.947  1.00 98.27           C  
ATOM    944  HE1 TYR A  60     -16.039  -4.628  -8.899  1.00 98.27           H  
ATOM    945  CE2 TYR A  60     -14.344  -1.945 -10.159  1.00 98.27           C  
ATOM    946  HE2 TYR A  60     -14.336  -1.291 -11.018  1.00 98.27           H  
ATOM    947  OH  TYR A  60     -16.220  -3.134 -11.058  1.00 98.27           O  
ATOM    948  HH  TYR A  60     -16.015  -2.551 -11.792  1.00 98.27           H  
ATOM    949  CZ  TYR A  60     -15.302  -2.973 -10.069  1.00 98.27           C  
ATOM    950  N   LEU A  61     -11.964  -2.267  -3.713  1.00 98.47           N  
ATOM    951  H   LEU A  61     -12.709  -2.944  -3.795  1.00 98.47           H  
ATOM    952  CA  LEU A  61     -10.925  -2.526  -2.722  1.00 98.47           C  
ATOM    953  HA  LEU A  61     -10.172  -1.738  -2.758  1.00 98.47           H  
ATOM    954  C   LEU A  61     -10.242  -3.842  -3.056  1.00 98.47           C  
ATOM    955  CB  LEU A  61     -11.523  -2.589  -1.309  1.00 98.47           C  
ATOM    956  HB2 LEU A  61     -12.350  -3.299  -1.318  1.00 98.47           H  
ATOM    957  HB3 LEU A  61     -10.766  -2.962  -0.619  1.00 98.47           H  
ATOM    958  O   LEU A  61     -10.908  -4.871  -3.188  1.00 98.47           O  
ATOM    959  CG  LEU A  61     -12.030  -1.239  -0.796  1.00 98.47           C  
ATOM    960  HG  LEU A  61     -12.689  -0.806  -1.549  1.00 98.47           H  
ATOM    961  CD1 LEU A  61     -12.797  -1.446   0.513  1.00 98.47           C  
ATOM    962 HD11 LEU A  61     -13.179  -0.487   0.862  1.00 98.47           H  
ATOM    963 HD12 LEU A  61     -12.131  -1.869   1.265  1.00 98.47           H  
ATOM    964 HD13 LEU A  61     -13.638  -2.117   0.336  1.00 98.47           H  
ATOM    965  CD2 LEU A  61     -10.907  -0.245  -0.533  1.00 98.47           C  
ATOM    966 HD21 LEU A  61     -10.181  -0.671   0.158  1.00 98.47           H  
ATOM    967 HD22 LEU A  61     -10.410   0.015  -1.468  1.00 98.47           H  
ATOM    968 HD23 LEU A  61     -11.327   0.666  -0.106  1.00 98.47           H  
ATOM    969  N   VAL A  62      -8.917  -3.820  -3.126  1.00 98.73           N  
ATOM    970  H   VAL A  62      -8.457  -2.922  -3.083  1.00 98.73           H  
ATOM    971  CA  VAL A  62      -8.091  -4.991  -3.414  1.00 98.73           C  
ATOM    972  HA  VAL A  62      -8.733  -5.820  -3.710  1.00 98.73           H  
ATOM    973  C   VAL A  62      -7.339  -5.395  -2.153  1.00 98.73           C  
ATOM    974  CB  VAL A  62      -7.144  -4.716  -4.594  1.00 98.73           C  
ATOM    975  HB  VAL A  62      -6.393  -3.978  -4.310  1.00 98.73           H  
ATOM    976  O   VAL A  62      -6.472  -4.675  -1.671  1.00 98.73           O  
ATOM    977  CG1 VAL A  62      -6.447  -6.021  -4.983  1.00 98.73           C  
ATOM    978 HG11 VAL A  62      -5.801  -5.839  -5.841  1.00 98.73           H  
ATOM    979 HG12 VAL A  62      -7.191  -6.769  -5.256  1.00 98.73           H  
ATOM    980 HG13 VAL A  62      -5.827  -6.390  -4.166  1.00 98.73           H  
ATOM    981  CG2 VAL A  62      -7.920  -4.195  -5.811  1.00 98.73           C  
ATOM    982 HG21 VAL A  62      -8.735  -4.873  -6.066  1.00 98.73           H  
ATOM    983 HG22 VAL A  62      -7.251  -4.111  -6.667  1.00 98.73           H  
ATOM    984 HG23 VAL A  62      -8.319  -3.201  -5.610  1.00 98.73           H  
ATOM    985  N   SER A  63      -7.692  -6.542  -1.574  1.00 98.63           N  
ATOM    986  H   SER A  63      -8.399  -7.098  -2.034  1.00 98.63           H  
ATOM    987  CA  SER A  63      -7.045  -7.062  -0.363  1.00 98.63           C  
ATOM    988  HA  SER A  63      -6.893  -6.247   0.345  1.00 98.63           H  
ATOM    989  C   SER A  63      -5.686  -7.692  -0.679  1.00 98.63           C  
ATOM    990  CB  SER A  63      -7.934  -8.115   0.297  1.00 98.63           C  
ATOM    991  HB2 SER A  63      -8.165  -8.890  -0.433  1.00 98.63           H  
ATOM    992  HB3 SER A  63      -7.399  -8.566   1.133  1.00 98.63           H  
ATOM    993  O   SER A  63      -5.634  -8.700  -1.385  1.00 98.63           O  
ATOM    994  OG  SER A  63      -9.142  -7.559   0.772  1.00 98.63           O  
ATOM    995  HG  SER A  63      -9.319  -6.775   0.246  1.00 98.63           H  
ATOM    996  N   VAL A  64      -4.611  -7.173  -0.081  1.00 98.63           N  
ATOM    997  H   VAL A  64      -4.737  -6.364   0.510  1.00 98.63           H  
ATOM    998  CA  VAL A  64      -3.225  -7.595  -0.350  1.00 98.63           C  
ATOM    999  HA  VAL A  64      -3.262  -8.506  -0.946  1.00 98.63           H  
ATOM   1000  C   VAL A  64      -2.438  -7.904   0.937  1.00 98.63           C  
ATOM   1001  CB  VAL A  64      -2.476  -6.553  -1.208  1.00 98.63           C  
ATOM   1002  HB  VAL A  64      -1.483  -6.953  -1.411  1.00 98.63           H  
ATOM   1003  O   VAL A  64      -2.703  -7.306   1.989  1.00 98.63           O  
ATOM   1004  CG1 VAL A  64      -3.176  -6.332  -2.555  1.00 98.63           C  
ATOM   1005 HG11 VAL A  64      -3.279  -7.280  -3.083  1.00 98.63           H  
ATOM   1006 HG12 VAL A  64      -4.156  -5.878  -2.413  1.00 98.63           H  
ATOM   1007 HG13 VAL A  64      -2.579  -5.660  -3.172  1.00 98.63           H  
ATOM   1008  CG2 VAL A  64      -2.302  -5.201  -0.503  1.00 98.63           C  
ATOM   1009 HG21 VAL A  64      -1.751  -4.525  -1.156  1.00 98.63           H  
ATOM   1010 HG22 VAL A  64      -3.272  -4.760  -0.275  1.00 98.63           H  
ATOM   1011 HG23 VAL A  64      -1.728  -5.320   0.416  1.00 98.63           H  
ATOM   1012  N   PRO A  65      -1.465  -8.837   0.895  1.00 97.72           N  
ATOM   1013  CA  PRO A  65      -0.510  -9.042   1.979  1.00 97.72           C  
ATOM   1014  HA  PRO A  65      -1.015  -9.029   2.945  1.00 97.72           H  
ATOM   1015  C   PRO A  65       0.555  -7.937   1.954  1.00 97.72           C  
ATOM   1016  CB  PRO A  65       0.071 -10.438   1.736  1.00 97.72           C  
ATOM   1017  HB2 PRO A  65      -0.589 -11.185   2.177  1.00 97.72           H  
ATOM   1018  HB3 PRO A  65       1.080 -10.543   2.134  1.00 97.72           H  
ATOM   1019  O   PRO A  65       1.539  -8.002   1.223  1.00 97.72           O  
ATOM   1020  CG  PRO A  65       0.041 -10.569   0.213  1.00 97.72           C  
ATOM   1021  HG2 PRO A  65      -0.025 -11.611  -0.100  1.00 97.72           H  
ATOM   1022  HG3 PRO A  65       0.927 -10.103  -0.218  1.00 97.72           H  
ATOM   1023  CD  PRO A  65      -1.207  -9.781  -0.188  1.00 97.72           C  
ATOM   1024  HD2 PRO A  65      -1.042  -9.265  -1.134  1.00 97.72           H  
ATOM   1025  HD3 PRO A  65      -2.053 -10.461  -0.281  1.00 97.72           H  
ATOM   1026  N   CYS A  66       0.353  -6.912   2.772  1.00 97.93           N  
ATOM   1027  H   CYS A  66      -0.425  -6.963   3.414  1.00 97.93           H  
ATOM   1028  CA  CYS A  66       1.281  -5.804   2.928  1.00 97.93           C  
ATOM   1029  HA  CYS A  66       1.629  -5.485   1.945  1.00 97.93           H  
ATOM   1030  C   CYS A  66       2.488  -6.221   3.774  1.00 97.93           C  
ATOM   1031  CB  CYS A  66       0.513  -4.661   3.581  1.00 97.93           C  
ATOM   1032  HB2 CYS A  66       0.173  -4.978   4.567  1.00 97.93           H  
ATOM   1033  HB3 CYS A  66      -0.359  -4.443   2.964  1.00 97.93           H  
ATOM   1034  O   CYS A  66       2.325  -6.890   4.799  1.00 97.93           O  
ATOM   1035  SG  CYS A  66       1.452  -3.144   3.765  1.00 97.93           S  
ATOM   1036  N   SER A  67       3.695  -5.813   3.383  1.00 96.26           N  
ATOM   1037  H   SER A  67       3.778  -5.229   2.562  1.00 96.26           H  
ATOM   1038  CA  SER A  67       4.924  -6.192   4.087  1.00 96.26           C  
ATOM   1039  HA  SER A  67       4.678  -6.455   5.116  1.00 96.26           H  
ATOM   1040  C   SER A  67       5.929  -5.053   4.156  1.00 96.26           C  
ATOM   1041  CB  SER A  67       5.548  -7.431   3.442  1.00 96.26           C  
ATOM   1042  HB2 SER A  67       4.843  -8.259   3.509  1.00 96.26           H  
ATOM   1043  HB3 SER A  67       6.460  -7.704   3.973  1.00 96.26           H  
ATOM   1044  O   SER A  67       6.007  -4.225   3.257  1.00 96.26           O  
ATOM   1045  OG  SER A  67       5.846  -7.191   2.084  1.00 96.26           O  
ATOM   1046  HG  SER A  67       5.357  -6.418   1.792  1.00 96.26           H  
ATOM   1047  N   CYS A  68       6.691  -5.018   5.244  1.00 95.65           N  
ATOM   1048  H   CYS A  68       6.580  -5.753   5.928  1.00 95.65           H  
ATOM   1049  CA  CYS A  68       7.803  -4.096   5.418  1.00 95.65           C  
ATOM   1050  HA  CYS A  68       7.508  -3.097   5.098  1.00 95.65           H  
ATOM   1051  C   CYS A  68       9.000  -4.565   4.578  1.00 95.65           C  
ATOM   1052  CB  CYS A  68       8.134  -4.061   6.912  1.00 95.65           C  
ATOM   1053  HB2 CYS A  68       8.326  -5.082   7.241  1.00 95.65           H  
ATOM   1054  HB3 CYS A  68       7.265  -3.685   7.451  1.00 95.65           H  
ATOM   1055  O   CYS A  68       9.521  -5.655   4.829  1.00 95.65           O  
ATOM   1056  SG  CYS A  68       9.564  -3.057   7.371  1.00 95.65           S  
ATOM   1057  N   LYS A  69       9.433  -3.751   3.612  1.00 93.96           N  
ATOM   1058  H   LYS A  69       8.963  -2.866   3.486  1.00 93.96           H  
ATOM   1059  CA  LYS A  69      10.589  -4.009   2.742  1.00 93.96           C  
ATOM   1060  HA  LYS A  69      11.146  -4.867   3.119  1.00 93.96           H  
ATOM   1061  C   LYS A  69      11.539  -2.823   2.741  1.00 93.96           C  
ATOM   1062  CB  LYS A  69      10.144  -4.311   1.304  1.00 93.96           C  
ATOM   1063  HB2 LYS A  69       9.634  -3.439   0.894  1.00 93.96           H  
ATOM   1064  HB3 LYS A  69      11.029  -4.496   0.696  1.00 93.96           H  
ATOM   1065  O   LYS A  69      11.140  -1.706   3.058  1.00 93.96           O  
ATOM   1066  CG  LYS A  69       9.224  -5.532   1.218  1.00 93.96           C  
ATOM   1067  HG2 LYS A  69       8.270  -5.299   1.691  1.00 93.96           H  
ATOM   1068  HG3 LYS A  69       9.682  -6.378   1.732  1.00 93.96           H  
ATOM   1069  CD  LYS A  69       8.986  -5.900  -0.247  1.00 93.96           C  
ATOM   1070  HD2 LYS A  69       8.660  -5.018  -0.798  1.00 93.96           H  
ATOM   1071  HD3 LYS A  69       9.911  -6.257  -0.698  1.00 93.96           H  
ATOM   1072  CE  LYS A  69       7.920  -6.986  -0.320  1.00 93.96           C  
ATOM   1073  HE2 LYS A  69       8.343  -7.933   0.013  1.00 93.96           H  
ATOM   1074  HE3 LYS A  69       7.106  -6.706   0.348  1.00 93.96           H  
ATOM   1075  NZ  LYS A  69       7.398  -7.090  -1.690  1.00 93.96           N  
ATOM   1076  HZ1 LYS A  69       7.012  -6.209  -1.998  1.00 93.96           H  
ATOM   1077  HZ2 LYS A  69       8.128  -7.190  -2.381  1.00 93.96           H  
ATOM   1078  HZ3 LYS A  69       6.718  -7.826  -1.822  1.00 93.96           H  
ATOM   1079  N   ASP A  70      12.788  -3.094   2.393  1.00 92.67           N  
ATOM   1080  H   ASP A  70      13.002  -4.020   2.049  1.00 92.67           H  
ATOM   1081  CA  ASP A  70      13.771  -2.066   2.076  1.00 92.67           C  
ATOM   1082  HA  ASP A  70      13.576  -1.166   2.658  1.00 92.67           H  
ATOM   1083  C   ASP A  70      13.652  -1.728   0.587  1.00 92.67           C  
ATOM   1084  CB  ASP A  70      15.165  -2.581   2.447  1.00 92.67           C  
ATOM   1085  HB2 ASP A  70      15.482  -3.352   1.744  1.00 92.67           H  
ATOM   1086  HB3 ASP A  70      15.120  -3.032   3.439  1.00 92.67           H  
ATOM   1087  O   ASP A  70      13.777  -2.622  -0.252  1.00 92.67           O  
ATOM   1088  CG  ASP A  70      16.184  -1.445   2.466  1.00 92.67           C  
ATOM   1089  OD1 ASP A  70      16.392  -0.820   1.406  1.00 92.67           O  
ATOM   1090  OD2 ASP A  70      16.704  -1.194   3.577  1.00 92.67           O  
ATOM   1091  N   ILE A  71      13.331  -0.472   0.286  1.00 91.50           N  
ATOM   1092  H   ILE A  71      13.233   0.191   1.041  1.00 91.50           H  
ATOM   1093  CA  ILE A  71      13.261   0.077  -1.068  1.00 91.50           C  
ATOM   1094  HA  ILE A  71      13.587  -0.670  -1.792  1.00 91.50           H  
ATOM   1095  C   ILE A  71      14.240   1.250  -1.110  1.00 91.50           C  
ATOM   1096  CB  ILE A  71      11.815   0.505  -1.409  1.00 91.50           C  
ATOM   1097  HB  ILE A  71      11.534   1.304  -0.723  1.00 91.50           H  
ATOM   1098  O   ILE A  71      14.036   2.244  -0.410  1.00 91.50           O  
ATOM   1099  CG1 ILE A  71      10.762  -0.616  -1.232  1.00 91.50           C  
ATOM   1100 HG12 ILE A  71      10.777  -0.963  -0.199  1.00 91.50           H  
ATOM   1101 HG13 ILE A  71       9.774  -0.190  -1.408  1.00 91.50           H  
ATOM   1102  CG2 ILE A  71      11.753   1.080  -2.831  1.00 91.50           C  
ATOM   1103 HG21 ILE A  71      12.148   0.362  -3.550  1.00 91.50           H  
ATOM   1104 HG22 ILE A  71      12.349   1.990  -2.899  1.00 91.50           H  
ATOM   1105 HG23 ILE A  71      10.723   1.326  -3.089  1.00 91.50           H  
ATOM   1106  CD1 ILE A  71      10.926  -1.831  -2.157  1.00 91.50           C  
ATOM   1107 HD11 ILE A  71      10.183  -2.585  -1.899  1.00 91.50           H  
ATOM   1108 HD12 ILE A  71      10.776  -1.537  -3.196  1.00 91.50           H  
ATOM   1109 HD13 ILE A  71      11.919  -2.268  -2.048  1.00 91.50           H  
ATOM   1110  N   ASP A  72      15.322   1.104  -1.876  1.00 88.81           N  
ATOM   1111  H   ASP A  72      15.374   0.301  -2.486  1.00 88.81           H  
ATOM   1112  CA  ASP A  72      16.398   2.094  -2.026  1.00 88.81           C  
ATOM   1113  HA  ASP A  72      17.242   1.567  -2.470  1.00 88.81           H  
ATOM   1114  C   ASP A  72      16.940   2.636  -0.684  1.00 88.81           C  
ATOM   1115  CB  ASP A  72      15.983   3.172  -3.047  1.00 88.81           C  
ATOM   1116  HB2 ASP A  72      15.101   3.696  -2.680  1.00 88.81           H  
ATOM   1117  HB3 ASP A  72      16.793   3.895  -3.147  1.00 88.81           H  
ATOM   1118  O   ASP A  72      17.142   3.837  -0.497  1.00 88.81           O  
ATOM   1119  CG  ASP A  72      15.697   2.586  -4.438  1.00 88.81           C  
ATOM   1120  OD1 ASP A  72      16.304   1.538  -4.758  1.00 88.81           O  
ATOM   1121  OD2 ASP A  72      14.871   3.185  -5.165  1.00 88.81           O  
ATOM   1122  N   GLY A  73      17.153   1.744   0.293  1.00 89.72           N  
ATOM   1123  H   GLY A  73      16.890   0.780   0.146  1.00 89.72           H  
ATOM   1124  CA  GLY A  73      17.667   2.080   1.625  1.00 89.72           C  
ATOM   1125  HA2 GLY A  73      18.452   2.830   1.532  1.00 89.72           H  
ATOM   1126  HA3 GLY A  73      18.093   1.178   2.065  1.00 89.72           H  
ATOM   1127  C   GLY A  73      16.609   2.609   2.596  1.00 89.72           C  
ATOM   1128  O   GLY A  73      16.937   2.985   3.724  1.00 89.72           O  
ATOM   1129  N   THR A  74      15.338   2.654   2.185  1.00 90.54           N  
ATOM   1130  H   THR A  74      15.137   2.349   1.244  1.00 90.54           H  
ATOM   1131  CA  THR A  74      14.224   3.108   3.021  1.00 90.54           C  
ATOM   1132  HA  THR A  74      14.622   3.507   3.954  1.00 90.54           H  
ATOM   1133  C   THR A  74      13.294   1.950   3.362  1.00 90.54           C  
ATOM   1134  CB  THR A  74      13.458   4.254   2.352  1.00 90.54           C  
ATOM   1135  HB  THR A  74      13.014   3.911   1.418  1.00 90.54           H  
ATOM   1136  O   THR A  74      12.689   1.329   2.490  1.00 90.54           O  
ATOM   1137  CG2 THR A  74      12.372   4.823   3.272  1.00 90.54           C  
ATOM   1138 HG21 THR A  74      11.617   4.066   3.482  1.00 90.54           H  
ATOM   1139 HG22 THR A  74      11.895   5.669   2.777  1.00 90.54           H  
ATOM   1140 HG23 THR A  74      12.819   5.163   4.207  1.00 90.54           H  
ATOM   1141  OG1 THR A  74      14.335   5.318   2.074  1.00 90.54           O  
ATOM   1142  HG1 THR A  74      14.948   5.002   1.406  1.00 90.54           H  
ATOM   1143  N   GLN A  75      13.116   1.688   4.658  1.00 93.55           N  
ATOM   1144  H   GLN A  75      13.652   2.215   5.333  1.00 93.55           H  
ATOM   1145  CA  GLN A  75      12.163   0.688   5.138  1.00 93.55           C  
ATOM   1146  HA  GLN A  75      12.216  -0.169   4.466  1.00 93.55           H  
ATOM   1147  C   GLN A  75      10.727   1.221   5.099  1.00 93.55           C  
ATOM   1148  CB  GLN A  75      12.549   0.191   6.537  1.00 93.55           C  
ATOM   1149  HB2 GLN A  75      12.710   1.038   7.203  1.00 93.55           H  
ATOM   1150  HB3 GLN A  75      11.735  -0.419   6.931  1.00 93.55           H  
ATOM   1151  O   GLN A  75      10.362   2.155   5.818  1.00 93.55           O  
ATOM   1152  CG  GLN A  75      13.810  -0.675   6.480  1.00 93.55           C  
ATOM   1153  HG2 GLN A  75      14.663  -0.064   6.186  1.00 93.55           H  
ATOM   1154  HG3 GLN A  75      13.674  -1.441   5.717  1.00 93.55           H  
ATOM   1155  CD  GLN A  75      14.143  -1.371   7.796  1.00 93.55           C  
ATOM   1156  NE2 GLN A  75      14.981  -2.380   7.730  1.00 93.55           N  
ATOM   1157 HE21 GLN A  75      15.380  -2.695   8.603  1.00 93.55           H  
ATOM   1158 HE22 GLN A  75      15.439  -2.542   6.844  1.00 93.55           H  
ATOM   1159  OE1 GLN A  75      13.691  -1.054   8.893  1.00 93.55           O  
ATOM   1160  N   MET A  76       9.881   0.599   4.284  1.00 95.02           N  
ATOM   1161  H   MET A  76      10.236  -0.155   3.712  1.00 95.02           H  
ATOM   1162  CA  MET A  76       8.488   1.001   4.098  1.00 95.02           C  
ATOM   1163  HA  MET A  76       8.130   1.468   5.016  1.00 95.02           H  
ATOM   1164  C   MET A  76       7.562  -0.186   3.840  1.00 95.02           C  
ATOM   1165  CB  MET A  76       8.401   2.049   2.982  1.00 95.02           C  
ATOM   1166  HB2 MET A  76       7.366   2.372   2.866  1.00 95.02           H  
ATOM   1167  HB3 MET A  76       8.997   2.916   3.264  1.00 95.02           H  
ATOM   1168  O   MET A  76       7.987  -1.277   3.462  1.00 95.02           O  
ATOM   1169  CG  MET A  76       8.907   1.506   1.644  1.00 95.02           C  
ATOM   1170  HG2 MET A  76       8.293   0.654   1.352  1.00 95.02           H  
ATOM   1171  HG3 MET A  76       9.933   1.153   1.747  1.00 95.02           H  
ATOM   1172  SD  MET A  76       8.861   2.724   0.318  1.00 95.02           S  
ATOM   1173  CE  MET A  76      10.382   3.635   0.668  1.00 95.02           C  
ATOM   1174  HE1 MET A  76      10.598   4.315  -0.156  1.00 95.02           H  
ATOM   1175  HE2 MET A  76      11.209   2.933   0.773  1.00 95.02           H  
ATOM   1176  HE3 MET A  76      10.260   4.206   1.588  1.00 95.02           H  
ATOM   1177  N   TYR A  77       6.273   0.026   4.076  1.00 97.18           N  
ATOM   1178  H   TYR A  77       5.979   0.947   4.371  1.00 97.18           H  
ATOM   1179  CA  TYR A  77       5.238  -0.952   3.788  1.00 97.18           C  
ATOM   1180  HA  TYR A  77       5.623  -1.950   3.999  1.00 97.18           H  
ATOM   1181  C   TYR A  77       4.833  -0.895   2.317  1.00 97.18           C  
ATOM   1182  CB  TYR A  77       4.046  -0.707   4.703  1.00 97.18           C  
ATOM   1183  HB2 TYR A  77       3.192  -1.267   4.323  1.00 97.18           H  
ATOM   1184  HB3 TYR A  77       3.774   0.347   4.652  1.00 97.18           H  
ATOM   1185  O   TYR A  77       4.272   0.098   1.852  1.00 97.18           O  
ATOM   1186  CG  TYR A  77       4.272  -1.107   6.144  1.00 97.18           C  
ATOM   1187  CD1 TYR A  77       4.360  -2.463   6.516  1.00 97.18           C  
ATOM   1188  HD1 TYR A  77       4.284  -3.230   5.759  1.00 97.18           H  
ATOM   1189  CD2 TYR A  77       4.382  -0.102   7.118  1.00 97.18           C  
ATOM   1190  HD2 TYR A  77       4.395   0.935   6.819  1.00 97.18           H  
ATOM   1191  CE1 TYR A  77       4.539  -2.808   7.872  1.00 97.18           C  
ATOM   1192  HE1 TYR A  77       4.615  -3.842   8.175  1.00 97.18           H  
ATOM   1193  CE2 TYR A  77       4.502  -0.436   8.473  1.00 97.18           C  
ATOM   1194  HE2 TYR A  77       4.569   0.358   9.202  1.00 97.18           H  
ATOM   1195  OH  TYR A  77       4.707  -2.083  10.169  1.00 97.18           O  
ATOM   1196  HH  TYR A  77       4.719  -1.275  10.687  1.00 97.18           H  
ATOM   1197  CZ  TYR A  77       4.589  -1.791   8.850  1.00 97.18           C  
ATOM   1198  N   VAL A  78       5.088  -1.989   1.605  1.00 97.32           N  
ATOM   1199  H   VAL A  78       5.561  -2.761   2.052  1.00 97.32           H  
ATOM   1200  CA  VAL A  78       4.721  -2.148   0.197  1.00 97.32           C  
ATOM   1201  HA  VAL A  78       3.937  -1.425  -0.029  1.00 97.32           H  
ATOM   1202  C   VAL A  78       4.132  -3.527  -0.080  1.00 97.32           C  
ATOM   1203  CB  VAL A  78       5.892  -1.853  -0.763  1.00 97.32           C  
ATOM   1204  HB  VAL A  78       5.567  -2.059  -1.783  1.00 97.32           H  
ATOM   1205  O   VAL A  78       4.372  -4.514   0.633  1.00 97.32           O  
ATOM   1206  CG1 VAL A  78       6.314  -0.384  -0.707  1.00 97.32           C  
ATOM   1207 HG11 VAL A  78       6.620  -0.112   0.303  1.00 97.32           H  
ATOM   1208 HG12 VAL A  78       7.148  -0.214  -1.389  1.00 97.32           H  
ATOM   1209 HG13 VAL A  78       5.478   0.248  -1.009  1.00 97.32           H  
ATOM   1210  CG2 VAL A  78       7.105  -2.736  -0.467  1.00 97.32           C  
ATOM   1211 HG21 VAL A  78       7.870  -2.559  -1.223  1.00 97.32           H  
ATOM   1212 HG22 VAL A  78       6.809  -3.784  -0.509  1.00 97.32           H  
ATOM   1213 HG23 VAL A  78       7.512  -2.501   0.517  1.00 97.32           H  
ATOM   1214  N   TYR A  79       3.344  -3.577  -1.142  1.00 98.18           N  
ATOM   1215  H   TYR A  79       3.181  -2.714  -1.641  1.00 98.18           H  
ATOM   1216  CA  TYR A  79       2.910  -4.789  -1.805  1.00 98.18           C  
ATOM   1217  HA  TYR A  79       3.306  -5.661  -1.284  1.00 98.18           H  
ATOM   1218  C   TYR A  79       3.468  -4.782  -3.227  1.00 98.18           C  
ATOM   1219  CB  TYR A  79       1.384  -4.857  -1.784  1.00 98.18           C  
ATOM   1220  HB2 TYR A  79       0.979  -3.932  -2.195  1.00 98.18           H  
ATOM   1221  HB3 TYR A  79       1.043  -4.945  -0.753  1.00 98.18           H  
ATOM   1222  O   TYR A  79       3.274  -3.813  -3.954  1.00 98.18           O  
ATOM   1223  CG  TYR A  79       0.857  -6.031  -2.575  1.00 98.18           C  
ATOM   1224  CD1 TYR A  79       0.129  -5.817  -3.760  1.00 98.18           C  
ATOM   1225  HD1 TYR A  79      -0.071  -4.811  -4.099  1.00 98.18           H  
ATOM   1226  CD2 TYR A  79       1.153  -7.340  -2.151  1.00 98.18           C  
ATOM   1227  HD2 TYR A  79       1.735  -7.499  -1.255  1.00 98.18           H  
ATOM   1228  CE1 TYR A  79      -0.338  -6.916  -4.503  1.00 98.18           C  
ATOM   1229  HE1 TYR A  79      -0.904  -6.770  -5.411  1.00 98.18           H  
ATOM   1230  CE2 TYR A  79       0.723  -8.438  -2.914  1.00 98.18           C  
ATOM   1231  HE2 TYR A  79       0.980  -9.444  -2.615  1.00 98.18           H  
ATOM   1232  OH  TYR A  79      -0.490  -9.300  -4.774  1.00 98.18           O  
ATOM   1233  HH  TYR A  79      -0.007 -10.107  -4.585  1.00 98.18           H  
ATOM   1234  CZ  TYR A  79      -0.036  -8.228  -4.082  1.00 98.18           C  
ATOM   1235  N   ASP A  80       4.156  -5.853  -3.616  1.00 97.19           N  
ATOM   1236  H   ASP A  80       4.127  -6.694  -3.057  1.00 97.19           H  
ATOM   1237  CA  ASP A  80       4.716  -5.948  -4.964  1.00 97.19           C  
ATOM   1238  HA  ASP A  80       4.840  -4.947  -5.377  1.00 97.19           H  
ATOM   1239  C   ASP A  80       3.751  -6.721  -5.847  1.00 97.19           C  
ATOM   1240  CB  ASP A  80       6.098  -6.612  -5.002  1.00 97.19           C  
ATOM   1241  HB2 ASP A  80       6.016  -7.613  -4.578  1.00 97.19           H  
ATOM   1242  HB3 ASP A  80       6.402  -6.715  -6.043  1.00 97.19           H  
ATOM   1243  O   ASP A  80       3.220  -7.763  -5.450  1.00 97.19           O  
ATOM   1244  CG  ASP A  80       7.201  -5.858  -4.263  1.00 97.19           C  
ATOM   1245  OD1 ASP A  80       6.932  -4.832  -3.600  1.00 97.19           O  
ATOM   1246  OD2 ASP A  80       8.276  -6.462  -4.069  1.00 97.19           O  
ATOM   1247  N   THR A  81       3.578  -6.229  -7.063  1.00 97.63           N  
ATOM   1248  H   THR A  81       4.044  -5.367  -7.307  1.00 97.63           H  
ATOM   1249  CA  THR A  81       2.892  -6.944  -8.129  1.00 97.63           C  
ATOM   1250  HA  THR A  81       2.822  -7.998  -7.861  1.00 97.63           H  
ATOM   1251  C   THR A  81       3.707  -6.871  -9.414  1.00 97.63           C  
ATOM   1252  CB  THR A  81       1.470  -6.411  -8.273  1.00 97.63           C  
ATOM   1253  HB  THR A  81       1.041  -6.312  -7.276  1.00 97.63           H  
ATOM   1254  O   THR A  81       4.640  -6.074  -9.510  1.00 97.63           O  
ATOM   1255  CG2 THR A  81       1.369  -5.055  -8.961  1.00 97.63           C  
ATOM   1256 HG21 THR A  81       0.329  -4.728  -8.927  1.00 97.63           H  
ATOM   1257 HG22 THR A  81       1.689  -5.127 -10.000  1.00 97.63           H  
ATOM   1258 HG23 THR A  81       1.981  -4.324  -8.431  1.00 97.63           H  
ATOM   1259  OG1 THR A  81       0.709  -7.369  -8.956  1.00 97.63           O  
ATOM   1260  HG1 THR A  81       0.183  -7.805  -8.282  1.00 97.63           H  
ATOM   1261  N   ASN A  82       3.389  -7.719 -10.385  1.00 96.25           N  
ATOM   1262  H   ASN A  82       2.532  -8.248 -10.305  1.00 96.25           H  
ATOM   1263  CA  ASN A  82       4.119  -7.771 -11.645  1.00 96.25           C  
ATOM   1264  HA  ASN A  82       5.073  -7.257 -11.531  1.00 96.25           H  
ATOM   1265  C   ASN A  82       3.336  -7.057 -12.744  1.00 96.25           C  
ATOM   1266  CB  ASN A  82       4.428  -9.226 -12.009  1.00 96.25           C  
ATOM   1267  HB2 ASN A  82       3.493  -9.780 -12.089  1.00 96.25           H  
ATOM   1268  HB3 ASN A  82       4.928  -9.253 -12.978  1.00 96.25           H  
ATOM   1269  O   ASN A  82       2.140  -7.295 -12.908  1.00 96.25           O  
ATOM   1270  CG  ASN A  82       5.344  -9.893 -11.000  1.00 96.25           C  
ATOM   1271  ND2 ASN A  82       5.072 -11.128 -10.649  1.00 96.25           N  
ATOM   1272 HD21 ASN A  82       4.247 -11.584 -11.011  1.00 96.25           H  
ATOM   1273 HD22 ASN A  82       5.700 -11.531  -9.969  1.00 96.25           H  
ATOM   1274  OD1 ASN A  82       6.313  -9.342 -10.513  1.00 96.25           O  
ATOM   1275  N   HIS A  83       4.033  -6.243 -13.530  1.00 96.20           N  
ATOM   1276  H   HIS A  83       5.020  -6.133 -13.350  1.00 96.20           H  
ATOM   1277  CA  HIS A  83       3.494  -5.601 -14.725  1.00 96.20           C  
ATOM   1278  HA  HIS A  83       2.440  -5.855 -14.835  1.00 96.20           H  
ATOM   1279  C   HIS A  83       4.233  -6.098 -15.964  1.00 96.20           C  
ATOM   1280  CB  HIS A  83       3.566  -4.080 -14.583  1.00 96.20           C  
ATOM   1281  HB2 HIS A  83       4.599  -3.777 -14.417  1.00 96.20           H  
ATOM   1282  HB3 HIS A  83       2.969  -3.780 -13.722  1.00 96.20           H  
ATOM   1283  O   HIS A  83       5.463  -6.153 -15.999  1.00 96.20           O  
ATOM   1284  CG  HIS A  83       3.027  -3.373 -15.795  1.00 96.20           C  
ATOM   1285  CD2 HIS A  83       3.766  -2.710 -16.728  1.00 96.20           C  
ATOM   1286  HD2 HIS A  83       4.837  -2.572 -16.713  1.00 96.20           H  
ATOM   1287  ND1 HIS A  83       1.693  -3.388 -16.198  1.00 96.20           N  
ATOM   1288  CE1 HIS A  83       1.652  -2.713 -17.357  1.00 96.20           C  
ATOM   1289  HE1 HIS A  83       0.760  -2.548 -17.943  1.00 96.20           H  
ATOM   1290  NE2 HIS A  83       2.883  -2.303 -17.703  1.00 96.20           N  
ATOM   1291  HE2 HIS A  83       3.120  -1.836 -18.567  1.00 96.20           H  
ATOM   1292  N   GLN A  84       3.487  -6.468 -17.003  1.00 94.84           N  
ATOM   1293  H   GLN A  84       2.490  -6.315 -16.960  1.00 94.84           H  
ATOM   1294  CA  GLN A  84       4.079  -6.847 -18.280  1.00 94.84           C  
ATOM   1295  HA  GLN A  84       5.047  -7.314 -18.097  1.00 94.84           H  
ATOM   1296  C   GLN A  84       4.308  -5.590 -19.119  1.00 94.84           C  
ATOM   1297  CB  GLN A  84       3.200  -7.886 -18.988  1.00 94.84           C  
ATOM   1298  HB2 GLN A  84       2.995  -8.709 -18.303  1.00 94.84           H  
ATOM   1299  HB3 GLN A  84       2.253  -7.434 -19.281  1.00 94.84           H  
ATOM   1300  O   GLN A  84       3.397  -5.138 -19.810  1.00 94.84           O  
ATOM   1301  CG  GLN A  84       3.924  -8.440 -20.225  1.00 94.84           C  
ATOM   1302  HG2 GLN A  84       4.225  -7.621 -20.878  1.00 94.84           H  
ATOM   1303  HG3 GLN A  84       4.826  -8.962 -19.907  1.00 94.84           H  
ATOM   1304  CD  GLN A  84       3.072  -9.406 -21.039  1.00 94.84           C  
ATOM   1305  NE2 GLN A  84       3.550  -9.835 -22.185  1.00 94.84           N  
ATOM   1306 HE21 GLN A  84       4.445  -9.511 -22.525  1.00 94.84           H  
ATOM   1307 HE22 GLN A  84       2.940 -10.447 -22.707  1.00 94.84           H  
ATOM   1308  OE1 GLN A  84       1.978  -9.802 -20.681  1.00 94.84           O  
ATOM   1309  N   VAL A  85       5.534  -5.062 -19.071  1.00 93.45           N  
ATOM   1310  H   VAL A  85       6.185  -5.456 -18.407  1.00 93.45           H  
ATOM   1311  CA  VAL A  85       5.935  -3.842 -19.788  1.00 93.45           C  
ATOM   1312  HA  VAL A  85       5.351  -3.012 -19.389  1.00 93.45           H  
ATOM   1313  C   VAL A  85       5.636  -3.958 -21.288  1.00 93.45           C  
ATOM   1314  CB  VAL A  85       7.428  -3.528 -19.561  1.00 93.45           C  
ATOM   1315  HB  VAL A  85       8.032  -4.322 -20.001  1.00 93.45           H  
ATOM   1316  O   VAL A  85       6.113  -4.879 -21.954  1.00 93.45           O  
ATOM   1317  CG1 VAL A  85       7.833  -2.194 -20.201  1.00 93.45           C  
ATOM   1318 HG11 VAL A  85       7.272  -1.377 -19.746  1.00 93.45           H  
ATOM   1319 HG12 VAL A  85       8.899  -2.021 -20.059  1.00 93.45           H  
ATOM   1320 HG13 VAL A  85       7.630  -2.202 -21.271  1.00 93.45           H  
ATOM   1321  CG2 VAL A  85       7.770  -3.442 -18.065  1.00 93.45           C  
ATOM   1322 HG21 VAL A  85       7.136  -2.697 -17.585  1.00 93.45           H  
ATOM   1323 HG22 VAL A  85       8.816  -3.162 -17.937  1.00 93.45           H  
ATOM   1324 HG23 VAL A  85       7.617  -4.403 -17.575  1.00 93.45           H  
ATOM   1325  N   GLN A  86       4.868  -3.006 -21.812  1.00 94.72           N  
ATOM   1326  H   GLN A  86       4.494  -2.308 -21.185  1.00 94.72           H  
ATOM   1327  CA  GLN A  86       4.520  -2.875 -23.226  1.00 94.72           C  
ATOM   1328  HA  GLN A  86       4.770  -3.809 -23.728  1.00 94.72           H  
ATOM   1329  C   GLN A  86       5.308  -1.737 -23.899  1.00 94.72           C  
ATOM   1330  CB  GLN A  86       3.008  -2.638 -23.382  1.00 94.72           C  
ATOM   1331  HB2 GLN A  86       2.743  -1.695 -22.904  1.00 94.72           H  
ATOM   1332  HB3 GLN A  86       2.768  -2.549 -24.442  1.00 94.72           H  
ATOM   1333  O   GLN A  86       5.757  -0.801 -23.229  1.00 94.72           O  
ATOM   1334  CG  GLN A  86       2.138  -3.748 -22.781  1.00 94.72           C  
ATOM   1335  HG2 GLN A  86       2.261  -3.747 -21.698  1.00 94.72           H  
ATOM   1336  HG3 GLN A  86       1.091  -3.527 -22.986  1.00 94.72           H  
ATOM   1337  CD  GLN A  86       2.451  -5.132 -23.340  1.00 94.72           C  
ATOM   1338  NE2 GLN A  86       2.576  -6.123 -22.488  1.00 94.72           N  
ATOM   1339 HE21 GLN A  86       2.591  -5.899 -21.503  1.00 94.72           H  
ATOM   1340 HE22 GLN A  86       2.753  -7.041 -22.870  1.00 94.72           H  
ATOM   1341  OE1 GLN A  86       2.588  -5.352 -24.535  1.00 94.72           O  
ATOM   1342  N   PRO A  87       5.483  -1.767 -25.236  1.00 94.97           N  
ATOM   1343  CA  PRO A  87       6.056  -0.641 -25.966  1.00 94.97           C  
ATOM   1344  HA  PRO A  87       7.089  -0.510 -25.644  1.00 94.97           H  
ATOM   1345  C   PRO A  87       5.266   0.653 -25.719  1.00 94.97           C  
ATOM   1346  CB  PRO A  87       6.034  -1.049 -27.445  1.00 94.97           C  
ATOM   1347  HB2 PRO A  87       5.116  -0.706 -27.923  1.00 94.97           H  
ATOM   1348  HB3 PRO A  87       6.904  -0.668 -27.979  1.00 94.97           H  
ATOM   1349  O   PRO A  87       4.068   0.713 -25.983  1.00 94.97           O  
ATOM   1350  CG  PRO A  87       6.025  -2.575 -27.393  1.00 94.97           C  
ATOM   1351  HG2 PRO A  87       5.577  -3.010 -28.286  1.00 94.97           H  
ATOM   1352  HG3 PRO A  87       7.041  -2.945 -27.251  1.00 94.97           H  
ATOM   1353  CD  PRO A  87       5.195  -2.868 -26.145  1.00 94.97           C  
ATOM   1354  HD2 PRO A  87       4.134  -2.866 -26.395  1.00 94.97           H  
ATOM   1355  HD3 PRO A  87       5.484  -3.831 -25.725  1.00 94.97           H  
ATOM   1356  N   GLY A  88       5.952   1.695 -25.248  1.00 93.81           N  
ATOM   1357  H   GLY A  88       6.913   1.547 -24.973  1.00 93.81           H  
ATOM   1358  CA  GLY A  88       5.345   2.994 -24.936  1.00 93.81           C  
ATOM   1359  HA2 GLY A  88       6.059   3.783 -25.173  1.00 93.81           H  
ATOM   1360  HA3 GLY A  88       4.459   3.142 -25.553  1.00 93.81           H  
ATOM   1361  C   GLY A  88       4.924   3.175 -23.476  1.00 93.81           C  
ATOM   1362  O   GLY A  88       4.534   4.284 -23.111  1.00 93.81           O  
ATOM   1363  N   ASP A  89       5.053   2.146 -22.634  1.00 94.98           N  
ATOM   1364  H   ASP A  89       5.309   1.233 -22.981  1.00 94.98           H  
ATOM   1365  CA  ASP A  89       4.797   2.280 -21.202  1.00 94.98           C  
ATOM   1366  HA  ASP A  89       3.766   2.606 -21.069  1.00 94.98           H  
ATOM   1367  C   ASP A  89       5.710   3.339 -20.572  1.00 94.98           C  
ATOM   1368  CB  ASP A  89       4.977   0.941 -20.467  1.00 94.98           C  
ATOM   1369  HB2 ASP A  89       5.140   1.152 -19.410  1.00 94.98           H  
ATOM   1370  HB3 ASP A  89       5.868   0.435 -20.838  1.00 94.98           H  
ATOM   1371  O   ASP A  89       6.935   3.319 -20.704  1.00 94.98           O  
ATOM   1372  CG  ASP A  89       3.772   0.003 -20.551  1.00 94.98           C  
ATOM   1373  OD1 ASP A  89       2.725   0.391 -21.104  1.00 94.98           O  
ATOM   1374  OD2 ASP A  89       3.893  -1.110 -19.989  1.00 94.98           O  
ATOM   1375  N   THR A  90       5.092   4.248 -19.823  1.00 94.63           N  
ATOM   1376  H   THR A  90       4.083   4.210 -19.802  1.00 94.63           H  
ATOM   1377  CA  THR A  90       5.773   5.155 -18.893  1.00 94.63           C  
ATOM   1378  HA  THR A  90       6.847   4.976 -18.937  1.00 94.63           H  
ATOM   1379  C   THR A  90       5.310   4.856 -17.476  1.00 94.63           C  
ATOM   1380  CB  THR A  90       5.532   6.636 -19.224  1.00 94.63           C  
ATOM   1381  HB  THR A  90       6.115   7.243 -18.531  1.00 94.63           H  
ATOM   1382  O   THR A  90       4.167   4.427 -17.273  1.00 94.63           O  
ATOM   1383  CG2 THR A  90       5.949   6.992 -20.649  1.00 94.63           C  
ATOM   1384 HG21 THR A  90       7.001   6.742 -20.792  1.00 94.63           H  
ATOM   1385 HG22 THR A  90       5.354   6.436 -21.374  1.00 94.63           H  
ATOM   1386 HG23 THR A  90       5.811   8.060 -20.814  1.00 94.63           H  
ATOM   1387  OG1 THR A  90       4.171   6.970 -19.071  1.00 94.63           O  
ATOM   1388  HG1 THR A  90       3.688   6.431 -19.702  1.00 94.63           H  
ATOM   1389  N   PHE A  91       6.158   5.116 -16.479  1.00 94.13           N  
ATOM   1390  H   PHE A  91       7.082   5.464 -16.693  1.00 94.13           H  
ATOM   1391  CA  PHE A  91       5.787   4.926 -15.076  1.00 94.13           C  
ATOM   1392  HA  PHE A  91       5.602   3.867 -14.892  1.00 94.13           H  
ATOM   1393  C   PHE A  91       4.499   5.685 -14.735  1.00 94.13           C  
ATOM   1394  CB  PHE A  91       6.933   5.395 -14.173  1.00 94.13           C  
ATOM   1395  HB2 PHE A  91       7.797   4.748 -14.328  1.00 94.13           H  
ATOM   1396  HB3 PHE A  91       7.219   6.410 -14.447  1.00 94.13           H  
ATOM   1397  O   PHE A  91       3.605   5.148 -14.088  1.00 94.13           O  
ATOM   1398  CG  PHE A  91       6.546   5.369 -12.709  1.00 94.13           C  
ATOM   1399  CD1 PHE A  91       6.068   6.538 -12.085  1.00 94.13           C  
ATOM   1400  HD1 PHE A  91       6.032   7.467 -12.634  1.00 94.13           H  
ATOM   1401  CD2 PHE A  91       6.574   4.153 -12.004  1.00 94.13           C  
ATOM   1402  HD2 PHE A  91       6.930   3.252 -12.482  1.00 94.13           H  
ATOM   1403  CE1 PHE A  91       5.614   6.488 -10.758  1.00 94.13           C  
ATOM   1404  HE1 PHE A  91       5.247   7.380 -10.273  1.00 94.13           H  
ATOM   1405  CE2 PHE A  91       6.127   4.105 -10.674  1.00 94.13           C  
ATOM   1406  HE2 PHE A  91       6.161   3.174 -10.128  1.00 94.13           H  
ATOM   1407  CZ  PHE A  91       5.650   5.272 -10.057  1.00 94.13           C  
ATOM   1408  HZ  PHE A  91       5.326   5.239  -9.027  1.00 94.13           H  
ATOM   1409  N   GLU A  92       4.380   6.922 -15.213  1.00 93.25           N  
ATOM   1410  H   GLU A  92       5.156   7.316 -15.725  1.00 93.25           H  
ATOM   1411  CA  GLU A  92       3.231   7.783 -14.967  1.00 93.25           C  
ATOM   1412  HA  GLU A  92       3.070   7.848 -13.891  1.00 93.25           H  
ATOM   1413  C   GLU A  92       1.943   7.207 -15.575  1.00 93.25           C  
ATOM   1414  CB  GLU A  92       3.522   9.197 -15.506  1.00 93.25           C  
ATOM   1415  HB2 GLU A  92       2.609   9.782 -15.401  1.00 93.25           H  
ATOM   1416  HB3 GLU A  92       3.754   9.147 -16.570  1.00 93.25           H  
ATOM   1417  O   GLU A  92       0.905   7.237 -14.909  1.00 93.25           O  
ATOM   1418  CG  GLU A  92       4.640   9.960 -14.756  1.00 93.25           C  
ATOM   1419  HG2 GLU A  92       4.414   9.932 -13.691  1.00 93.25           H  
ATOM   1420  HG3 GLU A  92       4.594  11.004 -15.066  1.00 93.25           H  
ATOM   1421  CD  GLU A  92       6.084   9.457 -14.990  1.00 93.25           C  
ATOM   1422  OE1 GLU A  92       6.971   9.751 -14.144  1.00 93.25           O  
ATOM   1423  OE2 GLU A  92       6.321   8.744 -15.988  1.00 93.25           O  
ATOM   1424  N   SER A  93       2.010   6.647 -16.792  1.00 94.56           N  
ATOM   1425  H   SER A  93       2.889   6.672 -17.288  1.00 94.56           H  
ATOM   1426  CA  SER A  93       0.864   5.977 -17.426  1.00 94.56           C  
ATOM   1427  HA  SER A  93       0.002   6.640 -17.357  1.00 94.56           H  
ATOM   1428  C   SER A  93       0.479   4.687 -16.705  1.00 94.56           C  
ATOM   1429  CB  SER A  93       1.109   5.719 -18.919  1.00 94.56           C  
ATOM   1430  HB2 SER A  93       1.265   6.675 -19.419  1.00 94.56           H  
ATOM   1431  HB3 SER A  93       0.221   5.256 -19.349  1.00 94.56           H  
ATOM   1432  O   SER A  93      -0.686   4.510 -16.369  1.00 94.56           O  
ATOM   1433  OG  SER A  93       2.228   4.887 -19.175  1.00 94.56           O  
ATOM   1434  HG  SER A  93       2.705   4.700 -18.363  1.00 94.56           H  
ATOM   1435  N   VAL A  94       1.452   3.833 -16.372  1.00 95.77           N  
ATOM   1436  H   VAL A  94       2.407   4.065 -16.605  1.00 95.77           H  
ATOM   1437  CA  VAL A  94       1.204   2.525 -15.751  1.00 95.77           C  
ATOM   1438  HA  VAL A  94       0.423   2.020 -16.319  1.00 95.77           H  
ATOM   1439  C   VAL A  94       0.685   2.691 -14.324  1.00 95.77           C  
ATOM   1440  CB  VAL A  94       2.485   1.666 -15.808  1.00 95.77           C  
ATOM   1441  HB  VAL A  94       3.323   2.264 -15.449  1.00 95.77           H  
ATOM   1442  O   VAL A  94      -0.335   2.114 -13.955  1.00 95.77           O  
ATOM   1443  CG1 VAL A  94       2.430   0.394 -14.954  1.00 95.77           C  
ATOM   1444 HG11 VAL A  94       1.620  -0.257 -15.285  1.00 95.77           H  
ATOM   1445 HG12 VAL A  94       3.365  -0.156 -15.057  1.00 95.77           H  
ATOM   1446 HG13 VAL A  94       2.300   0.639 -13.900  1.00 95.77           H  
ATOM   1447  CG2 VAL A  94       2.764   1.251 -17.258  1.00 95.77           C  
ATOM   1448 HG21 VAL A  94       2.947   2.122 -17.885  1.00 95.77           H  
ATOM   1449 HG22 VAL A  94       3.633   0.594 -17.306  1.00 95.77           H  
ATOM   1450 HG23 VAL A  94       1.912   0.705 -17.663  1.00 95.77           H  
ATOM   1451  N   SER A  95       1.344   3.537 -13.528  1.00 95.72           N  
ATOM   1452  H   SER A  95       2.164   3.998 -13.897  1.00 95.72           H  
ATOM   1453  CA  SER A  95       0.920   3.857 -12.163  1.00 95.72           C  
ATOM   1454  HA  SER A  95       0.894   2.938 -11.576  1.00 95.72           H  
ATOM   1455  C   SER A  95      -0.480   4.468 -12.151  1.00 95.72           C  
ATOM   1456  CB  SER A  95       1.934   4.810 -11.518  1.00 95.72           C  
ATOM   1457  HB2 SER A  95       2.915   4.336 -11.530  1.00 95.72           H  
ATOM   1458  HB3 SER A  95       1.988   5.732 -12.096  1.00 95.72           H  
ATOM   1459  O   SER A  95      -1.321   4.065 -11.349  1.00 95.72           O  
ATOM   1460  OG  SER A  95       1.582   5.121 -10.180  1.00 95.72           O  
ATOM   1461  HG  SER A  95       2.391   5.340  -9.712  1.00 95.72           H  
ATOM   1462  N   GLY A  96      -0.751   5.423 -13.047  1.00 95.21           N  
ATOM   1463  H   GLY A  96      -0.047   5.662 -13.731  1.00 95.21           H  
ATOM   1464  CA  GLY A  96      -2.041   6.099 -13.133  1.00 95.21           C  
ATOM   1465  HA2 GLY A  96      -2.289   6.529 -12.163  1.00 95.21           H  
ATOM   1466  HA3 GLY A  96      -1.972   6.894 -13.876  1.00 95.21           H  
ATOM   1467  C   GLY A  96      -3.188   5.179 -13.538  1.00 95.21           C  
ATOM   1468  O   GLY A  96      -4.193   5.139 -12.833  1.00 95.21           O  
ATOM   1469  N   GLU A  97      -3.010   4.451 -14.637  1.00 95.10           N  
ATOM   1470  H   GLU A  97      -2.137   4.524 -15.141  1.00 95.10           H  
ATOM   1471  CA  GLU A  97      -4.058   3.663 -15.286  1.00 95.10           C  
ATOM   1472  HA  GLU A  97      -4.975   4.252 -15.325  1.00 95.10           H  
ATOM   1473  C   GLU A  97      -4.380   2.374 -14.525  1.00 95.10           C  
ATOM   1474  CB  GLU A  97      -3.594   3.370 -16.724  1.00 95.10           C  
ATOM   1475  HB2 GLU A  97      -3.349   4.309 -17.220  1.00 95.10           H  
ATOM   1476  HB3 GLU A  97      -2.684   2.770 -16.682  1.00 95.10           H  
ATOM   1477  O   GLU A  97      -5.539   2.105 -14.219  1.00 95.10           O  
ATOM   1478  CG  GLU A  97      -4.610   2.613 -17.585  1.00 95.10           C  
ATOM   1479  HG2 GLU A  97      -4.815   1.647 -17.123  1.00 95.10           H  
ATOM   1480  HG3 GLU A  97      -4.152   2.420 -18.555  1.00 95.10           H  
ATOM   1481  CD  GLU A  97      -5.930   3.364 -17.805  1.00 95.10           C  
ATOM   1482  OE1 GLU A  97      -6.874   2.686 -18.267  1.00 95.10           O  
ATOM   1483  OE2 GLU A  97      -6.005   4.579 -17.507  1.00 95.10           O  
ATOM   1484  N   PHE A  98      -3.362   1.589 -14.163  1.00 96.92           N  
ATOM   1485  H   PHE A  98      -2.428   1.845 -14.447  1.00 96.92           H  
ATOM   1486  CA  PHE A  98      -3.573   0.245 -13.609  1.00 96.92           C  
ATOM   1487  HA  PHE A  98      -4.544  -0.128 -13.937  1.00 96.92           H  
ATOM   1488  C   PHE A  98      -3.588   0.221 -12.079  1.00 96.92           C  
ATOM   1489  CB  PHE A  98      -2.505  -0.695 -14.179  1.00 96.92           C  
ATOM   1490  HB2 PHE A  98      -1.529  -0.401 -13.792  1.00 96.92           H  
ATOM   1491  HB3 PHE A  98      -2.707  -1.708 -13.832  1.00 96.92           H  
ATOM   1492  O   PHE A  98      -4.215  -0.643 -11.464  1.00 96.92           O  
ATOM   1493  CG  PHE A  98      -2.462  -0.708 -15.696  1.00 96.92           C  
ATOM   1494  CD1 PHE A  98      -3.567  -1.177 -16.427  1.00 96.92           C  
ATOM   1495  HD1 PHE A  98      -4.444  -1.537 -15.910  1.00 96.92           H  
ATOM   1496  CD2 PHE A  98      -1.337  -0.216 -16.381  1.00 96.92           C  
ATOM   1497  HD2 PHE A  98      -0.485   0.133 -15.816  1.00 96.92           H  
ATOM   1498  CE1 PHE A  98      -3.545  -1.158 -17.831  1.00 96.92           C  
ATOM   1499  HE1 PHE A  98      -4.404  -1.504 -18.388  1.00 96.92           H  
ATOM   1500  CE2 PHE A  98      -1.315  -0.186 -17.787  1.00 96.92           C  
ATOM   1501  HE2 PHE A  98      -0.451   0.194 -18.313  1.00 96.92           H  
ATOM   1502  CZ  PHE A  98      -2.422  -0.659 -18.512  1.00 96.92           C  
ATOM   1503  HZ  PHE A  98      -2.414  -0.630 -19.592  1.00 96.92           H  
ATOM   1504  N   TYR A  99      -2.920   1.190 -11.446  1.00 97.64           N  
ATOM   1505  H   TYR A  99      -2.421   1.851 -12.024  1.00 97.64           H  
ATOM   1506  CA  TYR A  99      -2.645   1.175 -10.007  1.00 97.64           C  
ATOM   1507  HA  TYR A  99      -3.148   0.314  -9.565  1.00 97.64           H  
ATOM   1508  C   TYR A  99      -3.199   2.386  -9.257  1.00 97.64           C  
ATOM   1509  CB  TYR A  99      -1.143   0.974  -9.801  1.00 97.64           C  
ATOM   1510  HB2 TYR A  99      -0.601   1.829 -10.206  1.00 97.64           H  
ATOM   1511  HB3 TYR A  99      -0.938   0.936  -8.731  1.00 97.64           H  
ATOM   1512  O   TYR A  99      -2.877   2.599  -8.084  1.00 97.64           O  
ATOM   1513  CG  TYR A  99      -0.635  -0.300 -10.447  1.00 97.64           C  
ATOM   1514  CD1 TYR A  99      -1.118  -1.542  -9.996  1.00 97.64           C  
ATOM   1515  HD1 TYR A  99      -1.835  -1.589  -9.189  1.00 97.64           H  
ATOM   1516  CD2 TYR A  99       0.251  -0.251 -11.541  1.00 97.64           C  
ATOM   1517  HD2 TYR A  99       0.588   0.699 -11.929  1.00 97.64           H  
ATOM   1518  CE1 TYR A  99      -0.700  -2.728 -10.615  1.00 97.64           C  
ATOM   1519  HE1 TYR A  99      -1.097  -3.672 -10.272  1.00 97.64           H  
ATOM   1520  CE2 TYR A  99       0.671  -1.443 -12.162  1.00 97.64           C  
ATOM   1521  HE2 TYR A  99       1.330  -1.426 -13.017  1.00 97.64           H  
ATOM   1522  OH  TYR A  99       0.627  -3.842 -12.275  1.00 97.64           O  
ATOM   1523  HH  TYR A  99       0.211  -4.621 -11.897  1.00 97.64           H  
ATOM   1524  CZ  TYR A  99       0.208  -2.689 -11.692  1.00 97.64           C  
ATOM   1525  N   SER A 100      -4.039   3.188  -9.918  1.00 97.35           N  
ATOM   1526  H   SER A 100      -4.240   2.958 -10.880  1.00 97.35           H  
ATOM   1527  CA  SER A 100      -4.662   4.389  -9.352  1.00 97.35           C  
ATOM   1528  HA  SER A 100      -5.081   4.951 -10.186  1.00 97.35           H  
ATOM   1529  C   SER A 100      -3.651   5.322  -8.678  1.00 97.35           C  
ATOM   1530  CB  SER A 100      -5.820   4.031  -8.409  1.00 97.35           C  
ATOM   1531  HB2 SER A 100      -6.358   4.942  -8.147  1.00 97.35           H  
ATOM   1532  HB3 SER A 100      -5.422   3.594  -7.493  1.00 97.35           H  
ATOM   1533  O   SER A 100      -3.932   5.898  -7.635  1.00 97.35           O  
ATOM   1534  OG  SER A 100      -6.719   3.113  -9.000  1.00 97.35           O  
ATOM   1535  HG  SER A 100      -6.733   3.228  -9.953  1.00 97.35           H  
ATOM   1536  N   ARG A 101      -2.457   5.467  -9.261  1.00 96.75           N  
ATOM   1537  H   ARG A 101      -2.298   4.907 -10.086  1.00 96.75           H  
ATOM   1538  CA  ARG A 101      -1.332   6.289  -8.779  1.00 96.75           C  
ATOM   1539  HA  ARG A 101      -0.527   6.161  -9.502  1.00 96.75           H  
ATOM   1540  C   ARG A 101      -0.714   5.850  -7.449  1.00 96.75           C  
ATOM   1541  CB  ARG A 101      -1.699   7.784  -8.763  1.00 96.75           C  
ATOM   1542  HB2 ARG A 101      -2.454   7.968  -7.999  1.00 96.75           H  
ATOM   1543  HB3 ARG A 101      -0.813   8.361  -8.497  1.00 96.75           H  
ATOM   1544  O   ARG A 101      -0.071   6.662  -6.800  1.00 96.75           O  
ATOM   1545  CG  ARG A 101      -2.200   8.291 -10.114  1.00 96.75           C  
ATOM   1546  HG2 ARG A 101      -1.407   8.161 -10.850  1.00 96.75           H  
ATOM   1547  HG3 ARG A 101      -3.084   7.735 -10.425  1.00 96.75           H  
ATOM   1548  CD  ARG A 101      -2.575   9.769 -10.002  1.00 96.75           C  
ATOM   1549  HD2 ARG A 101      -3.455   9.855  -9.363  1.00 96.75           H  
ATOM   1550  HD3 ARG A 101      -1.763  10.316  -9.524  1.00 96.75           H  
ATOM   1551  NE  ARG A 101      -2.874  10.343 -11.327  1.00 96.75           N  
ATOM   1552  HE  ARG A 101      -3.845  10.330 -11.607  1.00 96.75           H  
ATOM   1553  NH1 ARG A 101      -0.712  10.763 -11.973  1.00 96.75           N  
ATOM   1554 HH11 ARG A 101      -0.060  10.984 -12.712  1.00 96.75           H  
ATOM   1555 HH12 ARG A 101      -0.386  10.252 -11.165  1.00 96.75           H  
ATOM   1556  NH2 ARG A 101      -2.392  11.232 -13.367  1.00 96.75           N  
ATOM   1557 HH21 ARG A 101      -3.366  11.160 -13.624  1.00 96.75           H  
ATOM   1558 HH22 ARG A 101      -1.721  11.434 -14.094  1.00 96.75           H  
ATOM   1559  CZ  ARG A 101      -1.995  10.773 -12.214  1.00 96.75           C  
ATOM   1560  N   GLN A 102      -0.881   4.595  -7.040  1.00 97.71           N  
ATOM   1561  H   GLN A 102      -1.472   3.987  -7.588  1.00 97.71           H  
ATOM   1562  CA  GLN A 102      -0.351   4.086  -5.763  1.00 97.71           C  
ATOM   1563  HA  GLN A 102      -0.197   4.924  -5.083  1.00 97.71           H  
ATOM   1564  C   GLN A 102       1.016   3.401  -5.890  1.00 97.71           C  
ATOM   1565  CB  GLN A 102      -1.383   3.160  -5.114  1.00 97.71           C  
ATOM   1566  HB2 GLN A 102      -0.968   2.720  -4.207  1.00 97.71           H  
ATOM   1567  HB3 GLN A 102      -1.623   2.352  -5.804  1.00 97.71           H  
ATOM   1568  O   GLN A 102       1.538   2.888  -4.900  1.00 97.71           O  
ATOM   1569  CG  GLN A 102      -2.647   3.937  -4.732  1.00 97.71           C  
ATOM   1570  HG2 GLN A 102      -2.989   4.553  -5.564  1.00 97.71           H  
ATOM   1571  HG3 GLN A 102      -2.432   4.593  -3.889  1.00 97.71           H  
ATOM   1572  CD  GLN A 102      -3.773   3.000  -4.361  1.00 97.71           C  
ATOM   1573  NE2 GLN A 102      -4.421   2.426  -5.342  1.00 97.71           N  
ATOM   1574 HE21 GLN A 102      -5.345   2.076  -5.133  1.00 97.71           H  
ATOM   1575 HE22 GLN A 102      -4.141   2.614  -6.294  1.00 97.71           H  
ATOM   1576  OE1 GLN A 102      -4.069   2.761  -3.205  1.00 97.71           O  
ATOM   1577  N   ALA A 103       1.604   3.374  -7.088  1.00 96.55           N  
ATOM   1578  H   ALA A 103       1.148   3.825  -7.869  1.00 96.55           H  
ATOM   1579  CA  ALA A 103       2.940   2.829  -7.290  1.00 96.55           C  
ATOM   1580  HA  ALA A 103       3.051   1.948  -6.659  1.00 96.55           H  
ATOM   1581  C   ALA A 103       4.027   3.832  -6.882  1.00 96.55           C  
ATOM   1582  CB  ALA A 103       3.101   2.370  -8.740  1.00 96.55           C  
ATOM   1583  HB1 ALA A 103       4.067   1.876  -8.849  1.00 96.55           H  
ATOM   1584  HB2 ALA A 103       3.088   3.228  -9.412  1.00 96.55           H  
ATOM   1585  HB3 ALA A 103       2.304   1.677  -9.008  1.00 96.55           H  
ATOM   1586  O   ALA A 103       3.908   5.032  -7.142  1.00 96.55           O  
ATOM   1587  N   LEU A 104       5.106   3.322  -6.294  1.00 94.64           N  
ATOM   1588  H   LEU A 104       5.114   2.330  -6.105  1.00 94.64           H  
ATOM   1589  CA  LEU A 104       6.334   4.058  -6.025  1.00 94.64           C  
ATOM   1590  HA  LEU A 104       6.088   5.096  -5.799  1.00 94.64           H  
ATOM   1591  C   LEU A 104       7.237   4.049  -7.251  1.00 94.64           C  
ATOM   1592  CB  LEU A 104       7.069   3.438  -4.830  1.00 94.64           C  
ATOM   1593  HB2 LEU A 104       8.022   3.949  -4.700  1.00 94.64           H  
ATOM   1594  HB3 LEU A 104       7.283   2.394  -5.058  1.00 94.64           H  
ATOM   1595  O   LEU A 104       7.441   3.009  -7.876  1.00 94.64           O  
ATOM   1596  CG  LEU A 104       6.281   3.510  -3.518  1.00 94.64           C  
ATOM   1597  HG  LEU A 104       5.324   2.998  -3.626  1.00 94.64           H  
ATOM   1598  CD1 LEU A 104       7.080   2.806  -2.434  1.00 94.64           C  
ATOM   1599 HD11 LEU A 104       7.249   1.768  -2.722  1.00 94.64           H  
ATOM   1600 HD12 LEU A 104       8.045   3.298  -2.314  1.00 94.64           H  
ATOM   1601 HD13 LEU A 104       6.532   2.825  -1.491  1.00 94.64           H  
ATOM   1602  CD2 LEU A 104       6.039   4.962  -3.101  1.00 94.64           C  
ATOM   1603 HD21 LEU A 104       5.338   5.437  -3.788  1.00 94.64           H  
ATOM   1604 HD22 LEU A 104       5.598   4.982  -2.105  1.00 94.64           H  
ATOM   1605 HD23 LEU A 104       6.981   5.510  -3.095  1.00 94.64           H  
ATOM   1606  N   LYS A 105       7.796   5.217  -7.570  1.00 92.28           N  
ATOM   1607  H   LYS A 105       7.631   6.009  -6.965  1.00 92.28           H  
ATOM   1608  CA  LYS A 105       8.830   5.340  -8.593  1.00 92.28           C  
ATOM   1609  HA  LYS A 105       8.609   4.648  -9.406  1.00 92.28           H  
ATOM   1610  C   LYS A 105      10.155   4.933  -7.962  1.00 92.28           C  
ATOM   1611  CB  LYS A 105       8.846   6.770  -9.152  1.00 92.28           C  
ATOM   1612  HB2 LYS A 105       7.821   7.073  -9.364  1.00 92.28           H  
ATOM   1613  HB3 LYS A 105       9.254   7.459  -8.413  1.00 92.28           H  
ATOM   1614  O   LYS A 105      10.643   5.644  -7.090  1.00 92.28           O  
ATOM   1615  CG  LYS A 105       9.666   6.855 -10.448  1.00 92.28           C  
ATOM   1616  HG2 LYS A 105       9.340   6.067 -11.126  1.00 92.28           H  
ATOM   1617  HG3 LYS A 105      10.724   6.717 -10.226  1.00 92.28           H  
ATOM   1618  CD  LYS A 105       9.448   8.213 -11.130  1.00 92.28           C  
ATOM   1619  HD2 LYS A 105       8.378   8.367 -11.262  1.00 92.28           H  
ATOM   1620  HD3 LYS A 105       9.850   9.007 -10.500  1.00 92.28           H  
ATOM   1621  CE  LYS A 105      10.126   8.242 -12.503  1.00 92.28           C  
ATOM   1622  HE2 LYS A 105       9.902   7.305 -13.014  1.00 92.28           H  
ATOM   1623  HE3 LYS A 105      11.206   8.290 -12.365  1.00 92.28           H  
ATOM   1624  NZ  LYS A 105       9.639   9.378 -13.330  1.00 92.28           N  
ATOM   1625  HZ1 LYS A 105      10.069   9.367 -14.243  1.00 92.28           H  
ATOM   1626  HZ2 LYS A 105       9.816  10.267 -12.883  1.00 92.28           H  
ATOM   1627  HZ3 LYS A 105       8.646   9.324 -13.506  1.00 92.28           H  
ATOM   1628  N   VAL A 106      10.680   3.792  -8.384  1.00 88.33           N  
ATOM   1629  H   VAL A 106      10.200   3.273  -9.106  1.00 88.33           H  
ATOM   1630  CA  VAL A 106      11.983   3.263  -7.966  1.00 88.33           C  
ATOM   1631  HA  VAL A 106      12.445   3.939  -7.246  1.00 88.33           H  
ATOM   1632  C   VAL A 106      12.907   3.195  -9.173  1.00 88.33           C  
ATOM   1633  CB  VAL A 106      11.861   1.888  -7.284  1.00 88.33           C  
ATOM   1634  HB  VAL A 106      12.856   1.577  -6.964  1.00 88.33           H  
ATOM   1635  O   VAL A 106      12.436   3.097 -10.311  1.00 88.33           O  
ATOM   1636  CG1 VAL A 106      10.969   1.975  -6.039  1.00 88.33           C  
ATOM   1637 HG11 VAL A 106       9.950   2.252  -6.309  1.00 88.33           H  
ATOM   1638 HG12 VAL A 106      10.957   1.003  -5.546  1.00 88.33           H  
ATOM   1639 HG13 VAL A 106      11.384   2.716  -5.355  1.00 88.33           H  
ATOM   1640  CG2 VAL A 106      11.303   0.805  -8.217  1.00 88.33           C  
ATOM   1641 HG21 VAL A 106      10.263   1.008  -8.475  1.00 88.33           H  
ATOM   1642 HG22 VAL A 106      11.392  -0.165  -7.728  1.00 88.33           H  
ATOM   1643 HG23 VAL A 106      11.897   0.748  -9.130  1.00 88.33           H  
ATOM   1644  N   GLU A 107      14.212   3.243  -8.935  1.00 83.99           N  
ATOM   1645  H   GLU A 107      14.538   3.263  -7.979  1.00 83.99           H  
ATOM   1646  CA  GLU A 107      15.194   2.989  -9.986  1.00 83.99           C  
ATOM   1647  HA  GLU A 107      14.940   3.579 -10.867  1.00 83.99           H  
ATOM   1648  C   GLU A 107      15.153   1.503 -10.379  1.00 83.99           C  
ATOM   1649  CB  GLU A 107      16.594   3.412  -9.515  1.00 83.99           C  
ATOM   1650  HB2 GLU A 107      16.812   2.921  -8.566  1.00 83.99           H  
ATOM   1651  HB3 GLU A 107      17.333   3.067 -10.238  1.00 83.99           H  
ATOM   1652  O   GLU A 107      15.165   0.618  -9.525  1.00 83.99           O  
ATOM   1653  CG  GLU A 107      16.748   4.935  -9.327  1.00 83.99           C  
ATOM   1654  HG2 GLU A 107      17.742   5.128  -8.923  1.00 83.99           H  
ATOM   1655  HG3 GLU A 107      16.025   5.279  -8.588  1.00 83.99           H  
ATOM   1656  CD  GLU A 107      16.587   5.738 -10.630  1.00 83.99           C  
ATOM   1657  OE1 GLU A 107      16.071   6.879 -10.563  1.00 83.99           O  
ATOM   1658  OE2 GLU A 107      16.983   5.216 -11.699  1.00 83.99           O  
ATOM   1659  N   GLY A 108      15.087   1.202 -11.678  1.00 80.52           N  
ATOM   1660  H   GLY A 108      15.003   1.955 -12.346  1.00 80.52           H  
ATOM   1661  CA  GLY A 108      15.033  -0.178 -12.168  1.00 80.52           C  
ATOM   1662  HA2 GLY A 108      16.031  -0.482 -12.483  1.00 80.52           H  
ATOM   1663  HA3 GLY A 108      14.719  -0.843 -11.364  1.00 80.52           H  
ATOM   1664  C   GLY A 108      14.072  -0.383 -13.334  1.00 80.52           C  
ATOM   1665  O   GLY A 108      13.673   0.560 -14.017  1.00 80.52           O  
ATOM   1666  N   ASN A 109      13.723  -1.646 -13.597  1.00 79.97           N  
ATOM   1667  H   ASN A 109      13.964  -2.355 -12.920  1.00 79.97           H  
ATOM   1668  CA  ASN A 109      12.738  -1.976 -14.625  1.00 79.97           C  
ATOM   1669  HA  ASN A 109      12.812  -1.216 -15.402  1.00 79.97           H  
ATOM   1670  C   ASN A 109      11.308  -1.876 -14.072  1.00 79.97           C  
ATOM   1671  CB  ASN A 109      13.081  -3.318 -15.307  1.00 79.97           C  
ATOM   1672  HB2 ASN A 109      12.430  -3.451 -16.171  1.00 79.97           H  
ATOM   1673  HB3 ASN A 109      14.107  -3.261 -15.673  1.00 79.97           H  
ATOM   1674  O   ASN A 109      11.052  -2.117 -12.897  1.00 79.97           O  
ATOM   1675  CG  ASN A 109      12.935  -4.562 -14.441  1.00 79.97           C  
ATOM   1676  ND2 ASN A 109      13.758  -5.560 -14.657  1.00 79.97           N  
ATOM   1677 HD21 ASN A 109      13.647  -6.354 -14.042  1.00 79.97           H  
ATOM   1678 HD22 ASN A 109      14.492  -5.485 -15.346  1.00 79.97           H  
ATOM   1679  OD1 ASN A 109      12.071  -4.695 -13.597  1.00 79.97           O  
ATOM   1680  N   MET A 110      10.356  -1.554 -14.945  1.00 86.22           N  
ATOM   1681  H   MET A 110      10.623  -1.337 -15.895  1.00 86.22           H  
ATOM   1682  CA  MET A 110       8.934  -1.455 -14.596  1.00 86.22           C  
ATOM   1683  HA  MET A 110       8.849  -1.004 -13.607  1.00 86.22           H  
ATOM   1684  C   MET A 110       8.232  -2.821 -14.492  1.00 86.22           C  
ATOM   1685  CB  MET A 110       8.228  -0.535 -15.601  1.00 86.22           C  
ATOM   1686  HB2 MET A 110       7.151  -0.619 -15.453  1.00 86.22           H  
ATOM   1687  HB3 MET A 110       8.463  -0.850 -16.618  1.00 86.22           H  
ATOM   1688  O   MET A 110       7.005  -2.878 -14.498  1.00 86.22           O  
ATOM   1689  CG  MET A 110       8.606   0.938 -15.421  1.00 86.22           C  
ATOM   1690  HG2 MET A 110       8.273   1.260 -14.435  1.00 86.22           H  
ATOM   1691  HG3 MET A 110       9.690   1.041 -15.460  1.00 86.22           H  
ATOM   1692  SD  MET A 110       7.890   2.057 -16.662  1.00 86.22           S  
ATOM   1693  CE  MET A 110       6.157   1.520 -16.663  1.00 86.22           C  
ATOM   1694  HE1 MET A 110       5.758   1.538 -15.649  1.00 86.22           H  
ATOM   1695  HE2 MET A 110       5.572   2.187 -17.297  1.00 86.22           H  
ATOM   1696  HE3 MET A 110       6.080   0.513 -17.072  1.00 86.22           H  
ATOM   1697  N   SER A 111       8.979  -3.928 -14.425  1.00 91.99           N  
ATOM   1698  H   SER A 111       9.984  -3.847 -14.370  1.00 91.99           H  
ATOM   1699  CA  SER A 111       8.382  -5.266 -14.350  1.00 91.99           C  
ATOM   1700  HA  SER A 111       7.551  -5.318 -15.053  1.00 91.99           H  
ATOM   1701  C   SER A 111       7.830  -5.568 -12.958  1.00 91.99           C  
ATOM   1702  CB  SER A 111       9.390  -6.349 -14.735  1.00 91.99           C  
ATOM   1703  HB2 SER A 111       8.879  -7.311 -14.745  1.00 91.99           H  
ATOM   1704  HB3 SER A 111      10.188  -6.387 -13.993  1.00 91.99           H  
ATOM   1705  O   SER A 111       6.845  -6.291 -12.840  1.00 91.99           O  
ATOM   1706  OG  SER A 111       9.946  -6.103 -16.015  1.00 91.99           O  
ATOM   1707  HG  SER A 111      10.398  -6.900 -16.304  1.00 91.99           H  
ATOM   1708  N   THR A 112       8.452  -5.016 -11.910  1.00 95.00           N  
ATOM   1709  H   THR A 112       9.199  -4.362 -12.092  1.00 95.00           H  
ATOM   1710  CA  THR A 112       7.942  -5.083 -10.533  1.00 95.00           C  
ATOM   1711  HA  THR A 112       7.135  -5.814 -10.476  1.00 95.00           H  
ATOM   1712  C   THR A 112       7.388  -3.723 -10.143  1.00 95.00           C  
ATOM   1713  CB  THR A 112       9.019  -5.518  -9.531  1.00 95.00           C  
ATOM   1714  HB  THR A 112       9.804  -4.764  -9.483  1.00 95.00           H  
ATOM   1715  O   THR A 112       8.080  -2.712 -10.228  1.00 95.00           O  
ATOM   1716  CG2 THR A 112       8.446  -5.750  -8.133  1.00 95.00           C  
ATOM   1717 HG21 THR A 112       8.061  -4.817  -7.722  1.00 95.00           H  
ATOM   1718 HG22 THR A 112       7.646  -6.489  -8.181  1.00 95.00           H  
ATOM   1719 HG23 THR A 112       9.236  -6.117  -7.476  1.00 95.00           H  
ATOM   1720  OG1 THR A 112       9.580  -6.739  -9.956  1.00 95.00           O  
ATOM   1721  HG1 THR A 112       9.858  -6.602 -10.865  1.00 95.00           H  
ATOM   1722  N   ILE A 113       6.136  -3.697  -9.702  1.00 96.59           N  
ATOM   1723  H   ILE A 113       5.627  -4.569  -9.659  1.00 96.59           H  
ATOM   1724  CA  ILE A 113       5.447  -2.490  -9.266  1.00 96.59           C  
ATOM   1725  HA  ILE A 113       6.051  -1.618  -9.518  1.00 96.59           H  
ATOM   1726  C   ILE A 113       5.298  -2.528  -7.748  1.00 96.59           C  
ATOM   1727  CB  ILE A 113       4.101  -2.349 -10.007  1.00 96.59           C  
ATOM   1728  HB  ILE A 113       3.485  -3.218  -9.775  1.00 96.59           H  
ATOM   1729  O   ILE A 113       4.591  -3.378  -7.204  1.00 96.59           O  
ATOM   1730  CG1 ILE A 113       4.262  -2.318 -11.543  1.00 96.59           C  
ATOM   1731 HG12 ILE A 113       4.698  -3.259 -11.879  1.00 96.59           H  
ATOM   1732 HG13 ILE A 113       3.269  -2.256 -11.988  1.00 96.59           H  
ATOM   1733  CG2 ILE A 113       3.368  -1.097  -9.507  1.00 96.59           C  
ATOM   1734 HG21 ILE A 113       2.594  -0.804 -10.217  1.00 96.59           H  
ATOM   1735 HG22 ILE A 113       2.893  -1.314  -8.550  1.00 96.59           H  
ATOM   1736 HG23 ILE A 113       4.076  -0.277  -9.388  1.00 96.59           H  
ATOM   1737  CD1 ILE A 113       5.108  -1.168 -12.105  1.00 96.59           C  
ATOM   1738 HD11 ILE A 113       5.088  -1.211 -13.194  1.00 96.59           H  
ATOM   1739 HD12 ILE A 113       6.142  -1.261 -11.775  1.00 96.59           H  
ATOM   1740 HD13 ILE A 113       4.705  -0.207 -11.787  1.00 96.59           H  
ATOM   1741  N   HIS A 114       5.961  -1.594  -7.064  1.00 96.65           N  
ATOM   1742  H   HIS A 114       6.577  -0.975  -7.572  1.00 96.65           H  
ATOM   1743  CA  HIS A 114       5.879  -1.437  -5.612  1.00 96.65           C  
ATOM   1744  HA  HIS A 114       5.723  -2.413  -5.152  1.00 96.65           H  
ATOM   1745  C   HIS A 114       4.702  -0.536  -5.251  1.00 96.65           C  
ATOM   1746  CB  HIS A 114       7.194  -0.871  -5.068  1.00 96.65           C  
ATOM   1747  HB2 HIS A 114       7.123  -0.778  -3.984  1.00 96.65           H  
ATOM   1748  HB3 HIS A 114       7.363   0.122  -5.487  1.00 96.65           H  
ATOM   1749  O   HIS A 114       4.764   0.682  -5.414  1.00 96.65           O  
ATOM   1750  CG  HIS A 114       8.375  -1.733  -5.400  1.00 96.65           C  
ATOM   1751  CD2 HIS A 114       9.353  -1.438  -6.305  1.00 96.65           C  
ATOM   1752  HD2 HIS A 114       9.409  -0.534  -6.893  1.00 96.65           H  
ATOM   1753  ND1 HIS A 114       8.629  -2.996  -4.920  1.00 96.65           N  
ATOM   1754  HD1 HIS A 114       8.041  -3.543  -4.307  1.00 96.65           H  
ATOM   1755  CE1 HIS A 114       9.745  -3.444  -5.516  1.00 96.65           C  
ATOM   1756  HE1 HIS A 114      10.179  -4.421  -5.359  1.00 96.65           H  
ATOM   1757  NE2 HIS A 114      10.222  -2.528  -6.369  1.00 96.65           N  
ATOM   1758  N   LEU A 115       3.617  -1.127  -4.764  1.00 97.92           N  
ATOM   1759  H   LEU A 115       3.623  -2.131  -4.658  1.00 97.92           H  
ATOM   1760  CA  LEU A 115       2.414  -0.411  -4.356  1.00 97.92           C  
ATOM   1761  HA  LEU A 115       2.341   0.523  -4.914  1.00 97.92           H  
ATOM   1762  C   LEU A 115       2.504  -0.060  -2.878  1.00 97.92           C  
ATOM   1763  CB  LEU A 115       1.177  -1.269  -4.663  1.00 97.92           C  
ATOM   1764  HB2 LEU A 115       1.248  -2.199  -4.098  1.00 97.92           H  
ATOM   1765  HB3 LEU A 115       0.286  -0.742  -4.324  1.00 97.92           H  
ATOM   1766  O   LEU A 115       2.757  -0.940  -2.051  1.00 97.92           O  
ATOM   1767  CG  LEU A 115       1.038  -1.601  -6.158  1.00 97.92           C  
ATOM   1768  HG  LEU A 115       1.975  -1.994  -6.552  1.00 97.92           H  
ATOM   1769  CD1 LEU A 115      -0.026  -2.671  -6.366  1.00 97.92           C  
ATOM   1770 HD11 LEU A 115      -0.206  -2.807  -7.433  1.00 97.92           H  
ATOM   1771 HD12 LEU A 115      -0.948  -2.374  -5.867  1.00 97.92           H  
ATOM   1772 HD13 LEU A 115       0.339  -3.613  -5.959  1.00 97.92           H  
ATOM   1773  CD2 LEU A 115       0.642  -0.363  -6.955  1.00 97.92           C  
ATOM   1774 HD21 LEU A 115       0.567  -0.640  -8.007  1.00 97.92           H  
ATOM   1775 HD22 LEU A 115      -0.310   0.030  -6.599  1.00 97.92           H  
ATOM   1776 HD23 LEU A 115       1.413   0.402  -6.868  1.00 97.92           H  
ATOM   1777  N   VAL A 116       2.273   1.207  -2.528  1.00 97.77           N  
ATOM   1778  H   VAL A 116       2.044   1.884  -3.242  1.00 97.77           H  
ATOM   1779  CA  VAL A 116       2.197   1.581  -1.112  1.00 97.77           C  
ATOM   1780  HA  VAL A 116       3.111   1.231  -0.633  1.00 97.77           H  
ATOM   1781  C   VAL A 116       1.041   0.859  -0.435  1.00 97.77           C  
ATOM   1782  CB  VAL A 116       2.104   3.092  -0.855  1.00 97.77           C  
ATOM   1783  HB  VAL A 116       1.976   3.227   0.219  1.00 97.77           H  
ATOM   1784  O   VAL A 116      -0.033   0.685  -1.002  1.00 97.77           O  
ATOM   1785  CG1 VAL A 116       3.411   3.771  -1.249  1.00 97.77           C  
ATOM   1786 HG11 VAL A 116       3.518   3.754  -2.333  1.00 97.77           H  
ATOM   1787 HG12 VAL A 116       3.401   4.801  -0.894  1.00 97.77           H  
ATOM   1788 HG13 VAL A 116       4.252   3.251  -0.788  1.00 97.77           H  
ATOM   1789  CG2 VAL A 116       0.950   3.811  -1.560  1.00 97.77           C  
ATOM   1790 HG21 VAL A 116       1.115   3.837  -2.637  1.00 97.77           H  
ATOM   1791 HG22 VAL A 116       0.004   3.309  -1.360  1.00 97.77           H  
ATOM   1792 HG23 VAL A 116       0.889   4.834  -1.189  1.00 97.77           H  
ATOM   1793  N   CYS A 117       1.267   0.439   0.801  1.00 98.18           N  
ATOM   1794  H   CYS A 117       2.183   0.585   1.200  1.00 98.18           H  
ATOM   1795  CA  CYS A 117       0.249  -0.128   1.673  1.00 98.18           C  
ATOM   1796  HA  CYS A 117      -0.724   0.294   1.420  1.00 98.18           H  
ATOM   1797  C   CYS A 117       0.573   0.259   3.118  1.00 98.18           C  
ATOM   1798  CB  CYS A 117       0.187  -1.641   1.431  1.00 98.18           C  
ATOM   1799  HB2 CYS A 117      -0.002  -1.788   0.367  1.00 98.18           H  
ATOM   1800  HB3 CYS A 117      -0.658  -2.062   1.974  1.00 98.18           H  
ATOM   1801  O   CYS A 117       1.525   0.998   3.372  1.00 98.18           O  
ATOM   1802  SG  CYS A 117       1.688  -2.563   1.843  1.00 98.18           S  
ATOM   1803  N   GLY A 118      -0.199  -0.210   4.098  1.00 96.25           N  
ATOM   1804  H   GLY A 118      -0.987  -0.808   3.891  1.00 96.25           H  
ATOM   1805  CA  GLY A 118       0.154   0.081   5.482  1.00 96.25           C  
ATOM   1806  HA2 GLY A 118       1.241   0.062   5.564  1.00 96.25           H  
ATOM   1807  HA3 GLY A 118      -0.188   1.083   5.742  1.00 96.25           H  
ATOM   1808  C   GLY A 118      -0.367  -0.903   6.507  1.00 96.25           C  
ATOM   1809  O   GLY A 118      -1.316  -1.652   6.281  1.00 96.25           O  
ATOM   1810  N   CYS A 119       0.256  -0.858   7.682  1.00 95.49           N  
ATOM   1811  H   CYS A 119       1.040  -0.228   7.781  1.00 95.49           H  
ATOM   1812  CA  CYS A 119      -0.122  -1.671   8.824  1.00 95.49           C  
ATOM   1813  HA  CYS A 119      -1.042  -2.208   8.590  1.00 95.49           H  
ATOM   1814  C   CYS A 119      -0.411  -0.818  10.057  1.00 95.49           C  
ATOM   1815  CB  CYS A 119       0.966  -2.711   9.101  1.00 95.49           C  
ATOM   1816  HB2 CYS A 119       1.907  -2.199   9.304  1.00 95.49           H  
ATOM   1817  HB3 CYS A 119       0.676  -3.260   9.997  1.00 95.49           H  
ATOM   1818  O   CYS A 119       0.399   0.000  10.483  1.00 95.49           O  
ATOM   1819  SG  CYS A 119       1.235  -3.906   7.765  1.00 95.49           S  
ATOM   1820  N   VAL A 120      -1.551  -1.068  10.696  1.00 93.14           N  
ATOM   1821  H   VAL A 120      -2.169  -1.767  10.309  1.00 93.14           H  
ATOM   1822  CA  VAL A 120      -1.937  -0.437  11.964  1.00 93.14           C  
ATOM   1823  HA  VAL A 120      -1.262   0.395  12.166  1.00 93.14           H  
ATOM   1824  C   VAL A 120      -1.808  -1.419  13.124  1.00 93.14           C  
ATOM   1825  CB  VAL A 120      -3.355   0.155  11.907  1.00 93.14           C  
ATOM   1826  HB  VAL A 120      -3.601   0.517  12.905  1.00 93.14           H  
ATOM   1827  O   VAL A 120      -2.048  -2.618  12.981  1.00 93.14           O  
ATOM   1828  CG1 VAL A 120      -3.468   1.343  10.949  1.00 93.14           C  
ATOM   1829 HG11 VAL A 120      -3.988   2.162  11.447  1.00 93.14           H  
ATOM   1830 HG12 VAL A 120      -2.488   1.684  10.615  1.00 93.14           H  
ATOM   1831 HG13 VAL A 120      -4.078   1.079  10.085  1.00 93.14           H  
ATOM   1832  CG2 VAL A 120      -4.408  -0.886  11.513  1.00 93.14           C  
ATOM   1833 HG21 VAL A 120      -4.182  -1.323  10.540  1.00 93.14           H  
ATOM   1834 HG22 VAL A 120      -5.374  -0.387  11.435  1.00 93.14           H  
ATOM   1835 HG23 VAL A 120      -4.475  -1.675  12.261  1.00 93.14           H  
ATOM   1836  N   LYS A 121      -1.485  -0.911  14.319  1.00 91.00           N  
ATOM   1837  H   LYS A 121      -1.257   0.072  14.361  1.00 91.00           H  
ATOM   1838  CA  LYS A 121      -1.416  -1.732  15.545  1.00 91.00           C  
ATOM   1839  HA  LYS A 121      -0.840  -2.633  15.333  1.00 91.00           H  
ATOM   1840  C   LYS A 121      -2.792  -2.228  16.003  1.00 91.00           C  
ATOM   1841  CB  LYS A 121      -0.721  -0.948  16.673  1.00 91.00           C  
ATOM   1842  HB2 LYS A 121      -0.792  -1.530  17.592  1.00 91.00           H  
ATOM   1843  HB3 LYS A 121      -1.239  -0.002  16.829  1.00 91.00           H  
ATOM   1844  O   LYS A 121      -2.904  -3.293  16.611  1.00 91.00           O  
ATOM   1845  CG  LYS A 121       0.768  -0.679  16.390  1.00 91.00           C  
ATOM   1846  HG2 LYS A 121       1.276  -1.630  16.232  1.00 91.00           H  
ATOM   1847  HG3 LYS A 121       0.863  -0.077  15.487  1.00 91.00           H  
ATOM   1848  CD  LYS A 121       1.444   0.061  17.558  1.00 91.00           C  
ATOM   1849  HD2 LYS A 121       1.358  -0.540  18.464  1.00 91.00           H  
ATOM   1850  HD3 LYS A 121       0.942   1.016  17.713  1.00 91.00           H  
ATOM   1851  CE  LYS A 121       2.928   0.306  17.240  1.00 91.00           C  
ATOM   1852  HE2 LYS A 121       2.995   0.863  16.306  1.00 91.00           H  
ATOM   1853  HE3 LYS A 121       3.413  -0.657  17.076  1.00 91.00           H  
ATOM   1854  NZ  LYS A 121       3.636   1.050  18.316  1.00 91.00           N  
ATOM   1855  HZ1 LYS A 121       4.601   1.199  18.057  1.00 91.00           H  
ATOM   1856  HZ2 LYS A 121       3.628   0.542  19.188  1.00 91.00           H  
ATOM   1857  HZ3 LYS A 121       3.226   1.962  18.458  1.00 91.00           H  
ATOM   1858  N   LYS A 122      -3.852  -1.455  15.747  1.00 93.14           N  
ATOM   1859  H   LYS A 122      -3.712  -0.632  15.179  1.00 93.14           H  
ATOM   1860  CA  LYS A 122      -5.207  -1.768  16.211  1.00 93.14           C  
ATOM   1861  HA  LYS A 122      -5.148  -2.081  17.253  1.00 93.14           H  
ATOM   1862  C   LYS A 122      -5.786  -2.918  15.384  1.00 93.14           C  
ATOM   1863  CB  LYS A 122      -6.073  -0.501  16.139  1.00 93.14           C  
ATOM   1864  HB2 LYS A 122      -5.508   0.342  16.535  1.00 93.14           H  
ATOM   1865  HB3 LYS A 122      -6.297  -0.287  15.094  1.00 93.14           H  
ATOM   1866  O   LYS A 122      -6.137  -2.746  14.223  1.00 93.14           O  
ATOM   1867  CG  LYS A 122      -7.382  -0.615  16.941  1.00 93.14           C  
ATOM   1868  HG2 LYS A 122      -7.909  -1.531  16.673  1.00 93.14           H  
ATOM   1869  HG3 LYS A 122      -7.156  -0.627  18.007  1.00 93.14           H  
ATOM   1870  CD  LYS A 122      -8.263   0.594  16.608  1.00 93.14           C  
ATOM   1871  HD2 LYS A 122      -7.683   1.511  16.711  1.00 93.14           H  
ATOM   1872  HD3 LYS A 122      -8.546   0.483  15.561  1.00 93.14           H  
ATOM   1873  CE  LYS A 122      -9.557   0.728  17.411  1.00 93.14           C  
ATOM   1874  HE2 LYS A 122     -10.077  -0.230  17.424  1.00 93.14           H  
ATOM   1875  HE3 LYS A 122      -9.308   1.003  18.436  1.00 93.14           H  
ATOM   1876  NZ  LYS A 122     -10.425   1.765  16.791  1.00 93.14           N  
ATOM   1877  HZ1 LYS A 122     -11.278   1.941  17.303  1.00 93.14           H  
ATOM   1878  HZ2 LYS A 122     -10.720   1.518  15.857  1.00 93.14           H  
ATOM   1879  HZ3 LYS A 122      -9.933   2.636  16.649  1.00 93.14           H  
ATOM   1880  N   LYS A 123      -5.963  -4.090  16.002  1.00 92.43           N  
ATOM   1881  H   LYS A 123      -5.557  -4.185  16.922  1.00 92.43           H  
ATOM   1882  CA  LYS A 123      -6.492  -5.292  15.324  1.00 92.43           C  
ATOM   1883  HA  LYS A 123      -5.833  -5.519  14.486  1.00 92.43           H  
ATOM   1884  C   LYS A 123      -7.888  -5.102  14.709  1.00 92.43           C  
ATOM   1885  CB  LYS A 123      -6.498  -6.495  16.285  1.00 92.43           C  
ATOM   1886  HB2 LYS A 123      -7.065  -6.241  17.181  1.00 92.43           H  
ATOM   1887  HB3 LYS A 123      -7.002  -7.326  15.792  1.00 92.43           H  
ATOM   1888  O   LYS A 123      -8.221  -5.827  13.770  1.00 92.43           O  
ATOM   1889  CG  LYS A 123      -5.087  -6.962  16.684  1.00 92.43           C  
ATOM   1890  HG2 LYS A 123      -4.587  -6.177  17.250  1.00 92.43           H  
ATOM   1891  HG3 LYS A 123      -4.511  -7.165  15.781  1.00 92.43           H  
ATOM   1892  CD  LYS A 123      -5.151  -8.241  17.536  1.00 92.43           C  
ATOM   1893  HD2 LYS A 123      -5.665  -9.020  16.973  1.00 92.43           H  
ATOM   1894  HD3 LYS A 123      -5.711  -8.035  18.449  1.00 92.43           H  
ATOM   1895  CE  LYS A 123      -3.738  -8.723  17.897  1.00 92.43           C  
ATOM   1896  HE2 LYS A 123      -3.181  -8.885  16.974  1.00 92.43           H  
ATOM   1897  HE3 LYS A 123      -3.230  -7.933  18.449  1.00 92.43           H  
ATOM   1898  NZ  LYS A 123      -3.754  -9.975  18.700  1.00 92.43           N  
ATOM   1899  HZ1 LYS A 123      -4.243  -9.844  19.575  1.00 92.43           H  
ATOM   1900  HZ2 LYS A 123      -4.197 -10.728  18.193  1.00 92.43           H  
ATOM   1901  HZ3 LYS A 123      -2.812 -10.269  18.916  1.00 92.43           H  
ATOM   1902  N   SER A 124      -8.687  -4.149  15.207  1.00 94.85           N  
ATOM   1903  H   SER A 124      -8.330  -3.556  15.943  1.00 94.85           H  
ATOM   1904  CA  SER A 124     -10.012  -3.820  14.654  1.00 94.85           C  
ATOM   1905  HA  SER A 124     -10.524  -4.755  14.424  1.00 94.85           H  
ATOM   1906  C   SER A 124      -9.961  -3.022  13.352  1.00 94.85           C  
ATOM   1907  CB  SER A 124     -10.883  -3.064  15.667  1.00 94.85           C  
ATOM   1908  HB2 SER A 124     -10.813  -3.553  16.639  1.00 94.85           H  
ATOM   1909  HB3 SER A 124     -11.922  -3.102  15.338  1.00 94.85           H  
ATOM   1910  O   SER A 124     -11.005  -2.849  12.733  1.00 94.85           O  
ATOM   1911  OG  SER A 124     -10.502  -1.708  15.788  1.00 94.85           O  
ATOM   1912  HG  SER A 124     -11.045  -1.192  15.187  1.00 94.85           H  
ATOM   1913  N   GLN A 125      -8.785  -2.557  12.932  1.00 96.74           N  
ATOM   1914  H   GLN A 125      -7.947  -2.742  13.466  1.00 96.74           H  
ATOM   1915  CA  GLN A 125      -8.608  -1.741  11.739  1.00 96.74           C  
ATOM   1916  HA  GLN A 125      -9.588  -1.529  11.310  1.00 96.74           H  
ATOM   1917  C   GLN A 125      -7.791  -2.467  10.666  1.00 96.74           C  
ATOM   1918  CB  GLN A 125      -7.967  -0.401  12.121  1.00 96.74           C  
ATOM   1919  HB2 GLN A 125      -7.127  -0.610  12.784  1.00 96.74           H  
ATOM   1920  HB3 GLN A 125      -7.592   0.089  11.222  1.00 96.74           H  
ATOM   1921  O   GLN A 125      -7.054  -3.421  10.941  1.00 96.74           O  
ATOM   1922  CG  GLN A 125      -8.926   0.582  12.807  1.00 96.74           C  
ATOM   1923  HG2 GLN A 125      -9.482   0.073  13.594  1.00 96.74           H  
ATOM   1924  HG3 GLN A 125      -9.645   0.944  12.071  1.00 96.74           H  
ATOM   1925  CD  GLN A 125      -8.188   1.782  13.408  1.00 96.74           C  
ATOM   1926  NE2 GLN A 125      -8.882   2.824  13.802  1.00 96.74           N  
ATOM   1927 HE21 GLN A 125      -8.349   3.660  13.992  1.00 96.74           H  
ATOM   1928 HE22 GLN A 125      -9.883   2.840  13.662  1.00 96.74           H  
ATOM   1929  OE1 GLN A 125      -6.989   1.761  13.636  1.00 96.74           O  
ATOM   1930  N   VAL A 126      -7.958  -2.010   9.431  1.00 97.40           N  
ATOM   1931  H   VAL A 126      -8.620  -1.258   9.299  1.00 97.40           H  
ATOM   1932  CA  VAL A 126      -7.111  -2.302   8.272  1.00 97.40           C  
ATOM   1933  HA  VAL A 126      -6.176  -2.747   8.612  1.00 97.40           H  
ATOM   1934  C   VAL A 126      -6.776  -0.975   7.595  1.00 97.40           C  
ATOM   1935  CB  VAL A 126      -7.802  -3.300   7.320  1.00 97.40           C  
ATOM   1936  HB  VAL A 126      -7.990  -4.211   7.890  1.00 97.40           H  
ATOM   1937  O   VAL A 126      -7.618  -0.080   7.578  1.00 97.40           O  
ATOM   1938  CG1 VAL A 126      -9.146  -2.821   6.757  1.00 97.40           C  
ATOM   1939 HG11 VAL A 126      -9.835  -2.576   7.565  1.00 97.40           H  
ATOM   1940 HG12 VAL A 126      -9.585  -3.601   6.134  1.00 97.40           H  
ATOM   1941 HG13 VAL A 126      -9.001  -1.937   6.136  1.00 97.40           H  
ATOM   1942  CG2 VAL A 126      -6.894  -3.675   6.153  1.00 97.40           C  
ATOM   1943 HG21 VAL A 126      -6.832  -2.853   5.440  1.00 97.40           H  
ATOM   1944 HG22 VAL A 126      -7.288  -4.548   5.634  1.00 97.40           H  
ATOM   1945 HG23 VAL A 126      -5.895  -3.895   6.531  1.00 97.40           H  
ATOM   1946  N   VAL A 127      -5.557  -0.817   7.077  1.00 98.11           N  
ATOM   1947  H   VAL A 127      -4.909  -1.592   7.057  1.00 98.11           H  
ATOM   1948  CA  VAL A 127      -5.231   0.364   6.266  1.00 98.11           C  
ATOM   1949  HA  VAL A 127      -5.727   1.240   6.684  1.00 98.11           H  
ATOM   1950  C   VAL A 127      -5.753   0.142   4.858  1.00 98.11           C  
ATOM   1951  CB  VAL A 127      -3.726   0.669   6.218  1.00 98.11           C  
ATOM   1952  HB  VAL A 127      -3.209  -0.186   5.782  1.00 98.11           H  
ATOM   1953  O   VAL A 127      -5.435  -0.879   4.240  1.00 98.11           O  
ATOM   1954  CG1 VAL A 127      -3.422   1.904   5.366  1.00 98.11           C  
ATOM   1955 HG11 VAL A 127      -3.636   1.706   4.316  1.00 98.11           H  
ATOM   1956 HG12 VAL A 127      -2.364   2.155   5.448  1.00 98.11           H  
ATOM   1957 HG13 VAL A 127      -4.019   2.754   5.700  1.00 98.11           H  
ATOM   1958  CG2 VAL A 127      -3.173   0.942   7.617  1.00 98.11           C  
ATOM   1959 HG21 VAL A 127      -3.695   1.798   8.045  1.00 98.11           H  
ATOM   1960 HG22 VAL A 127      -2.111   1.179   7.556  1.00 98.11           H  
ATOM   1961 HG23 VAL A 127      -3.292   0.054   8.239  1.00 98.11           H  
ATOM   1962  N   VAL A 128      -6.522   1.113   4.376  1.00 98.59           N  
ATOM   1963  H   VAL A 128      -6.771   1.880   4.985  1.00 98.59           H  
ATOM   1964  CA  VAL A 128      -6.869   1.271   2.968  1.00 98.59           C  
ATOM   1965  HA  VAL A 128      -6.665   0.337   2.444  1.00 98.59           H  
ATOM   1966  C   VAL A 128      -6.012   2.393   2.397  1.00 98.59           C  
ATOM   1967  CB  VAL A 128      -8.364   1.571   2.785  1.00 98.59           C  
ATOM   1968  HB  VAL A 128      -8.597   2.503   3.299  1.00 98.59           H  
ATOM   1969  O   VAL A 128      -6.053   3.496   2.937  1.00 98.59           O  
ATOM   1970  CG1 VAL A 128      -8.724   1.742   1.306  1.00 98.59           C  
ATOM   1971 HG11 VAL A 128      -8.399   0.873   0.734  1.00 98.59           H  
ATOM   1972 HG12 VAL A 128      -8.239   2.631   0.904  1.00 98.59           H  
ATOM   1973 HG13 VAL A 128      -9.800   1.879   1.199  1.00 98.59           H  
ATOM   1974  CG2 VAL A 128      -9.260   0.479   3.391  1.00 98.59           C  
ATOM   1975 HG21 VAL A 128      -9.997   0.968   4.028  1.00 98.59           H  
ATOM   1976 HG22 VAL A 128      -8.688  -0.233   3.986  1.00 98.59           H  
ATOM   1977 HG23 VAL A 128      -9.782  -0.077   2.613  1.00 98.59           H  
ATOM   1978  N   THR A 129      -5.240   2.155   1.343  1.00 98.53           N  
ATOM   1979  H   THR A 129      -5.210   1.235   0.928  1.00 98.53           H  
ATOM   1980  CA  THR A 129      -4.656   3.266   0.574  1.00 98.53           C  
ATOM   1981  HA  THR A 129      -4.363   4.057   1.264  1.00 98.53           H  
ATOM   1982  C   THR A 129      -5.704   3.834  -0.368  1.00 98.53           C  
ATOM   1983  CB  THR A 129      -3.395   2.863  -0.185  1.00 98.53           C  
ATOM   1984  HB  THR A 129      -3.094   3.663  -0.861  1.00 98.53           H  
ATOM   1985  O   THR A 129      -6.463   3.076  -0.965  1.00 98.53           O  
ATOM   1986  CG2 THR A 129      -2.265   2.604   0.802  1.00 98.53           C  
ATOM   1987 HG21 THR A 129      -1.351   2.380   0.252  1.00 98.53           H  
ATOM   1988 HG22 THR A 129      -2.513   1.767   1.454  1.00 98.53           H  
ATOM   1989 HG23 THR A 129      -2.097   3.503   1.395  1.00 98.53           H  
ATOM   1990  OG1 THR A 129      -3.629   1.689  -0.905  1.00 98.53           O  
ATOM   1991  HG1 THR A 129      -3.813   1.977  -1.803  1.00 98.53           H  
ATOM   1992  N   TYR A 130      -5.798   5.157  -0.459  1.00 98.14           N  
ATOM   1993  H   TYR A 130      -5.177   5.725   0.100  1.00 98.14           H  
ATOM   1994  CA  TYR A 130      -6.862   5.845  -1.180  1.00 98.14           C  
ATOM   1995  HA  TYR A 130      -7.322   5.167  -1.899  1.00 98.14           H  
ATOM   1996  C   TYR A 130      -6.312   7.037  -1.953  1.00 98.14           C  
ATOM   1997  CB  TYR A 130      -7.941   6.277  -0.181  1.00 98.14           C  
ATOM   1998  HB2 TYR A 130      -8.306   5.397   0.348  1.00 98.14           H  
ATOM   1999  HB3 TYR A 130      -7.503   6.948   0.559  1.00 98.14           H  
ATOM   2000  O   TYR A 130      -5.731   7.942  -1.359  1.00 98.14           O  
ATOM   2001  CG  TYR A 130      -9.107   6.969  -0.845  1.00 98.14           C  
ATOM   2002  CD1 TYR A 130      -9.033   8.345  -1.122  1.00 98.14           C  
ATOM   2003  HD1 TYR A 130      -8.161   8.917  -0.842  1.00 98.14           H  
ATOM   2004  CD2 TYR A 130     -10.245   6.232  -1.225  1.00 98.14           C  
ATOM   2005  HD2 TYR A 130     -10.283   5.169  -1.040  1.00 98.14           H  
ATOM   2006  CE1 TYR A 130     -10.093   8.977  -1.782  1.00 98.14           C  
ATOM   2007  HE1 TYR A 130     -10.049  10.037  -1.983  1.00 98.14           H  
ATOM   2008  CE2 TYR A 130     -11.318   6.872  -1.873  1.00 98.14           C  
ATOM   2009  HE2 TYR A 130     -12.199   6.323  -2.171  1.00 98.14           H  
ATOM   2010  OH  TYR A 130     -12.256   8.890  -2.756  1.00 98.14           O  
ATOM   2011  HH  TYR A 130     -12.024   9.814  -2.876  1.00 98.14           H  
ATOM   2012  CZ  TYR A 130     -11.233   8.247  -2.156  1.00 98.14           C  
ATOM   2013  N   THR A 131      -6.533   7.063  -3.262  1.00 97.40           N  
ATOM   2014  H   THR A 131      -7.013   6.290  -3.700  1.00 97.40           H  
ATOM   2015  CA  THR A 131      -6.145   8.195  -4.105  1.00 97.40           C  
ATOM   2016  HA  THR A 131      -5.266   8.673  -3.673  1.00 97.40           H  
ATOM   2017  C   THR A 131      -7.279   9.207  -4.157  1.00 97.40           C  
ATOM   2018  CB  THR A 131      -5.743   7.719  -5.500  1.00 97.40           C  
ATOM   2019  HB  THR A 131      -6.591   7.242  -5.992  1.00 97.40           H  
ATOM   2020  O   THR A 131      -8.367   8.877  -4.623  1.00 97.40           O  
ATOM   2021  CG2 THR A 131      -5.196   8.844  -6.378  1.00 97.40           C  
ATOM   2022 HG21 THR A 131      -4.904   8.434  -7.345  1.00 97.40           H  
ATOM   2023 HG22 THR A 131      -4.329   9.296  -5.894  1.00 97.40           H  
ATOM   2024 HG23 THR A 131      -5.965   9.600  -6.535  1.00 97.40           H  
ATOM   2025  OG1 THR A 131      -4.718   6.774  -5.335  1.00 97.40           O  
ATOM   2026  HG1 THR A 131      -4.455   6.468  -6.206  1.00 97.40           H  
ATOM   2027  N   VAL A 132      -7.020  10.429  -3.688  1.00 96.73           N  
ATOM   2028  H   VAL A 132      -6.100  10.603  -3.311  1.00 96.73           H  
ATOM   2029  CA  VAL A 132      -7.979  11.540  -3.684  1.00 96.73           C  
ATOM   2030  HA  VAL A 132      -8.844  11.263  -3.082  1.00 96.73           H  
ATOM   2031  C   VAL A 132      -8.470  11.801  -5.103  1.00 96.73           C  
ATOM   2032  CB  VAL A 132      -7.366  12.805  -3.057  1.00 96.73           C  
ATOM   2033  HB  VAL A 132      -6.461  13.053  -3.611  1.00 96.73           H  
ATOM   2034  O   VAL A 132      -7.680  11.998  -6.028  1.00 96.73           O  
ATOM   2035  CG1 VAL A 132      -8.324  14.003  -3.077  1.00 96.73           C  
ATOM   2036 HG11 VAL A 132      -9.208  13.786  -2.478  1.00 96.73           H  
ATOM   2037 HG12 VAL A 132      -8.627  14.247  -4.095  1.00 96.73           H  
ATOM   2038 HG13 VAL A 132      -7.823  14.878  -2.663  1.00 96.73           H  
ATOM   2039  CG2 VAL A 132      -7.001  12.566  -1.585  1.00 96.73           C  
ATOM   2040 HG21 VAL A 132      -6.544  13.467  -1.176  1.00 96.73           H  
ATOM   2041 HG22 VAL A 132      -6.282  11.751  -1.503  1.00 96.73           H  
ATOM   2042 HG23 VAL A 132      -7.894  12.318  -1.011  1.00 96.73           H  
ATOM   2043  N   GLN A 133      -9.785  11.787  -5.262  1.00 95.23           N  
ATOM   2044  H   GLN A 133     -10.359  11.630  -4.446  1.00 95.23           H  
ATOM   2045  CA  GLN A 133     -10.497  12.068  -6.497  1.00 95.23           C  
ATOM   2046  HA  GLN A 133      -9.804  12.047  -7.339  1.00 95.23           H  
ATOM   2047  C   GLN A 133     -11.119  13.467  -6.436  1.00 95.23           C  
ATOM   2048  CB  GLN A 133     -11.563  10.985  -6.718  1.00 95.23           C  
ATOM   2049  HB2 GLN A 133     -12.228  10.995  -5.854  1.00 95.23           H  
ATOM   2050  HB3 GLN A 133     -12.138  11.227  -7.612  1.00 95.23           H  
ATOM   2051  O   GLN A 133     -11.147  14.123  -5.393  1.00 95.23           O  
ATOM   2052  CG  GLN A 133     -10.986   9.569  -6.864  1.00 95.23           C  
ATOM   2053  HG2 GLN A 133     -10.494   9.287  -5.933  1.00 95.23           H  
ATOM   2054  HG3 GLN A 133     -10.244   9.568  -7.663  1.00 95.23           H  
ATOM   2055  CD  GLN A 133     -12.055   8.527  -7.190  1.00 95.23           C  
ATOM   2056  NE2 GLN A 133     -12.169   7.457  -6.427  1.00 95.23           N  
ATOM   2057 HE21 GLN A 133     -12.798   6.739  -6.757  1.00 95.23           H  
ATOM   2058 HE22 GLN A 133     -11.520   7.317  -5.666  1.00 95.23           H  
ATOM   2059  OE1 GLN A 133     -12.817   8.657  -8.132  1.00 95.23           O  
ATOM   2060  N   GLU A 134     -11.622  13.936  -7.573  1.00 93.75           N  
ATOM   2061  H   GLU A 134     -11.624  13.354  -8.398  1.00 93.75           H  
ATOM   2062  CA  GLU A 134     -12.303  15.224  -7.648  1.00 93.75           C  
ATOM   2063  HA  GLU A 134     -11.588  15.995  -7.363  1.00 93.75           H  
ATOM   2064  C   GLU A 134     -13.494  15.289  -6.672  1.00 93.75           C  
ATOM   2065  CB  GLU A 134     -12.721  15.476  -9.101  1.00 93.75           C  
ATOM   2066  HB2 GLU A 134     -11.888  15.203  -9.750  1.00 93.75           H  
ATOM   2067  HB3 GLU A 134     -13.577  14.847  -9.345  1.00 93.75           H  
ATOM   2068  O   GLU A 134     -14.246  14.322  -6.519  1.00 93.75           O  
ATOM   2069  CG  GLU A 134     -13.060  16.950  -9.352  1.00 93.75           C  
ATOM   2070  HG2 GLU A 134     -13.898  17.237  -8.717  1.00 93.75           H  
ATOM   2071  HG3 GLU A 134     -12.202  17.553  -9.055  1.00 93.75           H  
ATOM   2072  CD  GLU A 134     -13.396  17.248 -10.823  1.00 93.75           C  
ATOM   2073  OE1 GLU A 134     -13.515  18.453 -11.139  1.00 93.75           O  
ATOM   2074  OE2 GLU A 134     -13.474  16.288 -11.624  1.00 93.75           O  
ATOM   2075  N   HIS A 135     -13.640  16.440  -6.008  1.00 92.81           N  
ATOM   2076  H   HIS A 135     -12.983  17.178  -6.221  1.00 92.81           H  
ATOM   2077  CA  HIS A 135     -14.671  16.739  -5.002  1.00 92.81           C  
ATOM   2078  HA  HIS A 135     -14.490  17.764  -4.679  1.00 92.81           H  
ATOM   2079  C   HIS A 135     -14.625  15.913  -3.707  1.00 92.81           C  
ATOM   2080  CB  HIS A 135     -16.068  16.717  -5.638  1.00 92.81           C  
ATOM   2081  HB2 HIS A 135     -16.350  15.686  -5.854  1.00 92.81           H  
ATOM   2082  HB3 HIS A 135     -16.790  17.111  -4.922  1.00 92.81           H  
ATOM   2083  O   HIS A 135     -15.552  15.992  -2.896  1.00 92.81           O  
ATOM   2084  CG  HIS A 135     -16.175  17.528  -6.897  1.00 92.81           C  
ATOM   2085  CD2 HIS A 135     -16.567  17.071  -8.125  1.00 92.81           C  
ATOM   2086  HD2 HIS A 135     -16.842  16.056  -8.371  1.00 92.81           H  
ATOM   2087  ND1 HIS A 135     -15.894  18.869  -7.028  1.00 92.81           N  
ATOM   2088  HD1 HIS A 135     -15.521  19.478  -6.314  1.00 92.81           H  
ATOM   2089  CE1 HIS A 135     -16.108  19.210  -8.310  1.00 92.81           C  
ATOM   2090  HE1 HIS A 135     -15.931  20.185  -8.740  1.00 92.81           H  
ATOM   2091  NE2 HIS A 135     -16.556  18.155  -9.003  1.00 92.81           N  
ATOM   2092  N   ASP A 136     -13.559  15.150  -3.474  1.00 95.09           N  
ATOM   2093  H   ASP A 136     -12.834  15.072  -4.173  1.00 95.09           H  
ATOM   2094  CA  ASP A 136     -13.389  14.457  -2.205  1.00 95.09           C  
ATOM   2095  HA  ASP A 136     -14.301  13.896  -2.003  1.00 95.09           H  
ATOM   2096  C   ASP A 136     -13.189  15.431  -1.033  1.00 95.09           C  
ATOM   2097  CB  ASP A 136     -12.226  13.465  -2.276  1.00 95.09           C  
ATOM   2098  HB2 ASP A 136     -11.382  13.942  -2.773  1.00 95.09           H  
ATOM   2099  HB3 ASP A 136     -11.921  13.222  -1.258  1.00 95.09           H  
ATOM   2100  O   ASP A 136     -12.615  16.511  -1.150  1.00 95.09           O  
ATOM   2101  CG  ASP A 136     -12.564  12.147  -2.971  1.00 95.09           C  
ATOM   2102  OD1 ASP A 136     -13.749  11.822  -3.195  1.00 95.09           O  
ATOM   2103  OD2 ASP A 136     -11.633  11.351  -3.212  1.00 95.09           O  
ATOM   2104  N   THR A 137     -13.628  14.990   0.144  1.00 95.04           N  
ATOM   2105  H   THR A 137     -14.056  14.075   0.163  1.00 95.04           H  
ATOM   2106  CA  THR A 137     -13.295  15.588   1.441  1.00 95.04           C  
ATOM   2107  HA  THR A 137     -12.471  16.290   1.318  1.00 95.04           H  
ATOM   2108  C   THR A 137     -12.846  14.476   2.386  1.00 95.04           C  
ATOM   2109  CB  THR A 137     -14.489  16.339   2.053  1.00 95.04           C  
ATOM   2110  HB  THR A 137     -14.181  16.759   3.011  1.00 95.04           H  
ATOM   2111  O   THR A 137     -13.259  13.324   2.223  1.00 95.04           O  
ATOM   2112  CG2 THR A 137     -15.016  17.470   1.171  1.00 95.04           C  
ATOM   2113 HG21 THR A 137     -15.796  18.019   1.699  1.00 95.04           H  
ATOM   2114 HG22 THR A 137     -14.202  18.156   0.936  1.00 95.04           H  
ATOM   2115 HG23 THR A 137     -15.416  17.079   0.236  1.00 95.04           H  
ATOM   2116  OG1 THR A 137     -15.566  15.457   2.270  1.00 95.04           O  
ATOM   2117  HG1 THR A 137     -16.070  15.470   1.453  1.00 95.04           H  
ATOM   2118  N   LEU A 138     -12.044  14.785   3.413  1.00 95.41           N  
ATOM   2119  H   LEU A 138     -11.679  15.723   3.494  1.00 95.41           H  
ATOM   2120  CA  LEU A 138     -11.612  13.765   4.383  1.00 95.41           C  
ATOM   2121  HA  LEU A 138     -11.086  12.974   3.848  1.00 95.41           H  
ATOM   2122  C   LEU A 138     -12.798  13.091   5.095  1.00 95.41           C  
ATOM   2123  CB  LEU A 138     -10.667  14.382   5.431  1.00 95.41           C  
ATOM   2124  HB2 LEU A 138     -11.181  15.204   5.929  1.00 95.41           H  
ATOM   2125  HB3 LEU A 138     -10.458  13.612   6.173  1.00 95.41           H  
ATOM   2126  O   LEU A 138     -12.771  11.883   5.338  1.00 95.41           O  
ATOM   2127  CG  LEU A 138      -9.310  14.884   4.914  1.00 95.41           C  
ATOM   2128  HG  LEU A 138      -9.469  15.657   4.162  1.00 95.41           H  
ATOM   2129  CD1 LEU A 138      -8.516  15.470   6.081  1.00 95.41           C  
ATOM   2130 HD11 LEU A 138      -8.278  14.700   6.815  1.00 95.41           H  
ATOM   2131 HD12 LEU A 138      -9.096  16.257   6.563  1.00 95.41           H  
ATOM   2132 HD13 LEU A 138      -7.595  15.915   5.705  1.00 95.41           H  
ATOM   2133  CD2 LEU A 138      -8.480  13.743   4.321  1.00 95.41           C  
ATOM   2134 HD21 LEU A 138      -7.497  14.121   4.040  1.00 95.41           H  
ATOM   2135 HD22 LEU A 138      -8.960  13.344   3.428  1.00 95.41           H  
ATOM   2136 HD23 LEU A 138      -8.354  12.953   5.062  1.00 95.41           H  
ATOM   2137  N   SER A 139     -13.858  13.848   5.395  1.00 94.40           N  
ATOM   2138  H   SER A 139     -13.842  14.825   5.140  1.00 94.40           H  
ATOM   2139  CA  SER A 139     -15.088  13.317   5.990  1.00 94.40           C  
ATOM   2140  HA  SER A 139     -14.822  12.733   6.871  1.00 94.40           H  
ATOM   2141  C   SER A 139     -15.840  12.390   5.030  1.00 94.40           C  
ATOM   2142  CB  SER A 139     -16.002  14.461   6.443  1.00 94.40           C  
ATOM   2143  HB2 SER A 139     -15.493  15.065   7.194  1.00 94.40           H  
ATOM   2144  HB3 SER A 139     -16.909  14.049   6.884  1.00 94.40           H  
ATOM   2145  O   SER A 139     -16.297  11.327   5.451  1.00 94.40           O  
ATOM   2146  OG  SER A 139     -16.341  15.291   5.353  1.00 94.40           O  
ATOM   2147  HG  SER A 139     -16.580  16.163   5.676  1.00 94.40           H  
ATOM   2148  N   GLY A 140     -15.922  12.748   3.744  1.00 95.31           N  
ATOM   2149  H   GLY A 140     -15.569  13.658   3.483  1.00 95.31           H  
ATOM   2150  CA  GLY A 140     -16.522  11.921   2.696  1.00 95.31           C  
ATOM   2151  HA2 GLY A 140     -17.559  11.702   2.950  1.00 95.31           H  
ATOM   2152  HA3 GLY A 140     -16.497  12.472   1.757  1.00 95.31           H  
ATOM   2153  C   GLY A 140     -15.777  10.602   2.494  1.00 95.31           C  
ATOM   2154  O   GLY A 140     -16.400   9.540   2.501  1.00 95.31           O  
ATOM   2155  N   ILE A 141     -14.443  10.650   2.423  1.00 96.50           N  
ATOM   2156  H   ILE A 141     -14.003  11.559   2.407  1.00 96.50           H  
ATOM   2157  CA  ILE A 141     -13.583   9.458   2.346  1.00 96.50           C  
ATOM   2158  HA  ILE A 141     -13.875   8.866   1.479  1.00 96.50           H  
ATOM   2159  C   ILE A 141     -13.775   8.582   3.593  1.00 96.50           C  
ATOM   2160  CB  ILE A 141     -12.102   9.878   2.174  1.00 96.50           C  
ATOM   2161  HB  ILE A 141     -11.840  10.554   2.988  1.00 96.50           H  
ATOM   2162  O   ILE A 141     -13.938   7.363   3.491  1.00 96.50           O  
ATOM   2163  CG1 ILE A 141     -11.890  10.617   0.832  1.00 96.50           C  
ATOM   2164 HG12 ILE A 141     -11.993   9.909   0.010  1.00 96.50           H  
ATOM   2165 HG13 ILE A 141     -12.659  11.377   0.692  1.00 96.50           H  
ATOM   2166  CG2 ILE A 141     -11.172   8.649   2.247  1.00 96.50           C  
ATOM   2167 HG21 ILE A 141     -10.130   8.951   2.133  1.00 96.50           H  
ATOM   2168 HG22 ILE A 141     -11.419   7.949   1.450  1.00 96.50           H  
ATOM   2169 HG23 ILE A 141     -11.256   8.149   3.212  1.00 96.50           H  
ATOM   2170  CD1 ILE A 141     -10.530  11.323   0.731  1.00 96.50           C  
ATOM   2171 HD11 ILE A 141     -10.415  12.030   1.552  1.00 96.50           H  
ATOM   2172 HD12 ILE A 141      -9.717  10.598   0.751  1.00 96.50           H  
ATOM   2173 HD13 ILE A 141     -10.469  11.864  -0.214  1.00 96.50           H  
ATOM   2174  N   GLY A 142     -13.807   9.197   4.779  1.00 96.47           N  
ATOM   2175  H   GLY A 142     -13.631  10.192   4.807  1.00 96.47           H  
ATOM   2176  CA  GLY A 142     -14.065   8.501   6.037  1.00 96.47           C  
ATOM   2177  HA2 GLY A 142     -14.031   9.220   6.855  1.00 96.47           H  
ATOM   2178  HA3 GLY A 142     -13.293   7.747   6.194  1.00 96.47           H  
ATOM   2179  C   GLY A 142     -15.424   7.804   6.063  1.00 96.47           C  
ATOM   2180  O   GLY A 142     -15.509   6.640   6.452  1.00 96.47           O  
ATOM   2181  N   TYR A 143     -16.481   8.467   5.594  1.00 95.17           N  
ATOM   2182  H   TYR A 143     -16.354   9.420   5.284  1.00 95.17           H  
ATOM   2183  CA  TYR A 143     -17.811   7.870   5.478  1.00 95.17           C  
ATOM   2184  HA  TYR A 143     -18.105   7.482   6.453  1.00 95.17           H  
ATOM   2185  C   TYR A 143     -17.824   6.690   4.498  1.00 95.17           C  
ATOM   2186  CB  TYR A 143     -18.823   8.946   5.066  1.00 95.17           C  
ATOM   2187  HB2 TYR A 143     -18.836   9.729   5.823  1.00 95.17           H  
ATOM   2188  HB3 TYR A 143     -18.504   9.404   4.130  1.00 95.17           H  
ATOM   2189  O   TYR A 143     -18.280   5.606   4.864  1.00 95.17           O  
ATOM   2190  CG  TYR A 143     -20.229   8.405   4.895  1.00 95.17           C  
ATOM   2191  CD1 TYR A 143     -20.702   8.059   3.614  1.00 95.17           C  
ATOM   2192  HD1 TYR A 143     -20.070   8.193   2.749  1.00 95.17           H  
ATOM   2193  CD2 TYR A 143     -21.050   8.218   6.023  1.00 95.17           C  
ATOM   2194  HD2 TYR A 143     -20.679   8.482   7.002  1.00 95.17           H  
ATOM   2195  CE1 TYR A 143     -21.997   7.530   3.460  1.00 95.17           C  
ATOM   2196  HE1 TYR A 143     -22.365   7.261   2.481  1.00 95.17           H  
ATOM   2197  CE2 TYR A 143     -22.348   7.692   5.873  1.00 95.17           C  
ATOM   2198  HE2 TYR A 143     -22.979   7.554   6.739  1.00 95.17           H  
ATOM   2199  OH  TYR A 143     -24.075   6.843   4.438  1.00 95.17           O  
ATOM   2200  HH  TYR A 143     -24.543   6.789   5.274  1.00 95.17           H  
ATOM   2201  CZ  TYR A 143     -22.822   7.347   4.588  1.00 95.17           C  
ATOM   2202  N   LEU A 144     -17.264   6.878   3.298  1.00 96.12           N  
ATOM   2203  H   LEU A 144     -16.897   7.794   3.084  1.00 96.12           H  
ATOM   2204  CA  LEU A 144     -17.185   5.862   2.244  1.00 96.12           C  
ATOM   2205  HA  LEU A 144     -18.194   5.609   1.921  1.00 96.12           H  
ATOM   2206  C   LEU A 144     -16.508   4.575   2.733  1.00 96.12           C  
ATOM   2207  CB  LEU A 144     -16.404   6.473   1.064  1.00 96.12           C  
ATOM   2208  HB2 LEU A 144     -16.921   7.371   0.725  1.00 96.12           H  
ATOM   2209  HB3 LEU A 144     -15.419   6.778   1.417  1.00 96.12           H  
ATOM   2210  O   LEU A 144     -16.974   3.471   2.454  1.00 96.12           O  
ATOM   2211  CG  LEU A 144     -16.207   5.532  -0.139  1.00 96.12           C  
ATOM   2212  HG  LEU A 144     -15.719   4.611   0.179  1.00 96.12           H  
ATOM   2213  CD1 LEU A 144     -17.545   5.192  -0.793  1.00 96.12           C  
ATOM   2214 HD11 LEU A 144     -18.104   6.104  -1.003  1.00 96.12           H  
ATOM   2215 HD12 LEU A 144     -18.132   4.547  -0.140  1.00 96.12           H  
ATOM   2216 HD13 LEU A 144     -17.375   4.670  -1.735  1.00 96.12           H  
ATOM   2217  CD2 LEU A 144     -15.307   6.202  -1.174  1.00 96.12           C  
ATOM   2218 HD21 LEU A 144     -14.337   6.432  -0.733  1.00 96.12           H  
ATOM   2219 HD22 LEU A 144     -15.762   7.126  -1.530  1.00 96.12           H  
ATOM   2220 HD23 LEU A 144     -15.155   5.533  -2.021  1.00 96.12           H  
ATOM   2221  N   LEU A 145     -15.408   4.717   3.475  1.00 97.24           N  
ATOM   2222  H   LEU A 145     -15.063   5.655   3.618  1.00 97.24           H  
ATOM   2223  CA  LEU A 145     -14.581   3.594   3.911  1.00 97.24           C  
ATOM   2224  HA  LEU A 145     -14.816   2.727   3.293  1.00 97.24           H  
ATOM   2225  C   LEU A 145     -14.867   3.132   5.344  1.00 97.24           C  
ATOM   2226  CB  LEU A 145     -13.102   3.953   3.682  1.00 97.24           C  
ATOM   2227  HB2 LEU A 145     -12.476   3.158   4.089  1.00 97.24           H  
ATOM   2228  HB3 LEU A 145     -12.876   4.868   4.229  1.00 97.24           H  
ATOM   2229  O   LEU A 145     -14.266   2.161   5.796  1.00 97.24           O  
ATOM   2230  CG  LEU A 145     -12.730   4.151   2.198  1.00 97.24           C  
ATOM   2231  HG  LEU A 145     -13.339   4.943   1.761  1.00 97.24           H  
ATOM   2232  CD1 LEU A 145     -11.264   4.564   2.097  1.00 97.24           C  
ATOM   2233 HD11 LEU A 145     -10.624   3.856   2.623  1.00 97.24           H  
ATOM   2234 HD12 LEU A 145     -11.145   5.561   2.520  1.00 97.24           H  
ATOM   2235 HD13 LEU A 145     -10.965   4.613   1.051  1.00 97.24           H  
ATOM   2236  CD2 LEU A 145     -12.923   2.872   1.378  1.00 97.24           C  
ATOM   2237 HD21 LEU A 145     -12.361   2.050   1.820  1.00 97.24           H  
ATOM   2238 HD22 LEU A 145     -12.574   3.046   0.360  1.00 97.24           H  
ATOM   2239 HD23 LEU A 145     -13.982   2.618   1.317  1.00 97.24           H  
ATOM   2240  N   GLY A 146     -15.766   3.781   6.083  1.00 96.54           N  
ATOM   2241  H   GLY A 146     -16.239   4.576   5.677  1.00 96.54           H  
ATOM   2242  CA  GLY A 146     -15.996   3.460   7.493  1.00 96.54           C  
ATOM   2243  HA2 GLY A 146     -16.820   4.075   7.852  1.00 96.54           H  
ATOM   2244  HA3 GLY A 146     -16.268   2.408   7.586  1.00 96.54           H  
ATOM   2245  C   GLY A 146     -14.767   3.732   8.372  1.00 96.54           C  
ATOM   2246  O   GLY A 146     -14.403   2.909   9.217  1.00 96.54           O  
ATOM   2247  N   ALA A 147     -14.126   4.883   8.171  1.00 97.02           N  
ATOM   2248  H   ALA A 147     -14.516   5.509   7.481  1.00 97.02           H  
ATOM   2249  CA  ALA A 147     -12.996   5.379   8.947  1.00 97.02           C  
ATOM   2250  HA  ALA A 147     -12.734   4.648   9.711  1.00 97.02           H  
ATOM   2251  C   ALA A 147     -13.327   6.701   9.659  1.00 97.02           C  
ATOM   2252  CB  ALA A 147     -11.791   5.525   8.017  1.00 97.02           C  
ATOM   2253  HB1 ALA A 147     -12.015   6.239   7.225  1.00 97.02           H  
ATOM   2254  HB2 ALA A 147     -11.556   4.560   7.567  1.00 97.02           H  
ATOM   2255  HB3 ALA A 147     -10.925   5.875   8.579  1.00 97.02           H  
ATOM   2256  O   ALA A 147     -14.123   7.515   9.191  1.00 97.02           O  
ATOM   2257  N   TYR A 148     -12.686   6.936  10.803  1.00 95.86           N  
ATOM   2258  H   TYR A 148     -11.985   6.275  11.106  1.00 95.86           H  
ATOM   2259  CA  TYR A 148     -12.782   8.218  11.498  1.00 95.86           C  
ATOM   2260  HA  TYR A 148     -13.803   8.592  11.422  1.00 95.86           H  
ATOM   2261  C   TYR A 148     -11.845   9.236  10.844  1.00 95.86           C  
ATOM   2262  CB  TYR A 148     -12.445   8.041  12.983  1.00 95.86           C  
ATOM   2263  HB2 TYR A 148     -12.436   9.023  13.455  1.00 95.86           H  
ATOM   2264  HB3 TYR A 148     -11.438   7.632  13.075  1.00 95.86           H  
ATOM   2265  O   TYR A 148     -10.651   8.965  10.728  1.00 95.86           O  
ATOM   2266  CG  TYR A 148     -13.419   7.159  13.743  1.00 95.86           C  
ATOM   2267  CD1 TYR A 148     -14.682   7.665  14.105  1.00 95.86           C  
ATOM   2268  HD1 TYR A 148     -14.951   8.674  13.828  1.00 95.86           H  
ATOM   2269  CD2 TYR A 148     -13.070   5.838  14.086  1.00 95.86           C  
ATOM   2270  HD2 TYR A 148     -12.110   5.440  13.791  1.00 95.86           H  
ATOM   2271  CE1 TYR A 148     -15.589   6.862  14.822  1.00 95.86           C  
ATOM   2272  HE1 TYR A 148     -16.557   7.258  15.091  1.00 95.86           H  
ATOM   2273  CE2 TYR A 148     -13.977   5.026  14.795  1.00 95.86           C  
ATOM   2274  HE2 TYR A 148     -13.718   4.006  15.034  1.00 95.86           H  
ATOM   2275  OH  TYR A 148     -16.123   4.747  15.842  1.00 95.86           O  
ATOM   2276  HH  TYR A 148     -16.958   5.202  15.977  1.00 95.86           H  
ATOM   2277  CZ  TYR A 148     -15.238   5.537  15.169  1.00 95.86           C  
ATOM   2278  N   GLN A 149     -12.354  10.421  10.494  1.00 94.85           N  
ATOM   2279  H   GLN A 149     -13.354  10.555  10.541  1.00 94.85           H  
ATOM   2280  CA  GLN A 149     -11.553  11.500   9.900  1.00 94.85           C  
ATOM   2281  HA  GLN A 149     -11.223  11.189   8.909  1.00 94.85           H  
ATOM   2282  C   GLN A 149     -10.290  11.814  10.723  1.00 94.85           C  
ATOM   2283  CB  GLN A 149     -12.441  12.744   9.741  1.00 94.85           C  
ATOM   2284  HB2 GLN A 149     -12.846  13.032  10.711  1.00 94.85           H  
ATOM   2285  HB3 GLN A 149     -13.266  12.508   9.069  1.00 94.85           H  
ATOM   2286  O   GLN A 149      -9.207  11.918  10.161  1.00 94.85           O  
ATOM   2287  CG  GLN A 149     -11.643  13.922   9.168  1.00 94.85           C  
ATOM   2288  HG2 GLN A 149     -11.213  13.641   8.207  1.00 94.85           H  
ATOM   2289  HG3 GLN A 149     -10.824  14.153   9.848  1.00 94.85           H  
ATOM   2290  CD  GLN A 149     -12.466  15.188   8.984  1.00 94.85           C  
ATOM   2291  NE2 GLN A 149     -11.873  16.337   9.196  1.00 94.85           N  
ATOM   2292 HE21 GLN A 149     -10.918  16.342   9.527  1.00 94.85           H  
ATOM   2293 HE22 GLN A 149     -12.373  17.196   9.018  1.00 94.85           H  
ATOM   2294  OE1 GLN A 149     -13.644  15.149   8.664  1.00 94.85           O  
ATOM   2295  N   THR A 150     -10.398  11.854  12.054  1.00 93.94           N  
ATOM   2296  H   THR A 150     -11.313  11.761  12.472  1.00 93.94           H  
ATOM   2297  CA  THR A 150      -9.258  12.106  12.954  1.00 93.94           C  
ATOM   2298  HA  THR A 150      -8.826  13.078  12.720  1.00 93.94           H  
ATOM   2299  C   THR A 150      -8.141  11.067  12.821  1.00 93.94           C  
ATOM   2300  CB  THR A 150      -9.726  12.111  14.418  1.00 93.94           C  
ATOM   2301  HB  THR A 150      -8.859  12.229  15.068  1.00 93.94           H  
ATOM   2302  O   THR A 150      -6.971  11.376  13.022  1.00 93.94           O  
ATOM   2303  CG2 THR A 150     -10.704  13.247  14.710  1.00 93.94           C  
ATOM   2304 HG21 THR A 150     -10.941  13.259  15.774  1.00 93.94           H  
ATOM   2305 HG22 THR A 150     -10.243  14.197  14.441  1.00 93.94           H  
ATOM   2306 HG23 THR A 150     -11.622  13.122  14.137  1.00 93.94           H  
ATOM   2307  OG1 THR A 150     -10.385  10.896  14.740  1.00 93.94           O  
ATOM   2308  HG1 THR A 150      -9.700  10.229  14.823  1.00 93.94           H  
ATOM   2309  N   GLU A 151      -8.482   9.816  12.493  1.00 94.93           N  
ATOM   2310  H   GLU A 151      -9.434   9.638  12.208  1.00 94.93           H  
ATOM   2311  CA  GLU A 151      -7.481   8.781  12.227  1.00 94.93           C  
ATOM   2312  HA  GLU A 151      -6.653   8.892  12.928  1.00 94.93           H  
ATOM   2313  C   GLU A 151      -6.885   8.943  10.824  1.00 94.93           C  
ATOM   2314  CB  GLU A 151      -8.078   7.376  12.417  1.00 94.93           C  
ATOM   2315  HB2 GLU A 151      -8.979   7.282  11.812  1.00 94.93           H  
ATOM   2316  HB3 GLU A 151      -7.364   6.635  12.057  1.00 94.93           H  
ATOM   2317  O   GLU A 151      -5.697   8.700  10.653  1.00 94.93           O  
ATOM   2318  CG  GLU A 151      -8.423   7.035  13.877  1.00 94.93           C  
ATOM   2319  HG2 GLU A 151      -9.053   7.819  14.297  1.00 94.93           H  
ATOM   2320  HG3 GLU A 151      -9.011   6.117  13.880  1.00 94.93           H  
ATOM   2321  CD  GLU A 151      -7.178   6.817  14.758  1.00 94.93           C  
ATOM   2322  OE1 GLU A 151      -6.925   7.637  15.670  1.00 94.93           O  
ATOM   2323  OE2 GLU A 151      -6.493   5.782  14.582  1.00 94.93           O  
ATOM   2324  N   ILE A 152      -7.658   9.406   9.835  1.00 95.96           N  
ATOM   2325  H   ILE A 152      -8.615   9.655  10.039  1.00 95.96           H  
ATOM   2326  CA  ILE A 152      -7.114   9.746   8.511  1.00 95.96           C  
ATOM   2327  HA  ILE A 152      -6.587   8.874   8.124  1.00 95.96           H  
ATOM   2328  C   ILE A 152      -6.077  10.864   8.656  1.00 95.96           C  
ATOM   2329  CB  ILE A 152      -8.223  10.120   7.498  1.00 95.96           C  
ATOM   2330  HB  ILE A 152      -8.733  11.024   7.831  1.00 95.96           H  
ATOM   2331  O   ILE A 152      -4.944  10.696   8.219  1.00 95.96           O  
ATOM   2332  CG1 ILE A 152      -9.258   8.981   7.383  1.00 95.96           C  
ATOM   2333 HG12 ILE A 152      -8.751   8.089   7.014  1.00 95.96           H  
ATOM   2334 HG13 ILE A 152      -9.660   8.751   8.370  1.00 95.96           H  
ATOM   2335  CG2 ILE A 152      -7.590  10.405   6.123  1.00 95.96           C  
ATOM   2336 HG21 ILE A 152      -6.902  11.249   6.182  1.00 95.96           H  
ATOM   2337 HG22 ILE A 152      -7.045   9.530   5.767  1.00 95.96           H  
ATOM   2338 HG23 ILE A 152      -8.355  10.664   5.391  1.00 95.96           H  
ATOM   2339  CD1 ILE A 152     -10.456   9.295   6.480  1.00 95.96           C  
ATOM   2340 HD11 ILE A 152     -10.152   9.339   5.434  1.00 95.96           H  
ATOM   2341 HD12 ILE A 152     -11.195   8.500   6.586  1.00 95.96           H  
ATOM   2342 HD13 ILE A 152     -10.908  10.243   6.770  1.00 95.96           H  
ATOM   2343  N   GLU A 153      -6.409  11.958   9.339  1.00 94.81           N  
ATOM   2344  H   GLU A 153      -7.361  12.054   9.663  1.00 94.81           H  
ATOM   2345  CA  GLU A 153      -5.485  13.077   9.575  1.00 94.81           C  
ATOM   2346  HA  GLU A 153      -5.213  13.537   8.625  1.00 94.81           H  
ATOM   2347  C   GLU A 153      -4.188  12.611  10.256  1.00 94.81           C  
ATOM   2348  CB  GLU A 153      -6.183  14.122  10.458  1.00 94.81           C  
ATOM   2349  HB2 GLU A 153      -6.559  13.621  11.350  1.00 94.81           H  
ATOM   2350  HB3 GLU A 153      -5.451  14.869  10.765  1.00 94.81           H  
ATOM   2351  O   GLU A 153      -3.079  12.898   9.806  1.00 94.81           O  
ATOM   2352  CG  GLU A 153      -7.343  14.838   9.748  1.00 94.81           C  
ATOM   2353  HG2 GLU A 153      -6.932  15.481   8.970  1.00 94.81           H  
ATOM   2354  HG3 GLU A 153      -7.982  14.100   9.262  1.00 94.81           H  
ATOM   2355  CD  GLU A 153      -8.206  15.672  10.711  1.00 94.81           C  
ATOM   2356  OE1 GLU A 153      -9.346  16.013  10.315  1.00 94.81           O  
ATOM   2357  OE2 GLU A 153      -7.779  15.904  11.863  1.00 94.81           O  
ATOM   2358  N   LYS A 154      -4.312  11.792  11.307  1.00 93.56           N  
ATOM   2359  H   LYS A 154      -5.248  11.602  11.636  1.00 93.56           H  
ATOM   2360  CA  LYS A 154      -3.168  11.265  12.060  1.00 93.56           C  
ATOM   2361  HA  LYS A 154      -2.588  12.107  12.439  1.00 93.56           H  
ATOM   2362  C   LYS A 154      -2.206  10.421  11.219  1.00 93.56           C  
ATOM   2363  CB  LYS A 154      -3.725  10.456  13.230  1.00 93.56           C  
ATOM   2364  HB2 LYS A 154      -4.365   9.666  12.838  1.00 93.56           H  
ATOM   2365  HB3 LYS A 154      -4.332  11.115  13.851  1.00 93.56           H  
ATOM   2366  O   LYS A 154      -1.006  10.433  11.485  1.00 93.56           O  
ATOM   2367  CG  LYS A 154      -2.624   9.828  14.090  1.00 93.56           C  
ATOM   2368  HG2 LYS A 154      -1.983  10.606  14.506  1.00 93.56           H  
ATOM   2369  HG3 LYS A 154      -2.027   9.136  13.496  1.00 93.56           H  
ATOM   2370  CD  LYS A 154      -3.291   9.043  15.208  1.00 93.56           C  
ATOM   2371  HD2 LYS A 154      -3.999   8.338  14.773  1.00 93.56           H  
ATOM   2372  HD3 LYS A 154      -3.836   9.732  15.853  1.00 93.56           H  
ATOM   2373  CE  LYS A 154      -2.243   8.285  16.008  1.00 93.56           C  
ATOM   2374  HE2 LYS A 154      -1.676   7.652  15.325  1.00 93.56           H  
ATOM   2375  HE3 LYS A 154      -1.561   8.999  16.470  1.00 93.56           H  
ATOM   2376  NZ  LYS A 154      -2.945   7.473  17.023  1.00 93.56           N  
ATOM   2377  HZ1 LYS A 154      -2.300   6.901  17.550  1.00 93.56           H  
ATOM   2378  HZ2 LYS A 154      -3.639   6.903  16.561  1.00 93.56           H  
ATOM   2379  HZ3 LYS A 154      -3.456   8.087  17.640  1.00 93.56           H  
ATOM   2380  N   TYR A 155      -2.710   9.651  10.257  1.00 93.78           N  
ATOM   2381  H   TYR A 155      -3.702   9.694  10.074  1.00 93.78           H  
ATOM   2382  CA  TYR A 155      -1.869   8.805   9.401  1.00 93.78           C  
ATOM   2383  HA  TYR A 155      -0.974   8.519   9.955  1.00 93.78           H  
ATOM   2384  C   TYR A 155      -1.348   9.539   8.158  1.00 93.78           C  
ATOM   2385  CB  TYR A 155      -2.605   7.504   9.052  1.00 93.78           C  
ATOM   2386  HB2 TYR A 155      -2.161   7.082   8.151  1.00 93.78           H  
ATOM   2387  HB3 TYR A 155      -3.647   7.723   8.818  1.00 93.78           H  
ATOM   2388  O   TYR A 155      -0.470   9.013   7.479  1.00 93.78           O  
ATOM   2389  CG  TYR A 155      -2.534   6.447  10.144  1.00 93.78           C  
ATOM   2390  CD1 TYR A 155      -1.658   5.351  10.022  1.00 93.78           C  
ATOM   2391  HD1 TYR A 155      -1.031   5.266   9.146  1.00 93.78           H  
ATOM   2392  CD2 TYR A 155      -3.344   6.554  11.288  1.00 93.78           C  
ATOM   2393  HD2 TYR A 155      -3.988   7.412  11.406  1.00 93.78           H  
ATOM   2394  CE1 TYR A 155      -1.613   4.366  11.030  1.00 93.78           C  
ATOM   2395  HE1 TYR A 155      -0.952   3.517  10.932  1.00 93.78           H  
ATOM   2396  CE2 TYR A 155      -3.344   5.555  12.274  1.00 93.78           C  
ATOM   2397  HE2 TYR A 155      -4.021   5.638  13.112  1.00 93.78           H  
ATOM   2398  OH  TYR A 155      -2.473   3.504  13.118  1.00 93.78           O  
ATOM   2399  HH  TYR A 155      -3.220   3.677  13.695  1.00 93.78           H  
ATOM   2400  CZ  TYR A 155      -2.466   4.461  12.150  1.00 93.78           C  
ATOM   2401  N   ASN A 156      -1.837  10.752   7.882  1.00 94.84           N  
ATOM   2402  H   ASN A 156      -2.551  11.136   8.484  1.00 94.84           H  
ATOM   2403  CA  ASN A 156      -1.501  11.525   6.686  1.00 94.84           C  
ATOM   2404  HA  ASN A 156      -0.686  11.028   6.160  1.00 94.84           H  
ATOM   2405  C   ASN A 156      -0.978  12.927   7.015  1.00 94.84           C  
ATOM   2406  CB  ASN A 156      -2.700  11.553   5.730  1.00 94.84           C  
ATOM   2407  HB2 ASN A 156      -3.548  12.036   6.216  1.00 94.84           H  
ATOM   2408  HB3 ASN A 156      -2.448  12.120   4.835  1.00 94.84           H  
ATOM   2409  O   ASN A 156      -1.151  13.843   6.218  1.00 94.84           O  
ATOM   2410  CG  ASN A 156      -3.070  10.161   5.291  1.00 94.84           C  
ATOM   2411  ND2 ASN A 156      -4.115   9.610   5.848  1.00 94.84           N  
ATOM   2412 HD21 ASN A 156      -4.298   8.628   5.697  1.00 94.84           H  
ATOM   2413 HD22 ASN A 156      -4.554  10.102   6.612  1.00 94.84           H  
ATOM   2414  OD1 ASN A 156      -2.395   9.539   4.495  1.00 94.84           O  
ATOM   2415  N   ILE A 157      -0.288  13.090   8.149  1.00 92.39           N  
ATOM   2416  H   ILE A 157      -0.253  12.306   8.784  1.00 92.39           H  
ATOM   2417  CA  ILE A 157       0.216  14.387   8.642  1.00 92.39           C  
ATOM   2418  HA  ILE A 157      -0.646  15.002   8.900  1.00 92.39           H  
ATOM   2419  C   ILE A 157       1.017  15.196   7.609  1.00 92.39           C  
ATOM   2420  CB  ILE A 157       1.071  14.192   9.916  1.00 92.39           C  
ATOM   2421  HB  ILE A 157       1.471  15.167  10.193  1.00 92.39           H  
ATOM   2422  O   ILE A 157       1.018  16.420   7.669  1.00 92.39           O  
ATOM   2423  CG1 ILE A 157       2.263  13.227   9.693  1.00 92.39           C  
ATOM   2424 HG12 ILE A 157       1.893  12.213   9.541  1.00 92.39           H  
ATOM   2425 HG13 ILE A 157       2.813  13.523   8.800  1.00 92.39           H  
ATOM   2426  CG2 ILE A 157       0.170  13.721  11.070  1.00 92.39           C  
ATOM   2427 HG21 ILE A 157      -0.679  14.397  11.169  1.00 92.39           H  
ATOM   2428 HG22 ILE A 157       0.721  13.722  12.010  1.00 92.39           H  
ATOM   2429 HG23 ILE A 157      -0.206  12.718  10.868  1.00 92.39           H  
ATOM   2430  CD1 ILE A 157       3.277  13.211  10.843  1.00 92.39           C  
ATOM   2431 HD11 ILE A 157       4.105  12.553  10.581  1.00 92.39           H  
ATOM   2432 HD12 ILE A 157       2.814  12.840  11.758  1.00 92.39           H  
ATOM   2433 HD13 ILE A 157       3.663  14.217  11.009  1.00 92.39           H  
ATOM   2434  N   ASN A 158       1.668  14.529   6.651  1.00 87.95           N  
ATOM   2435  H   ASN A 158       1.609  13.520   6.656  1.00 87.95           H  
ATOM   2436  CA  ASN A 158       2.442  15.181   5.591  1.00 87.95           C  
ATOM   2437  HA  ASN A 158       3.063  15.960   6.033  1.00 87.95           H  
ATOM   2438  C   ASN A 158       1.561  15.863   4.526  1.00 87.95           C  
ATOM   2439  CB  ASN A 158       3.355  14.138   4.931  1.00 87.95           C  
ATOM   2440  HB2 ASN A 158       2.740  13.370   4.462  1.00 87.95           H  
ATOM   2441  HB3 ASN A 158       3.934  14.637   4.154  1.00 87.95           H  
ATOM   2442  O   ASN A 158       2.040  16.736   3.812  1.00 87.95           O  
ATOM   2443  CG  ASN A 158       4.351  13.496   5.874  1.00 87.95           C  
ATOM   2444  ND2 ASN A 158       4.548  12.203   5.769  1.00 87.95           N  
ATOM   2445 HD21 ASN A 158       5.255  11.815   6.377  1.00 87.95           H  
ATOM   2446 HD22 ASN A 158       4.117  11.687   5.015  1.00 87.95           H  
ATOM   2447  OD1 ASN A 158       4.957  14.123   6.723  1.00 87.95           O  
ATOM   2448  N   PHE A 159       0.292  15.463   4.413  1.00 86.85           N  
ATOM   2449  H   PHE A 159      -0.039  14.761   5.059  1.00 86.85           H  
ATOM   2450  CA  PHE A 159      -0.692  16.027   3.486  1.00 86.85           C  
ATOM   2451  HA  PHE A 159      -0.206  16.722   2.801  1.00 86.85           H  
ATOM   2452  C   PHE A 159      -1.769  16.842   4.203  1.00 86.85           C  
ATOM   2453  CB  PHE A 159      -1.334  14.884   2.682  1.00 86.85           C  
ATOM   2454  HB2 PHE A 159      -2.216  15.274   2.174  1.00 86.85           H  
ATOM   2455  HB3 PHE A 159      -1.682  14.117   3.373  1.00 86.85           H  
ATOM   2456  O   PHE A 159      -2.195  17.877   3.708  1.00 86.85           O  
ATOM   2457  CG  PHE A 159      -0.443  14.255   1.630  1.00 86.85           C  
ATOM   2458  CD1 PHE A 159       0.276  15.074   0.738  1.00 86.85           C  
ATOM   2459  HD1 PHE A 159       0.191  16.149   0.787  1.00 86.85           H  
ATOM   2460  CD2 PHE A 159      -0.377  12.854   1.497  1.00 86.85           C  
ATOM   2461  HD2 PHE A 159      -0.957  12.217   2.148  1.00 86.85           H  
ATOM   2462  CE1 PHE A 159       1.095  14.499  -0.243  1.00 86.85           C  
ATOM   2463  HE1 PHE A 159       1.650  15.137  -0.915  1.00 86.85           H  
ATOM   2464  CE2 PHE A 159       0.424  12.277   0.495  1.00 86.85           C  
ATOM   2465  HE2 PHE A 159       0.453  11.203   0.383  1.00 86.85           H  
ATOM   2466  CZ  PHE A 159       1.181  13.105  -0.353  1.00 86.85           C  
ATOM   2467  HZ  PHE A 159       1.844  12.675  -1.089  1.00 86.85           H  
ATOM   2468  N   THR A 160      -2.199  16.409   5.387  1.00 80.32           N  
ATOM   2469  H   THR A 160      -1.816  15.551   5.757  1.00 80.32           H  
ATOM   2470  CA  THR A 160      -3.372  16.962   6.078  1.00 80.32           C  
ATOM   2471  HA  THR A 160      -3.981  17.503   5.354  1.00 80.32           H  
ATOM   2472  C   THR A 160      -2.997  17.985   7.151  1.00 80.32           C  
ATOM   2473  CB  THR A 160      -4.255  15.840   6.640  1.00 80.32           C  
ATOM   2474  HB  THR A 160      -5.148  16.277   7.088  1.00 80.32           H  
ATOM   2475  O   THR A 160      -3.605  18.007   8.220  1.00 80.32           O  
ATOM   2476  CG2 THR A 160      -4.698  14.841   5.569  1.00 80.32           C  
ATOM   2477 HG21 THR A 160      -3.837  14.314   5.158  1.00 80.32           H  
ATOM   2478 HG22 THR A 160      -5.210  15.373   4.767  1.00 80.32           H  
ATOM   2479 HG23 THR A 160      -5.384  14.119   6.012  1.00 80.32           H  
ATOM   2480  OG1 THR A 160      -3.548  15.127   7.627  1.00 80.32           O  
ATOM   2481  HG1 THR A 160      -3.409  15.748   8.346  1.00 80.32           H  
ATOM   2482  N   ALA A 161      -1.970  18.805   6.901  1.00 78.64           N  
ATOM   2483  H   ALA A 161      -1.501  18.727   6.009  1.00 78.64           H  
ATOM   2484  CA  ALA A 161      -1.618  19.913   7.794  1.00 78.64           C  
ATOM   2485  HA  ALA A 161      -1.439  19.518   8.794  1.00 78.64           H  
ATOM   2486  C   ALA A 161      -2.770  20.931   7.896  1.00 78.64           C  
ATOM   2487  CB  ALA A 161      -0.327  20.567   7.286  1.00 78.64           C  
ATOM   2488  HB1 ALA A 161      -0.043  21.378   7.957  1.00 78.64           H  
ATOM   2489  HB2 ALA A 161      -0.479  20.970   6.285  1.00 78.64           H  
ATOM   2490  HB3 ALA A 161       0.474  19.830   7.260  1.00 78.64           H  
ATOM   2491  O   ALA A 161      -3.045  21.448   8.977  1.00 78.64           O  
ATOM   2492  N   ASP A 162      -3.475  21.148   6.784  1.00 83.55           N  
ATOM   2493  H   ASP A 162      -3.181  20.690   5.933  1.00 83.55           H  
ATOM   2494  CA  ASP A 162      -4.799  21.761   6.752  1.00 83.55           C  
ATOM   2495  HA  ASP A 162      -5.026  22.194   7.726  1.00 83.55           H  
ATOM   2496  C   ASP A 162      -5.838  20.677   6.402  1.00 83.55           C  
ATOM   2497  CB  ASP A 162      -4.813  22.922   5.749  1.00 83.55           C  
ATOM   2498  HB2 ASP A 162      -4.588  22.549   4.750  1.00 83.55           H  
ATOM   2499  HB3 ASP A 162      -4.035  23.633   6.028  1.00 83.55           H  
ATOM   2500  O   ASP A 162      -5.928  20.271   5.243  1.00 83.55           O  
ATOM   2501  CG  ASP A 162      -6.158  23.655   5.723  1.00 83.55           C  
ATOM   2502  OD1 ASP A 162      -7.131  23.182   6.366  1.00 83.55           O  
ATOM   2503  OD2 ASP A 162      -6.220  24.709   5.063  1.00 83.55           O  
ATOM   2504  N   PRO A 163      -6.626  20.172   7.369  1.00 79.50           N  
ATOM   2505  CA  PRO A 163      -7.601  19.111   7.116  1.00 79.50           C  
ATOM   2506  HA  PRO A 163      -7.118  18.285   6.594  1.00 79.50           H  
ATOM   2507  C   PRO A 163      -8.794  19.574   6.264  1.00 79.50           C  
ATOM   2508  CB  PRO A 163      -8.040  18.646   8.507  1.00 79.50           C  
ATOM   2509  HB2 PRO A 163      -9.060  18.264   8.520  1.00 79.50           H  
ATOM   2510  HB3 PRO A 163      -7.347  17.886   8.866  1.00 79.50           H  
ATOM   2511  O   PRO A 163      -9.598  18.741   5.841  1.00 79.50           O  
ATOM   2512  CG  PRO A 163      -7.890  19.904   9.360  1.00 79.50           C  
ATOM   2513  HG2 PRO A 163      -7.753  19.664  10.414  1.00 79.50           H  
ATOM   2514  HG3 PRO A 163      -8.760  20.547   9.221  1.00 79.50           H  
ATOM   2515  CD  PRO A 163      -6.654  20.575   8.766  1.00 79.50           C  
ATOM   2516  HD2 PRO A 163      -5.755  20.212   9.263  1.00 79.50           H  
ATOM   2517  HD3 PRO A 163      -6.738  21.657   8.869  1.00 79.50           H  
ATOM   2518  N   SER A 164      -8.939  20.884   6.018  1.00 83.02           N  
ATOM   2519  H   SER A 164      -8.227  21.524   6.339  1.00 83.02           H  
ATOM   2520  CA  SER A 164      -9.959  21.422   5.112  1.00 83.02           C  
ATOM   2521  HA  SER A 164     -10.872  20.841   5.245  1.00 83.02           H  
ATOM   2522  C   SER A 164      -9.577  21.291   3.635  1.00 83.02           C  
ATOM   2523  CB  SER A 164     -10.294  22.871   5.478  1.00 83.02           C  
ATOM   2524  HB2 SER A 164     -11.230  23.138   4.988  1.00 83.02           H  
ATOM   2525  HB3 SER A 164     -10.439  22.951   6.555  1.00 83.02           H  
ATOM   2526  O   SER A 164     -10.435  21.462   2.769  1.00 83.02           O  
ATOM   2527  OG  SER A 164      -9.311  23.796   5.070  1.00 83.02           O  
ATOM   2528  HG  SER A 164      -8.484  23.649   5.533  1.00 83.02           H  
ATOM   2529  N   PHE A 165      -8.322  20.932   3.350  1.00 86.65           N  
ATOM   2530  H   PHE A 165      -7.670  20.785   4.107  1.00 86.65           H  
ATOM   2531  CA  PHE A 165      -7.789  20.811   2.004  1.00 86.65           C  
ATOM   2532  HA  PHE A 165      -8.585  21.005   1.285  1.00 86.65           H  
ATOM   2533  C   PHE A 165      -7.249  19.402   1.728  1.00 86.65           C  
ATOM   2534  CB  PHE A 165      -6.722  21.889   1.800  1.00 86.65           C  
ATOM   2535  HB2 PHE A 165      -7.160  22.868   1.996  1.00 86.65           H  
ATOM   2536  HB3 PHE A 165      -5.920  21.738   2.523  1.00 86.65           H  
ATOM   2537  O   PHE A 165      -6.470  18.837   2.494  1.00 86.65           O  
ATOM   2538  CG  PHE A 165      -6.145  21.888   0.400  1.00 86.65           C  
ATOM   2539  CD1 PHE A 165      -4.901  21.279   0.154  1.00 86.65           C  
ATOM   2540  HD1 PHE A 165      -4.351  20.831   0.968  1.00 86.65           H  
ATOM   2541  CD2 PHE A 165      -6.878  22.442  -0.665  1.00 86.65           C  
ATOM   2542  HD2 PHE A 165      -7.840  22.896  -0.479  1.00 86.65           H  
ATOM   2543  CE1 PHE A 165      -4.388  21.232  -1.153  1.00 86.65           C  
ATOM   2544  HE1 PHE A 165      -3.441  20.750  -1.346  1.00 86.65           H  
ATOM   2545  CE2 PHE A 165      -6.367  22.389  -1.974  1.00 86.65           C  
ATOM   2546  HE2 PHE A 165      -6.938  22.795  -2.796  1.00 86.65           H  
ATOM   2547  CZ  PHE A 165      -5.122  21.781  -2.219  1.00 86.65           C  
ATOM   2548  HZ  PHE A 165      -4.740  21.716  -3.227  1.00 86.65           H  
ATOM   2549  N   VAL A 166      -7.645  18.848   0.585  1.00 90.23           N  
ATOM   2550  H   VAL A 166      -8.263  19.377  -0.013  1.00 90.23           H  
ATOM   2551  CA  VAL A 166      -7.052  17.651  -0.017  1.00 90.23           C  
ATOM   2552  HA  VAL A 166      -6.048  17.514   0.384  1.00 90.23           H  
ATOM   2553  C   VAL A 166      -6.910  17.890  -1.514  1.00 90.23           C  
ATOM   2554  CB  VAL A 166      -7.861  16.369   0.266  1.00 90.23           C  
ATOM   2555  HB  VAL A 166      -7.443  15.570  -0.346  1.00 90.23           H  
ATOM   2556  O   VAL A 166      -7.832  18.412  -2.139  1.00 90.23           O  
ATOM   2557  CG1 VAL A 166      -7.713  15.937   1.725  1.00 90.23           C  
ATOM   2558 HG11 VAL A 166      -6.656  15.850   1.979  1.00 90.23           H  
ATOM   2559 HG12 VAL A 166      -8.195  14.967   1.856  1.00 90.23           H  
ATOM   2560 HG13 VAL A 166      -8.174  16.673   2.384  1.00 90.23           H  
ATOM   2561  CG2 VAL A 166      -9.363  16.469  -0.044  1.00 90.23           C  
ATOM   2562 HG21 VAL A 166      -9.847  15.510   0.142  1.00 90.23           H  
ATOM   2563 HG22 VAL A 166      -9.512  16.722  -1.094  1.00 90.23           H  
ATOM   2564 HG23 VAL A 166      -9.832  17.235   0.572  1.00 90.23           H  
ATOM   2565  N   ASP A 167      -5.764  17.529  -2.086  1.00 92.24           N  
ATOM   2566  H   ASP A 167      -5.024  17.137  -1.521  1.00 92.24           H  
ATOM   2567  CA  ASP A 167      -5.498  17.713  -3.516  1.00 92.24           C  
ATOM   2568  HA  ASP A 167      -6.200  18.449  -3.909  1.00 92.24           H  
ATOM   2569  C   ASP A 167      -5.700  16.409  -4.298  1.00 92.24           C  
ATOM   2570  CB  ASP A 167      -4.091  18.285  -3.727  1.00 92.24           C  
ATOM   2571  HB2 ASP A 167      -3.886  19.037  -2.965  1.00 92.24           H  
ATOM   2572  HB3 ASP A 167      -3.383  17.464  -3.613  1.00 92.24           H  
ATOM   2573  O   ASP A 167      -5.392  15.310  -3.825  1.00 92.24           O  
ATOM   2574  CG  ASP A 167      -3.850  18.914  -5.103  1.00 92.24           C  
ATOM   2575  OD1 ASP A 167      -4.789  18.933  -5.932  1.00 92.24           O  
ATOM   2576  OD2 ASP A 167      -2.700  19.365  -5.323  1.00 92.24           O  
ATOM   2577  N   VAL A 168      -6.199  16.534  -5.525  1.00 93.79           N  
ATOM   2578  H   VAL A 168      -6.209  17.468  -5.910  1.00 93.79           H  
ATOM   2579  CA  VAL A 168      -6.497  15.398  -6.398  1.00 93.79           C  
ATOM   2580  HA  VAL A 168      -7.142  14.716  -5.844  1.00 93.79           H  
ATOM   2581  C   VAL A 168      -5.212  14.646  -6.740  1.00 93.79           C  
ATOM   2582  CB  VAL A 168      -7.262  15.836  -7.661  1.00 93.79           C  
ATOM   2583  HB  VAL A 168      -6.692  16.603  -8.184  1.00 93.79           H  
ATOM   2584  O   VAL A 168      -4.212  15.197  -7.204  1.00 93.79           O  
ATOM   2585  CG1 VAL A 168      -7.499  14.665  -8.627  1.00 93.79           C  
ATOM   2586 HG11 VAL A 168      -6.551  14.298  -9.019  1.00 93.79           H  
ATOM   2587 HG12 VAL A 168      -8.022  13.859  -8.113  1.00 93.79           H  
ATOM   2588 HG13 VAL A 168      -8.106  15.002  -9.467  1.00 93.79           H  
ATOM   2589  CG2 VAL A 168      -8.636  16.407  -7.287  1.00 93.79           C  
ATOM   2590 HG21 VAL A 168      -9.188  16.680  -8.186  1.00 93.79           H  
ATOM   2591 HG22 VAL A 168      -9.206  15.672  -6.718  1.00 93.79           H  
ATOM   2592 HG23 VAL A 168      -8.512  17.303  -6.678  1.00 93.79           H  
ATOM   2593  N   GLY A 169      -5.257  13.330  -6.560  1.00 94.25           N  
ATOM   2594  H   GLY A 169      -6.119  12.934  -6.214  1.00 94.25           H  
ATOM   2595  CA  GLY A 169      -4.143  12.430  -6.812  1.00 94.25           C  
ATOM   2596  HA2 GLY A 169      -4.547  11.464  -7.114  1.00 94.25           H  
ATOM   2597  HA3 GLY A 169      -3.539  12.821  -7.631  1.00 94.25           H  
ATOM   2598  C   GLY A 169      -3.223  12.199  -5.617  1.00 94.25           C  
ATOM   2599  O   GLY A 169      -2.290  11.413  -5.769  1.00 94.25           O  
ATOM   2600  N   TRP A 170      -3.456  12.827  -4.460  1.00 95.64           N  
ATOM   2601  H   TRP A 170      -4.199  13.509  -4.399  1.00 95.64           H  
ATOM   2602  CA  TRP A 170      -2.786  12.436  -3.216  1.00 95.64           C  
ATOM   2603  HA  TRP A 170      -1.707  12.443  -3.369  1.00 95.64           H  
ATOM   2604  C   TRP A 170      -3.186  11.024  -2.800  1.00 95.64           C  
ATOM   2605  CB  TRP A 170      -3.123  13.416  -2.088  1.00 95.64           C  
ATOM   2606  HB2 TRP A 170      -2.819  12.965  -1.144  1.00 95.64           H  
ATOM   2607  HB3 TRP A 170      -4.203  13.556  -2.047  1.00 95.64           H  
ATOM   2608  O   TRP A 170      -4.364  10.682  -2.827  1.00 95.64           O  
ATOM   2609  CG  TRP A 170      -2.469  14.758  -2.150  1.00 95.64           C  
ATOM   2610  CD1 TRP A 170      -1.596  15.195  -3.087  1.00 95.64           C  
ATOM   2611  HD1 TRP A 170      -1.275  14.631  -3.950  1.00 95.64           H  
ATOM   2612  CD2 TRP A 170      -2.636  15.865  -1.216  1.00 95.64           C  
ATOM   2613  CE2 TRP A 170      -1.786  16.933  -1.628  1.00 95.64           C  
ATOM   2614  CE3 TRP A 170      -3.430  16.076  -0.069  1.00 95.64           C  
ATOM   2615  HE3 TRP A 170      -4.089  15.288   0.265  1.00 95.64           H  
ATOM   2616  NE1 TRP A 170      -1.175  16.470  -2.771  1.00 95.64           N  
ATOM   2617  HE1 TRP A 170      -0.563  17.020  -3.357  1.00 95.64           H  
ATOM   2618  CH2 TRP A 170      -2.508  18.320   0.214  1.00 95.64           C  
ATOM   2619  HH2 TRP A 170      -2.465  19.243   0.774  1.00 95.64           H  
ATOM   2620  CZ2 TRP A 170      -1.721  18.150  -0.937  1.00 95.64           C  
ATOM   2621  HZ2 TRP A 170      -1.080  18.945  -1.288  1.00 95.64           H  
ATOM   2622  CZ3 TRP A 170      -3.361  17.289   0.643  1.00 95.64           C  
ATOM   2623  HZ3 TRP A 170      -3.961  17.438   1.529  1.00 95.64           H  
ATOM   2624  N   VAL A 171      -2.217  10.215  -2.377  1.00 97.29           N  
ATOM   2625  H   VAL A 171      -1.266  10.553  -2.409  1.00 97.29           H  
ATOM   2626  CA  VAL A 171      -2.454   8.873  -1.838  1.00 97.29           C  
ATOM   2627  HA  VAL A 171      -3.438   8.531  -2.160  1.00 97.29           H  
ATOM   2628  C   VAL A 171      -2.450   8.939  -0.316  1.00 97.29           C  
ATOM   2629  CB  VAL A 171      -1.441   7.852  -2.372  1.00 97.29           C  
ATOM   2630  HB  VAL A 171      -0.433   8.147  -2.078  1.00 97.29           H  
ATOM   2631  O   VAL A 171      -1.418   9.193   0.306  1.00 97.29           O  
ATOM   2632  CG1 VAL A 171      -1.733   6.453  -1.812  1.00 97.29           C  
ATOM   2633 HG11 VAL A 171      -2.765   6.174  -2.022  1.00 97.29           H  
ATOM   2634 HG12 VAL A 171      -1.564   6.434  -0.735  1.00 97.29           H  
ATOM   2635 HG13 VAL A 171      -1.065   5.727  -2.275  1.00 97.29           H  
ATOM   2636  CG2 VAL A 171      -1.511   7.768  -3.901  1.00 97.29           C  
ATOM   2637 HG21 VAL A 171      -1.258   8.728  -4.350  1.00 97.29           H  
ATOM   2638 HG22 VAL A 171      -0.805   7.021  -4.263  1.00 97.29           H  
ATOM   2639 HG23 VAL A 171      -2.518   7.488  -4.212  1.00 97.29           H  
ATOM   2640  N   LEU A 172      -3.618   8.699   0.272  1.00 97.49           N  
ATOM   2641  H   LEU A 172      -4.405   8.505  -0.331  1.00 97.49           H  
ATOM   2642  CA  LEU A 172      -3.869   8.722   1.706  1.00 97.49           C  
ATOM   2643  HA  LEU A 172      -3.058   9.268   2.190  1.00 97.49           H  
ATOM   2644  C   LEU A 172      -3.904   7.306   2.287  1.00 97.49           C  
ATOM   2645  CB  LEU A 172      -5.198   9.447   1.995  1.00 97.49           C  
ATOM   2646  HB2 LEU A 172      -6.009   8.842   1.590  1.00 97.49           H  
ATOM   2647  HB3 LEU A 172      -5.330   9.500   3.076  1.00 97.49           H  
ATOM   2648  O   LEU A 172      -4.406   6.377   1.659  1.00 97.49           O  
ATOM   2649  CG  LEU A 172      -5.329  10.867   1.414  1.00 97.49           C  
ATOM   2650  HG  LEU A 172      -5.279  10.818   0.326  1.00 97.49           H  
ATOM   2651  CD1 LEU A 172      -6.689  11.442   1.814  1.00 97.49           C  
ATOM   2652 HD11 LEU A 172      -7.481  10.801   1.426  1.00 97.49           H  
ATOM   2653 HD12 LEU A 172      -6.768  11.506   2.900  1.00 97.49           H  
ATOM   2654 HD13 LEU A 172      -6.806  12.438   1.387  1.00 97.49           H  
ATOM   2655  CD2 LEU A 172      -4.239  11.815   1.914  1.00 97.49           C  
ATOM   2656 HD21 LEU A 172      -4.255  11.868   3.003  1.00 97.49           H  
ATOM   2657 HD22 LEU A 172      -4.403  12.811   1.503  1.00 97.49           H  
ATOM   2658 HD23 LEU A 172      -3.264  11.467   1.575  1.00 97.49           H  
ATOM   2659  N   TYR A 173      -3.466   7.151   3.532  1.00 97.76           N  
ATOM   2660  H   TYR A 173      -3.001   7.942   3.954  1.00 97.76           H  
ATOM   2661  CA  TYR A 173      -3.658   5.946   4.338  1.00 97.76           C  
ATOM   2662  HA  TYR A 173      -3.822   5.094   3.679  1.00 97.76           H  
ATOM   2663  C   TYR A 173      -4.880   6.117   5.236  1.00 97.76           C  
ATOM   2664  CB  TYR A 173      -2.405   5.656   5.172  1.00 97.76           C  
ATOM   2665  HB2 TYR A 173      -2.551   4.733   5.734  1.00 97.76           H  
ATOM   2666  HB3 TYR A 173      -2.262   6.462   5.891  1.00 97.76           H  
ATOM   2667  O   TYR A 173      -4.898   6.967   6.121  1.00 97.76           O  
ATOM   2668  CG  TYR A 173      -1.159   5.530   4.333  1.00 97.76           C  
ATOM   2669  CD1 TYR A 173      -0.823   4.314   3.706  1.00 97.76           C  
ATOM   2670  HD1 TYR A 173      -1.440   3.438   3.843  1.00 97.76           H  
ATOM   2671  CD2 TYR A 173      -0.378   6.676   4.117  1.00 97.76           C  
ATOM   2672  HD2 TYR A 173      -0.644   7.615   4.580  1.00 97.76           H  
ATOM   2673  CE1 TYR A 173       0.296   4.247   2.852  1.00 97.76           C  
ATOM   2674  HE1 TYR A 173       0.569   3.325   2.360  1.00 97.76           H  
ATOM   2675  CE2 TYR A 173       0.725   6.616   3.261  1.00 97.76           C  
ATOM   2676  HE2 TYR A 173       1.287   7.521   3.083  1.00 97.76           H  
ATOM   2677  OH  TYR A 173       2.169   5.365   1.837  1.00 97.76           O  
ATOM   2678  HH  TYR A 173       2.571   6.237   1.831  1.00 97.76           H  
ATOM   2679  CZ  TYR A 173       1.069   5.406   2.626  1.00 97.76           C  
ATOM   2680  N   VAL A 174      -5.904   5.296   5.032  1.00 97.99           N  
ATOM   2681  H   VAL A 174      -5.847   4.671   4.241  1.00 97.99           H  
ATOM   2682  CA  VAL A 174      -7.196   5.387   5.718  1.00 97.99           C  
ATOM   2683  HA  VAL A 174      -7.237   6.309   6.298  1.00 97.99           H  
ATOM   2684  C   VAL A 174      -7.363   4.194   6.667  1.00 97.99           C  
ATOM   2685  CB  VAL A 174      -8.337   5.480   4.685  1.00 97.99           C  
ATOM   2686  HB  VAL A 174      -8.321   4.601   4.040  1.00 97.99           H  
ATOM   2687  O   VAL A 174      -7.576   3.069   6.207  1.00 97.99           O  
ATOM   2688  CG1 VAL A 174      -9.700   5.536   5.384  1.00 97.99           C  
ATOM   2689 HG11 VAL A 174      -9.699   6.304   6.158  1.00 97.99           H  
ATOM   2690 HG12 VAL A 174     -10.484   5.772   4.664  1.00 97.99           H  
ATOM   2691 HG13 VAL A 174      -9.926   4.565   5.826  1.00 97.99           H  
ATOM   2692  CG2 VAL A 174      -8.186   6.722   3.797  1.00 97.99           C  
ATOM   2693 HG21 VAL A 174      -7.254   6.674   3.233  1.00 97.99           H  
ATOM   2694 HG22 VAL A 174      -8.194   7.628   4.402  1.00 97.99           H  
ATOM   2695 HG23 VAL A 174      -9.002   6.763   3.076  1.00 97.99           H  
ATOM   2696  N   PRO A 175      -7.284   4.387   8.000  1.00 97.56           N  
ATOM   2697  CA  PRO A 175      -7.545   3.325   8.973  1.00 97.56           C  
ATOM   2698  HA  PRO A 175      -6.993   2.437   8.668  1.00 97.56           H  
ATOM   2699  C   PRO A 175      -9.043   2.977   9.046  1.00 97.56           C  
ATOM   2700  CB  PRO A 175      -6.958   3.818  10.307  1.00 97.56           C  
ATOM   2701  HB2 PRO A 175      -7.724   4.270  10.938  1.00 97.56           H  
ATOM   2702  HB3 PRO A 175      -6.458   3.013  10.846  1.00 97.56           H  
ATOM   2703  O   PRO A 175      -9.805   3.531   9.839  1.00 97.56           O  
ATOM   2704  CG  PRO A 175      -5.975   4.906   9.889  1.00 97.56           C  
ATOM   2705  HG2 PRO A 175      -5.828   5.644  10.677  1.00 97.56           H  
ATOM   2706  HG3 PRO A 175      -5.026   4.460   9.591  1.00 97.56           H  
ATOM   2707  CD  PRO A 175      -6.662   5.518   8.675  1.00 97.56           C  
ATOM   2708  HD2 PRO A 175      -5.915   6.018   8.058  1.00 97.56           H  
ATOM   2709  HD3 PRO A 175      -7.426   6.228   8.992  1.00 97.56           H  
ATOM   2710  N   LYS A 176      -9.471   2.029   8.213  1.00 97.81           N  
ATOM   2711  H   LYS A 176      -8.785   1.627   7.590  1.00 97.81           H  
ATOM   2712  CA  LYS A 176     -10.848   1.530   8.119  1.00 97.81           C  
ATOM   2713  HA  LYS A 176     -11.540   2.369   8.188  1.00 97.81           H  
ATOM   2714  C   LYS A 176     -11.178   0.579   9.263  1.00 97.81           C  
ATOM   2715  CB  LYS A 176     -11.013   0.899   6.730  1.00 97.81           C  
ATOM   2716  HB2 LYS A 176     -10.111   0.342   6.478  1.00 97.81           H  
ATOM   2717  HB3 LYS A 176     -11.107   1.717   6.015  1.00 97.81           H  
ATOM   2718  O   LYS A 176     -10.439  -0.374   9.520  1.00 97.81           O  
ATOM   2719  CG  LYS A 176     -12.208  -0.053   6.571  1.00 97.81           C  
ATOM   2720  HG2 LYS A 176     -13.101   0.371   7.029  1.00 97.81           H  
ATOM   2721  HG3 LYS A 176     -11.982  -0.998   7.064  1.00 97.81           H  
ATOM   2722  CD  LYS A 176     -12.440  -0.301   5.075  1.00 97.81           C  
ATOM   2723  HD2 LYS A 176     -12.723   0.636   4.596  1.00 97.81           H  
ATOM   2724  HD3 LYS A 176     -11.507  -0.623   4.613  1.00 97.81           H  
ATOM   2725  CE  LYS A 176     -13.525  -1.336   4.789  1.00 97.81           C  
ATOM   2726  HE2 LYS A 176     -14.251  -1.342   5.602  1.00 97.81           H  
ATOM   2727  HE3 LYS A 176     -14.036  -1.030   3.876  1.00 97.81           H  
ATOM   2728  NZ  LYS A 176     -12.904  -2.666   4.578  1.00 97.81           N  
ATOM   2729  HZ1 LYS A 176     -13.544  -3.343   4.189  1.00 97.81           H  
ATOM   2730  HZ2 LYS A 176     -12.140  -2.588   3.922  1.00 97.81           H  
ATOM   2731  HZ3 LYS A 176     -12.462  -3.009   5.419  1.00 97.81           H  
ATOM   2732  N   GLU A 177     -12.312   0.787   9.934  1.00 97.63           N  
ATOM   2733  H   GLU A 177     -12.908   1.551   9.651  1.00 97.63           H  
ATOM   2734  CA  GLU A 177     -12.806  -0.144  10.953  1.00 97.63           C  
ATOM   2735  HA  GLU A 177     -11.971  -0.460  11.578  1.00 97.63           H  
ATOM   2736  C   GLU A 177     -13.396  -1.395  10.284  1.00 97.63           C  
ATOM   2737  CB  GLU A 177     -13.846   0.523  11.871  1.00 97.63           C  
ATOM   2738  HB2 GLU A 177     -14.274  -0.237  12.524  1.00 97.63           H  
ATOM   2739  HB3 GLU A 177     -14.653   0.919  11.254  1.00 97.63           H  
ATOM   2740  O   GLU A 177     -14.351  -1.326   9.511  1.00 97.63           O  
ATOM   2741  CG  GLU A 177     -13.297   1.666  12.745  1.00 97.63           C  
ATOM   2742  HG2 GLU A 177     -14.145   2.132  13.248  1.00 97.63           H  
ATOM   2743  HG3 GLU A 177     -12.849   2.422  12.101  1.00 97.63           H  
ATOM   2744  CD  GLU A 177     -12.277   1.249  13.828  1.00 97.63           C  
ATOM   2745  OE1 GLU A 177     -11.545   2.131  14.337  1.00 97.63           O  
ATOM   2746  OE2 GLU A 177     -12.197   0.070  14.261  1.00 97.63           O  
ATOM   2747  N   LYS A 178     -12.865  -2.577  10.619  1.00 94.98           N  
ATOM   2748  H   LYS A 178     -12.095  -2.573  11.273  1.00 94.98           H  
ATOM   2749  CA  LYS A 178     -13.278  -3.863  10.022  1.00 94.98           C  
ATOM   2750  HA  LYS A 178     -13.129  -3.818   8.943  1.00 94.98           H  
ATOM   2751  C   LYS A 178     -14.760  -4.180  10.222  1.00 94.98           C  
ATOM   2752  CB  LYS A 178     -12.437  -5.004  10.610  1.00 94.98           C  
ATOM   2753  HB2 LYS A 178     -12.457  -4.942  11.699  1.00 94.98           H  
ATOM   2754  HB3 LYS A 178     -12.876  -5.957  10.316  1.00 94.98           H  
ATOM   2755  O   LYS A 178     -15.349  -4.862   9.393  1.00 94.98           O  
ATOM   2756  CG  LYS A 178     -10.991  -4.965  10.105  1.00 94.98           C  
ATOM   2757  HG2 LYS A 178     -10.984  -5.138   9.029  1.00 94.98           H  
ATOM   2758  HG3 LYS A 178     -10.552  -3.988  10.303  1.00 94.98           H  
ATOM   2759  CD  LYS A 178     -10.154  -6.040  10.803  1.00 94.98           C  
ATOM   2760  HD2 LYS A 178     -10.590  -7.025  10.636  1.00 94.98           H  
ATOM   2761  HD3 LYS A 178     -10.137  -5.825  11.872  1.00 94.98           H  
ATOM   2762  CE  LYS A 178      -8.737  -5.989  10.233  1.00 94.98           C  
ATOM   2763  HE2 LYS A 178      -8.452  -4.942  10.138  1.00 94.98           H  
ATOM   2764  HE3 LYS A 178      -8.733  -6.415   9.229  1.00 94.98           H  
ATOM   2765  NZ  LYS A 178      -7.766  -6.677  11.109  1.00 94.98           N  
ATOM   2766  HZ1 LYS A 178      -7.929  -7.673  11.133  1.00 94.98           H  
ATOM   2767  HZ2 LYS A 178      -7.852  -6.303  12.044  1.00 94.98           H  
ATOM   2768  HZ3 LYS A 178      -6.829  -6.472  10.793  1.00 94.98           H  
ATOM   2769  N   ASN A 179     -15.339  -3.679  11.313  1.00 92.41           N  
ATOM   2770  H   ASN A 179     -14.774  -3.068  11.885  1.00 92.41           H  
ATOM   2771  CA  ASN A 179     -16.737  -3.892  11.691  1.00 92.41           C  
ATOM   2772  HA  ASN A 179     -17.168  -4.655  11.042  1.00 92.41           H  
ATOM   2773  C   ASN A 179     -17.601  -2.631  11.486  1.00 92.41           C  
ATOM   2774  CB  ASN A 179     -16.778  -4.422  13.136  1.00 92.41           C  
ATOM   2775  HB2 ASN A 179     -17.817  -4.586  13.424  1.00 92.41           H  
ATOM   2776  HB3 ASN A 179     -16.355  -3.668  13.800  1.00 92.41           H  
ATOM   2777  O   ASN A 179     -18.670  -2.523  12.084  1.00 92.41           O  
ATOM   2778  CG  ASN A 179     -16.042  -5.738  13.325  1.00 92.41           C  
ATOM   2779  ND2 ASN A 179     -15.538  -5.998  14.509  1.00 92.41           N  
ATOM   2780 HD21 ASN A 179     -15.140  -6.922  14.601  1.00 92.41           H  
ATOM   2781 HD22 ASN A 179     -15.660  -5.347  15.271  1.00 92.41           H  
ATOM   2782  OD1 ASN A 179     -15.894  -6.560  12.442  1.00 92.41           O  
ATOM   2783  N   GLY A 180     -17.119  -1.668  10.692  1.00 89.17           N  
ATOM   2784  H   GLY A 180     -16.236  -1.813  10.224  1.00 89.17           H  
ATOM   2785  CA  GLY A 180     -17.749  -0.362  10.512  1.00 89.17           C  
ATOM   2786  HA2 GLY A 180     -18.814  -0.491  10.323  1.00 89.17           H  
ATOM   2787  HA3 GLY A 180     -17.307   0.119   9.639  1.00 89.17           H  
ATOM   2788  C   GLY A 180     -17.579   0.575  11.712  1.00 89.17           C  
ATOM   2789  O   GLY A 180     -17.117   0.196  12.794  1.00 89.17           O  
ATOM   2790  N   ILE A 181     -17.962   1.834  11.507  1.00 87.04           N  
ATOM   2791  H   ILE A 181     -18.331   2.084  10.601  1.00 87.04           H  
ATOM   2792  CA  ILE A 181     -17.950   2.861  12.548  1.00 87.04           C  
ATOM   2793  HA  ILE A 181     -16.998   2.813  13.078  1.00 87.04           H  
ATOM   2794  C   ILE A 181     -19.076   2.562  13.536  1.00 87.04           C  
ATOM   2795  CB  ILE A 181     -18.076   4.267  11.922  1.00 87.04           C  
ATOM   2796  HB  ILE A 181     -18.955   4.281  11.278  1.00 87.04           H  
ATOM   2797  O   ILE A 181     -20.252   2.513  13.174  1.00 87.04           O  
ATOM   2798  CG1 ILE A 181     -16.830   4.563  11.059  1.00 87.04           C  
ATOM   2799 HG12 ILE A 181     -16.745   3.787  10.298  1.00 87.04           H  
ATOM   2800 HG13 ILE A 181     -15.931   4.537  11.674  1.00 87.04           H  
ATOM   2801  CG2 ILE A 181     -18.263   5.345  13.002  1.00 87.04           C  
ATOM   2802 HG21 ILE A 181     -18.348   6.331  12.545  1.00 87.04           H  
ATOM   2803 HG22 ILE A 181     -17.404   5.330  13.673  1.00 87.04           H  
ATOM   2804 HG23 ILE A 181     -19.181   5.174  13.563  1.00 87.04           H  
ATOM   2805  CD1 ILE A 181     -16.900   5.911  10.332  1.00 87.04           C  
ATOM   2806 HD11 ILE A 181     -16.148   5.944   9.544  1.00 87.04           H  
ATOM   2807 HD12 ILE A 181     -17.880   6.039   9.871  1.00 87.04           H  
ATOM   2808 HD13 ILE A 181     -16.708   6.729  11.026  1.00 87.04           H  
ATOM   2809  N   ARG A 182     -18.737   2.397  14.818  1.00 75.98           N  
ATOM   2810  H   ARG A 182     -17.760   2.475  15.062  1.00 75.98           H  
ATOM   2811  CA  ARG A 182     -19.760   2.326  15.867  1.00 75.98           C  
ATOM   2812  HA  ARG A 182     -20.523   1.610  15.559  1.00 75.98           H  
ATOM   2813  C   ARG A 182     -20.423   3.694  15.979  1.00 75.98           C  
ATOM   2814  CB  ARG A 182     -19.159   1.886  17.208  1.00 75.98           C  
ATOM   2815  HB2 ARG A 182     -18.331   2.545  17.466  1.00 75.98           H  
ATOM   2816  HB3 ARG A 182     -19.925   1.977  17.978  1.00 75.98           H  
ATOM   2817  O   ARG A 182     -19.729   4.682  16.220  1.00 75.98           O  
ATOM   2818  CG  ARG A 182     -18.669   0.433  17.166  1.00 75.98           C  
ATOM   2819  HG2 ARG A 182     -19.498  -0.219  16.893  1.00 75.98           H  
ATOM   2820  HG3 ARG A 182     -17.880   0.333  16.420  1.00 75.98           H  
ATOM   2821  CD  ARG A 182     -18.124   0.020  18.537  1.00 75.98           C  
ATOM   2822  HD2 ARG A 182     -18.916   0.138  19.276  1.00 75.98           H  
ATOM   2823  HD3 ARG A 182     -17.295   0.679  18.795  1.00 75.98           H  
ATOM   2824  NE  ARG A 182     -17.658  -1.379  18.528  1.00 75.98           N  
ATOM   2825  HE  ARG A 182     -17.688  -1.850  17.636  1.00 75.98           H  
ATOM   2826  NH1 ARG A 182     -17.123  -1.538  20.757  1.00 75.98           N  
ATOM   2827 HH11 ARG A 182     -16.777  -2.078  21.536  1.00 75.98           H  
ATOM   2828 HH12 ARG A 182     -17.365  -0.564  20.871  1.00 75.98           H  
ATOM   2829  NH2 ARG A 182     -16.860  -3.312  19.430  1.00 75.98           N  
ATOM   2830 HH21 ARG A 182     -16.546  -3.845  20.228  1.00 75.98           H  
ATOM   2831 HH22 ARG A 182     -16.970  -3.768  18.536  1.00 75.98           H  
ATOM   2832  CZ  ARG A 182     -17.216  -2.066  19.567  1.00 75.98           C  
ATOM   2833  N   ALA A 183     -21.751   3.741  15.869  1.00 62.11           N  
ATOM   2834  H   ALA A 183     -22.248   2.919  15.558  1.00 62.11           H  
ATOM   2835  CA  ALA A 183     -22.516   4.925  16.240  1.00 62.11           C  
ATOM   2836  HA  ALA A 183     -22.264   5.736  15.557  1.00 62.11           H  
ATOM   2837  C   ALA A 183     -22.117   5.325  17.669  1.00 62.11           C  
ATOM   2838  CB  ALA A 183     -24.016   4.629  16.119  1.00 62.11           C  
ATOM   2839  HB1 ALA A 183     -24.257   4.360  15.090  1.00 62.11           H  
ATOM   2840  HB2 ALA A 183     -24.294   3.809  16.781  1.00 62.11           H  
ATOM   2841  HB3 ALA A 183     -24.588   5.516  16.391  1.00 62.11           H  
ATOM   2842  O   ALA A 183     -22.228   4.527  18.606  1.00 62.11           O  
ATOM   2843  N   ASN A 184     -21.587   6.536  17.834  1.00 55.81           N  
ATOM   2844  H   ASN A 184     -21.472   7.132  17.026  1.00 55.81           H  
ATOM   2845  CA  ASN A 184     -21.218   7.042  19.148  1.00 55.81           C  
ATOM   2846  HA  ASN A 184     -20.493   6.357  19.586  1.00 55.81           H  
ATOM   2847  C   ASN A 184     -22.482   7.033  20.022  1.00 55.81           C  
ATOM   2848  CB  ASN A 184     -20.597   8.455  19.003  1.00 55.81           C  
ATOM   2849  HB2 ASN A 184     -20.714   8.814  17.980  1.00 55.81           H  
ATOM   2850  HB3 ASN A 184     -21.124   9.160  19.645  1.00 55.81           H  
ATOM   2851  O   ASN A 184     -23.433   7.757  19.741  1.00 55.81           O  
ATOM   2852  CG  ASN A 184     -19.124   8.524  19.376  1.00 55.81           C  
ATOM   2853  ND2 ASN A 184     -18.406   9.501  18.873  1.00 55.81           N  
ATOM   2854 HD21 ASN A 184     -18.802  10.143  18.201  1.00 55.81           H  
ATOM   2855 HD22 ASN A 184     -17.416   9.487  19.069  1.00 55.81           H  
ATOM   2856  OD1 ASN A 184     -18.614   7.737  20.156  1.00 55.81           O  
ATOM   2857  N   LYS A 185     -22.499   6.243  21.105  1.00 44.53           N  
ATOM   2858  H   LYS A 185     -21.725   5.604  21.218  1.00 44.53           H  
ATOM   2859  CA  LYS A 185     -23.533   6.302  22.158  1.00 44.53           C  
ATOM   2860  HA  LYS A 185     -24.510   6.332  21.675  1.00 44.53           H  
ATOM   2861  C   LYS A 185     -23.425   7.611  22.969  1.00 44.53           C  
ATOM   2862  CB  LYS A 185     -23.480   5.055  23.072  1.00 44.53           C  
ATOM   2863  HB2 LYS A 185     -22.448   4.869  23.369  1.00 44.53           H  
ATOM   2864  HB3 LYS A 185     -24.050   5.270  23.976  1.00 44.53           H  
ATOM   2865  O   LYS A 185     -23.389   7.586  24.195  1.00 44.53           O  
ATOM   2866  CG  LYS A 185     -24.092   3.771  22.490  1.00 44.53           C  
ATOM   2867  HG2 LYS A 185     -25.108   3.979  22.154  1.00 44.53           H  
ATOM   2868  HG3 LYS A 185     -23.497   3.430  21.643  1.00 44.53           H  
ATOM   2869  CD  LYS A 185     -24.129   2.684  23.582  1.00 44.53           C  
ATOM   2870  HD2 LYS A 185     -23.107   2.443  23.876  1.00 44.53           H  
ATOM   2871  HD3 LYS A 185     -24.662   3.071  24.451  1.00 44.53           H  
ATOM   2872  CE  LYS A 185     -24.837   1.414  23.093  1.00 44.53           C  
ATOM   2873  HE2 LYS A 185     -24.306   1.033  22.221  1.00 44.53           H  
ATOM   2874  HE3 LYS A 185     -25.843   1.683  22.770  1.00 44.53           H  
ATOM   2875  NZ  LYS A 185     -24.908   0.370  24.150  1.00 44.53           N  
ATOM   2876  HZ1 LYS A 185     -23.985   0.094  24.454  1.00 44.53           H  
ATOM   2877  HZ2 LYS A 185     -25.384  -0.450  23.801  1.00 44.53           H  
ATOM   2878  HZ3 LYS A 185     -25.427   0.704  24.950  1.00 44.53           H  
ATOM   2879  N   LYS A 186     -23.345   8.770  22.311  1.00 40.80           N  
ATOM   2880  H   LYS A 186     -23.421   8.727  21.304  1.00 40.80           H  
ATOM   2881  CA  LYS A 186     -23.334  10.098  22.939  1.00 40.80           C  
ATOM   2882  HA  LYS A 186     -23.409   9.988  24.021  1.00 40.80           H  
ATOM   2883  C   LYS A 186     -24.584  10.866  22.530  1.00 40.80           C  
ATOM   2884  CB  LYS A 186     -22.021  10.847  22.667  1.00 40.80           C  
ATOM   2885  HB2 LYS A 186     -21.687  10.672  21.645  1.00 40.80           H  
ATOM   2886  HB3 LYS A 186     -22.200  11.916  22.788  1.00 40.80           H  
ATOM   2887  O   LYS A 186     -24.583  11.688  21.629  1.00 40.80           O  
ATOM   2888  CG  LYS A 186     -20.931  10.432  23.671  1.00 40.80           C  
ATOM   2889  HG2 LYS A 186     -21.321  10.528  24.684  1.00 40.80           H  
ATOM   2890  HG3 LYS A 186     -20.650   9.393  23.498  1.00 40.80           H  
ATOM   2891  CD  LYS A 186     -19.695  11.333  23.539  1.00 40.80           C  
ATOM   2892  HD2 LYS A 186     -20.003  12.373  23.651  1.00 40.80           H  
ATOM   2893  HD3 LYS A 186     -19.262  11.201  22.548  1.00 40.80           H  
ATOM   2894  CE  LYS A 186     -18.651  10.999  24.613  1.00 40.80           C  
ATOM   2895  HE2 LYS A 186     -19.123  11.080  25.592  1.00 40.80           H  
ATOM   2896  HE3 LYS A 186     -18.328   9.967  24.479  1.00 40.80           H  
ATOM   2897  NZ  LYS A 186     -17.481  11.915  24.542  1.00 40.80           N  
ATOM   2898  HZ1 LYS A 186     -17.772  12.878  24.630  1.00 40.80           H  
ATOM   2899  HZ2 LYS A 186     -16.823  11.724  25.284  1.00 40.80           H  
ATOM   2900  HZ3 LYS A 186     -16.997  11.818  23.661  1.00 40.80           H  
ATOM   2901  N   GLY A 187     -25.651  10.536  23.246  1.00 37.45           N  
ATOM   2902  H   GLY A 187     -25.544   9.748  23.869  1.00 37.45           H  
ATOM   2903  CA  GLY A 187     -26.942  11.211  23.229  1.00 37.45           C  
ATOM   2904  HA2 GLY A 187     -27.476  10.965  22.311  1.00 37.45           H  
ATOM   2905  HA3 GLY A 187     -26.791  12.290  23.269  1.00 37.45           H  
ATOM   2906  C   GLY A 187     -27.791  10.791  24.428  1.00 37.45           C  
ATOM   2907  O   GLY A 187     -29.006  10.681  24.312  1.00 37.45           O  
ATOM   2908  N   ARG A 188     -27.174  10.502  25.585  1.00 41.54           N  
ATOM   2909  H   ARG A 188     -26.177  10.654  25.645  1.00 41.54           H  
ATOM   2910  CA  ARG A 188     -27.921  10.374  26.840  1.00 41.54           C  
ATOM   2911  HA  ARG A 188     -28.864   9.866  26.637  1.00 41.54           H  
ATOM   2912  C   ARG A 188     -28.262  11.799  27.281  1.00 41.54           C  
ATOM   2913  CB  ARG A 188     -27.137   9.520  27.863  1.00 41.54           C  
ATOM   2914  HB2 ARG A 188     -26.660   8.699  27.329  1.00 41.54           H  
ATOM   2915  HB3 ARG A 188     -26.352  10.116  28.331  1.00 41.54           H  
ATOM   2916  O   ARG A 188     -27.509  12.416  28.025  1.00 41.54           O  
ATOM   2917  CG  ARG A 188     -28.044   8.906  28.945  1.00 41.54           C  
ATOM   2918  HG2 ARG A 188     -28.857   8.359  28.468  1.00 41.54           H  
ATOM   2919  HG3 ARG A 188     -28.469   9.709  29.547  1.00 41.54           H  
ATOM   2920  CD  ARG A 188     -27.266   7.942  29.857  1.00 41.54           C  
ATOM   2921  HD2 ARG A 188     -26.881   7.122  29.249  1.00 41.54           H  
ATOM   2922  HD3 ARG A 188     -26.426   8.480  30.297  1.00 41.54           H  
ATOM   2923  NE  ARG A 188     -28.118   7.406  30.941  1.00 41.54           N  
ATOM   2924  HE  ARG A 188     -29.000   7.874  31.092  1.00 41.54           H  
ATOM   2925  NH1 ARG A 188     -26.700   5.767  31.722  1.00 41.54           N  
ATOM   2926 HH11 ARG A 188     -26.002   6.059  31.053  1.00 41.54           H  
ATOM   2927 HH12 ARG A 188     -26.491   5.060  32.411  1.00 41.54           H  
ATOM   2928  NH2 ARG A 188     -28.665   6.089  32.721  1.00 41.54           N  
ATOM   2929 HH21 ARG A 188     -29.533   6.593  32.838  1.00 41.54           H  
ATOM   2930 HH22 ARG A 188     -28.437   5.363  33.385  1.00 41.54           H  
ATOM   2931  CZ  ARG A 188     -27.825   6.426  31.783  1.00 41.54           C  
ATOM   2932  N   ARG A 189     -29.353  12.344  26.728  1.00 42.57           N  
ATOM   2933  H   ARG A 189     -29.828  11.793  26.027  1.00 42.57           H  
ATOM   2934  CA  ARG A 189     -30.045  13.521  27.269  1.00 42.57           C  
ATOM   2935  HA  ARG A 189     -29.392  14.393  27.250  1.00 42.57           H  
ATOM   2936  C   ARG A 189     -30.362  13.199  28.731  1.00 42.57           C  
ATOM   2937  CB  ARG A 189     -31.345  13.806  26.472  1.00 42.57           C  
ATOM   2938  HB2 ARG A 189     -31.623  12.926  25.892  1.00 42.57           H  
ATOM   2939  HB3 ARG A 189     -32.154  13.994  27.177  1.00 42.57           H  
ATOM   2940  O   ARG A 189     -31.208  12.349  28.995  1.00 42.57           O  
ATOM   2941  CG  ARG A 189     -31.269  15.030  25.543  1.00 42.57           C  
ATOM   2942  HG2 ARG A 189     -31.082  15.918  26.147  1.00 42.57           H  
ATOM   2943  HG3 ARG A 189     -30.452  14.902  24.833  1.00 42.57           H  
ATOM   2944  CD  ARG A 189     -32.596  15.200  24.780  1.00 42.57           C  
ATOM   2945  HD2 ARG A 189     -32.711  14.357  24.098  1.00 42.57           H  
ATOM   2946  HD3 ARG A 189     -33.414  15.181  25.499  1.00 42.57           H  
ATOM   2947  NE  ARG A 189     -32.659  16.471  24.026  1.00 42.57           N  
ATOM   2948  HE  ARG A 189     -31.958  17.164  24.246  1.00 42.57           H  
ATOM   2949  NH1 ARG A 189     -34.536  16.013  22.772  1.00 42.57           N  
ATOM   2950 HH11 ARG A 189     -34.563  15.078  23.154  1.00 42.57           H  
ATOM   2951 HH12 ARG A 189     -35.203  16.298  22.069  1.00 42.57           H  
ATOM   2952  NH2 ARG A 189     -33.549  18.000  22.582  1.00 42.57           N  
ATOM   2953 HH21 ARG A 189     -32.835  18.669  22.831  1.00 42.57           H  
ATOM   2954 HH22 ARG A 189     -34.244  18.265  21.898  1.00 42.57           H  
ATOM   2955  CZ  ARG A 189     -33.576  16.820  23.134  1.00 42.57           C  
ATOM   2956  N   LEU A 190     -29.645  13.828  29.655  1.00 42.28           N  
ATOM   2957  H   LEU A 190     -28.908  14.447  29.348  1.00 42.28           H  
ATOM   2958  CA  LEU A 190     -30.136  14.023  31.012  1.00 42.28           C  
ATOM   2959  HA  LEU A 190     -30.479  13.082  31.443  1.00 42.28           H  
ATOM   2960  C   LEU A 190     -31.338  14.969  30.883  1.00 42.28           C  
ATOM   2961  CB  LEU A 190     -29.000  14.598  31.884  1.00 42.28           C  
ATOM   2962  HB2 LEU A 190     -29.435  15.083  32.758  1.00 42.28           H  
ATOM   2963  HB3 LEU A 190     -28.482  15.372  31.317  1.00 42.28           H  
ATOM   2964  O   LEU A 190     -31.184  16.101  30.426  1.00 42.28           O  
ATOM   2965  CG  LEU A 190     -27.996  13.524  32.353  1.00 42.28           C  
ATOM   2966  HG  LEU A 190     -27.944  12.726  31.613  1.00 42.28           H  
ATOM   2967  CD1 LEU A 190     -26.590  14.103  32.508  1.00 42.28           C  
ATOM   2968 HD11 LEU A 190     -26.241  14.489  31.550  1.00 42.28           H  
ATOM   2969 HD12 LEU A 190     -25.903  13.329  32.852  1.00 42.28           H  
ATOM   2970 HD13 LEU A 190     -26.606  14.915  33.235  1.00 42.28           H  
ATOM   2971  CD2 LEU A 190     -28.417  12.924  33.695  1.00 42.28           C  
ATOM   2972 HD21 LEU A 190     -28.420  13.697  34.464  1.00 42.28           H  
ATOM   2973 HD22 LEU A 190     -27.728  12.133  33.989  1.00 42.28           H  
ATOM   2974 HD23 LEU A 190     -29.425  12.516  33.619  1.00 42.28           H  
ATOM   2975  N   LYS A 191     -32.532  14.443  31.152  1.00 48.69           N  
ATOM   2976  H   LYS A 191     -32.507  13.502  31.520  1.00 48.69           H  
ATOM   2977  CA  LYS A 191     -33.604  15.233  31.753  1.00 48.69           C  
ATOM   2978  HA  LYS A 191     -33.508  16.290  31.508  1.00 48.69           H  
ATOM   2979  C   LYS A 191     -33.424  15.151  33.260  1.00 48.69           C  
ATOM   2980  CB  LYS A 191     -34.996  14.712  31.375  1.00 48.69           C  
ATOM   2981  HB2 LYS A 191     -34.994  13.622  31.371  1.00 48.69           H  
ATOM   2982  HB3 LYS A 191     -35.686  15.038  32.154  1.00 48.69           H  
ATOM   2983  O   LYS A 191     -32.942  14.082  33.705  1.00 48.69           O  
ATOM   2984  CG  LYS A 191     -35.506  15.252  30.035  1.00 48.69           C  
ATOM   2985  HG2 LYS A 191     -34.921  14.830  29.219  1.00 48.69           H  
ATOM   2986  HG3 LYS A 191     -35.410  16.338  30.025  1.00 48.69           H  
ATOM   2987  CD  LYS A 191     -36.986  14.874  29.882  1.00 48.69           C  
ATOM   2988  HD2 LYS A 191     -37.075  13.787  29.858  1.00 48.69           H  
ATOM   2989  HD3 LYS A 191     -37.530  15.248  30.749  1.00 48.69           H  
ATOM   2990  CE  LYS A 191     -37.594  15.476  28.614  1.00 48.69           C  
ATOM   2991  HE2 LYS A 191     -37.080  15.063  27.746  1.00 48.69           H  
ATOM   2992  HE3 LYS A 191     -37.422  16.552  28.632  1.00 48.69           H  
ATOM   2993  NZ  LYS A 191     -39.052  15.198  28.541  1.00 48.69           N  
ATOM   2994  HZ1 LYS A 191     -39.231  14.204  28.535  1.00 48.69           H  
ATOM   2995  HZ2 LYS A 191     -39.515  15.589  29.349  1.00 48.69           H  
ATOM   2996  HZ3 LYS A 191     -39.464  15.614  27.718  1.00 48.69           H  
ATOM   2997  OXT LYS A 191     -33.793  16.156  33.886  1.00 48.69           O  
TER    2998      LYS A 191                                                       
END   
