# Supplementary material for: A glycan receptor kinase facilitates intracellular accommodation of arbuscular mycorrhiza and symbiotic rhizobia in the legume Lotus japonicus
Source: PLoS Biol. 2023 May 18;21(5):e3002127. doi: 10.1371/journal.pbio.3002127 (PMC10231839; doi:10.1371/journal.pbio.3002127)
Supplement: S1 Information — (ZIP) [file pbio.3002127.s017.zip › HvRLK9_KAE8783007_ecto_24-216_AF2.pdb]

ATOM      1  N   LEU A   1      11.052  38.774   8.607  1.00 42.03           N  
ATOM      2  H   LEU A   1      11.720  38.474   9.303  1.00 42.03           H  
ATOM      3  H2  LEU A   1      10.985  39.782   8.619  1.00 42.03           H  
ATOM      4  H3  LEU A   1      11.370  38.487   7.692  1.00 42.03           H  
ATOM      5  CA  LEU A   1       9.715  38.203   8.886  1.00 42.03           C  
ATOM      6  HA  LEU A   1       9.743  37.117   8.793  1.00 42.03           H  
ATOM      7  C   LEU A   1       8.757  38.733   7.829  1.00 42.03           C  
ATOM      8  CB  LEU A   1       9.249  38.573  10.310  1.00 42.03           C  
ATOM      9  HB2 LEU A   1       8.174  38.411  10.393  1.00 42.03           H  
ATOM     10  HB3 LEU A   1       9.431  39.635  10.470  1.00 42.03           H  
ATOM     11  O   LEU A   1       8.524  39.933   7.797  1.00 42.03           O  
ATOM     12  CG  LEU A   1       9.961  37.755  11.406  1.00 42.03           C  
ATOM     13  HG  LEU A   1      11.015  37.658  11.146  1.00 42.03           H  
ATOM     14  CD1 LEU A   1       9.873  38.458  12.757  1.00 42.03           C  
ATOM     15 HD11 LEU A   1      10.342  39.440  12.707  1.00 42.03           H  
ATOM     16 HD12 LEU A   1      10.387  37.868  13.516  1.00 42.03           H  
ATOM     17 HD13 LEU A   1       8.831  38.576  13.054  1.00 42.03           H  
ATOM     18  CD2 LEU A   1       9.351  36.359  11.531  1.00 42.03           C  
ATOM     19 HD21 LEU A   1       9.884  35.795  12.298  1.00 42.03           H  
ATOM     20 HD22 LEU A   1       8.304  36.428  11.824  1.00 42.03           H  
ATOM     21 HD23 LEU A   1       9.428  35.813  10.591  1.00 42.03           H  
ATOM     22  N   PRO A   2       8.402  37.888   6.857  1.00 40.38           N  
ATOM     23  CA  PRO A   2       7.009  37.449   6.714  1.00 40.38           C  
ATOM     24  HA  PRO A   2       6.411  37.755   7.573  1.00 40.38           H  
ATOM     25  C   PRO A   2       6.983  35.909   6.609  1.00 40.38           C  
ATOM     26  CB  PRO A   2       6.501  38.171   5.463  1.00 40.38           C  
ATOM     27  HB2 PRO A   2       6.132  39.158   5.743  1.00 40.38           H  
ATOM     28  HB3 PRO A   2       5.716  37.607   4.960  1.00 40.38           H  
ATOM     29  O   PRO A   2       7.858  35.313   5.998  1.00 40.38           O  
ATOM     30  CG  PRO A   2       7.740  38.328   4.578  1.00 40.38           C  
ATOM     31  HG2 PRO A   2       7.736  37.574   3.791  1.00 40.38           H  
ATOM     32  HG3 PRO A   2       7.774  39.327   4.143  1.00 40.38           H  
ATOM     33  CD  PRO A   2       8.930  38.094   5.508  1.00 40.38           C  
ATOM     34  HD2 PRO A   2       9.594  38.958   5.473  1.00 40.38           H  
ATOM     35  HD3 PRO A   2       9.477  37.208   5.186  1.00 40.38           H  
ATOM     36  N   GLY A   3       6.128  35.177   7.319  1.00 36.56           N  
ATOM     37  H   GLY A   3       6.477  34.239   7.455  1.00 36.56           H  
ATOM     38  CA  GLY A   3       4.678  35.230   7.174  1.00 36.56           C  
ATOM     39  HA2 GLY A   3       4.349  36.247   6.958  1.00 36.56           H  
ATOM     40  HA3 GLY A   3       4.196  34.885   8.089  1.00 36.56           H  
ATOM     41  C   GLY A   3       4.271  34.320   6.012  1.00 36.56           C  
ATOM     42  O   GLY A   3       3.985  34.820   4.932  1.00 36.56           O  
ATOM     43  N   ARG A   4       4.297  32.991   6.195  1.00 39.41           N  
ATOM     44  H   ARG A   4       4.582  32.614   7.087  1.00 39.41           H  
ATOM     45  CA  ARG A   4       3.784  32.050   5.187  1.00 39.41           C  
ATOM     46  HA  ARG A   4       3.105  32.612   4.546  1.00 39.41           H  
ATOM     47  C   ARG A   4       2.928  30.967   5.844  1.00 39.41           C  
ATOM     48  CB  ARG A   4       4.906  31.527   4.264  1.00 39.41           C  
ATOM     49  HB2 ARG A   4       5.143  30.489   4.498  1.00 39.41           H  
ATOM     50  HB3 ARG A   4       5.807  32.124   4.407  1.00 39.41           H  
ATOM     51  O   ARG A   4       3.427  30.005   6.411  1.00 39.41           O  
ATOM     52  CG  ARG A   4       4.478  31.648   2.788  1.00 39.41           C  
ATOM     53  HG2 ARG A   4       3.606  31.016   2.618  1.00 39.41           H  
ATOM     54  HG3 ARG A   4       4.211  32.683   2.574  1.00 39.41           H  
ATOM     55  CD  ARG A   4       5.599  31.227   1.830  1.00 39.41           C  
ATOM     56  HD2 ARG A   4       6.465  31.869   1.989  1.00 39.41           H  
ATOM     57  HD3 ARG A   4       5.876  30.200   2.068  1.00 39.41           H  
ATOM     58  NE  ARG A   4       5.171  31.323   0.417  1.00 39.41           N  
ATOM     59  HE  ARG A   4       4.430  31.976   0.208  1.00 39.41           H  
ATOM     60  NH1 ARG A   4       6.579  29.723  -0.455  1.00 39.41           N  
ATOM     61 HH11 ARG A   4       6.957  29.544   0.464  1.00 39.41           H  
ATOM     62 HH12 ARG A   4       6.870  29.152  -1.236  1.00 39.41           H  
ATOM     63  NH2 ARG A   4       5.134  30.757  -1.795  1.00 39.41           N  
ATOM     64 HH21 ARG A   4       4.359  31.384  -1.960  1.00 39.41           H  
ATOM     65 HH22 ARG A   4       5.457  30.171  -2.551  1.00 39.41           H  
ATOM     66  CZ  ARG A   4       5.630  30.606  -0.599  1.00 39.41           C  
ATOM     67  N   SER A   5       1.635  31.284   5.823  1.00 35.76           N  
ATOM     68  H   SER A   5       1.458  32.223   5.496  1.00 35.76           H  
ATOM     69  CA  SER A   5       0.440  30.439   5.817  1.00 35.76           C  
ATOM     70  HA  SER A   5      -0.216  30.780   6.619  1.00 35.76           H  
ATOM     71  C   SER A   5       0.658  28.928   5.988  1.00 35.76           C  
ATOM     72  CB  SER A   5      -0.268  30.731   4.486  1.00 35.76           C  
ATOM     73  HB2 SER A   5       0.363  30.390   3.665  1.00 35.76           H  
ATOM     74  HB3 SER A   5      -0.418  31.805   4.380  1.00 35.76           H  
ATOM     75  O   SER A   5       1.204  28.259   5.113  1.00 35.76           O  
ATOM     76  OG  SER A   5      -1.518  30.096   4.378  1.00 35.76           O  
ATOM     77  HG  SER A   5      -2.149  30.420   5.025  1.00 35.76           H  
ATOM     78  N   LEU A   6       0.138  28.407   7.103  1.00 33.45           N  
ATOM     79  H   LEU A   6      -0.246  29.053   7.778  1.00 33.45           H  
ATOM     80  CA  LEU A   6      -0.325  27.028   7.235  1.00 33.45           C  
ATOM     81  HA  LEU A   6       0.479  26.326   7.014  1.00 33.45           H  
ATOM     82  C   LEU A   6      -1.464  26.827   6.226  1.00 33.45           C  
ATOM     83  CB  LEU A   6      -0.837  26.820   8.679  1.00 33.45           C  
ATOM     84  HB2 LEU A   6      -1.489  25.947   8.703  1.00 33.45           H  
ATOM     85  HB3 LEU A   6      -1.458  27.675   8.949  1.00 33.45           H  
ATOM     86  O   LEU A   6      -2.591  27.252   6.473  1.00 33.45           O  
ATOM     87  CG  LEU A   6       0.274  26.636   9.730  1.00 33.45           C  
ATOM     88  HG  LEU A   6       1.176  27.156   9.408  1.00 33.45           H  
ATOM     89  CD1 LEU A   6      -0.150  27.219  11.079  1.00 33.45           C  
ATOM     90 HD11 LEU A   6      -0.336  28.289  10.978  1.00 33.45           H  
ATOM     91 HD12 LEU A   6      -1.060  26.728  11.424  1.00 33.45           H  
ATOM     92 HD13 LEU A   6       0.641  27.065  11.813  1.00 33.45           H  
ATOM     93  CD2 LEU A   6       0.594  25.154   9.927  1.00 33.45           C  
ATOM     94 HD21 LEU A   6       1.406  25.042  10.645  1.00 33.45           H  
ATOM     95 HD22 LEU A   6      -0.284  24.623  10.297  1.00 33.45           H  
ATOM     96 HD23 LEU A   6       0.901  24.714   8.979  1.00 33.45           H  
ATOM     97  N   ALA A   7      -1.167  26.216   5.083  1.00 32.45           N  
ATOM     98  H   ALA A   7      -0.205  25.985   4.883  1.00 32.45           H  
ATOM     99  CA  ALA A   7      -2.193  25.690   4.194  1.00 32.45           C  
ATOM    100  HA  ALA A   7      -3.008  26.410   4.116  1.00 32.45           H  
ATOM    101  C   ALA A   7      -2.754  24.406   4.822  1.00 32.45           C  
ATOM    102  CB  ALA A   7      -1.611  25.498   2.788  1.00 32.45           C  
ATOM    103  HB1 ALA A   7      -1.263  26.454   2.396  1.00 32.45           H  
ATOM    104  HB2 ALA A   7      -2.381  25.102   2.126  1.00 32.45           H  
ATOM    105  HB3 ALA A   7      -0.781  24.792   2.818  1.00 32.45           H  
ATOM    106  O   ALA A   7      -2.353  23.296   4.493  1.00 32.45           O  
ATOM    107  N   THR A   8      -3.661  24.566   5.785  1.00 29.60           N  
ATOM    108  H   THR A   8      -3.853  25.502   6.112  1.00 29.60           H  
ATOM    109  CA  THR A   8      -4.609  23.522   6.173  1.00 29.60           C  
ATOM    110  HA  THR A   8      -4.118  22.549   6.159  1.00 29.60           H  
ATOM    111  C   THR A   8      -5.723  23.504   5.134  1.00 29.60           C  
ATOM    112  CB  THR A   8      -5.177  23.752   7.582  1.00 29.60           C  
ATOM    113  HB  THR A   8      -6.049  23.115   7.727  1.00 29.60           H  
ATOM    114  O   THR A   8      -6.769  24.121   5.315  1.00 29.60           O  
ATOM    115  CG2 THR A   8      -4.157  23.417   8.668  1.00 29.60           C  
ATOM    116 HG21 THR A   8      -4.608  23.576   9.647  1.00 29.60           H  
ATOM    117 HG22 THR A   8      -3.281  24.058   8.566  1.00 29.60           H  
ATOM    118 HG23 THR A   8      -3.856  22.373   8.580  1.00 29.60           H  
ATOM    119  OG1 THR A   8      -5.555  25.101   7.738  1.00 29.60           O  
ATOM    120  HG1 THR A   8      -6.277  25.237   7.120  1.00 29.60           H  
ATOM    121  N   ALA A   9      -5.467  22.837   4.018  1.00 32.02           N  
ATOM    122  H   ALA A   9      -4.535  22.477   3.873  1.00 32.02           H  
ATOM    123  CA  ALA A   9      -6.500  22.315   3.146  1.00 32.02           C  
ATOM    124  HA  ALA A   9      -7.441  22.227   3.689  1.00 32.02           H  
ATOM    125  C   ALA A   9      -6.028  20.920   2.758  1.00 32.02           C  
ATOM    126  CB  ALA A   9      -6.723  23.243   1.946  1.00 32.02           C  
ATOM    127  HB1 ALA A   9      -5.798  23.353   1.381  1.00 32.02           H  
ATOM    128  HB2 ALA A   9      -7.483  22.817   1.292  1.00 32.02           H  
ATOM    129  HB3 ALA A   9      -7.055  24.222   2.292  1.00 32.02           H  
ATOM    130  O   ALA A   9      -5.060  20.760   2.019  1.00 32.02           O  
ATOM    131  N   THR A  10      -6.660  19.907   3.334  1.00 39.62           N  
ATOM    132  H   THR A  10      -7.422  20.093   3.970  1.00 39.62           H  
ATOM    133  CA  THR A  10      -6.628  18.549   2.811  1.00 39.62           C  
ATOM    134  HA  THR A  10      -5.602  18.191   2.732  1.00 39.62           H  
ATOM    135  C   THR A  10      -7.231  18.598   1.408  1.00 39.62           C  
ATOM    136  CB  THR A  10      -7.435  17.615   3.740  1.00 39.62           C  
ATOM    137  HB  THR A  10      -7.813  16.764   3.173  1.00 39.62           H  
ATOM    138  O   THR A  10      -8.432  18.408   1.240  1.00 39.62           O  
ATOM    139  CG2 THR A  10      -6.579  17.087   4.890  1.00 39.62           C  
ATOM    140 HG21 THR A  10      -5.748  16.506   4.490  1.00 39.62           H  
ATOM    141 HG22 THR A  10      -6.190  17.918   5.479  1.00 39.62           H  
ATOM    142 HG23 THR A  10      -7.183  16.443   5.529  1.00 39.62           H  
ATOM    143  OG1 THR A  10      -8.512  18.306   4.348  1.00 39.62           O  
ATOM    144  HG1 THR A  10      -9.296  17.764   4.232  1.00 39.62           H  
ATOM    145  N   GLU A  11      -6.421  18.914   0.393  1.00 50.00           N  
ATOM    146  H   GLU A  11      -5.484  19.233   0.594  1.00 50.00           H  
ATOM    147  CA  GLU A  11      -6.749  18.588  -0.994  1.00 50.00           C  
ATOM    148  HA  GLU A  11      -7.733  18.985  -1.246  1.00 50.00           H  
ATOM    149  C   GLU A  11      -6.831  17.062  -1.058  1.00 50.00           C  
ATOM    150  CB  GLU A  11      -5.728  19.168  -1.995  1.00 50.00           C  
ATOM    151  HB2 GLU A  11      -5.792  18.596  -2.921  1.00 50.00           H  
ATOM    152  HB3 GLU A  11      -4.720  19.065  -1.592  1.00 50.00           H  
ATOM    153  O   GLU A  11      -5.835  16.358  -1.226  1.00 50.00           O  
ATOM    154  CG  GLU A  11      -6.020  20.640  -2.336  1.00 50.00           C  
ATOM    155  HG2 GLU A  11      -7.059  20.720  -2.654  1.00 50.00           H  
ATOM    156  HG3 GLU A  11      -5.902  21.240  -1.434  1.00 50.00           H  
ATOM    157  CD  GLU A  11      -5.106  21.199  -3.443  1.00 50.00           C  
ATOM    158  OE1 GLU A  11      -5.601  22.041  -4.229  1.00 50.00           O  
ATOM    159  OE2 GLU A  11      -3.911  20.829  -3.468  1.00 50.00           O  
ATOM    160  N   GLN A  12      -8.028  16.535  -0.789  1.00 55.91           N  
ATOM    161  H   GLN A  12      -8.774  17.158  -0.514  1.00 55.91           H  
ATOM    162  CA  GLN A  12      -8.323  15.126  -0.977  1.00 55.91           C  
ATOM    163  HA  GLN A  12      -7.650  14.534  -0.356  1.00 55.91           H  
ATOM    164  C   GLN A  12      -8.047  14.794  -2.440  1.00 55.91           C  
ATOM    165  CB  GLN A  12      -9.776  14.804  -0.596  1.00 55.91           C  
ATOM    166  HB2 GLN A  12     -10.075  13.887  -1.103  1.00 55.91           H  
ATOM    167  HB3 GLN A  12     -10.429  15.607  -0.937  1.00 55.91           H  
ATOM    168  O   GLN A  12      -8.582  15.433  -3.352  1.00 55.91           O  
ATOM    169  CG  GLN A  12      -9.949  14.582   0.913  1.00 55.91           C  
ATOM    170  HG2 GLN A  12      -9.641  15.477   1.454  1.00 55.91           H  
ATOM    171  HG3 GLN A  12      -9.311  13.754   1.225  1.00 55.91           H  
ATOM    172  CD  GLN A  12     -11.397  14.268   1.285  1.00 55.91           C  
ATOM    173  NE2 GLN A  12     -11.643  13.385   2.228  1.00 55.91           N  
ATOM    174 HE21 GLN A  12     -10.894  12.903   2.706  1.00 55.91           H  
ATOM    175 HE22 GLN A  12     -12.618  13.269   2.464  1.00 55.91           H  
ATOM    176  OE1 GLN A  12     -12.341  14.818   0.749  1.00 55.91           O  
ATOM    177  N   TRP A  13      -7.186  13.802  -2.645  1.00 73.70           N  
ATOM    178  H   TRP A  13      -6.765  13.343  -1.850  1.00 73.70           H  
ATOM    179  CA  TRP A  13      -6.844  13.325  -3.974  1.00 73.70           C  
ATOM    180  HA  TRP A  13      -6.430  14.162  -4.536  1.00 73.70           H  
ATOM    181  C   TRP A  13      -8.092  12.858  -4.703  1.00 73.70           C  
ATOM    182  CB  TRP A  13      -5.774  12.237  -3.892  1.00 73.70           C  
ATOM    183  HB2 TRP A  13      -5.805  11.632  -4.798  1.00 73.70           H  
ATOM    184  HB3 TRP A  13      -5.961  11.582  -3.041  1.00 73.70           H  
ATOM    185  O   TRP A  13      -8.959  12.189  -4.133  1.00 73.70           O  
ATOM    186  CG  TRP A  13      -4.422  12.847  -3.790  1.00 73.70           C  
ATOM    187  CD1 TRP A  13      -3.951  13.502  -2.709  1.00 73.70           C  
ATOM    188  HD1 TRP A  13      -4.472  13.619  -1.771  1.00 73.70           H  
ATOM    189  CD2 TRP A  13      -3.470  13.098  -4.868  1.00 73.70           C  
ATOM    190  CE2 TRP A  13      -2.429  13.919  -4.359  1.00 73.70           C  
ATOM    191  CE3 TRP A  13      -3.418  12.787  -6.243  1.00 73.70           C  
ATOM    192  HE3 TRP A  13      -4.181  12.150  -6.666  1.00 73.70           H  
ATOM    193  NE1 TRP A  13      -2.793  14.154  -3.060  1.00 73.70           N  
ATOM    194  HE1 TRP A  13      -2.324  14.823  -2.465  1.00 73.70           H  
ATOM    195  CH2 TRP A  13      -1.370  14.081  -6.519  1.00 73.70           C  
ATOM    196  HH2 TRP A  13      -0.618  14.515  -7.160  1.00 73.70           H  
ATOM    197  CZ2 TRP A  13      -1.396  14.412  -5.161  1.00 73.70           C  
ATOM    198  HZ2 TRP A  13      -0.685  15.128  -4.775  1.00 73.70           H  
ATOM    199  CZ3 TRP A  13      -2.372  13.260  -7.058  1.00 73.70           C  
ATOM    200  HZ3 TRP A  13      -2.350  12.997  -8.105  1.00 73.70           H  
ATOM    201  N   GLN A  14      -8.183  13.254  -5.968  1.00 82.71           N  
ATOM    202  H   GLN A  14      -7.410  13.755  -6.382  1.00 82.71           H  
ATOM    203  CA  GLN A  14      -9.300  12.877  -6.813  1.00 82.71           C  
ATOM    204  HA  GLN A  14     -10.205  12.974  -6.214  1.00 82.71           H  
ATOM    205  C   GLN A  14      -9.141  11.415  -7.254  1.00 82.71           C  
ATOM    206  CB  GLN A  14      -9.423  13.833  -8.007  1.00 82.71           C  
ATOM    207  HB2 GLN A  14      -8.493  13.825  -8.575  1.00 82.71           H  
ATOM    208  HB3 GLN A  14     -10.221  13.482  -8.662  1.00 82.71           H  
ATOM    209  O   GLN A  14      -8.017  10.987  -7.538  1.00 82.71           O  
ATOM    210  CG  GLN A  14      -9.737  15.276  -7.572  1.00 82.71           C  
ATOM    211  HG2 GLN A  14      -9.805  15.905  -8.460  1.00 82.71           H  
ATOM    212  HG3 GLN A  14      -8.921  15.659  -6.959  1.00 82.71           H  
ATOM    213  CD  GLN A  14     -11.053  15.393  -6.807  1.00 82.71           C  
ATOM    214  NE2 GLN A  14     -11.065  16.018  -5.651  1.00 82.71           N  
ATOM    215 HE21 GLN A  14     -10.200  16.286  -5.203  1.00 82.71           H  
ATOM    216 HE22 GLN A  14     -11.949  16.037  -5.164  1.00 82.71           H  
ATOM    217  OE1 GLN A  14     -12.090  14.904  -7.221  1.00 82.71           O  
ATOM    218  N   PRO A  15     -10.241  10.649  -7.329  1.00 92.84           N  
ATOM    219  CA  PRO A  15     -10.220   9.310  -7.899  1.00 92.84           C  
ATOM    220  HA  PRO A  15      -9.595   8.675  -7.270  1.00 92.84           H  
ATOM    221  C   PRO A  15      -9.648   9.312  -9.318  1.00 92.84           C  
ATOM    222  CB  PRO A  15     -11.674   8.819  -7.874  1.00 92.84           C  
ATOM    223  HB2 PRO A  15     -12.148   9.019  -8.835  1.00 92.84           H  
ATOM    224  HB3 PRO A  15     -11.741   7.759  -7.631  1.00 92.84           H  
ATOM    225  O   PRO A  15      -9.832  10.276 -10.067  1.00 92.84           O  
ATOM    226  CG  PRO A  15     -12.334   9.689  -6.803  1.00 92.84           C  
ATOM    227  HG2 PRO A  15     -12.180   9.250  -5.817  1.00 92.84           H  
ATOM    228  HG3 PRO A  15     -13.398   9.838  -6.988  1.00 92.84           H  
ATOM    229  CD  PRO A  15     -11.583  11.006  -6.899  1.00 92.84           C  
ATOM    230  HD2 PRO A  15     -11.584  11.489  -5.922  1.00 92.84           H  
ATOM    231  HD3 PRO A  15     -12.049  11.648  -7.647  1.00 92.84           H  
ATOM    232  N   MET A  16      -8.987   8.220  -9.712  1.00 93.16           N  
ATOM    233  H   MET A  16      -8.890   7.439  -9.079  1.00 93.16           H  
ATOM    234  CA  MET A  16      -8.599   8.040 -11.110  1.00 93.16           C  
ATOM    235  HA  MET A  16      -7.989   8.891 -11.411  1.00 93.16           H  
ATOM    236  C   MET A  16      -9.871   8.015 -11.959  1.00 93.16           C  
ATOM    237  CB  MET A  16      -7.768   6.762 -11.284  1.00 93.16           C  
ATOM    238  HB2 MET A  16      -8.346   5.897 -10.960  1.00 93.16           H  
ATOM    239  HB3 MET A  16      -6.878   6.834 -10.659  1.00 93.16           H  
ATOM    240  O   MET A  16     -10.754   7.189 -11.725  1.00 93.16           O  
ATOM    241  CG  MET A  16      -7.336   6.570 -12.745  1.00 93.16           C  
ATOM    242  HG2 MET A  16      -6.807   7.462 -13.081  1.00 93.16           H  
ATOM    243  HG3 MET A  16      -8.228   6.458 -13.361  1.00 93.16           H  
ATOM    244  SD  MET A  16      -6.280   5.126 -13.045  1.00 93.16           S  
ATOM    245  CE  MET A  16      -4.738   5.712 -12.312  1.00 93.16           C  
ATOM    246  HE1 MET A  16      -4.902   5.870 -11.246  1.00 93.16           H  
ATOM    247  HE2 MET A  16      -4.436   6.650 -12.777  1.00 93.16           H  
ATOM    248  HE3 MET A  16      -3.958   4.964 -12.455  1.00 93.16           H  
ATOM    249  N   GLN A  17      -9.974   8.935 -12.916  1.00 91.52           N  
ATOM    250  H   GLN A  17      -9.231   9.610 -13.033  1.00 91.52           H  
ATOM    251  CA  GLN A  17     -11.157   9.040 -13.763  1.00 91.52           C  
ATOM    252  HA  GLN A  17     -12.031   9.056 -13.113  1.00 91.52           H  
ATOM    253  C   GLN A  17     -11.288   7.820 -14.677  1.00 91.52           C  
ATOM    254  CB  GLN A  17     -11.143  10.343 -14.575  1.00 91.52           C  
ATOM    255  HB2 GLN A  17     -10.211  10.420 -15.135  1.00 91.52           H  
ATOM    256  HB3 GLN A  17     -11.971  10.318 -15.283  1.00 91.52           H  
ATOM    257  O   GLN A  17     -10.299   7.292 -15.187  1.00 91.52           O  
ATOM    258  CG  GLN A  17     -11.317  11.576 -13.676  1.00 91.52           C  
ATOM    259  HG2 GLN A  17     -12.196  11.427 -13.048  1.00 91.52           H  
ATOM    260  HG3 GLN A  17     -10.451  11.688 -13.024  1.00 91.52           H  
ATOM    261  CD  GLN A  17     -11.504  12.868 -14.466  1.00 91.52           C  
ATOM    262  NE2 GLN A  17     -12.157  13.856 -13.894  1.00 91.52           N  
ATOM    263 HE21 GLN A  17     -12.273  14.688 -14.454  1.00 91.52           H  
ATOM    264 HE22 GLN A  17     -12.530  13.749 -12.962  1.00 91.52           H  
ATOM    265  OE1 GLN A  17     -11.070  13.032 -15.595  1.00 91.52           O  
ATOM    266  N   CYS A  18     -12.527   7.411 -14.917  1.00 91.77           N  
ATOM    267  H   CYS A  18     -13.289   7.904 -14.473  1.00 91.77           H  
ATOM    268  CA  CYS A  18     -12.891   6.403 -15.905  1.00 91.77           C  
ATOM    269  HA  CYS A  18     -12.028   6.181 -16.533  1.00 91.77           H  
ATOM    270  C   CYS A  18     -13.988   6.947 -16.828  1.00 91.77           C  
ATOM    271  CB  CYS A  18     -13.296   5.112 -15.191  1.00 91.77           C  
ATOM    272  HB2 CYS A  18     -12.415   4.708 -14.692  1.00 91.77           H  
ATOM    273  HB3 CYS A  18     -13.625   4.382 -15.931  1.00 91.77           H  
ATOM    274  O   CYS A  18     -14.655   7.931 -16.509  1.00 91.77           O  
ATOM    275  SG  CYS A  18     -14.602   5.318 -13.959  1.00 91.77           S  
ATOM    276  N   ASP A  19     -14.150   6.332 -17.999  1.00 82.14           N  
ATOM    277  H   ASP A  19     -13.636   5.482 -18.184  1.00 82.14           H  
ATOM    278  CA  ASP A  19     -15.173   6.737 -18.965  1.00 82.14           C  
ATOM    279  HA  ASP A  19     -15.175   7.825 -19.041  1.00 82.14           H  
ATOM    280  C   ASP A  19     -16.564   6.291 -18.480  1.00 82.14           C  
ATOM    281  CB  ASP A  19     -14.805   6.166 -20.347  1.00 82.14           C  
ATOM    282  HB2 ASP A  19     -14.872   5.078 -20.311  1.00 82.14           H  
ATOM    283  HB3 ASP A  19     -13.770   6.429 -20.563  1.00 82.14           H  
ATOM    284  O   ASP A  19     -16.729   5.159 -18.025  1.00 82.14           O  
ATOM    285  CG  ASP A  19     -15.674   6.672 -21.506  1.00 82.14           C  
ATOM    286  OD1 ASP A  19     -16.724   7.302 -21.246  1.00 82.14           O  
ATOM    287  OD2 ASP A  19     -15.303   6.380 -22.661  1.00 82.14           O  
ATOM    288  N   ALA A  20     -17.589   7.128 -18.635  1.00 65.10           N  
ATOM    289  H   ALA A  20     -17.418   7.981 -19.148  1.00 65.10           H  
ATOM    290  CA  ALA A  20     -18.976   6.742 -18.379  1.00 65.10           C  
ATOM    291  HA  ALA A  20     -19.056   6.405 -17.345  1.00 65.10           H  
ATOM    292  C   ALA A  20     -19.435   5.587 -19.296  1.00 65.10           C  
ATOM    293  CB  ALA A  20     -19.862   7.980 -18.552  1.00 65.10           C  
ATOM    294  HB1 ALA A  20     -19.792   8.353 -19.574  1.00 65.10           H  
ATOM    295  HB2 ALA A  20     -20.897   7.719 -18.333  1.00 65.10           H  
ATOM    296  HB3 ALA A  20     -19.545   8.759 -17.858  1.00 65.10           H  
ATOM    297  O   ALA A  20     -20.253   4.759 -18.902  1.00 65.10           O  
ATOM    298  N   ALA A  21     -18.865   5.452 -20.501  1.00 69.61           N  
ATOM    299  H   ALA A  21     -18.201   6.150 -20.806  1.00 69.61           H  
ATOM    300  CA  ALA A  21     -19.091   4.273 -21.347  1.00 69.61           C  
ATOM    301  HA  ALA A  21     -20.166   4.130 -21.459  1.00 69.61           H  
ATOM    302  C   ALA A  21     -18.521   2.978 -20.732  1.00 69.61           C  
ATOM    303  CB  ALA A  21     -18.492   4.539 -22.730  1.00 69.61           C  
ATOM    304  HB1 ALA A  21     -18.724   3.708 -23.397  1.00 69.61           H  
ATOM    305  HB2 ALA A  21     -18.905   5.458 -23.145  1.00 69.61           H  
ATOM    306  HB3 ALA A  21     -17.409   4.641 -22.655  1.00 69.61           H  
ATOM    307  O   ALA A  21     -18.902   1.877 -21.127  1.00 69.61           O  
ATOM    308  N   SER A  22     -17.619   3.113 -19.756  1.00 69.46           N  
ATOM    309  H   SER A  22     -17.397   4.053 -19.459  1.00 69.46           H  
ATOM    310  CA  SER A  22     -17.008   2.029 -18.993  1.00 69.46           C  
ATOM    311  HA  SER A  22     -17.178   1.103 -19.542  1.00 69.46           H  
ATOM    312  C   SER A  22     -17.663   1.811 -17.623  1.00 69.46           C  
ATOM    313  CB  SER A  22     -15.484   2.218 -18.929  1.00 69.46           C  
ATOM    314  HB2 SER A  22     -15.019   1.274 -18.644  1.00 69.46           H  
ATOM    315  HB3 SER A  22     -15.122   2.469 -19.926  1.00 69.46           H  
ATOM    316  O   SER A  22     -17.072   1.142 -16.782  1.00 69.46           O  
ATOM    317  OG  SER A  22     -15.046   3.213 -18.025  1.00 69.46           O  
ATOM    318  HG  SER A  22     -15.705   3.908 -17.970  1.00 69.46           H  
ATOM    319  N   LEU A  23     -18.880   2.319 -17.380  1.00 68.28           N  
ATOM    320  H   LEU A  23     -19.318   2.907 -18.075  1.00 68.28           H  
ATOM    321  CA  LEU A  23     -19.641   1.987 -16.167  1.00 68.28           C  
ATOM    322  HA  LEU A  23     -19.086   2.350 -15.302  1.00 68.28           H  
ATOM    323  C   LEU A  23     -19.764   0.457 -16.031  1.00 68.28           C  
ATOM    324  CB  LEU A  23     -21.022   2.676 -16.198  1.00 68.28           C  
ATOM    325  HB2 LEU A  23     -21.461   2.520 -17.183  1.00 68.28           H  
ATOM    326  HB3 LEU A  23     -21.673   2.199 -15.466  1.00 68.28           H  
ATOM    327  O   LEU A  23     -20.251  -0.221 -16.940  1.00 68.28           O  
ATOM    328  CG  LEU A  23     -20.980   4.187 -15.890  1.00 68.28           C  
ATOM    329  HG  LEU A  23     -20.175   4.655 -16.456  1.00 68.28           H  
ATOM    330  CD1 LEU A  23     -22.312   4.836 -16.278  1.00 68.28           C  
ATOM    331 HD11 LEU A  23     -22.504   4.672 -17.339  1.00 68.28           H  
ATOM    332 HD12 LEU A  23     -23.121   4.410 -15.684  1.00 68.28           H  
ATOM    333 HD13 LEU A  23     -22.256   5.909 -16.097  1.00 68.28           H  
ATOM    334  CD2 LEU A  23     -20.723   4.475 -14.411  1.00 68.28           C  
ATOM    335 HD21 LEU A  23     -20.699   5.551 -14.244  1.00 68.28           H  
ATOM    336 HD22 LEU A  23     -21.504   4.033 -13.791  1.00 68.28           H  
ATOM    337 HD23 LEU A  23     -19.757   4.073 -14.106  1.00 68.28           H  
ATOM    338  N   ASN A  24     -19.316  -0.083 -14.891  1.00 67.03           N  
ATOM    339  H   ASN A  24     -18.996   0.562 -14.183  1.00 67.03           H  
ATOM    340  CA  ASN A  24     -19.125  -1.518 -14.601  1.00 67.03           C  
ATOM    341  HA  ASN A  24     -18.926  -1.564 -13.530  1.00 67.03           H  
ATOM    342  C   ASN A  24     -17.905  -2.203 -15.252  1.00 67.03           C  
ATOM    343  CB  ASN A  24     -20.410  -2.336 -14.828  1.00 67.03           C  
ATOM    344  HB2 ASN A  24     -20.549  -2.512 -15.895  1.00 67.03           H  
ATOM    345  HB3 ASN A  24     -20.302  -3.308 -14.347  1.00 67.03           H  
ATOM    346  O   ASN A  24     -17.761  -3.425 -15.149  1.00 67.03           O  
ATOM    347  CG  ASN A  24     -21.644  -1.682 -14.256  1.00 67.03           C  
ATOM    348  ND2 ASN A  24     -22.545  -1.228 -15.092  1.00 67.03           N  
ATOM    349 HD21 ASN A  24     -22.274  -1.127 -16.060  1.00 67.03           H  
ATOM    350 HD22 ASN A  24     -23.291  -0.695 -14.669  1.00 67.03           H  
ATOM    351  OD1 ASN A  24     -21.812  -1.569 -13.060  1.00 67.03           O  
ATOM    352  N   ALA A  25     -16.997  -1.464 -15.892  1.00 82.38           N  
ATOM    353  H   ALA A  25     -17.145  -0.468 -15.981  1.00 82.38           H  
ATOM    354  CA  ALA A  25     -15.694  -1.998 -16.263  1.00 82.38           C  
ATOM    355  HA  ALA A  25     -15.850  -2.935 -16.798  1.00 82.38           H  
ATOM    356  C   ALA A  25     -14.891  -2.287 -14.995  1.00 82.38           C  
ATOM    357  CB  ALA A  25     -14.947  -1.043 -17.197  1.00 82.38           C  
ATOM    358  HB1 ALA A  25     -14.755  -0.100 -16.685  1.00 82.38           H  
ATOM    359  HB2 ALA A  25     -13.995  -1.483 -17.493  1.00 82.38           H  
ATOM    360  HB3 ALA A  25     -15.550  -0.862 -18.086  1.00 82.38           H  
ATOM    361  O   ALA A  25     -14.820  -1.457 -14.085  1.00 82.38           O  
ATOM    362  N   SER A  26     -14.281  -3.472 -14.954  1.00 89.04           N  
ATOM    363  H   SER A  26     -14.369  -4.095 -15.744  1.00 89.04           H  
ATOM    364  CA  SER A  26     -13.429  -3.886 -13.850  1.00 89.04           C  
ATOM    365  HA  SER A  26     -13.335  -3.023 -13.191  1.00 89.04           H  
ATOM    366  C   SER A  26     -12.028  -4.246 -14.325  1.00 89.04           C  
ATOM    367  CB  SER A  26     -14.068  -5.019 -13.043  1.00 89.04           C  
ATOM    368  HB2 SER A  26     -15.066  -4.718 -12.726  1.00 89.04           H  
ATOM    369  HB3 SER A  26     -14.145  -5.913 -13.662  1.00 89.04           H  
ATOM    370  O   SER A  26     -11.851  -4.838 -15.391  1.00 89.04           O  
ATOM    371  OG  SER A  26     -13.278  -5.296 -11.901  1.00 89.04           O  
ATOM    372  HG  SER A  26     -13.137  -4.464 -11.445  1.00 89.04           H  
ATOM    373  N   CYS A  27     -11.027  -3.908 -13.517  1.00 92.42           N  
ATOM    374  H   CYS A  27     -11.257  -3.421 -12.662  1.00 92.42           H  
ATOM    375  CA  CYS A  27      -9.648  -4.335 -13.704  1.00 92.42           C  
ATOM    376  HA  CYS A  27      -9.629  -5.144 -14.434  1.00 92.42           H  
ATOM    377  C   CYS A  27      -9.067  -4.886 -12.394  1.00 92.42           C  
ATOM    378  CB  CYS A  27      -8.819  -3.176 -14.271  1.00 92.42           C  
ATOM    379  HB2 CYS A  27      -7.960  -3.591 -14.799  1.00 92.42           H  
ATOM    380  HB3 CYS A  27      -9.417  -2.623 -14.995  1.00 92.42           H  
ATOM    381  O   CYS A  27      -9.616  -4.685 -11.311  1.00 92.42           O  
ATOM    382  SG  CYS A  27      -8.181  -2.037 -13.020  1.00 92.42           S  
ATOM    383  N   SER A  28      -7.933  -5.582 -12.483  1.00 93.70           N  
ATOM    384  H   SER A  28      -7.466  -5.618 -13.378  1.00 93.70           H  
ATOM    385  CA  SER A  28      -7.149  -5.918 -11.290  1.00 93.70           C  
ATOM    386  HA  SER A  28      -7.818  -6.138 -10.459  1.00 93.70           H  
ATOM    387  C   SER A  28      -6.275  -4.727 -10.893  1.00 93.70           C  
ATOM    388  CB  SER A  28      -6.294  -7.162 -11.538  1.00 93.70           C  
ATOM    389  HB2 SER A  28      -5.666  -7.352 -10.667  1.00 93.70           H  
ATOM    390  HB3 SER A  28      -5.655  -7.000 -12.406  1.00 93.70           H  
ATOM    391  O   SER A  28      -5.510  -4.227 -11.715  1.00 93.70           O  
ATOM    392  OG  SER A  28      -7.140  -8.278 -11.761  1.00 93.70           O  
ATOM    393  HG  SER A  28      -7.862  -7.974 -12.316  1.00 93.70           H  
ATOM    394  N   SER A  29      -6.372  -4.311  -9.633  1.00 97.05           N  
ATOM    395  H   SER A  29      -7.023  -4.782  -9.021  1.00 97.05           H  
ATOM    396  CA  SER A  29      -5.567  -3.247  -9.021  1.00 97.05           C  
ATOM    397  HA  SER A  29      -4.771  -2.940  -9.700  1.00 97.05           H  
ATOM    398  C   SER A  29      -4.933  -3.765  -7.730  1.00 97.05           C  
ATOM    399  CB  SER A  29      -6.462  -2.028  -8.755  1.00 97.05           C  
ATOM    400  HB2 SER A  29      -7.224  -2.302  -8.025  1.00 97.05           H  
ATOM    401  HB3 SER A  29      -6.956  -1.754  -9.687  1.00 97.05           H  
ATOM    402  O   SER A  29      -5.297  -4.829  -7.224  1.00 97.05           O  
ATOM    403  OG  SER A  29      -5.759  -0.890  -8.280  1.00 97.05           O  
ATOM    404  HG  SER A  29      -5.345  -1.082  -7.435  1.00 97.05           H  
ATOM    405  N   TYR A  30      -3.996  -3.003  -7.173  1.00 98.07           N  
ATOM    406  H   TYR A  30      -3.680  -2.181  -7.668  1.00 98.07           H  
ATOM    407  CA  TYR A  30      -3.382  -3.288  -5.881  1.00 98.07           C  
ATOM    408  HA  TYR A  30      -3.864  -4.156  -5.430  1.00 98.07           H  
ATOM    409  C   TYR A  30      -3.565  -2.114  -4.922  1.00 98.07           C  
ATOM    410  CB  TYR A  30      -1.902  -3.633  -6.072  1.00 98.07           C  
ATOM    411  HB2 TYR A  30      -1.437  -3.753  -5.094  1.00 98.07           H  
ATOM    412  HB3 TYR A  30      -1.414  -2.796  -6.573  1.00 98.07           H  
ATOM    413  O   TYR A  30      -3.474  -0.952  -5.317  1.00 98.07           O  
ATOM    414  CG  TYR A  30      -1.666  -4.888  -6.887  1.00 98.07           C  
ATOM    415  CD1 TYR A  30      -1.451  -6.127  -6.250  1.00 98.07           C  
ATOM    416  HD1 TYR A  30      -1.457  -6.188  -5.172  1.00 98.07           H  
ATOM    417  CD2 TYR A  30      -1.667  -4.811  -8.292  1.00 98.07           C  
ATOM    418  HD2 TYR A  30      -1.816  -3.860  -8.780  1.00 98.07           H  
ATOM    419  CE1 TYR A  30      -1.206  -7.282  -7.020  1.00 98.07           C  
ATOM    420  HE1 TYR A  30      -1.009  -8.229  -6.540  1.00 98.07           H  
ATOM    421  CE2 TYR A  30      -1.447  -5.966  -9.061  1.00 98.07           C  
ATOM    422  HE2 TYR A  30      -1.447  -5.898 -10.139  1.00 98.07           H  
ATOM    423  OH  TYR A  30      -0.950  -8.299  -9.186  1.00 98.07           O  
ATOM    424  HH  TYR A  30      -0.853  -8.032 -10.104  1.00 98.07           H  
ATOM    425  CZ  TYR A  30      -1.201  -7.200  -8.429  1.00 98.07           C  
ATOM    426  N   LEU A  31      -3.791  -2.423  -3.649  1.00 98.40           N  
ATOM    427  H   LEU A  31      -3.915  -3.395  -3.406  1.00 98.40           H  
ATOM    428  CA  LEU A  31      -3.782  -1.454  -2.557  1.00 98.40           C  
ATOM    429  HA  LEU A  31      -3.786  -0.438  -2.952  1.00 98.40           H  
ATOM    430  C   LEU A  31      -2.500  -1.639  -1.748  1.00 98.40           C  
ATOM    431  CB  LEU A  31      -5.034  -1.635  -1.682  1.00 98.40           C  
ATOM    432  HB2 LEU A  31      -4.976  -2.606  -1.190  1.00 98.40           H  
ATOM    433  HB3 LEU A  31      -5.026  -0.870  -0.905  1.00 98.40           H  
ATOM    434  O   LEU A  31      -2.172  -2.767  -1.370  1.00 98.40           O  
ATOM    435  CG  LEU A  31      -6.371  -1.564  -2.442  1.00 98.40           C  
ATOM    436  HG  LEU A  31      -6.412  -2.391  -3.151  1.00 98.40           H  
ATOM    437  CD1 LEU A  31      -7.521  -1.730  -1.456  1.00 98.40           C  
ATOM    438 HD11 LEU A  31      -7.497  -0.917  -0.731  1.00 98.40           H  
ATOM    439 HD12 LEU A  31      -8.470  -1.704  -1.990  1.00 98.40           H  
ATOM    440 HD13 LEU A  31      -7.435  -2.689  -0.946  1.00 98.40           H  
ATOM    441  CD2 LEU A  31      -6.584  -0.256  -3.205  1.00 98.40           C  
ATOM    442 HD21 LEU A  31      -7.548  -0.278  -3.713  1.00 98.40           H  
ATOM    443 HD22 LEU A  31      -6.585   0.594  -2.521  1.00 98.40           H  
ATOM    444 HD23 LEU A  31      -5.809  -0.116  -3.959  1.00 98.40           H  
ATOM    445  N   TYR A  32      -1.783  -0.548  -1.473  1.00 97.96           N  
ATOM    446  H   TYR A  32      -2.087   0.350  -1.820  1.00 97.96           H  
ATOM    447  CA  TYR A  32      -0.686  -0.572  -0.513  1.00 97.96           C  
ATOM    448  HA  TYR A  32      -0.145  -1.514  -0.608  1.00 97.96           H  
ATOM    449  C   TYR A  32      -1.244  -0.475   0.906  1.00 97.96           C  
ATOM    450  CB  TYR A  32       0.300   0.557  -0.793  1.00 97.96           C  
ATOM    451  HB2 TYR A  32      -0.193   1.516  -0.636  1.00 97.96           H  
ATOM    452  HB3 TYR A  32       0.602   0.508  -1.840  1.00 97.96           H  
ATOM    453  O   TYR A  32      -1.785   0.556   1.304  1.00 97.96           O  
ATOM    454  CG  TYR A  32       1.536   0.481   0.081  1.00 97.96           C  
ATOM    455  CD1 TYR A  32       1.540   1.043   1.374  1.00 97.96           C  
ATOM    456  HD1 TYR A  32       0.648   1.516   1.759  1.00 97.96           H  
ATOM    457  CD2 TYR A  32       2.695  -0.140  -0.417  1.00 97.96           C  
ATOM    458  HD2 TYR A  32       2.681  -0.585  -1.401  1.00 97.96           H  
ATOM    459  CE1 TYR A  32       2.706   0.989   2.162  1.00 97.96           C  
ATOM    460  HE1 TYR A  32       2.713   1.406   3.158  1.00 97.96           H  
ATOM    461  CE2 TYR A  32       3.875  -0.152   0.348  1.00 97.96           C  
ATOM    462  HE2 TYR A  32       4.777  -0.604  -0.039  1.00 97.96           H  
ATOM    463  OH  TYR A  32       5.032   0.404   2.354  1.00 97.96           O  
ATOM    464  HH  TYR A  32       4.795   0.349   3.283  1.00 97.96           H  
ATOM    465  CZ  TYR A  32       3.883   0.414   1.635  1.00 97.96           C  
ATOM    466  N   VAL A  33      -1.103  -1.550   1.675  1.00 98.00           N  
ATOM    467  H   VAL A  33      -0.620  -2.350   1.291  1.00 98.00           H  
ATOM    468  CA  VAL A  33      -1.697  -1.676   3.004  1.00 98.00           C  
ATOM    469  HA  VAL A  33      -2.306  -0.794   3.199  1.00 98.00           H  
ATOM    470  C   VAL A  33      -0.617  -1.734   4.070  1.00 98.00           C  
ATOM    471  CB  VAL A  33      -2.649  -2.881   3.083  1.00 98.00           C  
ATOM    472  HB  VAL A  33      -2.104  -3.799   2.864  1.00 98.00           H  
ATOM    473  O   VAL A  33       0.251  -2.607   4.059  1.00 98.00           O  
ATOM    474  CG1 VAL A  33      -3.257  -3.000   4.487  1.00 98.00           C  
ATOM    475 HG11 VAL A  33      -2.494  -3.292   5.209  1.00 98.00           H  
ATOM    476 HG12 VAL A  33      -4.040  -3.758   4.485  1.00 98.00           H  
ATOM    477 HG13 VAL A  33      -3.698  -2.048   4.784  1.00 98.00           H  
ATOM    478  CG2 VAL A  33      -3.786  -2.735   2.063  1.00 98.00           C  
ATOM    479 HG21 VAL A  33      -4.267  -1.764   2.179  1.00 98.00           H  
ATOM    480 HG22 VAL A  33      -3.392  -2.817   1.051  1.00 98.00           H  
ATOM    481 HG23 VAL A  33      -4.531  -3.517   2.208  1.00 98.00           H  
ATOM    482  N   THR A  34      -0.732  -0.835   5.043  1.00 95.77           N  
ATOM    483  H   THR A  34      -1.498  -0.180   4.972  1.00 95.77           H  
ATOM    484  CA  THR A  34      -0.001  -0.889   6.310  1.00 95.77           C  
ATOM    485  HA  THR A  34       0.998  -1.279   6.115  1.00 95.77           H  
ATOM    486  C   THR A  34      -0.745  -1.817   7.287  1.00 95.77           C  
ATOM    487  CB  THR A  34       0.208   0.514   6.903  1.00 95.77           C  
ATOM    488  HB  THR A  34       0.647   0.413   7.896  1.00 95.77           H  
ATOM    489  O   THR A  34      -1.886  -1.526   7.670  1.00 95.77           O  
ATOM    490  CG2 THR A  34       1.159   1.344   6.041  1.00 95.77           C  
ATOM    491 HG21 THR A  34       0.742   1.489   5.044  1.00 95.77           H  
ATOM    492 HG22 THR A  34       2.112   0.824   5.950  1.00 95.77           H  
ATOM    493 HG23 THR A  34       1.336   2.314   6.504  1.00 95.77           H  
ATOM    494  OG1 THR A  34      -0.994   1.260   7.007  1.00 95.77           O  
ATOM    495  HG1 THR A  34      -0.734   2.183   6.975  1.00 95.77           H  
ATOM    496  N   PRO A  35      -0.150  -2.948   7.724  1.00 94.88           N  
ATOM    497  CA  PRO A  35      -0.871  -3.957   8.505  1.00 94.88           C  
ATOM    498  HA  PRO A  35      -1.719  -4.293   7.909  1.00 94.88           H  
ATOM    499  C   PRO A  35      -1.400  -3.472   9.855  1.00 94.88           C  
ATOM    500  CB  PRO A  35       0.121  -5.113   8.687  1.00 94.88           C  
ATOM    501  HB2 PRO A  35       0.759  -4.933   9.552  1.00 94.88           H  
ATOM    502  HB3 PRO A  35      -0.370  -6.082   8.783  1.00 94.88           H  
ATOM    503  O   PRO A  35      -2.454  -3.925  10.297  1.00 94.88           O  
ATOM    504  CG  PRO A  35       0.961  -5.029   7.421  1.00 94.88           C  
ATOM    505  HG2 PRO A  35       0.405  -5.455   6.586  1.00 94.88           H  
ATOM    506  HG3 PRO A  35       1.928  -5.519   7.536  1.00 94.88           H  
ATOM    507  CD  PRO A  35       1.098  -3.522   7.233  1.00 94.88           C  
ATOM    508  HD2 PRO A  35       1.255  -3.315   6.175  1.00 94.88           H  
ATOM    509  HD3 PRO A  35       1.938  -3.146   7.816  1.00 94.88           H  
ATOM    510  N   GLN A  36      -0.695  -2.542  10.509  1.00 92.52           N  
ATOM    511  H   GLN A  36       0.131  -2.181  10.054  1.00 92.52           H  
ATOM    512  CA  GLN A  36      -1.060  -2.000  11.830  1.00 92.52           C  
ATOM    513  HA  GLN A  36      -0.211  -1.418  12.188  1.00 92.52           H  
ATOM    514  C   GLN A  36      -1.280  -3.100  12.891  1.00 92.52           C  
ATOM    515  CB  GLN A  36      -2.249  -1.026  11.709  1.00 92.52           C  
ATOM    516  HB2 GLN A  36      -3.119  -1.559  11.326  1.00 92.52           H  
ATOM    517  HB3 GLN A  36      -2.496  -0.642  12.699  1.00 92.52           H  
ATOM    518  O   GLN A  36      -2.171  -3.008  13.729  1.00 92.52           O  
ATOM    519  CG  GLN A  36      -1.945   0.169  10.796  1.00 92.52           C  
ATOM    520  HG2 GLN A  36      -1.161   0.781  11.242  1.00 92.52           H  
ATOM    521  HG3 GLN A  36      -1.587  -0.184   9.828  1.00 92.52           H  
ATOM    522  CD  GLN A  36      -3.168   1.044  10.564  1.00 92.52           C  
ATOM    523  NE2 GLN A  36      -3.287   1.603   9.382  1.00 92.52           N  
ATOM    524 HE21 GLN A  36      -4.084   2.204   9.231  1.00 92.52           H  
ATOM    525 HE22 GLN A  36      -2.618   1.416   8.649  1.00 92.52           H  
ATOM    526  OE1 GLN A  36      -4.012   1.226  11.425  1.00 92.52           O  
ATOM    527  N   GLY A  37      -0.479  -4.171  12.836  1.00 93.55           N  
ATOM    528  H   GLY A  37       0.211  -4.213  12.100  1.00 93.55           H  
ATOM    529  CA  GLY A  37      -0.562  -5.306  13.764  1.00 93.55           C  
ATOM    530  HA2 GLY A  37      -0.758  -4.934  14.769  1.00 93.55           H  
ATOM    531  HA3 GLY A  37       0.398  -5.823  13.777  1.00 93.55           H  
ATOM    532  C   GLY A  37      -1.642  -6.346  13.437  1.00 93.55           C  
ATOM    533  O   GLY A  37      -1.711  -7.359  14.128  1.00 93.55           O  
ATOM    534  N   ARG A  38      -2.450  -6.137  12.389  1.00 95.36           N  
ATOM    535  H   ARG A  38      -2.338  -5.282  11.863  1.00 95.36           H  
ATOM    536  CA  ARG A  38      -3.455  -7.103  11.915  1.00 95.36           C  
ATOM    537  HA  ARG A  38      -3.970  -7.533  12.775  1.00 95.36           H  
ATOM    538  C   ARG A  38      -2.803  -8.265  11.163  1.00 95.36           C  
ATOM    539  CB  ARG A  38      -4.494  -6.405  11.024  1.00 95.36           C  
ATOM    540  HB2 ARG A  38      -3.979  -5.960  10.172  1.00 95.36           H  
ATOM    541  HB3 ARG A  38      -5.189  -7.151  10.639  1.00 95.36           H  
ATOM    542  O   ARG A  38      -1.810  -8.087  10.458  1.00 95.36           O  
ATOM    543  CG  ARG A  38      -5.304  -5.331  11.769  1.00 95.36           C  
ATOM    544  HG2 ARG A  38      -5.949  -5.824  12.497  1.00 95.36           H  
ATOM    545  HG3 ARG A  38      -4.640  -4.653  12.304  1.00 95.36           H  
ATOM    546  CD  ARG A  38      -6.172  -4.505  10.810  1.00 95.36           C  
ATOM    547  HD2 ARG A  38      -6.855  -3.904  11.410  1.00 95.36           H  
ATOM    548  HD3 ARG A  38      -6.758  -5.178  10.184  1.00 95.36           H  
ATOM    549  NE  ARG A  38      -5.351  -3.610   9.965  1.00 95.36           N  
ATOM    550  HE  ARG A  38      -4.350  -3.736  10.013  1.00 95.36           H  
ATOM    551  NH1 ARG A  38      -7.033  -2.297   9.136  1.00 95.36           N  
ATOM    552 HH11 ARG A  38      -7.289  -1.500   8.571  1.00 95.36           H  
ATOM    553 HH12 ARG A  38      -7.732  -2.850   9.610  1.00 95.36           H  
ATOM    554  NH2 ARG A  38      -4.993  -1.848   8.522  1.00 95.36           N  
ATOM    555 HH21 ARG A  38      -3.994  -1.995   8.491  1.00 95.36           H  
ATOM    556 HH22 ARG A  38      -5.394  -1.060   8.034  1.00 95.36           H  
ATOM    557  CZ  ARG A  38      -5.783  -2.607   9.221  1.00 95.36           C  
ATOM    558  N   SER A  39      -3.400  -9.445  11.273  1.00 96.07           N  
ATOM    559  H   SER A  39      -4.222  -9.490  11.858  1.00 96.07           H  
ATOM    560  CA  SER A  39      -3.049 -10.626  10.480  1.00 96.07           C  
ATOM    561  HA  SER A  39      -1.969 -10.765  10.534  1.00 96.07           H  
ATOM    562  C   SER A  39      -3.432 -10.462   9.005  1.00 96.07           C  
ATOM    563  CB  SER A  39      -3.722 -11.873  11.066  1.00 96.07           C  
ATOM    564  HB2 SER A  39      -3.398 -12.755  10.514  1.00 96.07           H  
ATOM    565  HB3 SER A  39      -3.432 -11.988  12.110  1.00 96.07           H  
ATOM    566  O   SER A  39      -4.328  -9.692   8.651  1.00 96.07           O  
ATOM    567  OG  SER A  39      -5.127 -11.765  10.976  1.00 96.07           O  
ATOM    568  HG  SER A  39      -5.389 -11.094  11.610  1.00 96.07           H  
ATOM    569  N   LEU A  40      -2.802 -11.250   8.124  1.00 96.27           N  
ATOM    570  H   LEU A  40      -2.044 -11.831   8.450  1.00 96.27           H  
ATOM    571  CA  LEU A  40      -3.137 -11.270   6.696  1.00 96.27           C  
ATOM    572  HA  LEU A  40      -2.957 -10.272   6.295  1.00 96.27           H  
ATOM    573  C   LEU A  40      -4.620 -11.606   6.449  1.00 96.27           C  
ATOM    574  CB  LEU A  40      -2.205 -12.272   5.985  1.00 96.27           C  
ATOM    575  HB2 LEU A  40      -2.324 -13.250   6.452  1.00 96.27           H  
ATOM    576  HB3 LEU A  40      -1.173 -11.953   6.128  1.00 96.27           H  
ATOM    577  O   LEU A  40      -5.235 -11.024   5.559  1.00 96.27           O  
ATOM    578  CG  LEU A  40      -2.469 -12.423   4.474  1.00 96.27           C  
ATOM    579  HG  LEU A  40      -3.494 -12.754   4.312  1.00 96.27           H  
ATOM    580  CD1 LEU A  40      -2.246 -11.118   3.715  1.00 96.27           C  
ATOM    581 HD11 LEU A  40      -2.938 -10.350   4.061  1.00 96.27           H  
ATOM    582 HD12 LEU A  40      -2.443 -11.301   2.659  1.00 96.27           H  
ATOM    583 HD13 LEU A  40      -1.219 -10.777   3.843  1.00 96.27           H  
ATOM    584  CD2 LEU A  40      -1.543 -13.484   3.882  1.00 96.27           C  
ATOM    585 HD21 LEU A  40      -1.705 -14.440   4.381  1.00 96.27           H  
ATOM    586 HD22 LEU A  40      -0.502 -13.185   4.003  1.00 96.27           H  
ATOM    587 HD23 LEU A  40      -1.753 -13.606   2.819  1.00 96.27           H  
ATOM    588  N   SER A  41      -5.207 -12.508   7.245  1.00 96.45           N  
ATOM    589  H   SER A  41      -4.673 -12.927   7.993  1.00 96.45           H  
ATOM    590  CA  SER A  41      -6.630 -12.861   7.149  1.00 96.45           C  
ATOM    591  HA  SER A  41      -6.854 -13.128   6.117  1.00 96.45           H  
ATOM    592  C   SER A  41      -7.553 -11.705   7.519  1.00 96.45           C  
ATOM    593  CB  SER A  41      -6.959 -14.074   8.030  1.00 96.45           C  
ATOM    594  HB2 SER A  41      -8.038 -14.149   8.166  1.00 96.45           H  
ATOM    595  HB3 SER A  41      -6.621 -14.971   7.511  1.00 96.45           H  
ATOM    596  O   SER A  41      -8.556 -11.488   6.839  1.00 96.45           O  
ATOM    597  OG  SER A  41      -6.316 -14.023   9.293  1.00 96.45           O  
ATOM    598  HG  SER A  41      -6.658 -13.310   9.838  1.00 96.45           H  
ATOM    599  N   GLU A  42      -7.218 -10.947   8.564  1.00 97.26           N  
ATOM    600  H   GLU A  42      -6.358 -11.134   9.061  1.00 97.26           H  
ATOM    601  CA  GLU A  42      -7.986  -9.762   8.959  1.00 97.26           C  
ATOM    602  HA  GLU A  42      -9.040 -10.019   9.067  1.00 97.26           H  
ATOM    603  C   GLU A  42      -7.891  -8.671   7.894  1.00 97.26           C  
ATOM    604  CB  GLU A  42      -7.469  -9.223  10.296  1.00 97.26           C  
ATOM    605  HB2 GLU A  42      -7.875  -8.226  10.468  1.00 97.26           H  
ATOM    606  HB3 GLU A  42      -6.384  -9.141  10.232  1.00 97.26           H  
ATOM    607  O   GLU A  42      -8.908  -8.088   7.532  1.00 97.26           O  
ATOM    608  CG  GLU A  42      -7.869 -10.118  11.477  1.00 97.26           C  
ATOM    609  HG2 GLU A  42      -7.697 -11.164  11.226  1.00 97.26           H  
ATOM    610  HG3 GLU A  42      -8.937  -9.996  11.662  1.00 97.26           H  
ATOM    611  CD  GLU A  42      -7.058  -9.769  12.728  1.00 97.26           C  
ATOM    612  OE1 GLU A  42      -7.669  -9.550  13.791  1.00 97.26           O  
ATOM    613  OE2 GLU A  42      -5.809  -9.767  12.602  1.00 97.26           O  
ATOM    614  N   ILE A  43      -6.698  -8.440   7.339  1.00 97.86           N  
ATOM    615  H   ILE A  43      -5.900  -8.945   7.699  1.00 97.86           H  
ATOM    616  CA  ILE A  43      -6.481  -7.454   6.273  1.00 97.86           C  
ATOM    617  HA  ILE A  43      -6.878  -6.493   6.601  1.00 97.86           H  
ATOM    618  C   ILE A  43      -7.252  -7.835   5.012  1.00 97.86           C  
ATOM    619  CB  ILE A  43      -4.975  -7.288   5.995  1.00 97.86           C  
ATOM    620  HB  ILE A  43      -4.529  -8.276   5.880  1.00 97.86           H  
ATOM    621  O   ILE A  43      -7.990  -7.012   4.485  1.00 97.86           O  
ATOM    622  CG1 ILE A  43      -4.336  -6.588   7.210  1.00 97.86           C  
ATOM    623 HG12 ILE A  43      -4.652  -5.546   7.251  1.00 97.86           H  
ATOM    624 HG13 ILE A  43      -4.672  -7.074   8.126  1.00 97.86           H  
ATOM    625  CG2 ILE A  43      -4.725  -6.494   4.700  1.00 97.86           C  
ATOM    626 HG21 ILE A  43      -3.668  -6.250   4.592  1.00 97.86           H  
ATOM    627 HG22 ILE A  43      -5.310  -5.575   4.710  1.00 97.86           H  
ATOM    628 HG23 ILE A  43      -5.016  -7.084   3.831  1.00 97.86           H  
ATOM    629  CD1 ILE A  43      -2.813  -6.655   7.216  1.00 97.86           C  
ATOM    630 HD11 ILE A  43      -2.476  -7.662   6.973  1.00 97.86           H  
ATOM    631 HD12 ILE A  43      -2.473  -6.412   8.223  1.00 97.86           H  
ATOM    632 HD13 ILE A  43      -2.404  -5.929   6.513  1.00 97.86           H  
ATOM    633  N   ALA A  44      -7.127  -9.076   4.542  1.00 97.37           N  
ATOM    634  H   ALA A  44      -6.504  -9.718   5.011  1.00 97.37           H  
ATOM    635  CA  ALA A  44      -7.836  -9.533   3.353  1.00 97.37           C  
ATOM    636  HA  ALA A  44      -7.559  -8.905   2.506  1.00 97.37           H  
ATOM    637  C   ALA A  44      -9.360  -9.440   3.515  1.00 97.37           C  
ATOM    638  CB  ALA A  44      -7.400 -10.966   3.066  1.00 97.37           C  
ATOM    639  HB1 ALA A  44      -6.326 -10.989   2.884  1.00 97.37           H  
ATOM    640  HB2 ALA A  44      -7.639 -11.605   3.917  1.00 97.37           H  
ATOM    641  HB3 ALA A  44      -7.926 -11.333   2.185  1.00 97.37           H  
ATOM    642  O   ALA A  44     -10.045  -9.027   2.585  1.00 97.37           O  
ATOM    643  N   SER A  45      -9.879  -9.762   4.704  1.00 97.44           N  
ATOM    644  H   SER A  45      -9.259 -10.086   5.432  1.00 97.44           H  
ATOM    645  CA  SER A  45     -11.311  -9.643   4.996  1.00 97.44           C  
ATOM    646  HA  SER A  45     -11.878 -10.137   4.207  1.00 97.44           H  
ATOM    647  C   SER A  45     -11.759  -8.182   5.039  1.00 97.44           C  
ATOM    648  CB  SER A  45     -11.658 -10.316   6.326  1.00 97.44           C  
ATOM    649  HB2 SER A  45     -11.170  -9.788   7.145  1.00 97.44           H  
ATOM    650  HB3 SER A  45     -12.737 -10.269   6.474  1.00 97.44           H  
ATOM    651  O   SER A  45     -12.771  -7.829   4.445  1.00 97.44           O  
ATOM    652  OG  SER A  45     -11.246 -11.669   6.335  1.00 97.44           O  
ATOM    653  HG  SER A  45     -10.296 -11.680   6.466  1.00 97.44           H  
ATOM    654  N   LEU A  46     -10.996  -7.321   5.714  1.00 97.83           N  
ATOM    655  H   LEU A  46     -10.170  -7.665   6.182  1.00 97.83           H  
ATOM    656  CA  LEU A  46     -11.332  -5.910   5.881  1.00 97.83           C  
ATOM    657  HA  LEU A  46     -12.356  -5.832   6.248  1.00 97.83           H  
ATOM    658  C   LEU A  46     -11.254  -5.124   4.568  1.00 97.83           C  
ATOM    659  CB  LEU A  46     -10.370  -5.333   6.920  1.00 97.83           C  
ATOM    660  HB2 LEU A  46     -10.491  -5.879   7.856  1.00 97.83           H  
ATOM    661  HB3 LEU A  46      -9.352  -5.488   6.565  1.00 97.83           H  
ATOM    662  O   LEU A  46     -12.107  -4.287   4.300  1.00 97.83           O  
ATOM    663  CG  LEU A  46     -10.588  -3.838   7.176  1.00 97.83           C  
ATOM    664  HG  LEU A  46     -10.504  -3.273   6.249  1.00 97.83           H  
ATOM    665  CD1 LEU A  46     -11.919  -3.527   7.855  1.00 97.83           C  
ATOM    666 HD11 LEU A  46     -11.960  -2.464   8.092  1.00 97.83           H  
ATOM    667 HD12 LEU A  46     -12.739  -3.754   7.174  1.00 97.83           H  
ATOM    668 HD13 LEU A  46     -12.030  -4.112   8.768  1.00 97.83           H  
ATOM    669  CD2 LEU A  46      -9.474  -3.385   8.089  1.00 97.83           C  
ATOM    670 HD21 LEU A  46      -8.531  -3.604   7.588  1.00 97.83           H  
ATOM    671 HD22 LEU A  46      -9.538  -3.906   9.044  1.00 97.83           H  
ATOM    672 HD23 LEU A  46      -9.574  -2.308   8.225  1.00 97.83           H  
ATOM    673  N   PHE A  47     -10.236  -5.386   3.753  1.00 98.28           N  
ATOM    674  H   PHE A  47      -9.559  -6.080   4.038  1.00 98.28           H  
ATOM    675  CA  PHE A  47     -10.039  -4.740   2.456  1.00 98.28           C  
ATOM    676  HA  PHE A  47     -10.476  -3.741   2.477  1.00 98.28           H  
ATOM    677  C   PHE A  47     -10.745  -5.478   1.318  1.00 98.28           C  
ATOM    678  CB  PHE A  47      -8.533  -4.587   2.175  1.00 98.28           C  
ATOM    679  HB2 PHE A  47      -8.379  -4.369   1.118  1.00 98.28           H  
ATOM    680  HB3 PHE A  47      -8.026  -5.532   2.368  1.00 98.28           H  
ATOM    681  O   PHE A  47     -10.487  -5.137   0.176  1.00 98.28           O  
ATOM    682  CG  PHE A  47      -7.858  -3.478   2.953  1.00 98.28           C  
ATOM    683  CD1 PHE A  47      -7.592  -2.250   2.321  1.00 98.28           C  
ATOM    684  HD1 PHE A  47      -7.906  -2.094   1.299  1.00 98.28           H  
ATOM    685  CD2 PHE A  47      -7.475  -3.666   4.293  1.00 98.28           C  
ATOM    686  HD2 PHE A  47      -7.692  -4.599   4.792  1.00 98.28           H  
ATOM    687  CE1 PHE A  47      -6.916  -1.228   3.008  1.00 98.28           C  
ATOM    688  HE1 PHE A  47      -6.704  -0.291   2.515  1.00 98.28           H  
ATOM    689  CE2 PHE A  47      -6.797  -2.647   4.983  1.00 98.28           C  
ATOM    690  HE2 PHE A  47      -6.488  -2.798   6.007  1.00 98.28           H  
ATOM    691  CZ  PHE A  47      -6.502  -1.436   4.334  1.00 98.28           C  
ATOM    692  HZ  PHE A  47      -5.952  -0.665   4.853  1.00 98.28           H  
ATOM    693  N   ASN A  48     -11.558  -6.508   1.598  1.00 98.12           N  
ATOM    694  H   ASN A  48     -11.745  -6.725   2.566  1.00 98.12           H  
ATOM    695  CA  ASN A  48     -12.218  -7.339   0.582  1.00 98.12           C  
ATOM    696  HA  ASN A  48     -12.537  -8.252   1.085  1.00 98.12           H  
ATOM    697  C   ASN A  48     -11.262  -7.796  -0.552  1.00 98.12           C  
ATOM    698  CB  ASN A  48     -13.485  -6.607   0.120  1.00 98.12           C  
ATOM    699  HB2 ASN A  48     -13.200  -5.726  -0.454  1.00 98.12           H  
ATOM    700  HB3 ASN A  48     -14.055  -6.274   0.988  1.00 98.12           H  
ATOM    701  O   ASN A  48     -11.598  -7.832  -1.739  1.00 98.12           O  
ATOM    702  CG  ASN A  48     -14.402  -7.474  -0.714  1.00 98.12           C  
ATOM    703  ND2 ASN A  48     -15.146  -6.860  -1.605  1.00 98.12           N  
ATOM    704 HD21 ASN A  48     -15.081  -5.856  -1.694  1.00 98.12           H  
ATOM    705 HD22 ASN A  48     -15.786  -7.419  -2.151  1.00 98.12           H  
ATOM    706  OD1 ASN A  48     -14.502  -8.683  -0.546  1.00 98.12           O  
ATOM    707  N   GLY A  49     -10.026  -8.124  -0.165  1.00 97.52           N  
ATOM    708  H   GLY A  49      -9.871  -8.167   0.832  1.00 97.52           H  
ATOM    709  CA  GLY A  49      -8.910  -8.429  -1.054  1.00 97.52           C  
ATOM    710  HA2 GLY A  49      -9.175  -8.170  -2.079  1.00 97.52           H  
ATOM    711  HA3 GLY A  49      -8.058  -7.814  -0.766  1.00 97.52           H  
ATOM    712  C   GLY A  49      -8.491  -9.898  -1.021  1.00 97.52           C  
ATOM    713  O   GLY A  49      -8.890 -10.685  -0.163  1.00 97.52           O  
ATOM    714  N   SER A  50      -7.648 -10.301  -1.971  1.00 97.35           N  
ATOM    715  H   SER A  50      -7.319  -9.611  -2.632  1.00 97.35           H  
ATOM    716  CA  SER A  50      -7.256 -11.708  -2.127  1.00 97.35           C  
ATOM    717  HA  SER A  50      -8.078 -12.331  -1.774  1.00 97.35           H  
ATOM    718  C   SER A  50      -6.024 -12.069  -1.286  1.00 97.35           C  
ATOM    719  CB  SER A  50      -7.107 -12.009  -3.621  1.00 97.35           C  
ATOM    720  HB2 SER A  50      -6.492 -11.237  -4.083  1.00 97.35           H  
ATOM    721  HB3 SER A  50      -8.096 -11.946  -4.074  1.00 97.35           H  
ATOM    722  O   SER A  50      -4.893 -11.897  -1.732  1.00 97.35           O  
ATOM    723  OG  SER A  50      -6.550 -13.278  -3.926  1.00 97.35           O  
ATOM    724  HG  SER A  50      -6.968 -13.953  -3.386  1.00 97.35           H  
ATOM    725  N   ALA A  51      -6.248 -12.673  -0.109  1.00 96.23           N  
ATOM    726  H   ALA A  51      -7.198 -12.676   0.233  1.00 96.23           H  
ATOM    727  CA  ALA A  51      -5.187 -13.134   0.803  1.00 96.23           C  
ATOM    728  HA  ALA A  51      -4.678 -12.264   1.217  1.00 96.23           H  
ATOM    729  C   ALA A  51      -4.127 -14.020   0.123  1.00 96.23           C  
ATOM    730  CB  ALA A  51      -5.824 -13.935   1.950  1.00 96.23           C  
ATOM    731  HB1 ALA A  51      -6.264 -14.857   1.568  1.00 96.23           H  
ATOM    732  HB2 ALA A  51      -5.059 -14.186   2.685  1.00 96.23           H  
ATOM    733  HB3 ALA A  51      -6.607 -13.360   2.443  1.00 96.23           H  
ATOM    734  O   ALA A  51      -2.936 -13.868   0.372  1.00 96.23           O  
ATOM    735  N   SER A  52      -4.556 -14.935  -0.754  1.00 96.42           N  
ATOM    736  H   SER A  52      -5.546 -14.987  -0.948  1.00 96.42           H  
ATOM    737  CA  SER A  52      -3.677 -15.883  -1.455  1.00 96.42           C  
ATOM    738  HA  SER A  52      -3.033 -16.370  -0.723  1.00 96.42           H  
ATOM    739  C   SER A  52      -2.760 -15.237  -2.494  1.00 96.42           C  
ATOM    740  CB  SER A  52      -4.522 -16.954  -2.149  1.00 96.42           C  
ATOM    741  HB2 SER A  52      -3.868 -17.622  -2.710  1.00 96.42           H  
ATOM    742  HB3 SER A  52      -5.048 -17.538  -1.393  1.00 96.42           H  
ATOM    743  O   SER A  52      -1.797 -15.867  -2.925  1.00 96.42           O  
ATOM    744  OG  SER A  52      -5.471 -16.365  -3.027  1.00 96.42           O  
ATOM    745  HG  SER A  52      -5.855 -17.067  -3.557  1.00 96.42           H  
ATOM    746  N   ARG A  53      -3.066 -14.007  -2.919  1.00 96.10           N  
ATOM    747  H   ARG A  53      -3.864 -13.550  -2.502  1.00 96.10           H  
ATOM    748  CA  ARG A  53      -2.294 -13.252  -3.913  1.00 96.10           C  
ATOM    749  HA  ARG A  53      -1.462 -13.862  -4.266  1.00 96.10           H  
ATOM    750  C   ARG A  53      -1.635 -12.004  -3.324  1.00 96.10           C  
ATOM    751  CB  ARG A  53      -3.191 -12.914  -5.111  1.00 96.10           C  
ATOM    752  HB2 ARG A  53      -4.044 -12.338  -4.754  1.00 96.10           H  
ATOM    753  HB3 ARG A  53      -2.620 -12.307  -5.813  1.00 96.10           H  
ATOM    754  O   ARG A  53      -0.948 -11.298  -4.058  1.00 96.10           O  
ATOM    755  CG  ARG A  53      -3.709 -14.148  -5.860  1.00 96.10           C  
ATOM    756  HG2 ARG A  53      -2.862 -14.781  -6.125  1.00 96.10           H  
ATOM    757  HG3 ARG A  53      -4.384 -14.719  -5.223  1.00 96.10           H  
ATOM    758  CD  ARG A  53      -4.439 -13.743  -7.148  1.00 96.10           C  
ATOM    759  HD2 ARG A  53      -4.694 -14.650  -7.696  1.00 96.10           H  
ATOM    760  HD3 ARG A  53      -3.759 -13.149  -7.759  1.00 96.10           H  
ATOM    761  NE  ARG A  53      -5.673 -12.978  -6.878  1.00 96.10           N  
ATOM    762  HE  ARG A  53      -5.971 -12.937  -5.914  1.00 96.10           H  
ATOM    763  NH1 ARG A  53      -6.124 -12.371  -9.051  1.00 96.10           N  
ATOM    764 HH11 ARG A  53      -6.658 -11.819  -9.707  1.00 96.10           H  
ATOM    765 HH12 ARG A  53      -5.289 -12.852  -9.353  1.00 96.10           H  
ATOM    766  NH2 ARG A  53      -7.461 -11.663  -7.417  1.00 96.10           N  
ATOM    767 HH21 ARG A  53      -7.992 -11.145  -8.102  1.00 96.10           H  
ATOM    768 HH22 ARG A  53      -7.695 -11.577  -6.438  1.00 96.10           H  
ATOM    769  CZ  ARG A  53      -6.411 -12.346  -7.778  1.00 96.10           C  
ATOM    770  N   THR A  54      -1.836 -11.730  -2.036  1.00 97.59           N  
ATOM    771  H   THR A  54      -2.441 -12.331  -1.494  1.00 97.59           H  
ATOM    772  CA  THR A  54      -1.186 -10.620  -1.338  1.00 97.59           C  
ATOM    773  HA  THR A  54      -1.413  -9.698  -1.874  1.00 97.59           H  
ATOM    774  C   THR A  54       0.326 -10.813  -1.324  1.00 97.59           C  
ATOM    775  CB  THR A  54      -1.717 -10.475   0.090  1.00 97.59           C  
ATOM    776  HB  THR A  54      -1.568 -11.412   0.626  1.00 97.59           H  
ATOM    777  O   THR A  54       0.818 -11.896  -1.008  1.00 97.59           O  
ATOM    778  CG2 THR A  54      -1.045  -9.340   0.856  1.00 97.59           C  
ATOM    779 HG21 THR A  54      -1.118  -8.414   0.286  1.00 97.59           H  
ATOM    780 HG22 THR A  54       0.005  -9.577   1.027  1.00 97.59           H  
ATOM    781 HG23 THR A  54      -1.531  -9.196   1.821  1.00 97.59           H  
ATOM    782  OG1 THR A  54      -3.089 -10.156   0.065  1.00 97.59           O  
ATOM    783  HG1 THR A  54      -3.341  -9.916   0.960  1.00 97.59           H  
ATOM    784  N   GLN A  55       1.062  -9.753  -1.650  1.00 94.79           N  
ATOM    785  H   GLN A  55       0.590  -8.885  -1.861  1.00 94.79           H  
ATOM    786  CA  GLN A  55       2.523  -9.772  -1.723  1.00 94.79           C  
ATOM    787  HA  GLN A  55       2.868 -10.802  -1.626  1.00 94.79           H  
ATOM    788  C   GLN A  55       3.121  -8.923  -0.594  1.00 94.79           C  
ATOM    789  CB  GLN A  55       2.994  -9.262  -3.092  1.00 94.79           C  
ATOM    790  HB2 GLN A  55       4.083  -9.304  -3.127  1.00 94.79           H  
ATOM    791  HB3 GLN A  55       2.691  -8.222  -3.206  1.00 94.79           H  
ATOM    792  O   GLN A  55       2.673  -7.791  -0.405  1.00 94.79           O  
ATOM    793  CG  GLN A  55       2.427 -10.081  -4.263  1.00 94.79           C  
ATOM    794  HG2 GLN A  55       1.340 -10.110  -4.195  1.00 94.79           H  
ATOM    795  HG3 GLN A  55       2.802 -11.103  -4.212  1.00 94.79           H  
ATOM    796  CD  GLN A  55       2.776  -9.494  -5.625  1.00 94.79           C  
ATOM    797  NE2 GLN A  55       2.127  -9.949  -6.673  1.00 94.79           N  
ATOM    798 HE21 GLN A  55       2.314  -9.471  -7.543  1.00 94.79           H  
ATOM    799 HE22 GLN A  55       1.368 -10.604  -6.552  1.00 94.79           H  
ATOM    800  OE1 GLN A  55       3.621  -8.629  -5.784  1.00 94.79           O  
ATOM    801  N   PRO A  56       4.126  -9.416   0.150  1.00 95.62           N  
ATOM    802  CA  PRO A  56       4.824  -8.607   1.141  1.00 95.62           C  
ATOM    803  HA  PRO A  56       4.107  -8.080   1.771  1.00 95.62           H  
ATOM    804  C   PRO A  56       5.746  -7.578   0.474  1.00 95.62           C  
ATOM    805  CB  PRO A  56       5.598  -9.607   2.000  1.00 95.62           C  
ATOM    806  HB2 PRO A  56       6.513  -9.178   2.409  1.00 95.62           H  
ATOM    807  HB3 PRO A  56       4.954  -9.970   2.801  1.00 95.62           H  
ATOM    808  O   PRO A  56       6.424  -7.875  -0.510  1.00 95.62           O  
ATOM    809  CG  PRO A  56       5.897 -10.748   1.031  1.00 95.62           C  
ATOM    810  HG2 PRO A  56       6.025 -11.696   1.553  1.00 95.62           H  
ATOM    811  HG3 PRO A  56       6.788 -10.510   0.449  1.00 95.62           H  
ATOM    812  CD  PRO A  56       4.674 -10.766   0.114  1.00 95.62           C  
ATOM    813  HD2 PRO A  56       4.972 -11.047  -0.896  1.00 95.62           H  
ATOM    814  HD3 PRO A  56       3.933 -11.465   0.502  1.00 95.62           H  
ATOM    815  N   ILE A  57       5.814  -6.377   1.048  1.00 93.63           N  
ATOM    816  H   ILE A  57       5.208  -6.206   1.837  1.00 93.63           H  
ATOM    817  CA  ILE A  57       6.728  -5.301   0.661  1.00 93.63           C  
ATOM    818  HA  ILE A  57       7.387  -5.660  -0.130  1.00 93.63           H  
ATOM    819  C   ILE A  57       7.594  -4.936   1.854  1.00 93.63           C  
ATOM    820  CB  ILE A  57       5.976  -4.065   0.129  1.00 93.63           C  
ATOM    821  HB  ILE A  57       5.293  -3.714   0.902  1.00 93.63           H  
ATOM    822  O   ILE A  57       7.128  -4.414   2.865  1.00 93.63           O  
ATOM    823  CG1 ILE A  57       5.135  -4.392  -1.115  1.00 93.63           C  
ATOM    824 HG12 ILE A  57       4.579  -3.491  -1.378  1.00 93.63           H  
ATOM    825 HG13 ILE A  57       4.412  -5.166  -0.857  1.00 93.63           H  
ATOM    826  CG2 ILE A  57       6.956  -2.920  -0.196  1.00 93.63           C  
ATOM    827 HG21 ILE A  57       7.368  -2.507   0.725  1.00 93.63           H  
ATOM    828 HG22 ILE A  57       7.768  -3.279  -0.828  1.00 93.63           H  
ATOM    829 HG23 ILE A  57       6.433  -2.119  -0.718  1.00 93.63           H  
ATOM    830  CD1 ILE A  57       5.920  -4.848  -2.355  1.00 93.63           C  
ATOM    831 HD11 ILE A  57       6.531  -5.722  -2.131  1.00 93.63           H  
ATOM    832 HD12 ILE A  57       6.556  -4.042  -2.722  1.00 93.63           H  
ATOM    833 HD13 ILE A  57       5.222  -5.125  -3.145  1.00 93.63           H  
ATOM    834  N   LYS A  58       8.897  -5.168   1.716  1.00 90.79           N  
ATOM    835  H   LYS A  58       9.217  -5.585   0.853  1.00 90.79           H  
ATOM    836  CA  LYS A  58       9.867  -4.811   2.744  1.00 90.79           C  
ATOM    837  HA  LYS A  58       9.401  -4.960   3.718  1.00 90.79           H  
ATOM    838  C   LYS A  58      10.244  -3.338   2.624  1.00 90.79           C  
ATOM    839  CB  LYS A  58      11.065  -5.754   2.641  1.00 90.79           C  
ATOM    840  HB2 LYS A  58      11.616  -5.560   1.721  1.00 90.79           H  
ATOM    841  HB3 LYS A  58      10.696  -6.779   2.620  1.00 90.79           H  
ATOM    842  O   LYS A  58      10.869  -2.930   1.645  1.00 90.79           O  
ATOM    843  CG  LYS A  58      11.988  -5.586   3.851  1.00 90.79           C  
ATOM    844  HG2 LYS A  58      11.406  -5.696   4.766  1.00 90.79           H  
ATOM    845  HG3 LYS A  58      12.447  -4.597   3.835  1.00 90.79           H  
ATOM    846  CD  LYS A  58      13.078  -6.656   3.815  1.00 90.79           C  
ATOM    847  HD2 LYS A  58      12.608  -7.638   3.768  1.00 90.79           H  
ATOM    848  HD3 LYS A  58      13.702  -6.509   2.934  1.00 90.79           H  
ATOM    849  CE  LYS A  58      13.920  -6.553   5.085  1.00 90.79           C  
ATOM    850  HE2 LYS A  58      13.249  -6.603   5.943  1.00 90.79           H  
ATOM    851  HE3 LYS A  58      14.413  -5.581   5.103  1.00 90.79           H  
ATOM    852  NZ  LYS A  58      14.911  -7.652   5.150  1.00 90.79           N  
ATOM    853  HZ1 LYS A  58      15.534  -7.612   4.356  1.00 90.79           H  
ATOM    854  HZ2 LYS A  58      15.447  -7.590   6.003  1.00 90.79           H  
ATOM    855  HZ3 LYS A  58      14.429  -8.540   5.140  1.00 90.79           H  
ATOM    856  N   ARG A  59       9.920  -2.543   3.643  1.00 81.98           N  
ATOM    857  H   ARG A  59       9.401  -2.945   4.410  1.00 81.98           H  
ATOM    858  CA  ARG A  59      10.373  -1.151   3.736  1.00 81.98           C  
ATOM    859  HA  ARG A  59      10.243  -0.685   2.759  1.00 81.98           H  
ATOM    860  C   ARG A  59      11.854  -1.073   4.094  1.00 81.98           C  
ATOM    861  CB  ARG A  59       9.545  -0.382   4.770  1.00 81.98           C  
ATOM    862  HB2 ARG A  59       9.956   0.624   4.859  1.00 81.98           H  
ATOM    863  HB3 ARG A  59       9.641  -0.873   5.739  1.00 81.98           H  
ATOM    864  O   ARG A  59      12.422  -1.981   4.700  1.00 81.98           O  
ATOM    865  CG  ARG A  59       8.058  -0.275   4.412  1.00 81.98           C  
ATOM    866  HG2 ARG A  59       7.576  -1.239   4.576  1.00 81.98           H  
ATOM    867  HG3 ARG A  59       7.930   0.008   3.367  1.00 81.98           H  
ATOM    868  CD  ARG A  59       7.406   0.775   5.316  1.00 81.98           C  
ATOM    869  HD2 ARG A  59       6.327   0.615   5.316  1.00 81.98           H  
ATOM    870  HD3 ARG A  59       7.759   0.644   6.339  1.00 81.98           H  
ATOM    871  NE  ARG A  59       7.680   2.160   4.888  1.00 81.98           N  
ATOM    872  HE  ARG A  59       8.200   2.290   4.032  1.00 81.98           H  
ATOM    873  NH1 ARG A  59       6.313   3.146   6.438  1.00 81.98           N  
ATOM    874 HH11 ARG A  59       5.802   3.961   6.745  1.00 81.98           H  
ATOM    875 HH12 ARG A  59       5.943   2.228   6.641  1.00 81.98           H  
ATOM    876  NH2 ARG A  59       7.456   4.428   5.006  1.00 81.98           N  
ATOM    877 HH21 ARG A  59       7.958   4.546   4.138  1.00 81.98           H  
ATOM    878 HH22 ARG A  59       6.978   5.237   5.375  1.00 81.98           H  
ATOM    879  CZ  ARG A  59       7.157   3.237   5.447  1.00 81.98           C  
ATOM    880  N   LEU A  60      12.452   0.090   3.832  1.00 76.74           N  
ATOM    881  H   LEU A  60      11.939   0.776   3.298  1.00 76.74           H  
ATOM    882  CA  LEU A  60      13.810   0.413   4.287  1.00 76.74           C  
ATOM    883  HA  LEU A  60      14.501  -0.338   3.902  1.00 76.74           H  
ATOM    884  C   LEU A  60      13.954   0.384   5.818  1.00 76.74           C  
ATOM    885  CB  LEU A  60      14.212   1.799   3.754  1.00 76.74           C  
ATOM    886  HB2 LEU A  60      15.179   2.062   4.183  1.00 76.74           H  
ATOM    887  HB3 LEU A  60      13.486   2.532   4.106  1.00 76.74           H  
ATOM    888  O   LEU A  60      15.027   0.073   6.322  1.00 76.74           O  
ATOM    889  CG  LEU A  60      14.323   1.904   2.222  1.00 76.74           C  
ATOM    890  HG  LEU A  60      13.364   1.655   1.770  1.00 76.74           H  
ATOM    891  CD1 LEU A  60      14.675   3.343   1.844  1.00 76.74           C  
ATOM    892 HD11 LEU A  60      13.905   4.021   2.213  1.00 76.74           H  
ATOM    893 HD12 LEU A  60      14.721   3.433   0.759  1.00 76.74           H  
ATOM    894 HD13 LEU A  60      15.640   3.620   2.268  1.00 76.74           H  
ATOM    895  CD2 LEU A  60      15.399   0.976   1.654  1.00 76.74           C  
ATOM    896 HD21 LEU A  60      15.502   1.151   0.583  1.00 76.74           H  
ATOM    897 HD22 LEU A  60      16.356   1.162   2.141  1.00 76.74           H  
ATOM    898 HD23 LEU A  60      15.111  -0.065   1.796  1.00 76.74           H  
ATOM    899  N   SER A  61      12.877   0.663   6.559  1.00 79.42           N  
ATOM    900  H   SER A  61      12.004   0.869   6.096  1.00 79.42           H  
ATOM    901  CA  SER A  61      12.827   0.541   8.025  1.00 79.42           C  
ATOM    902  HA  SER A  61      13.670   1.079   8.459  1.00 79.42           H  
ATOM    903  C   SER A  61      12.903  -0.906   8.524  1.00 79.42           C  
ATOM    904  CB  SER A  61      11.523   1.160   8.546  1.00 79.42           C  
ATOM    905  HB2 SER A  61      11.541   2.238   8.384  1.00 79.42           H  
ATOM    906  HB3 SER A  61      11.422   0.965   9.614  1.00 79.42           H  
ATOM    907  O   SER A  61      13.072  -1.124   9.719  1.00 79.42           O  
ATOM    908  OG  SER A  61      10.430   0.598   7.841  1.00 79.42           O  
ATOM    909  HG  SER A  61       9.670   0.478   8.416  1.00 79.42           H  
ATOM    910  N   GLY A  62      12.741  -1.892   7.638  1.00 82.29           N  
ATOM    911  H   GLY A  62      12.635  -1.651   6.663  1.00 82.29           H  
ATOM    912  CA  GLY A  62      12.644  -3.308   7.980  1.00 82.29           C  
ATOM    913  HA2 GLY A  62      13.009  -3.894   7.136  1.00 82.29           H  
ATOM    914  HA3 GLY A  62      13.275  -3.517   8.845  1.00 82.29           H  
ATOM    915  C   GLY A  62      11.228  -3.787   8.303  1.00 82.29           C  
ATOM    916  O   GLY A  62      11.039  -4.994   8.428  1.00 82.29           O  
ATOM    917  N   SER A  63      10.239  -2.890   8.399  1.00 86.39           N  
ATOM    918  H   SER A  63      10.441  -1.917   8.220  1.00 86.39           H  
ATOM    919  CA  SER A  63       8.833  -3.289   8.511  1.00 86.39           C  
ATOM    920  HA  SER A  63       8.766  -4.076   9.262  1.00 86.39           H  
ATOM    921  C   SER A  63       8.324  -3.874   7.194  1.00 86.39           C  
ATOM    922  CB  SER A  63       7.951  -2.130   8.991  1.00 86.39           C  
ATOM    923  HB2 SER A  63       8.329  -1.774   9.949  1.00 86.39           H  
ATOM    924  HB3 SER A  63       6.931  -2.486   9.133  1.00 86.39           H  
ATOM    925  O   SER A  63       8.800  -3.513   6.113  1.00 86.39           O  
ATOM    926  OG  SER A  63       7.944  -1.058   8.070  1.00 86.39           O  
ATOM    927  HG  SER A  63       7.295  -1.285   7.399  1.00 86.39           H  
ATOM    928  N   GLU A  64       7.346  -4.765   7.295  1.00 92.40           N  
ATOM    929  H   GLU A  64       6.965  -4.999   8.201  1.00 92.40           H  
ATOM    930  CA  GLU A  64       6.690  -5.389   6.153  1.00 92.40           C  
ATOM    931  HA  GLU A  64       7.249  -5.172   5.242  1.00 92.40           H  
ATOM    932  C   GLU A  64       5.284  -4.811   5.997  1.00 92.40           C  
ATOM    933  CB  GLU A  64       6.700  -6.910   6.335  1.00 92.40           C  
ATOM    934  HB2 GLU A  64       7.725  -7.222   6.536  1.00 92.40           H  
ATOM    935  HB3 GLU A  64       6.085  -7.185   7.192  1.00 92.40           H  
ATOM    936  O   GLU A  64       4.467  -4.894   6.914  1.00 92.40           O  
ATOM    937  CG  GLU A  64       6.203  -7.644   5.087  1.00 92.40           C  
ATOM    938  HG2 GLU A  64       5.145  -7.430   4.936  1.00 92.40           H  
ATOM    939  HG3 GLU A  64       6.750  -7.281   4.217  1.00 92.40           H  
ATOM    940  CD  GLU A  64       6.423  -9.152   5.238  1.00 92.40           C  
ATOM    941  OE1 GLU A  64       5.443  -9.862   5.551  1.00 92.40           O  
ATOM    942  OE2 GLU A  64       7.584  -9.582   5.033  1.00 92.40           O  
ATOM    943  N   ASP A  65       5.039  -4.212   4.838  1.00 95.93           N  
ATOM    944  H   ASP A  65       5.759  -4.246   4.129  1.00 95.93           H  
ATOM    945  CA  ASP A  65       3.716  -3.793   4.387  1.00 95.93           C  
ATOM    946  HA  ASP A  65       3.012  -3.851   5.216  1.00 95.93           H  
ATOM    947  C   ASP A  65       3.221  -4.770   3.310  1.00 95.93           C  
ATOM    948  CB  ASP A  65       3.771  -2.331   3.909  1.00 95.93           C  
ATOM    949  HB2 ASP A  65       2.835  -2.081   3.411  1.00 95.93           H  
ATOM    950  HB3 ASP A  65       4.571  -2.234   3.176  1.00 95.93           H  
ATOM    951  O   ASP A  65       3.916  -5.725   2.960  1.00 95.93           O  
ATOM    952  CG  ASP A  65       3.983  -1.304   5.036  1.00 95.93           C  
ATOM    953  OD1 ASP A  65       3.808  -1.613   6.233  1.00 95.93           O  
ATOM    954  OD2 ASP A  65       4.319  -0.142   4.712  1.00 95.93           O  
ATOM    955  N   LEU A  66       2.013  -4.574   2.787  1.00 97.51           N  
ATOM    956  H   LEU A  66       1.473  -3.775   3.089  1.00 97.51           H  
ATOM    957  CA  LEU A  66       1.378  -5.523   1.871  1.00 97.51           C  
ATOM    958  HA  LEU A  66       2.093  -6.289   1.571  1.00 97.51           H  
ATOM    959  C   LEU A  66       0.896  -4.833   0.593  1.00 97.51           C  
ATOM    960  CB  LEU A  66       0.213  -6.214   2.599  1.00 97.51           C  
ATOM    961  HB2 LEU A  66      -0.270  -6.903   1.905  1.00 97.51           H  
ATOM    962  HB3 LEU A  66      -0.515  -5.446   2.860  1.00 97.51           H  
ATOM    963  O   LEU A  66       0.330  -3.746   0.647  1.00 97.51           O  
ATOM    964  CG  LEU A  66       0.593  -6.977   3.883  1.00 97.51           C  
ATOM    965  HG  LEU A  66       1.099  -6.303   4.574  1.00 97.51           H  
ATOM    966  CD1 LEU A  66      -0.683  -7.472   4.560  1.00 97.51           C  
ATOM    967 HD11 LEU A  66      -1.341  -6.618   4.723  1.00 97.51           H  
ATOM    968 HD12 LEU A  66      -1.190  -8.200   3.927  1.00 97.51           H  
ATOM    969 HD13 LEU A  66      -0.434  -7.927   5.518  1.00 97.51           H  
ATOM    970  CD2 LEU A  66       1.491  -8.188   3.637  1.00 97.51           C  
ATOM    971 HD21 LEU A  66       1.017  -8.892   2.953  1.00 97.51           H  
ATOM    972 HD22 LEU A  66       2.442  -7.859   3.220  1.00 97.51           H  
ATOM    973 HD23 LEU A  66       1.705  -8.686   4.583  1.00 97.51           H  
ATOM    974  N   LEU A  67       1.042  -5.503  -0.549  1.00 97.46           N  
ATOM    975  H   LEU A  67       1.569  -6.364  -0.524  1.00 97.46           H  
ATOM    976  CA  LEU A  67       0.247  -5.230  -1.745  1.00 97.46           C  
ATOM    977  HA  LEU A  67      -0.165  -4.222  -1.695  1.00 97.46           H  
ATOM    978  C   LEU A  67      -0.921  -6.200  -1.782  1.00 97.46           C  
ATOM    979  CB  LEU A  67       1.079  -5.347  -3.029  1.00 97.46           C  
ATOM    980  HB2 LEU A  67       0.406  -5.255  -3.882  1.00 97.46           H  
ATOM    981  HB3 LEU A  67       1.533  -6.337  -3.067  1.00 97.46           H  
ATOM    982  O   LEU A  67      -0.736  -7.396  -2.021  1.00 97.46           O  
ATOM    983  CG  LEU A  67       2.177  -4.293  -3.174  1.00 97.46           C  
ATOM    984  HG  LEU A  67       2.889  -4.442  -2.362  1.00 97.46           H  
ATOM    985  CD1 LEU A  67       2.900  -4.489  -4.506  1.00 97.46           C  
ATOM    986 HD11 LEU A  67       2.208  -4.325  -5.332  1.00 97.46           H  
ATOM    987 HD12 LEU A  67       3.292  -5.504  -4.569  1.00 97.46           H  
ATOM    988 HD13 LEU A  67       3.725  -3.782  -4.586  1.00 97.46           H  
ATOM    989  CD2 LEU A  67       1.652  -2.859  -3.104  1.00 97.46           C  
ATOM    990 HD21 LEU A  67       1.303  -2.640  -2.095  1.00 97.46           H  
ATOM    991 HD22 LEU A  67       2.451  -2.160  -3.351  1.00 97.46           H  
ATOM    992 HD23 LEU A  67       0.832  -2.728  -3.810  1.00 97.46           H  
ATOM    993  N   VAL A  68      -2.120  -5.681  -1.547  1.00 98.18           N  
ATOM    994  H   VAL A  68      -2.183  -4.688  -1.373  1.00 98.18           H  
ATOM    995  CA  VAL A  68      -3.355  -6.464  -1.544  1.00 98.18           C  
ATOM    996  HA  VAL A  68      -3.108  -7.508  -1.352  1.00 98.18           H  
ATOM    997  C   VAL A  68      -4.031  -6.330  -2.911  1.00 98.18           C  
ATOM    998  CB  VAL A  68      -4.286  -6.027  -0.400  1.00 98.18           C  
ATOM    999  HB  VAL A  68      -4.568  -4.982  -0.531  1.00 98.18           H  
ATOM   1000  O   VAL A  68      -4.453  -5.227  -3.262  1.00 98.18           O  
ATOM   1001  CG1 VAL A  68      -5.554  -6.889  -0.382  1.00 98.18           C  
ATOM   1002 HG11 VAL A  68      -6.128  -6.718  -1.293  1.00 98.18           H  
ATOM   1003 HG12 VAL A  68      -6.179  -6.602   0.464  1.00 98.18           H  
ATOM   1004 HG13 VAL A  68      -5.296  -7.945  -0.304  1.00 98.18           H  
ATOM   1005  CG2 VAL A  68      -3.593  -6.181   0.962  1.00 98.18           C  
ATOM   1006 HG21 VAL A  68      -4.287  -5.901   1.755  1.00 98.18           H  
ATOM   1007 HG22 VAL A  68      -2.730  -5.518   1.020  1.00 98.18           H  
ATOM   1008 HG23 VAL A  68      -3.272  -7.212   1.109  1.00 98.18           H  
ATOM   1009  N   PRO A  69      -4.142  -7.411  -3.703  1.00 97.73           N  
ATOM   1010  CA  PRO A  69      -4.846  -7.371  -4.977  1.00 97.73           C  
ATOM   1011  HA  PRO A  69      -4.532  -6.490  -5.536  1.00 97.73           H  
ATOM   1012  C   PRO A  69      -6.359  -7.324  -4.771  1.00 97.73           C  
ATOM   1013  CB  PRO A  69      -4.419  -8.614  -5.750  1.00 97.73           C  
ATOM   1014  HB2 PRO A  69      -5.233  -9.037  -6.339  1.00 97.73           H  
ATOM   1015  HB3 PRO A  69      -3.581  -8.364  -6.402  1.00 97.73           H  
ATOM   1016  O   PRO A  69      -6.925  -8.150  -4.042  1.00 97.73           O  
ATOM   1017  CG  PRO A  69      -3.950  -9.574  -4.664  1.00 97.73           C  
ATOM   1018  HG2 PRO A  69      -4.781 -10.202  -4.342  1.00 97.73           H  
ATOM   1019  HG3 PRO A  69      -3.117 -10.175  -5.030  1.00 97.73           H  
ATOM   1020  CD  PRO A  69      -3.514  -8.704  -3.496  1.00 97.73           C  
ATOM   1021  HD2 PRO A  69      -3.829  -9.158  -2.557  1.00 97.73           H  
ATOM   1022  HD3 PRO A  69      -2.431  -8.587  -3.523  1.00 97.73           H  
ATOM   1023  N   VAL A  70      -7.001  -6.400  -5.482  1.00 97.89           N  
ATOM   1024  H   VAL A  70      -6.454  -5.795  -6.077  1.00 97.89           H  
ATOM   1025  CA  VAL A  70      -8.436  -6.116  -5.408  1.00 97.89           C  
ATOM   1026  HA  VAL A  70      -8.934  -6.963  -4.937  1.00 97.89           H  
ATOM   1027  C   VAL A  70      -9.041  -5.917  -6.806  1.00 97.89           C  
ATOM   1028  CB  VAL A  70      -8.718  -4.879  -4.531  1.00 97.89           C  
ATOM   1029  HB  VAL A  70      -9.800  -4.745  -4.525  1.00 97.89           H  
ATOM   1030  O   VAL A  70      -8.339  -5.477  -7.725  1.00 97.89           O  
ATOM   1031  CG1 VAL A  70      -8.277  -5.096  -3.080  1.00 97.89           C  
ATOM   1032 HG11 VAL A  70      -8.646  -4.274  -2.467  1.00 97.89           H  
ATOM   1033 HG12 VAL A  70      -7.191  -5.141  -3.007  1.00 97.89           H  
ATOM   1034 HG13 VAL A  70      -8.720  -6.015  -2.695  1.00 97.89           H  
ATOM   1035  CG2 VAL A  70      -8.095  -3.583  -5.066  1.00 97.89           C  
ATOM   1036 HG21 VAL A  70      -7.008  -3.663  -5.091  1.00 97.89           H  
ATOM   1037 HG22 VAL A  70      -8.471  -3.367  -6.066  1.00 97.89           H  
ATOM   1038 HG23 VAL A  70      -8.387  -2.755  -4.420  1.00 97.89           H  
ATOM   1039  N   PRO A  71     -10.333  -6.233  -7.008  1.00 96.17           N  
ATOM   1040  CA  PRO A  71     -11.063  -5.760  -8.176  1.00 96.17           C  
ATOM   1041  HA  PRO A  71     -10.510  -5.973  -9.091  1.00 96.17           H  
ATOM   1042  C   PRO A  71     -11.295  -4.252  -8.056  1.00 96.17           C  
ATOM   1043  CB  PRO A  71     -12.378  -6.540  -8.180  1.00 96.17           C  
ATOM   1044  HB2 PRO A  71     -13.190  -5.977  -8.641  1.00 96.17           H  
ATOM   1045  HB3 PRO A  71     -12.235  -7.490  -8.694  1.00 96.17           H  
ATOM   1046  O   PRO A  71     -11.780  -3.770  -7.038  1.00 96.17           O  
ATOM   1047  CG  PRO A  71     -12.635  -6.796  -6.693  1.00 96.17           C  
ATOM   1048  HG2 PRO A  71     -13.231  -7.695  -6.536  1.00 96.17           H  
ATOM   1049  HG3 PRO A  71     -13.133  -5.934  -6.250  1.00 96.17           H  
ATOM   1050  CD  PRO A  71     -11.230  -6.942  -6.102  1.00 96.17           C  
ATOM   1051  HD2 PRO A  71     -11.202  -6.523  -5.096  1.00 96.17           H  
ATOM   1052  HD3 PRO A  71     -10.953  -7.996  -6.073  1.00 96.17           H  
ATOM   1053  N   CYS A  72     -10.960  -3.520  -9.103  1.00 96.24           N  
ATOM   1054  H   CYS A  72     -10.562  -3.983  -9.907  1.00 96.24           H  
ATOM   1055  CA  CYS A  72     -11.208  -2.093  -9.225  1.00 96.24           C  
ATOM   1056  HA  CYS A  72     -11.488  -1.667  -8.261  1.00 96.24           H  
ATOM   1057  C   CYS A  72     -12.351  -1.887 -10.211  1.00 96.24           C  
ATOM   1058  CB  CYS A  72      -9.902  -1.466  -9.698  1.00 96.24           C  
ATOM   1059  HB2 CYS A  72      -9.659  -1.862 -10.684  1.00 96.24           H  
ATOM   1060  HB3 CYS A  72      -9.120  -1.769  -9.001  1.00 96.24           H  
ATOM   1061  O   CYS A  72     -12.366  -2.565 -11.241  1.00 96.24           O  
ATOM   1062  SG  CYS A  72      -9.881   0.324  -9.783  1.00 96.24           S  
ATOM   1063  N   MET A  73     -13.310  -1.023  -9.899  1.00 94.61           N  
ATOM   1064  H   MET A  73     -13.249  -0.507  -9.033  1.00 94.61           H  
ATOM   1065  CA  MET A  73     -14.515  -0.809 -10.698  1.00 94.61           C  
ATOM   1066  HA  MET A  73     -14.412  -1.301 -11.665  1.00 94.61           H  
ATOM   1067  C   MET A  73     -14.742   0.673 -10.967  1.00 94.61           C  
ATOM   1068  CB  MET A  73     -15.735  -1.399  -9.984  1.00 94.61           C  
ATOM   1069  HB2 MET A  73     -16.630  -0.997 -10.458  1.00 94.61           H  
ATOM   1070  HB3 MET A  73     -15.732  -1.096  -8.937  1.00 94.61           H  
ATOM   1071  O   MET A  73     -14.505   1.508 -10.101  1.00 94.61           O  
ATOM   1072  CG  MET A  73     -15.772  -2.928 -10.087  1.00 94.61           C  
ATOM   1073  HG2 MET A  73     -15.868  -3.188 -11.141  1.00 94.61           H  
ATOM   1074  HG3 MET A  73     -14.827  -3.333  -9.724  1.00 94.61           H  
ATOM   1075  SD  MET A  73     -17.115  -3.751  -9.181  1.00 94.61           S  
ATOM   1076  CE  MET A  73     -18.507  -2.616  -9.471  1.00 94.61           C  
ATOM   1077  HE1 MET A  73     -18.642  -2.453 -10.540  1.00 94.61           H  
ATOM   1078  HE2 MET A  73     -18.322  -1.663  -8.976  1.00 94.61           H  
ATOM   1079  HE3 MET A  73     -19.419  -3.047  -9.057  1.00 94.61           H  
ATOM   1080  N   CYS A  74     -15.212   0.986 -12.173  1.00 94.21           N  
ATOM   1081  H   CYS A  74     -15.361   0.246 -12.845  1.00 94.21           H  
ATOM   1082  CA  CYS A  74     -15.660   2.331 -12.519  1.00 94.21           C  
ATOM   1083  HA  CYS A  74     -14.984   3.064 -12.078  1.00 94.21           H  
ATOM   1084  C   CYS A  74     -17.067   2.581 -11.970  1.00 94.21           C  
ATOM   1085  CB  CYS A  74     -15.622   2.490 -14.040  1.00 94.21           C  
ATOM   1086  HB2 CYS A  74     -16.309   1.764 -14.476  1.00 94.21           H  
ATOM   1087  HB3 CYS A  74     -14.618   2.266 -14.398  1.00 94.21           H  
ATOM   1088  O   CYS A  74     -17.988   1.828 -12.303  1.00 94.21           O  
ATOM   1089  SG  CYS A  74     -16.088   4.131 -14.641  1.00 94.21           S  
ATOM   1090  N   ASP A  75     -17.218   3.643 -11.181  1.00 91.16           N  
ATOM   1091  H   ASP A  75     -16.406   4.198 -10.951  1.00 91.16           H  
ATOM   1092  CA  ASP A  75     -18.491   4.082 -10.611  1.00 91.16           C  
ATOM   1093  HA  ASP A  75     -19.292   3.579 -11.152  1.00 91.16           H  
ATOM   1094  C   ASP A  75     -18.705   5.595 -10.789  1.00 91.16           C  
ATOM   1095  CB  ASP A  75     -18.585   3.660  -9.134  1.00 91.16           C  
ATOM   1096  HB2 ASP A  75     -17.994   4.346  -8.526  1.00 91.16           H  
ATOM   1097  HB3 ASP A  75     -18.166   2.659  -9.024  1.00 91.16           H  
ATOM   1098  O   ASP A  75     -17.756   6.374 -10.934  1.00 91.16           O  
ATOM   1099  CG  ASP A  75     -20.028   3.626  -8.608  1.00 91.16           C  
ATOM   1100  OD1 ASP A  75     -20.961   3.821  -9.425  1.00 91.16           O  
ATOM   1101  OD2 ASP A  75     -20.192   3.377  -7.397  1.00 91.16           O  
ATOM   1102  N   ALA A  76     -19.966   6.018 -10.801  1.00 91.25           N  
ATOM   1103  H   ALA A  76     -20.668   5.355 -10.504  1.00 91.25           H  
ATOM   1104  CA  ALA A  76     -20.348   7.412 -10.965  1.00 91.25           C  
ATOM   1105  HA  ALA A  76     -19.717   7.852 -11.738  1.00 91.25           H  
ATOM   1106  C   ALA A  76     -20.133   8.200  -9.661  1.00 91.25           C  
ATOM   1107  CB  ALA A  76     -21.796   7.483 -11.460  1.00 91.25           C  
ATOM   1108  HB1 ALA A  76     -21.893   6.935 -12.397  1.00 91.25           H  
ATOM   1109  HB2 ALA A  76     -22.460   7.044 -10.715  1.00 91.25           H  
ATOM   1110  HB3 ALA A  76     -22.077   8.524 -11.623  1.00 91.25           H  
ATOM   1111  O   ALA A  76     -20.676   7.866  -8.613  1.00 91.25           O  
ATOM   1112  N   ILE A  77     -19.386   9.303  -9.739  1.00 90.47           N  
ATOM   1113  H   ILE A  77     -18.999   9.542 -10.641  1.00 90.47           H  
ATOM   1114  CA  ILE A  77     -19.240  10.275  -8.644  1.00 90.47           C  
ATOM   1115  HA  ILE A  77     -19.290   9.754  -7.688  1.00 90.47           H  
ATOM   1116  C   ILE A  77     -20.402  11.279  -8.684  1.00 90.47           C  
ATOM   1117  CB  ILE A  77     -17.870  10.989  -8.749  1.00 90.47           C  
ATOM   1118  HB  ILE A  77     -17.798  11.452  -9.733  1.00 90.47           H  
ATOM   1119  O   ILE A  77     -20.934  11.681  -7.651  1.00 90.47           O  
ATOM   1120  CG1 ILE A  77     -16.707   9.981  -8.602  1.00 90.47           C  
ATOM   1121 HG12 ILE A  77     -16.855   9.151  -9.293  1.00 90.47           H  
ATOM   1122 HG13 ILE A  77     -16.702   9.577  -7.590  1.00 90.47           H  
ATOM   1123  CG2 ILE A  77     -17.754  12.108  -7.697  1.00 90.47           C  
ATOM   1124 HG21 ILE A  77     -18.509  12.875  -7.866  1.00 90.47           H  
ATOM   1125 HG22 ILE A  77     -16.778  12.590  -7.745  1.00 90.47           H  
ATOM   1126 HG23 ILE A  77     -17.902  11.679  -6.705  1.00 90.47           H  
ATOM   1127  CD1 ILE A  77     -15.331  10.582  -8.916  1.00 90.47           C  
ATOM   1128 HD11 ILE A  77     -14.594   9.780  -8.955  1.00 90.47           H  
ATOM   1129 HD12 ILE A  77     -15.354  11.078  -9.886  1.00 90.47           H  
ATOM   1130 HD13 ILE A  77     -15.031  11.291  -8.145  1.00 90.47           H  
ATOM   1131  N   ASN A  78     -20.766  11.721  -9.889  1.00 89.51           N  
ATOM   1132  H   ASN A  78     -20.302  11.314 -10.688  1.00 89.51           H  
ATOM   1133  CA  ASN A  78     -21.907  12.585 -10.197  1.00 89.51           C  
ATOM   1134  HA  ASN A  78     -22.770  12.257  -9.618  1.00 89.51           H  
ATOM   1135  C   ASN A  78     -22.268  12.444 -11.688  1.00 89.51           C  
ATOM   1136  CB  ASN A  78     -21.569  14.042  -9.816  1.00 89.51           C  
ATOM   1137  HB2 ASN A  78     -21.414  14.090  -8.738  1.00 89.51           H  
ATOM   1138  HB3 ASN A  78     -22.413  14.691 -10.048  1.00 89.51           H  
ATOM   1139  O   ASN A  78     -21.616  11.691 -12.410  1.00 89.51           O  
ATOM   1140  CG  ASN A  78     -20.342  14.592 -10.525  1.00 89.51           C  
ATOM   1141  ND2 ASN A  78     -19.336  14.994  -9.784  1.00 89.51           N  
ATOM   1142 HD21 ASN A  78     -19.365  14.843  -8.786  1.00 89.51           H  
ATOM   1143 HD22 ASN A  78     -18.504  15.293 -10.273  1.00 89.51           H  
ATOM   1144  OD1 ASN A  78     -20.271  14.692 -11.740  1.00 89.51           O  
ATOM   1145  N   ASP A  79     -23.259  13.205 -12.159  1.00 86.86           N  
ATOM   1146  H   ASP A  79     -23.830  13.712 -11.498  1.00 86.86           H  
ATOM   1147  CA  ASP A  79     -23.779  13.135 -13.536  1.00 86.86           C  
ATOM   1148  HA  ASP A  79     -24.276  12.174 -13.672  1.00 86.86           H  
ATOM   1149  C   ASP A  79     -22.709  13.254 -14.640  1.00 86.86           C  
ATOM   1150  CB  ASP A  79     -24.822  14.252 -13.738  1.00 86.86           C  
ATOM   1151  HB2 ASP A  79     -24.341  15.215 -13.567  1.00 86.86           H  
ATOM   1152  HB3 ASP A  79     -25.160  14.230 -14.774  1.00 86.86           H  
ATOM   1153  O   ASP A  79     -22.902  12.734 -15.736  1.00 86.86           O  
ATOM   1154  CG  ASP A  79     -26.060  14.142 -12.839  1.00 86.86           C  
ATOM   1155  OD1 ASP A  79     -26.334  13.034 -12.330  1.00 86.86           O  
ATOM   1156  OD2 ASP A  79     -26.714  15.191 -12.640  1.00 86.86           O  
ATOM   1157  N   ASN A  80     -21.576  13.915 -14.364  1.00 87.51           N  
ATOM   1158  H   ASN A  80     -21.441  14.237 -13.417  1.00 87.51           H  
ATOM   1159  CA  ASN A  80     -20.543  14.223 -15.359  1.00 87.51           C  
ATOM   1160  HA  ASN A  80     -20.837  13.816 -16.327  1.00 87.51           H  
ATOM   1161  C   ASN A  80     -19.170  13.617 -15.039  1.00 87.51           C  
ATOM   1162  CB  ASN A  80     -20.437  15.750 -15.487  1.00 87.51           C  
ATOM   1163  HB2 ASN A  80     -20.241  16.174 -14.502  1.00 87.51           H  
ATOM   1164  HB3 ASN A  80     -19.600  15.998 -16.140  1.00 87.51           H  
ATOM   1165  O   ASN A  80     -18.211  13.860 -15.774  1.00 87.51           O  
ATOM   1166  CG  ASN A  80     -21.668  16.409 -16.077  1.00 87.51           C  
ATOM   1167  ND2 ASN A  80     -21.757  17.713 -15.974  1.00 87.51           N  
ATOM   1168 HD21 ASN A  80     -22.617  18.104 -16.330  1.00 87.51           H  
ATOM   1169 HD22 ASN A  80     -21.062  18.230 -15.454  1.00 87.51           H  
ATOM   1170  OD1 ASN A  80     -22.548  15.814 -16.666  1.00 87.51           O  
ATOM   1171  N   MET A  81     -19.035  12.888 -13.932  1.00 89.79           N  
ATOM   1172  H   MET A  81     -19.857  12.673 -13.386  1.00 89.79           H  
ATOM   1173  CA  MET A  81     -17.741  12.395 -13.473  1.00 89.79           C  
ATOM   1174  HA  MET A  81     -17.058  12.360 -14.321  1.00 89.79           H  
ATOM   1175  C   MET A  81     -17.869  10.984 -12.925  1.00 89.79           C  
ATOM   1176  CB  MET A  81     -17.158  13.359 -12.433  1.00 89.79           C  
ATOM   1177  HB2 MET A  81     -17.671  13.233 -11.479  1.00 89.79           H  
ATOM   1178  HB3 MET A  81     -17.321  14.378 -12.783  1.00 89.79           H  
ATOM   1179  O   MET A  81     -18.728  10.699 -12.096  1.00 89.79           O  
ATOM   1180  CG  MET A  81     -15.653  13.139 -12.247  1.00 89.79           C  
ATOM   1181  HG2 MET A  81     -15.164  13.251 -13.215  1.00 89.79           H  
ATOM   1182  HG3 MET A  81     -15.484  12.117 -11.906  1.00 89.79           H  
ATOM   1183  SD  MET A  81     -14.854  14.270 -11.074  1.00 89.79           S  
ATOM   1184  CE  MET A  81     -15.216  15.877 -11.832  1.00 89.79           C  
ATOM   1185  HE1 MET A  81     -14.673  16.656 -11.295  1.00 89.79           H  
ATOM   1186  HE2 MET A  81     -16.284  16.087 -11.774  1.00 89.79           H  
ATOM   1187  HE3 MET A  81     -14.899  15.871 -12.875  1.00 89.79           H  
ATOM   1188  N   SER A  82     -16.982  10.106 -13.374  1.00 92.53           N  
ATOM   1189  H   SER A  82     -16.292  10.404 -14.049  1.00 92.53           H  
ATOM   1190  CA  SER A  82     -16.846   8.742 -12.872  1.00 92.53           C  
ATOM   1191  HA  SER A  82     -17.497   8.598 -12.010  1.00 92.53           H  
ATOM   1192  C   SER A  82     -15.414   8.515 -12.399  1.00 92.53           C  
ATOM   1193  CB  SER A  82     -17.263   7.728 -13.941  1.00 92.53           C  
ATOM   1194  HB2 SER A  82     -16.589   7.798 -14.795  1.00 92.53           H  
ATOM   1195  HB3 SER A  82     -17.213   6.720 -13.531  1.00 92.53           H  
ATOM   1196  O   SER A  82     -14.476   9.135 -12.910  1.00 92.53           O  
ATOM   1197  OG  SER A  82     -18.587   7.994 -14.368  1.00 92.53           O  
ATOM   1198  HG  SER A  82     -18.840   8.865 -14.054  1.00 92.53           H  
ATOM   1199  N   GLY A  83     -15.258   7.658 -11.399  1.00 93.84           N  
ATOM   1200  H   GLY A  83     -16.063   7.131 -11.092  1.00 93.84           H  
ATOM   1201  CA  GLY A  83     -13.985   7.338 -10.774  1.00 93.84           C  
ATOM   1202  HA2 GLY A  83     -13.162   7.678 -11.403  1.00 93.84           H  
ATOM   1203  HA3 GLY A  83     -13.915   7.838  -9.808  1.00 93.84           H  
ATOM   1204  C   GLY A  83     -13.833   5.845 -10.535  1.00 93.84           C  
ATOM   1205  O   GLY A  83     -14.802   5.089 -10.549  1.00 93.84           O  
ATOM   1206  N   LEU A  84     -12.593   5.426 -10.331  1.00 95.60           N  
ATOM   1207  H   LEU A  84     -11.840   6.092 -10.427  1.00 95.60           H  
ATOM   1208  CA  LEU A  84     -12.247   4.046 -10.034  1.00 95.60           C  
ATOM   1209  HA  LEU A  84     -13.021   3.392 -10.435  1.00 95.60           H  
ATOM   1210  C   LEU A  84     -12.186   3.800  -8.524  1.00 95.60           C  
ATOM   1211  CB  LEU A  84     -10.924   3.725 -10.735  1.00 95.60           C  
ATOM   1212  HB2 LEU A  84     -10.219   4.529 -10.524  1.00 95.60           H  
ATOM   1213  HB3 LEU A  84     -10.506   2.816 -10.301  1.00 95.60           H  
ATOM   1214  O   LEU A  84     -11.401   4.434  -7.811  1.00 95.60           O  
ATOM   1215  CG  LEU A  84     -11.052   3.543 -12.256  1.00 95.60           C  
ATOM   1216  HG  LEU A  84     -11.543   4.415 -12.688  1.00 95.60           H  
ATOM   1217  CD1 LEU A  84      -9.660   3.422 -12.863  1.00 95.60           C  
ATOM   1218 HD11 LEU A  84      -9.733   3.323 -13.946  1.00 95.60           H  
ATOM   1219 HD12 LEU A  84      -9.095   4.326 -12.634  1.00 95.60           H  
ATOM   1220 HD13 LEU A  84      -9.158   2.555 -12.436  1.00 95.60           H  
ATOM   1221  CD2 LEU A  84     -11.820   2.278 -12.648  1.00 95.60           C  
ATOM   1222 HD21 LEU A  84     -11.372   1.401 -12.180  1.00 95.60           H  
ATOM   1223 HD22 LEU A  84     -11.817   2.159 -13.731  1.00 95.60           H  
ATOM   1224 HD23 LEU A  84     -12.855   2.371 -12.317  1.00 95.60           H  
ATOM   1225  N   PHE A  85     -12.986   2.838  -8.061  1.00 96.51           N  
ATOM   1226  H   PHE A  85     -13.611   2.380  -8.709  1.00 96.51           H  
ATOM   1227  CA  PHE A  85     -13.089   2.462  -6.656  1.00 96.51           C  
ATOM   1228  HA  PHE A  85     -12.241   2.891  -6.122  1.00 96.51           H  
ATOM   1229  C   PHE A  85     -13.049   0.949  -6.441  1.00 96.51           C  
ATOM   1230  CB  PHE A  85     -14.359   3.054  -6.043  1.00 96.51           C  
ATOM   1231  HB2 PHE A  85     -15.229   2.599  -6.516  1.00 96.51           H  
ATOM   1232  HB3 PHE A  85     -14.397   2.796  -4.984  1.00 96.51           H  
ATOM   1233  O   PHE A  85     -13.454   0.146  -7.286  1.00 96.51           O  
ATOM   1234  CG  PHE A  85     -14.450   4.558  -6.173  1.00 96.51           C  
ATOM   1235  CD1 PHE A  85     -13.729   5.392  -5.300  1.00 96.51           C  
ATOM   1236  HD1 PHE A  85     -13.087   4.958  -4.548  1.00 96.51           H  
ATOM   1237  CD2 PHE A  85     -15.260   5.122  -7.174  1.00 96.51           C  
ATOM   1238  HD2 PHE A  85     -15.797   4.483  -7.859  1.00 96.51           H  
ATOM   1239  CE1 PHE A  85     -13.885   6.787  -5.377  1.00 96.51           C  
ATOM   1240  HE1 PHE A  85     -13.378   7.428  -4.671  1.00 96.51           H  
ATOM   1241  CE2 PHE A  85     -15.404   6.515  -7.263  1.00 96.51           C  
ATOM   1242  HE2 PHE A  85     -16.068   6.934  -8.005  1.00 96.51           H  
ATOM   1243  CZ  PHE A  85     -14.739   7.345  -6.344  1.00 96.51           C  
ATOM   1244  HZ  PHE A  85     -14.916   8.410  -6.362  1.00 96.51           H  
ATOM   1245  N   HIS A  86     -12.529   0.565  -5.282  1.00 97.25           N  
ATOM   1246  H   HIS A  86     -12.163   1.285  -4.675  1.00 97.25           H  
ATOM   1247  CA  HIS A  86     -12.696  -0.755  -4.711  1.00 97.25           C  
ATOM   1248  HA  HIS A  86     -13.237  -1.393  -5.410  1.00 97.25           H  
ATOM   1249  C   HIS A  86     -13.526  -0.638  -3.436  1.00 97.25           C  
ATOM   1250  CB  HIS A  86     -11.337  -1.401  -4.439  1.00 97.25           C  
ATOM   1251  HB2 HIS A  86     -10.819  -1.564  -5.384  1.00 97.25           H  
ATOM   1252  HB3 HIS A  86     -10.731  -0.744  -3.815  1.00 97.25           H  
ATOM   1253  O   HIS A  86     -13.092  -0.028  -2.457  1.00 97.25           O  
ATOM   1254  CG  HIS A  86     -11.535  -2.717  -3.743  1.00 97.25           C  
ATOM   1255  CD2 HIS A  86     -11.333  -2.988  -2.421  1.00 97.25           C  
ATOM   1256  HD2 HIS A  86     -10.946  -2.303  -1.681  1.00 97.25           H  
ATOM   1257  ND1 HIS A  86     -12.150  -3.816  -4.290  1.00 97.25           N  
ATOM   1258  HD1 HIS A  86     -12.405  -3.900  -5.264  1.00 97.25           H  
ATOM   1259  CE1 HIS A  86     -12.294  -4.741  -3.330  1.00 97.25           C  
ATOM   1260  HE1 HIS A  86     -12.743  -5.715  -3.450  1.00 97.25           H  
ATOM   1261  NE2 HIS A  86     -11.795  -4.281  -2.182  1.00 97.25           N  
ATOM   1262  N   ASP A  87     -14.701  -1.253  -3.446  1.00 96.76           N  
ATOM   1263  H   ASP A  87     -15.026  -1.682  -4.301  1.00 96.76           H  
ATOM   1264  CA  ASP A  87     -15.639  -1.154  -2.339  1.00 96.76           C  
ATOM   1265  HA  ASP A  87     -15.469  -0.210  -1.822  1.00 96.76           H  
ATOM   1266  C   ASP A  87     -15.441  -2.276  -1.322  1.00 96.76           C  
ATOM   1267  CB  ASP A  87     -17.077  -1.117  -2.864  1.00 96.76           C  
ATOM   1268  HB2 ASP A  87     -17.223  -1.920  -3.586  1.00 96.76           H  
ATOM   1269  HB3 ASP A  87     -17.754  -1.291  -2.028  1.00 96.76           H  
ATOM   1270  O   ASP A  87     -15.354  -3.466  -1.650  1.00 96.76           O  
ATOM   1271  CG  ASP A  87     -17.445   0.224  -3.503  1.00 96.76           C  
ATOM   1272  OD1 ASP A  87     -16.555   1.095  -3.647  1.00 96.76           O  
ATOM   1273  OD2 ASP A  87     -18.646   0.382  -3.795  1.00 96.76           O  
ATOM   1274  N   THR A  88     -15.447  -1.883  -0.053  1.00 97.88           N  
ATOM   1275  H   THR A  88     -15.479  -0.890   0.132  1.00 97.88           H  
ATOM   1276  CA  THR A  88     -15.504  -2.800   1.084  1.00 97.88           C  
ATOM   1277  HA  THR A  88     -15.854  -3.768   0.728  1.00 97.88           H  
ATOM   1278  C   THR A  88     -16.513  -2.317   2.123  1.00 97.88           C  
ATOM   1279  CB  THR A  88     -14.110  -3.027   1.677  1.00 97.88           C  
ATOM   1280  HB  THR A  88     -13.441  -3.367   0.886  1.00 97.88           H  
ATOM   1281  O   THR A  88     -16.878  -1.144   2.162  1.00 97.88           O  
ATOM   1282  CG2 THR A  88     -13.510  -1.781   2.324  1.00 97.88           C  
ATOM   1283 HG21 THR A  88     -14.048  -1.527   3.238  1.00 97.88           H  
ATOM   1284 HG22 THR A  88     -13.553  -0.942   1.631  1.00 97.88           H  
ATOM   1285 HG23 THR A  88     -12.462  -1.979   2.549  1.00 97.88           H  
ATOM   1286  OG1 THR A  88     -14.211  -4.040   2.651  1.00 97.88           O  
ATOM   1287  HG1 THR A  88     -13.415  -4.029   3.187  1.00 97.88           H  
ATOM   1288  N   ALA A  89     -16.994  -3.226   2.968  1.00 97.53           N  
ATOM   1289  H   ALA A  89     -16.539  -4.127   2.980  1.00 97.53           H  
ATOM   1290  CA  ALA A  89     -17.941  -2.911   4.028  1.00 97.53           C  
ATOM   1291  HA  ALA A  89     -18.467  -1.990   3.775  1.00 97.53           H  
ATOM   1292  C   ALA A  89     -17.212  -2.692   5.358  1.00 97.53           C  
ATOM   1293  CB  ALA A  89     -18.990  -4.023   4.110  1.00 97.53           C  
ATOM   1294  HB1 ALA A  89     -19.499  -4.118   3.151  1.00 97.53           H  
ATOM   1295  HB2 ALA A  89     -18.509  -4.969   4.361  1.00 97.53           H  
ATOM   1296  HB3 ALA A  89     -19.724  -3.778   4.878  1.00 97.53           H  
ATOM   1297  O   ALA A  89     -16.360  -3.487   5.754  1.00 97.53           O  
ATOM   1298  N   TYR A  90     -17.594  -1.649   6.091  1.00 97.82           N  
ATOM   1299  H   TYR A  90     -18.268  -1.007   5.698  1.00 97.82           H  
ATOM   1300  CA  TYR A  90     -17.042  -1.355   7.409  1.00 97.82           C  
ATOM   1301  HA  TYR A  90     -16.468  -2.212   7.761  1.00 97.82           H  
ATOM   1302  C   TYR A  90     -18.149  -1.089   8.427  1.00 97.82           C  
ATOM   1303  CB  TYR A  90     -16.079  -0.173   7.306  1.00 97.82           C  
ATOM   1304  HB2 TYR A  90     -16.626   0.700   6.951  1.00 97.82           H  
ATOM   1305  HB3 TYR A  90     -15.309  -0.405   6.569  1.00 97.82           H  
ATOM   1306  O   TYR A  90     -19.042  -0.278   8.192  1.00 97.82           O  
ATOM   1307  CG  TYR A  90     -15.418   0.153   8.626  1.00 97.82           C  
ATOM   1308  CD1 TYR A  90     -15.881   1.247   9.376  1.00 97.82           C  
ATOM   1309  HD1 TYR A  90     -16.671   1.874   8.989  1.00 97.82           H  
ATOM   1310  CD2 TYR A  90     -14.386  -0.663   9.127  1.00 97.82           C  
ATOM   1311  HD2 TYR A  90     -14.035  -1.502   8.543  1.00 97.82           H  
ATOM   1312  CE1 TYR A  90     -15.320   1.519  10.633  1.00 97.82           C  
ATOM   1313  HE1 TYR A  90     -15.669   2.365  11.206  1.00 97.82           H  
ATOM   1314  CE2 TYR A  90     -13.821  -0.390  10.389  1.00 97.82           C  
ATOM   1315  HE2 TYR A  90     -13.035  -1.011  10.792  1.00 97.82           H  
ATOM   1316  OH  TYR A  90     -13.797   0.938  12.391  1.00 97.82           O  
ATOM   1317  HH  TYR A  90     -14.305   1.624  12.829  1.00 97.82           H  
ATOM   1318  CZ  TYR A  90     -14.300   0.696  11.153  1.00 97.82           C  
ATOM   1319  N   LYS A  91     -18.087  -1.761   9.581  1.00 97.05           N  
ATOM   1320  H   LYS A  91     -17.282  -2.351   9.739  1.00 97.05           H  
ATOM   1321  CA  LYS A  91     -19.001  -1.517  10.701  1.00 97.05           C  
ATOM   1322  HA  LYS A  91     -19.957  -1.171  10.308  1.00 97.05           H  
ATOM   1323  C   LYS A  91     -18.439  -0.407  11.585  1.00 97.05           C  
ATOM   1324  CB  LYS A  91     -19.255  -2.819  11.466  1.00 97.05           C  
ATOM   1325  HB2 LYS A  91     -18.320  -3.178  11.897  1.00 97.05           H  
ATOM   1326  HB3 LYS A  91     -19.632  -3.568  10.770  1.00 97.05           H  
ATOM   1327  O   LYS A  91     -17.466  -0.625  12.298  1.00 97.05           O  
ATOM   1328  CG  LYS A  91     -20.288  -2.599  12.579  1.00 97.05           C  
ATOM   1329  HG2 LYS A  91     -21.217  -2.232  12.144  1.00 97.05           H  
ATOM   1330  HG3 LYS A  91     -19.914  -1.861  13.289  1.00 97.05           H  
ATOM   1331  CD  LYS A  91     -20.556  -3.906  13.325  1.00 97.05           C  
ATOM   1332  HD2 LYS A  91     -19.616  -4.281  13.732  1.00 97.05           H  
ATOM   1333  HD3 LYS A  91     -20.969  -4.638  12.630  1.00 97.05           H  
ATOM   1334  CE  LYS A  91     -21.545  -3.638  14.460  1.00 97.05           C  
ATOM   1335  HE2 LYS A  91     -21.120  -2.871  15.107  1.00 97.05           H  
ATOM   1336  HE3 LYS A  91     -22.465  -3.239  14.034  1.00 97.05           H  
ATOM   1337  NZ  LYS A  91     -21.816  -4.872  15.233  1.00 97.05           N  
ATOM   1338  HZ1 LYS A  91     -20.955  -5.221  15.627  1.00 97.05           H  
ATOM   1339  HZ2 LYS A  91     -22.462  -4.675  15.984  1.00 97.05           H  
ATOM   1340  HZ3 LYS A  91     -22.211  -5.580  14.630  1.00 97.05           H  
ATOM   1341  N   VAL A  92     -19.089   0.751  11.558  1.00 96.67           N  
ATOM   1342  H   VAL A  92     -19.920   0.815  10.988  1.00 96.67           H  
ATOM   1343  CA  VAL A  92     -18.677   1.946  12.298  1.00 96.67           C  
ATOM   1344  HA  VAL A  92     -17.611   2.108  12.140  1.00 96.67           H  
ATOM   1345  C   VAL A  92     -18.913   1.744  13.794  1.00 96.67           C  
ATOM   1346  CB  VAL A  92     -19.435   3.181  11.781  1.00 96.67           C  
ATOM   1347  HB  VAL A  92     -20.491   3.046  12.015  1.00 96.67           H  
ATOM   1348  O   VAL A  92     -20.041   1.505  14.234  1.00 96.67           O  
ATOM   1349  CG1 VAL A  92     -18.939   4.475  12.430  1.00 96.67           C  
ATOM   1350 HG11 VAL A  92     -19.026   4.420  13.515  1.00 96.67           H  
ATOM   1351 HG12 VAL A  92     -17.895   4.641  12.165  1.00 96.67           H  
ATOM   1352 HG13 VAL A  92     -19.536   5.317  12.082  1.00 96.67           H  
ATOM   1353  CG2 VAL A  92     -19.289   3.365  10.264  1.00 96.67           C  
ATOM   1354 HG21 VAL A  92     -19.832   4.255   9.947  1.00 96.67           H  
ATOM   1355 HG22 VAL A  92     -18.237   3.467   9.997  1.00 96.67           H  
ATOM   1356 HG23 VAL A  92     -19.716   2.511   9.738  1.00 96.67           H  
ATOM   1357  N   ASN A  93     -17.856   1.867  14.590  1.00 95.28           N  
ATOM   1358  H   ASN A  93     -16.963   2.064  14.163  1.00 95.28           H  
ATOM   1359  CA  ASN A  93     -17.930   1.846  16.047  1.00 95.28           C  
ATOM   1360  HA  ASN A  93     -18.666   1.098  16.341  1.00 95.28           H  
ATOM   1361  C   ASN A  93     -18.387   3.201  16.598  1.00 95.28           C  
ATOM   1362  CB  ASN A  93     -16.572   1.436  16.635  1.00 95.28           C  
ATOM   1363  HB2 ASN A  93     -16.641   1.366  17.721  1.00 95.28           H  
ATOM   1364  HB3 ASN A  93     -15.827   2.194  16.394  1.00 95.28           H  
ATOM   1365  O   ASN A  93     -18.275   4.233  15.942  1.00 95.28           O  
ATOM   1366  CG  ASN A  93     -16.113   0.089  16.120  1.00 95.28           C  
ATOM   1367  ND2 ASN A  93     -14.978   0.052  15.467  1.00 95.28           N  
ATOM   1368 HD21 ASN A  93     -14.761  -0.798  14.968  1.00 95.28           H  
ATOM   1369 HD22 ASN A  93     -14.556   0.926  15.188  1.00 95.28           H  
ATOM   1370  OD1 ASN A  93     -16.773  -0.922  16.313  1.00 95.28           O  
ATOM   1371  N   LEU A  94     -18.859   3.213  17.848  1.00 92.91           N  
ATOM   1372  H   LEU A  94     -18.949   2.329  18.328  1.00 92.91           H  
ATOM   1373  CA  LEU A  94     -19.395   4.415  18.502  1.00 92.91           C  
ATOM   1374  HA  LEU A  94     -20.277   4.729  17.944  1.00 92.91           H  
ATOM   1375  C   LEU A  94     -18.426   5.614  18.509  1.00 92.91           C  
ATOM   1376  CB  LEU A  94     -19.812   4.026  19.933  1.00 92.91           C  
ATOM   1377  HB2 LEU A  94     -18.919   3.726  20.481  1.00 92.91           H  
ATOM   1378  HB3 LEU A  94     -20.481   3.167  19.879  1.00 92.91           H  
ATOM   1379  O   LEU A  94     -18.878   6.753  18.477  1.00 92.91           O  
ATOM   1380  CG  LEU A  94     -20.516   5.144  20.729  1.00 92.91           C  
ATOM   1381  HG  LEU A  94     -19.857   6.007  20.828  1.00 92.91           H  
ATOM   1382  CD1 LEU A  94     -21.827   5.581  20.071  1.00 92.91           C  
ATOM   1383 HD11 LEU A  94     -21.612   6.081  19.126  1.00 92.91           H  
ATOM   1384 HD12 LEU A  94     -22.473   4.720  19.895  1.00 92.91           H  
ATOM   1385 HD13 LEU A  94     -22.339   6.297  20.714  1.00 92.91           H  
ATOM   1386  CD2 LEU A  94     -20.835   4.634  22.136  1.00 92.91           C  
ATOM   1387 HD21 LEU A  94     -21.306   5.431  22.712  1.00 92.91           H  
ATOM   1388 HD22 LEU A  94     -21.505   3.776  22.085  1.00 92.91           H  
ATOM   1389 HD23 LEU A  94     -19.910   4.348  22.636  1.00 92.91           H  
ATOM   1390  N   ASN A  95     -17.117   5.353  18.530  1.00 92.74           N  
ATOM   1391  H   ASN A  95     -16.830   4.388  18.452  1.00 92.74           H  
ATOM   1392  CA  ASN A  95     -16.069   6.373  18.637  1.00 92.74           C  
ATOM   1393  HA  ASN A  95     -16.531   7.342  18.829  1.00 92.74           H  
ATOM   1394  C   ASN A  95     -15.256   6.542  17.344  1.00 92.74           C  
ATOM   1395  CB  ASN A  95     -15.167   6.027  19.832  1.00 92.74           C  
ATOM   1396  HB2 ASN A  95     -14.379   6.776  19.914  1.00 92.74           H  
ATOM   1397  HB3 ASN A  95     -14.696   5.061  19.651  1.00 92.74           H  
ATOM   1398  O   ASN A  95     -14.197   7.173  17.364  1.00 92.74           O  
ATOM   1399  CG  ASN A  95     -15.894   5.993  21.162  1.00 92.74           C  
ATOM   1400  ND2 ASN A  95     -15.355   5.283  22.124  1.00 92.74           N  
ATOM   1401 HD21 ASN A  95     -14.477   4.808  21.974  1.00 92.74           H  
ATOM   1402 HD22 ASN A  95     -15.844   5.302  23.008  1.00 92.74           H  
ATOM   1403  OD1 ASN A  95     -16.935   6.585  21.380  1.00 92.74           O  
ATOM   1404  N   ASP A  96     -15.706   5.952  16.238  1.00 95.32           N  
ATOM   1405  H   ASP A  96     -16.614   5.510  16.233  1.00 95.32           H  
ATOM   1406  CA  ASP A  96     -15.010   6.099  14.967  1.00 95.32           C  
ATOM   1407  HA  ASP A  96     -13.944   5.949  15.137  1.00 95.32           H  
ATOM   1408  C   ASP A  96     -15.196   7.517  14.416  1.00 95.32           C  
ATOM   1409  CB  ASP A  96     -15.469   5.043  13.958  1.00 95.32           C  
ATOM   1410  HB2 ASP A  96     -16.558   5.006  13.954  1.00 95.32           H  
ATOM   1411  HB3 ASP A  96     -15.133   5.356  12.969  1.00 95.32           H  
ATOM   1412  O   ASP A  96     -16.297   8.066  14.383  1.00 95.32           O  
ATOM   1413  CG  ASP A  96     -14.906   3.643  14.213  1.00 95.32           C  
ATOM   1414  OD1 ASP A  96     -13.991   3.471  15.043  1.00 95.32           O  
ATOM   1415  OD2 ASP A  96     -15.402   2.689  13.575  1.00 95.32           O  
ATOM   1416  N   THR A  97     -14.097   8.100  13.947  1.00 94.67           N  
ATOM   1417  H   THR A  97     -13.227   7.589  13.997  1.00 94.67           H  
ATOM   1418  CA  THR A  97     -14.083   9.328  13.148  1.00 94.67           C  
ATOM   1419  HA  THR A  97     -15.074   9.780  13.156  1.00 94.67           H  
ATOM   1420  C   THR A  97     -13.735   8.976  11.705  1.00 94.67           C  
ATOM   1421  CB  THR A  97     -13.087  10.359  13.705  1.00 94.67           C  
ATOM   1422  HB  THR A  97     -13.175  11.276  13.122  1.00 94.67           H  
ATOM   1423  O   THR A  97     -13.121   7.937  11.452  1.00 94.67           O  
ATOM   1424  CG2 THR A  97     -13.342  10.690  15.176  1.00 94.67           C  
ATOM   1425 HG21 THR A  97     -12.686  11.503  15.488  1.00 94.67           H  
ATOM   1426 HG22 THR A  97     -13.152   9.816  15.800  1.00 94.67           H  
ATOM   1427 HG23 THR A  97     -14.379  10.999  15.307  1.00 94.67           H  
ATOM   1428  OG1 THR A  97     -11.768   9.878  13.590  1.00 94.67           O  
ATOM   1429  HG1 THR A  97     -11.169  10.564  13.892  1.00 94.67           H  
ATOM   1430  N   ALA A  98     -14.082   9.841  10.747  1.00 93.66           N  
ATOM   1431  H   ALA A  98     -14.600  10.675  10.985  1.00 93.66           H  
ATOM   1432  CA  ALA A  98     -13.689   9.645   9.349  1.00 93.66           C  
ATOM   1433  HA  ALA A  98     -14.150   8.729   8.980  1.00 93.66           H  
ATOM   1434  C   ALA A  98     -12.162   9.480   9.199  1.00 93.66           C  
ATOM   1435  CB  ALA A  98     -14.221  10.819   8.521  1.00 93.66           C  
ATOM   1436  HB1 ALA A  98     -15.307  10.871   8.594  1.00 93.66           H  
ATOM   1437  HB2 ALA A  98     -13.953  10.676   7.474  1.00 93.66           H  
ATOM   1438  HB3 ALA A  98     -13.785  11.757   8.866  1.00 93.66           H  
ATOM   1439  O   ALA A  98     -11.718   8.594   8.474  1.00 93.66           O  
ATOM   1440  N   ASP A  99     -11.368  10.246   9.955  1.00 93.28           N  
ATOM   1441  H   ASP A  99     -11.780  11.017  10.461  1.00 93.28           H  
ATOM   1442  CA  ASP A  99      -9.901  10.148   9.956  1.00 93.28           C  
ATOM   1443  HA  ASP A  99      -9.535  10.258   8.935  1.00 93.28           H  
ATOM   1444  C   ASP A  99      -9.402   8.798  10.487  1.00 93.28           C  
ATOM   1445  CB  ASP A  99      -9.302  11.275  10.812  1.00 93.28           C  
ATOM   1446  HB2 ASP A  99      -8.225  11.125  10.882  1.00 93.28           H  
ATOM   1447  HB3 ASP A  99      -9.715  11.214  11.819  1.00 93.28           H  
ATOM   1448  O   ASP A  99      -8.504   8.188   9.902  1.00 93.28           O  
ATOM   1449  CG  ASP A  99      -9.547  12.675  10.247  1.00 93.28           C  
ATOM   1450  OD1 ASP A  99      -9.751  12.790   9.019  1.00 93.28           O  
ATOM   1451  OD2 ASP A  99      -9.552  13.616  11.071  1.00 93.28           O  
ATOM   1452  N   ASN A 100     -10.006   8.290  11.568  1.00 94.50           N  
ATOM   1453  H   ASN A 100     -10.743   8.823  12.007  1.00 94.50           H  
ATOM   1454  CA  ASN A 100      -9.644   6.988  12.127  1.00 94.50           C  
ATOM   1455  HA  ASN A 100      -8.565   6.954  12.273  1.00 94.50           H  
ATOM   1456  C   ASN A 100     -10.001   5.857  11.157  1.00 94.50           C  
ATOM   1457  CB  ASN A 100     -10.335   6.784  13.485  1.00 94.50           C  
ATOM   1458  HB2 ASN A 100     -11.401   6.988  13.386  1.00 94.50           H  
ATOM   1459  HB3 ASN A 100     -10.218   5.743  13.785  1.00 94.50           H  
ATOM   1460  O   ASN A 100      -9.191   4.956  10.950  1.00 94.50           O  
ATOM   1461  CG  ASN A 100      -9.765   7.641  14.601  1.00 94.50           C  
ATOM   1462  ND2 ASN A 100     -10.372   7.603  15.764  1.00 94.50           N  
ATOM   1463 HD21 ASN A 100     -11.215   7.060  15.892  1.00 94.50           H  
ATOM   1464 HD22 ASN A 100      -9.989   8.198  16.483  1.00 94.50           H  
ATOM   1465  OD1 ASN A 100      -8.767   8.331  14.475  1.00 94.50           O  
ATOM   1466  N   ILE A 101     -11.175   5.925  10.522  1.00 96.28           N  
ATOM   1467  H   ILE A 101     -11.791   6.697  10.730  1.00 96.28           H  
ATOM   1468  CA  ILE A 101     -11.578   4.957   9.495  1.00 96.28           C  
ATOM   1469  HA  ILE A 101     -11.488   3.952   9.907  1.00 96.28           H  
ATOM   1470  C   ILE A 101     -10.624   5.036   8.302  1.00 96.28           C  
ATOM   1471  CB  ILE A 101     -13.049   5.165   9.076  1.00 96.28           C  
ATOM   1472  HB  ILE A 101     -13.171   6.193   8.736  1.00 96.28           H  
ATOM   1473  O   ILE A 101     -10.140   4.006   7.840  1.00 96.28           O  
ATOM   1474  CG1 ILE A 101     -13.989   4.919  10.276  1.00 96.28           C  
ATOM   1475 HG12 ILE A 101     -13.667   5.519  11.127  1.00 96.28           H  
ATOM   1476 HG13 ILE A 101     -13.929   3.874  10.579  1.00 96.28           H  
ATOM   1477  CG2 ILE A 101     -13.429   4.211   7.926  1.00 96.28           C  
ATOM   1478 HG21 ILE A 101     -12.791   4.371   7.058  1.00 96.28           H  
ATOM   1479 HG22 ILE A 101     -13.331   3.177   8.256  1.00 96.28           H  
ATOM   1480 HG23 ILE A 101     -14.454   4.385   7.597  1.00 96.28           H  
ATOM   1481  CD1 ILE A 101     -15.447   5.285   9.976  1.00 96.28           C  
ATOM   1482 HD11 ILE A 101     -16.029   5.267  10.898  1.00 96.28           H  
ATOM   1483 HD12 ILE A 101     -15.890   4.572   9.281  1.00 96.28           H  
ATOM   1484 HD13 ILE A 101     -15.483   6.287   9.550  1.00 96.28           H  
ATOM   1485  N   ASN A 102     -10.273   6.235   7.835  1.00 95.92           N  
ATOM   1486  H   ASN A 102     -10.696   7.067   8.221  1.00 95.92           H  
ATOM   1487  CA  ASN A 102      -9.319   6.372   6.741  1.00 95.92           C  
ATOM   1488  HA  ASN A 102      -9.707   5.808   5.893  1.00 95.92           H  
ATOM   1489  C   ASN A 102      -7.957   5.757   7.106  1.00 95.92           C  
ATOM   1490  CB  ASN A 102      -9.184   7.850   6.339  1.00 95.92           C  
ATOM   1491  HB2 ASN A 102     -10.166   8.317   6.263  1.00 95.92           H  
ATOM   1492  HB3 ASN A 102      -8.610   8.389   7.093  1.00 95.92           H  
ATOM   1493  O   ASN A 102      -7.375   5.015   6.320  1.00 95.92           O  
ATOM   1494  CG  ASN A 102      -8.502   7.978   4.989  1.00 95.92           C  
ATOM   1495  ND2 ASN A 102      -7.867   9.086   4.701  1.00 95.92           N  
ATOM   1496 HD21 ASN A 102      -7.458   9.115   3.778  1.00 95.92           H  
ATOM   1497 HD22 ASN A 102      -7.888   9.879   5.326  1.00 95.92           H  
ATOM   1498  OD1 ASN A 102      -8.501   7.065   4.184  1.00 95.92           O  
ATOM   1499  N   SER A 103      -7.482   5.978   8.336  1.00 95.81           N  
ATOM   1500  H   SER A 103      -7.990   6.617   8.931  1.00 95.81           H  
ATOM   1501  CA  SER A 103      -6.259   5.356   8.854  1.00 95.81           C  
ATOM   1502  HA  SER A 103      -5.427   5.639   8.210  1.00 95.81           H  
ATOM   1503  C   SER A 103      -6.338   3.823   8.868  1.00 95.81           C  
ATOM   1504  CB  SER A 103      -5.974   5.888  10.259  1.00 95.81           C  
ATOM   1505  HB2 SER A 103      -6.759   5.563  10.942  1.00 95.81           H  
ATOM   1506  HB3 SER A 103      -5.953   6.977  10.237  1.00 95.81           H  
ATOM   1507  O   SER A 103      -5.399   3.157   8.425  1.00 95.81           O  
ATOM   1508  OG  SER A 103      -4.727   5.407  10.718  1.00 95.81           O  
ATOM   1509  HG  SER A 103      -4.665   5.593  11.658  1.00 95.81           H  
ATOM   1510  N   ILE A 104      -7.474   3.243   9.281  1.00 96.97           N  
ATOM   1511  H   ILE A 104      -8.209   3.842   9.629  1.00 96.97           H  
ATOM   1512  CA  ILE A 104      -7.732   1.790   9.228  1.00 96.97           C  
ATOM   1513  HA  ILE A 104      -6.997   1.286   9.854  1.00 96.97           H  
ATOM   1514  C   ILE A 104      -7.549   1.248   7.800  1.00 96.97           C  
ATOM   1515  CB  ILE A 104      -9.148   1.487   9.789  1.00 96.97           C  
ATOM   1516  HB  ILE A 104      -9.853   2.211   9.381  1.00 96.97           H  
ATOM   1517  O   ILE A 104      -6.985   0.160   7.628  1.00 96.97           O  
ATOM   1518  CG1 ILE A 104      -9.152   1.638  11.326  1.00 96.97           C  
ATOM   1519 HG12 ILE A 104      -8.664   2.572  11.602  1.00 96.97           H  
ATOM   1520 HG13 ILE A 104      -8.574   0.829  11.772  1.00 96.97           H  
ATOM   1521  CG2 ILE A 104      -9.675   0.095   9.404  1.00 96.97           C  
ATOM   1522 HG21 ILE A 104      -9.720  -0.009   8.320  1.00 96.97           H  
ATOM   1523 HG22 ILE A 104      -9.047  -0.676   9.850  1.00 96.97           H  
ATOM   1524 HG23 ILE A 104     -10.698  -0.026   9.760  1.00 96.97           H  
ATOM   1525  CD1 ILE A 104     -10.556   1.645  11.947  1.00 96.97           C  
ATOM   1526 HD11 ILE A 104     -11.018   0.661  11.861  1.00 96.97           H  
ATOM   1527 HD12 ILE A 104     -11.184   2.390  11.458  1.00 96.97           H  
ATOM   1528 HD13 ILE A 104     -10.479   1.894  13.005  1.00 96.97           H  
ATOM   1529  N   PHE A 105      -7.967   2.024   6.797  1.00 97.77           N  
ATOM   1530  H   PHE A 105      -8.437   2.884   7.040  1.00 97.77           H  
ATOM   1531  CA  PHE A 105      -7.839   1.728   5.368  1.00 97.77           C  
ATOM   1532  HA  PHE A 105      -7.777   0.645   5.261  1.00 97.77           H  
ATOM   1533  C   PHE A 105      -6.551   2.272   4.727  1.00 97.77           C  
ATOM   1534  CB  PHE A 105      -9.117   2.162   4.645  1.00 97.77           C  
ATOM   1535  HB2 PHE A 105      -9.335   3.204   4.879  1.00 97.77           H  
ATOM   1536  HB3 PHE A 105      -8.962   2.088   3.568  1.00 97.77           H  
ATOM   1537  O   PHE A 105      -6.493   2.502   3.520  1.00 97.77           O  
ATOM   1538  CG  PHE A 105     -10.295   1.281   4.999  1.00 97.77           C  
ATOM   1539  CD1 PHE A 105     -10.338  -0.042   4.525  1.00 97.77           C  
ATOM   1540  HD1 PHE A 105      -9.554  -0.415   3.882  1.00 97.77           H  
ATOM   1541  CD2 PHE A 105     -11.324   1.754   5.831  1.00 97.77           C  
ATOM   1542  HD2 PHE A 105     -11.311   2.778   6.173  1.00 97.77           H  
ATOM   1543  CE1 PHE A 105     -11.402  -0.882   4.885  1.00 97.77           C  
ATOM   1544  HE1 PHE A 105     -11.430  -1.898   4.520  1.00 97.77           H  
ATOM   1545  CE2 PHE A 105     -12.381   0.907   6.205  1.00 97.77           C  
ATOM   1546  HE2 PHE A 105     -13.163   1.271   6.855  1.00 97.77           H  
ATOM   1547  CZ  PHE A 105     -12.426  -0.410   5.720  1.00 97.77           C  
ATOM   1548  HZ  PHE A 105     -13.240  -1.068   5.985  1.00 97.77           H  
ATOM   1549  N   SER A 106      -5.495   2.467   5.525  1.00 97.14           N  
ATOM   1550  H   SER A 106      -5.628   2.339   6.518  1.00 97.14           H  
ATOM   1551  CA  SER A 106      -4.172   2.914   5.061  1.00 97.14           C  
ATOM   1552  HA  SER A 106      -3.582   3.113   5.956  1.00 97.14           H  
ATOM   1553  C   SER A 106      -4.190   4.248   4.299  1.00 97.14           C  
ATOM   1554  CB  SER A 106      -3.455   1.796   4.287  1.00 97.14           C  
ATOM   1555  HB2 SER A 106      -4.038   1.512   3.411  1.00 97.14           H  
ATOM   1556  HB3 SER A 106      -2.477   2.145   3.955  1.00 97.14           H  
ATOM   1557  O   SER A 106      -3.302   4.517   3.494  1.00 97.14           O  
ATOM   1558  OG  SER A 106      -3.277   0.670   5.135  1.00 97.14           O  
ATOM   1559  HG  SER A 106      -2.798   0.951   5.918  1.00 97.14           H  
ATOM   1560  N   GLY A 107      -5.183   5.092   4.582  1.00 96.48           N  
ATOM   1561  H   GLY A 107      -5.896   4.791   5.232  1.00 96.48           H  
ATOM   1562  CA  GLY A 107      -5.370   6.408   3.979  1.00 96.48           C  
ATOM   1563  HA2 GLY A 107      -5.959   7.028   4.655  1.00 96.48           H  
ATOM   1564  HA3 GLY A 107      -4.392   6.872   3.852  1.00 96.48           H  
ATOM   1565  C   GLY A 107      -6.042   6.405   2.608  1.00 96.48           C  
ATOM   1566  O   GLY A 107      -6.169   7.465   2.004  1.00 96.48           O  
ATOM   1567  N   LEU A 108      -6.454   5.238   2.109  1.00 97.57           N  
ATOM   1568  H   LEU A 108      -6.346   4.410   2.678  1.00 97.57           H  
ATOM   1569  CA  LEU A 108      -6.956   5.061   0.745  1.00 97.57           C  
ATOM   1570  HA  LEU A 108      -6.471   5.788   0.093  1.00 97.57           H  
ATOM   1571  C   LEU A 108      -8.461   5.312   0.604  1.00 97.57           C  
ATOM   1572  CB  LEU A 108      -6.595   3.643   0.262  1.00 97.57           C  
ATOM   1573  HB2 LEU A 108      -7.113   2.921   0.894  1.00 97.57           H  
ATOM   1574  HB3 LEU A 108      -6.966   3.515  -0.755  1.00 97.57           H  
ATOM   1575  O   LEU A 108      -8.986   5.221  -0.505  1.00 97.57           O  
ATOM   1576  CG  LEU A 108      -5.090   3.319   0.274  1.00 97.57           C  
ATOM   1577  HG  LEU A 108      -4.697   3.416   1.286  1.00 97.57           H  
ATOM   1578  CD1 LEU A 108      -4.867   1.879  -0.177  1.00 97.57           C  
ATOM   1579 HD11 LEU A 108      -5.181   1.768  -1.215  1.00 97.57           H  
ATOM   1580 HD12 LEU A 108      -3.809   1.632  -0.092  1.00 97.57           H  
ATOM   1581 HD13 LEU A 108      -5.439   1.204   0.461  1.00 97.57           H  
ATOM   1582  CD2 LEU A 108      -4.300   4.237  -0.658  1.00 97.57           C  
ATOM   1583 HD21 LEU A 108      -4.740   4.228  -1.656  1.00 97.57           H  
ATOM   1584 HD22 LEU A 108      -4.321   5.250  -0.257  1.00 97.57           H  
ATOM   1585 HD23 LEU A 108      -3.263   3.906  -0.710  1.00 97.57           H  
ATOM   1586  N   ALA A 109      -9.168   5.578   1.701  1.00 96.77           N  
ATOM   1587  H   ALA A 109      -8.683   5.800   2.558  1.00 96.77           H  
ATOM   1588  CA  ALA A 109     -10.612   5.725   1.678  1.00 96.77           C  
ATOM   1589  HA  ALA A 109     -11.017   5.022   0.950  1.00 96.77           H  
ATOM   1590  C   ALA A 109     -11.031   7.127   1.229  1.00 96.77           C  
ATOM   1591  CB  ALA A 109     -11.175   5.341   3.038  1.00 96.77           C  
ATOM   1592  HB1 ALA A 109     -12.261   5.439   3.009  1.00 96.77           H  
ATOM   1593  HB2 ALA A 109     -10.760   6.005   3.796  1.00 96.77           H  
ATOM   1594  HB3 ALA A 109     -10.913   4.309   3.273  1.00 96.77           H  
ATOM   1595  O   ALA A 109     -10.544   8.148   1.720  1.00 96.77           O  
ATOM   1596  N   TRP A 110     -11.982   7.166   0.302  1.00 95.09           N  
ATOM   1597  H   TRP A 110     -12.345   6.294  -0.055  1.00 95.09           H  
ATOM   1598  CA  TRP A 110     -12.491   8.388  -0.295  1.00 95.09           C  
ATOM   1599  HA  TRP A 110     -11.762   9.183  -0.142  1.00 95.09           H  
ATOM   1600  C   TRP A 110     -13.810   8.818   0.357  1.00 95.09           C  
ATOM   1601  CB  TRP A 110     -12.614   8.179  -1.804  1.00 95.09           C  
ATOM   1602  HB2 TRP A 110     -11.656   7.828  -2.187  1.00 95.09           H  
ATOM   1603  HB3 TRP A 110     -13.352   7.401  -1.999  1.00 95.09           H  
ATOM   1604  O   TRP A 110     -14.726   8.015   0.516  1.00 95.09           O  
ATOM   1605  CG  TRP A 110     -12.998   9.411  -2.552  1.00 95.09           C  
ATOM   1606  CD1 TRP A 110     -12.173  10.431  -2.880  1.00 95.09           C  
ATOM   1607  HD1 TRP A 110     -11.114  10.469  -2.670  1.00 95.09           H  
ATOM   1608  CD2 TRP A 110     -14.317   9.781  -3.048  1.00 95.09           C  
ATOM   1609  CE2 TRP A 110     -14.223  11.068  -3.654  1.00 95.09           C  
ATOM   1610  CE3 TRP A 110     -15.583   9.158  -3.040  1.00 95.09           C  
ATOM   1611  HE3 TRP A 110     -15.688   8.174  -2.607  1.00 95.09           H  
ATOM   1612  NE1 TRP A 110     -12.894  11.414  -3.528  1.00 95.09           N  
ATOM   1613  HE1 TRP A 110     -12.477  12.267  -3.873  1.00 95.09           H  
ATOM   1614  CH2 TRP A 110     -16.585  11.077  -4.167  1.00 95.09           C  
ATOM   1615  HH2 TRP A 110     -17.460  11.562  -4.575  1.00 95.09           H  
ATOM   1616  CZ2 TRP A 110     -15.334  11.718  -4.209  1.00 95.09           C  
ATOM   1617  HZ2 TRP A 110     -15.229  12.694  -4.659  1.00 95.09           H  
ATOM   1618  CZ3 TRP A 110     -16.705   9.798  -3.597  1.00 95.09           C  
ATOM   1619  HZ3 TRP A 110     -17.661   9.296  -3.595  1.00 95.09           H  
ATOM   1620  N   ASN A 111     -13.891  10.101   0.731  1.00 91.05           N  
ATOM   1621  H   ASN A 111     -13.087  10.679   0.531  1.00 91.05           H  
ATOM   1622  CA  ASN A 111     -15.106  10.788   1.189  1.00 91.05           C  
ATOM   1623  HA  ASN A 111     -14.773  11.686   1.711  1.00 91.05           H  
ATOM   1624  C   ASN A 111     -15.963  10.010   2.221  1.00 91.05           C  
ATOM   1625  CB  ASN A 111     -15.888  11.255  -0.048  1.00 91.05           C  
ATOM   1626  HB2 ASN A 111     -15.207  11.682  -0.785  1.00 91.05           H  
ATOM   1627  HB3 ASN A 111     -16.386  10.397  -0.500  1.00 91.05           H  
ATOM   1628  O   ASN A 111     -17.173   9.839   2.062  1.00 91.05           O  
ATOM   1629  CG  ASN A 111     -16.920  12.316   0.283  1.00 91.05           C  
ATOM   1630  ND2 ASN A 111     -17.901  12.488  -0.570  1.00 91.05           N  
ATOM   1631 HD21 ASN A 111     -18.599  13.175  -0.324  1.00 91.05           H  
ATOM   1632 HD22 ASN A 111     -17.968  11.884  -1.377  1.00 91.05           H  
ATOM   1633  OD1 ASN A 111     -16.841  13.026   1.274  1.00 91.05           O  
ATOM   1634  N   ILE A 112     -15.330   9.515   3.291  1.00 91.27           N  
ATOM   1635  H   ILE A 112     -14.331   9.646   3.357  1.00 91.27           H  
ATOM   1636  CA  ILE A 112     -16.005   8.700   4.311  1.00 91.27           C  
ATOM   1637  HA  ILE A 112     -16.509   7.879   3.802  1.00 91.27           H  
ATOM   1638  C   ILE A 112     -17.058   9.519   5.066  1.00 91.27           C  
ATOM   1639  CB  ILE A 112     -14.995   8.095   5.309  1.00 91.27           C  
ATOM   1640  HB  ILE A 112     -14.431   8.912   5.758  1.00 91.27           H  
ATOM   1641  O   ILE A 112     -16.738  10.502   5.735  1.00 91.27           O  
ATOM   1642  CG1 ILE A 112     -14.008   7.135   4.616  1.00 91.27           C  
ATOM   1643 HG12 ILE A 112     -13.702   7.519   3.643  1.00 91.27           H  
ATOM   1644 HG13 ILE A 112     -14.494   6.173   4.454  1.00 91.27           H  
ATOM   1645  CG2 ILE A 112     -15.727   7.321   6.431  1.00 91.27           C  
ATOM   1646 HG21 ILE A 112     -16.299   8.005   7.057  1.00 91.27           H  
ATOM   1647 HG22 ILE A 112     -16.396   6.579   5.996  1.00 91.27           H  
ATOM   1648 HG23 ILE A 112     -15.016   6.808   7.079  1.00 91.27           H  
ATOM   1649  CD1 ILE A 112     -12.744   6.934   5.461  1.00 91.27           C  
ATOM   1650 HD11 ILE A 112     -12.929   7.112   6.520  1.00 91.27           H  
ATOM   1651 HD12 ILE A 112     -12.385   5.911   5.352  1.00 91.27           H  
ATOM   1652 HD13 ILE A 112     -11.981   7.635   5.122  1.00 91.27           H  
ATOM   1653  N   THR A 113     -18.297   9.024   5.071  1.00 89.89           N  
ATOM   1654  H   THR A 113     -18.493   8.236   4.471  1.00 89.89           H  
ATOM   1655  CA  THR A 113     -19.356   9.486   5.979  1.00 89.89           C  
ATOM   1656  HA  THR A 113     -19.024  10.386   6.496  1.00 89.89           H  
ATOM   1657  C   THR A 113     -19.636   8.410   7.026  1.00 89.89           C  
ATOM   1658  CB  THR A 113     -20.619   9.870   5.203  1.00 89.89           C  
ATOM   1659  HB  THR A 113     -21.011   9.004   4.671  1.00 89.89           H  
ATOM   1660  O   THR A 113     -20.241   7.380   6.736  1.00 89.89           O  
ATOM   1661  CG2 THR A 113     -21.697  10.448   6.121  1.00 89.89           C  
ATOM   1662 HG21 THR A 113     -22.048   9.688   6.819  1.00 89.89           H  
ATOM   1663 HG22 THR A 113     -22.542  10.779   5.516  1.00 89.89           H  
ATOM   1664 HG23 THR A 113     -21.301  11.301   6.673  1.00 89.89           H  
ATOM   1665  OG1 THR A 113     -20.304  10.883   4.279  1.00 89.89           O  
ATOM   1666  HG1 THR A 113     -19.589  10.576   3.716  1.00 89.89           H  
ATOM   1667  N   ALA A 114     -19.182   8.634   8.260  1.00 87.79           N  
ATOM   1668  H   ALA A 114     -18.702   9.502   8.450  1.00 87.79           H  
ATOM   1669  CA  ALA A 114     -19.322   7.674   9.351  1.00 87.79           C  
ATOM   1670  HA  ALA A 114     -19.333   6.666   8.936  1.00 87.79           H  
ATOM   1671  C   ALA A 114     -20.631   7.896  10.125  1.00 87.79           C  
ATOM   1672  CB  ALA A 114     -18.090   7.784  10.256  1.00 87.79           C  
ATOM   1673  HB1 ALA A 114     -17.184   7.702   9.655  1.00 87.79           H  
ATOM   1674  HB2 ALA A 114     -18.103   6.989  11.001  1.00 87.79           H  
ATOM   1675  HB3 ALA A 114     -18.087   8.747  10.767  1.00 87.79           H  
ATOM   1676  O   ALA A 114     -20.852   8.968  10.683  1.00 87.79           O  
ATOM   1677  N   THR A 115     -21.484   6.871  10.201  1.00 90.59           N  
ATOM   1678  H   THR A 115     -21.248   6.011   9.728  1.00 90.59           H  
ATOM   1679  CA  THR A 115     -22.663   6.861  11.084  1.00 90.59           C  
ATOM   1680  HA  THR A 115     -22.745   7.814  11.606  1.00 90.59           H  
ATOM   1681  C   THR A 115     -22.488   5.758  12.121  1.00 90.59           C  
ATOM   1682  CB  THR A 115     -23.961   6.666  10.289  1.00 90.59           C  
ATOM   1683  HB  THR A 115     -23.956   5.687   9.811  1.00 90.59           H  
ATOM   1684  O   THR A 115     -22.385   4.590  11.766  1.00 90.59           O  
ATOM   1685  CG2 THR A 115     -25.206   6.803  11.165  1.00 90.59           C  
ATOM   1686 HG21 THR A 115     -25.211   6.037  11.941  1.00 90.59           H  
ATOM   1687 HG22 THR A 115     -25.227   7.790  11.628  1.00 90.59           H  
ATOM   1688 HG23 THR A 115     -26.095   6.681  10.546  1.00 90.59           H  
ATOM   1689  OG1 THR A 115     -24.067   7.653   9.292  1.00 90.59           O  
ATOM   1690  HG1 THR A 115     -23.242   7.667   8.800  1.00 90.59           H  
ATOM   1691  N   ALA A 116     -22.419   6.113  13.406  1.00 91.35           N  
ATOM   1692  H   ALA A 116     -22.485   7.091  13.648  1.00 91.35           H  
ATOM   1693  CA  ALA A 116     -22.139   5.152  14.473  1.00 91.35           C  
ATOM   1694  HA  ALA A 116     -21.136   4.754  14.318  1.00 91.35           H  
ATOM   1695  C   ALA A 116     -23.120   3.965  14.480  1.00 91.35           C  
ATOM   1696  CB  ALA A 116     -22.151   5.886  15.818  1.00 91.35           C  
ATOM   1697  HB1 ALA A 116     -21.988   5.171  16.624  1.00 91.35           H  
ATOM   1698  HB2 ALA A 116     -21.356   6.632  15.840  1.00 91.35           H  
ATOM   1699  HB3 ALA A 116     -23.114   6.374  15.968  1.00 91.35           H  
ATOM   1700  O   ALA A 116     -24.329   4.139  14.324  1.00 91.35           O  
ATOM   1701  N   ASN A 117     -22.592   2.762  14.728  1.00 91.70           N  
ATOM   1702  H   ASN A 117     -21.586   2.690  14.778  1.00 91.70           H  
ATOM   1703  CA  ASN A 117     -23.322   1.492  14.789  1.00 91.70           C  
ATOM   1704  HA  ASN A 117     -22.565   0.726  14.952  1.00 91.70           H  
ATOM   1705  C   ASN A 117     -24.020   1.065  13.485  1.00 91.70           C  
ATOM   1706  CB  ASN A 117     -24.259   1.464  16.012  1.00 91.70           C  
ATOM   1707  HB2 ASN A 117     -24.777   0.506  16.052  1.00 91.70           H  
ATOM   1708  HB3 ASN A 117     -25.016   2.242  15.906  1.00 91.70           H  
ATOM   1709  O   ASN A 117     -24.853   0.156  13.517  1.00 91.70           O  
ATOM   1710  CG  ASN A 117     -23.532   1.629  17.329  1.00 91.70           C  
ATOM   1711  ND2 ASN A 117     -24.104   2.359  18.257  1.00 91.70           N  
ATOM   1712 HD21 ASN A 117     -24.958   2.856  18.047  1.00 91.70           H  
ATOM   1713 HD22 ASN A 117     -23.592   2.471  19.120  1.00 91.70           H  
ATOM   1714  OD1 ASN A 117     -22.467   1.081  17.564  1.00 91.70           O  
ATOM   1715  N   THR A 118     -23.670   1.654  12.340  1.00 94.83           N  
ATOM   1716  H   THR A 118     -23.013   2.421  12.351  1.00 94.83           H  
ATOM   1717  CA  THR A 118     -24.112   1.180  11.022  1.00 94.83           C  
ATOM   1718  HA  THR A 118     -24.884   0.423  11.160  1.00 94.83           H  
ATOM   1719  C   THR A 118     -22.967   0.501  10.272  1.00 94.83           C  
ATOM   1720  CB  THR A 118     -24.762   2.286  10.177  1.00 94.83           C  
ATOM   1721  HB  THR A 118     -25.248   1.817   9.322  1.00 94.83           H  
ATOM   1722  O   THR A 118     -21.795   0.627  10.628  1.00 94.83           O  
ATOM   1723  CG2 THR A 118     -25.816   3.081  10.947  1.00 94.83           C  
ATOM   1724 HG21 THR A 118     -26.308   3.785  10.276  1.00 94.83           H  
ATOM   1725 HG22 THR A 118     -26.562   2.401  11.358  1.00 94.83           H  
ATOM   1726 HG23 THR A 118     -25.350   3.635  11.762  1.00 94.83           H  
ATOM   1727  OG1 THR A 118     -23.798   3.174   9.687  1.00 94.83           O  
ATOM   1728  HG1 THR A 118     -24.218   3.762   9.055  1.00 94.83           H  
ATOM   1729  N   THR A 119     -23.310  -0.280   9.246  1.00 96.82           N  
ATOM   1730  H   THR A 119     -24.275  -0.282   8.950  1.00 96.82           H  
ATOM   1731  CA  THR A 119     -22.328  -0.736   8.255  1.00 96.82           C  
ATOM   1732  HA  THR A 119     -21.325  -0.694   8.681  1.00 96.82           H  
ATOM   1733  C   THR A 119     -22.381   0.218   7.073  1.00 96.82           C  
ATOM   1734  CB  THR A 119     -22.578  -2.184   7.829  1.00 96.82           C  
ATOM   1735  HB  THR A 119     -23.563  -2.266   7.369  1.00 96.82           H  
ATOM   1736  O   THR A 119     -23.458   0.431   6.520  1.00 96.82           O  
ATOM   1737  CG2 THR A 119     -21.520  -2.712   6.864  1.00 96.82           C  
ATOM   1738 HG21 THR A 119     -21.719  -3.762   6.647  1.00 96.82           H  
ATOM   1739 HG22 THR A 119     -20.528  -2.619   7.307  1.00 96.82           H  
ATOM   1740 HG23 THR A 119     -21.550  -2.152   5.929  1.00 96.82           H  
ATOM   1741  OG1 THR A 119     -22.540  -2.985   8.991  1.00 96.82           O  
ATOM   1742  HG1 THR A 119     -23.036  -2.499   9.653  1.00 96.82           H  
ATOM   1743  N   ILE A 120     -21.237   0.795   6.720  1.00 96.52           N  
ATOM   1744  H   ILE A 120     -20.395   0.533   7.213  1.00 96.52           H  
ATOM   1745  CA  ILE A 120     -21.075   1.699   5.581  1.00 96.52           C  
ATOM   1746  HA  ILE A 120     -22.058   1.931   5.170  1.00 96.52           H  
ATOM   1747  C   ILE A 120     -20.285   1.006   4.473  1.00 96.52           C  
ATOM   1748  CB  ILE A 120     -20.428   3.041   6.004  1.00 96.52           C  
ATOM   1749  HB  ILE A 120     -20.386   3.672   5.116  1.00 96.52           H  
ATOM   1750  O   ILE A 120     -19.462   0.127   4.749  1.00 96.52           O  
ATOM   1751  CG1 ILE A 120     -18.981   2.872   6.525  1.00 96.52           C  
ATOM   1752 HG12 ILE A 120     -18.397   2.320   5.789  1.00 96.52           H  
ATOM   1753 HG13 ILE A 120     -18.985   2.296   7.451  1.00 96.52           H  
ATOM   1754  CG2 ILE A 120     -21.331   3.752   7.031  1.00 96.52           C  
ATOM   1755 HG21 ILE A 120     -20.983   4.773   7.188  1.00 96.52           H  
ATOM   1756 HG22 ILE A 120     -21.329   3.217   7.981  1.00 96.52           H  
ATOM   1757 HG23 ILE A 120     -22.352   3.798   6.651  1.00 96.52           H  
ATOM   1758  CD1 ILE A 120     -18.246   4.195   6.770  1.00 96.52           C  
ATOM   1759 HD11 ILE A 120     -18.261   4.799   5.863  1.00 96.52           H  
ATOM   1760 HD12 ILE A 120     -18.714   4.749   7.585  1.00 96.52           H  
ATOM   1761 HD13 ILE A 120     -17.211   3.987   7.040  1.00 96.52           H  
ATOM   1762  N   THR A 121     -20.507   1.431   3.233  1.00 96.61           N  
ATOM   1763  H   THR A 121     -21.216   2.130   3.064  1.00 96.61           H  
ATOM   1764  CA  THR A 121     -19.574   1.162   2.136  1.00 96.61           C  
ATOM   1765  HA  THR A 121     -19.190   0.146   2.227  1.00 96.61           H  
ATOM   1766  C   THR A 121     -18.413   2.141   2.240  1.00 96.61           C  
ATOM   1767  CB  THR A 121     -20.249   1.280   0.764  1.00 96.61           C  
ATOM   1768  HB  THR A 121     -20.608   2.298   0.612  1.00 96.61           H  
ATOM   1769  O   THR A 121     -18.615   3.341   2.418  1.00 96.61           O  
ATOM   1770  CG2 THR A 121     -19.314   0.898  -0.381  1.00 96.61           C  
ATOM   1771 HG21 THR A 121     -19.856   0.903  -1.326  1.00 96.61           H  
ATOM   1772 HG22 THR A 121     -18.505   1.624  -0.468  1.00 96.61           H  
ATOM   1773 HG23 THR A 121     -18.892  -0.093  -0.213  1.00 96.61           H  
ATOM   1774  OG1 THR A 121     -21.341   0.391   0.704  1.00 96.61           O  
ATOM   1775  HG1 THR A 121     -21.567   0.329  -0.228  1.00 96.61           H  
ATOM   1776  N   VAL A 122     -17.196   1.622   2.150  1.00 97.19           N  
ATOM   1777  H   VAL A 122     -17.110   0.625   2.016  1.00 97.19           H  
ATOM   1778  CA  VAL A 122     -15.968   2.404   2.071  1.00 97.19           C  
ATOM   1779  HA  VAL A 122     -16.190   3.456   2.253  1.00 97.19           H  
ATOM   1780  C   VAL A 122     -15.425   2.265   0.659  1.00 97.19           C  
ATOM   1781  CB  VAL A 122     -14.943   1.953   3.124  1.00 97.19           C  
ATOM   1782  HB  VAL A 122     -14.653   0.918   2.946  1.00 97.19           H  
ATOM   1783  O   VAL A 122     -15.010   1.178   0.258  1.00 97.19           O  
ATOM   1784  CG1 VAL A 122     -13.698   2.841   3.062  1.00 97.19           C  
ATOM   1785 HG11 VAL A 122     -13.967   3.873   3.285  1.00 97.19           H  
ATOM   1786 HG12 VAL A 122     -13.256   2.791   2.067  1.00 97.19           H  
ATOM   1787 HG13 VAL A 122     -12.959   2.491   3.783  1.00 97.19           H  
ATOM   1788  CG2 VAL A 122     -15.531   2.065   4.537  1.00 97.19           C  
ATOM   1789 HG21 VAL A 122     -16.355   1.359   4.645  1.00 97.19           H  
ATOM   1790 HG22 VAL A 122     -14.767   1.823   5.276  1.00 97.19           H  
ATOM   1791 HG23 VAL A 122     -15.897   3.076   4.711  1.00 97.19           H  
ATOM   1792  N   HIS A 123     -15.424   3.377  -0.069  1.00 96.55           N  
ATOM   1793  H   HIS A 123     -15.848   4.212   0.311  1.00 96.55           H  
ATOM   1794  CA  HIS A 123     -14.850   3.475  -1.404  1.00 96.55           C  
ATOM   1795  HA  HIS A 123     -15.046   2.558  -1.959  1.00 96.55           H  
ATOM   1796  C   HIS A 123     -13.337   3.675  -1.283  1.00 96.55           C  
ATOM   1797  CB  HIS A 123     -15.524   4.640  -2.143  1.00 96.55           C  
ATOM   1798  HB2 HIS A 123     -15.096   4.712  -3.143  1.00 96.55           H  
ATOM   1799  HB3 HIS A 123     -15.324   5.575  -1.619  1.00 96.55           H  
ATOM   1800  O   HIS A 123     -12.881   4.737  -0.853  1.00 96.55           O  
ATOM   1801  CG  HIS A 123     -17.013   4.468  -2.291  1.00 96.55           C  
ATOM   1802  CD2 HIS A 123     -17.994   5.212  -1.696  1.00 96.55           C  
ATOM   1803  HD2 HIS A 123     -17.838   6.052  -1.036  1.00 96.55           H  
ATOM   1804  ND1 HIS A 123     -17.643   3.506  -3.041  1.00 96.55           N  
ATOM   1805  HD1 HIS A 123     -17.218   2.729  -3.526  1.00 96.55           H  
ATOM   1806  CE1 HIS A 123     -18.966   3.665  -2.913  1.00 96.55           C  
ATOM   1807  HE1 HIS A 123     -19.700   3.036  -3.393  1.00 96.55           H  
ATOM   1808  NE2 HIS A 123     -19.234   4.686  -2.077  1.00 96.55           N  
ATOM   1809  N   LEU A 124     -12.546   2.657  -1.616  1.00 97.73           N  
ATOM   1810  H   LEU A 124     -12.967   1.791  -1.923  1.00 97.73           H  
ATOM   1811  CA  LEU A 124     -11.086   2.757  -1.642  1.00 97.73           C  
ATOM   1812  HA  LEU A 124     -10.771   3.539  -0.952  1.00 97.73           H  
ATOM   1813  C   LEU A 124     -10.627   3.179  -3.033  1.00 97.73           C  
ATOM   1814  CB  LEU A 124     -10.425   1.440  -1.194  1.00 97.73           C  
ATOM   1815  HB2 LEU A 124     -10.644   0.666  -1.929  1.00 97.73           H  
ATOM   1816  HB3 LEU A 124      -9.346   1.587  -1.180  1.00 97.73           H  
ATOM   1817  O   LEU A 124     -11.040   2.587  -4.028  1.00 97.73           O  
ATOM   1818  CG  LEU A 124     -10.880   0.943   0.190  1.00 97.73           C  
ATOM   1819  HG  LEU A 124     -11.944   0.708   0.173  1.00 97.73           H  
ATOM   1820  CD1 LEU A 124     -10.113  -0.313   0.599  1.00 97.73           C  
ATOM   1821 HD11 LEU A 124      -9.060  -0.068   0.742  1.00 97.73           H  
ATOM   1822 HD12 LEU A 124     -10.527  -0.705   1.527  1.00 97.73           H  
ATOM   1823 HD13 LEU A 124     -10.214  -1.073  -0.175  1.00 97.73           H  
ATOM   1824  CD2 LEU A 124     -10.611   1.979   1.279  1.00 97.73           C  
ATOM   1825 HD21 LEU A 124     -11.220   2.863   1.091  1.00 97.73           H  
ATOM   1826 HD22 LEU A 124     -10.906   1.572   2.246  1.00 97.73           H  
ATOM   1827 HD23 LEU A 124      -9.558   2.259   1.287  1.00 97.73           H  
ATOM   1828  N   LEU A 125      -9.752   4.179  -3.108  1.00 97.31           N  
ATOM   1829  H   LEU A 125      -9.444   4.621  -2.254  1.00 97.31           H  
ATOM   1830  CA  LEU A 125      -9.165   4.598  -4.377  1.00 97.31           C  
ATOM   1831  HA  LEU A 125      -9.972   4.828  -5.073  1.00 97.31           H  
ATOM   1832  C   LEU A 125      -8.359   3.442  -4.981  1.00 97.31           C  
ATOM   1833  CB  LEU A 125      -8.303   5.857  -4.174  1.00 97.31           C  
ATOM   1834  HB2 LEU A 125      -7.819   6.096  -5.120  1.00 97.31           H  
ATOM   1835  HB3 LEU A 125      -7.523   5.633  -3.446  1.00 97.31           H  
ATOM   1836  O   LEU A 125      -7.505   2.853  -4.316  1.00 97.31           O  
ATOM   1837  CG  LEU A 125      -9.090   7.091  -3.695  1.00 97.31           C  
ATOM   1838  HG  LEU A 125      -9.506   6.902  -2.705  1.00 97.31           H  
ATOM   1839  CD1 LEU A 125      -8.159   8.296  -3.595  1.00 97.31           C  
ATOM   1840 HD11 LEU A 125      -7.725   8.522  -4.569  1.00 97.31           H  
ATOM   1841 HD12 LEU A 125      -7.367   8.064  -2.883  1.00 97.31           H  
ATOM   1842 HD13 LEU A 125      -8.709   9.165  -3.235  1.00 97.31           H  
ATOM   1843  CD2 LEU A 125     -10.226   7.446  -4.649  1.00 97.31           C  
ATOM   1844 HD21 LEU A 125     -11.045   6.738  -4.516  1.00 97.31           H  
ATOM   1845 HD22 LEU A 125      -9.876   7.382  -5.679  1.00 97.31           H  
ATOM   1846 HD23 LEU A 125     -10.596   8.449  -4.434  1.00 97.31           H  
ATOM   1847  N   CYS A 126      -8.648   3.123  -6.240  1.00 97.12           N  
ATOM   1848  H   CYS A 126      -9.376   3.641  -6.712  1.00 97.12           H  
ATOM   1849  CA  CYS A 126      -7.939   2.126  -7.035  1.00 97.12           C  
ATOM   1850  HA  CYS A 126      -6.974   1.918  -6.573  1.00 97.12           H  
ATOM   1851  C   CYS A 126      -7.675   2.670  -8.445  1.00 97.12           C  
ATOM   1852  CB  CYS A 126      -8.715   0.809  -7.010  1.00 97.12           C  
ATOM   1853  HB2 CYS A 126      -8.915   0.560  -5.968  1.00 97.12           H  
ATOM   1854  HB3 CYS A 126      -8.102   0.015  -7.436  1.00 97.12           H  
ATOM   1855  O   CYS A 126      -8.150   3.749  -8.801  1.00 97.12           O  
ATOM   1856  SG  CYS A 126     -10.286   0.855  -7.881  1.00 97.12           S  
ATOM   1857  N   GLY A 127      -6.885   1.958  -9.252  1.00 94.63           N  
ATOM   1858  H   GLY A 127      -6.549   1.050  -8.965  1.00 94.63           H  
ATOM   1859  CA  GLY A 127      -6.516   2.443 -10.579  1.00 94.63           C  
ATOM   1860  HA2 GLY A 127      -7.253   3.167 -10.926  1.00 94.63           H  
ATOM   1861  HA3 GLY A 127      -5.556   2.957 -10.521  1.00 94.63           H  
ATOM   1862  C   GLY A 127      -6.417   1.346 -11.627  1.00 94.63           C  
ATOM   1863  O   GLY A 127      -6.115   0.192 -11.332  1.00 94.63           O  
ATOM   1864  N   CYS A 128      -6.626   1.746 -12.877  1.00 92.26           N  
ATOM   1865  H   CYS A 128      -6.861   2.716 -13.033  1.00 92.26           H  
ATOM   1866  CA  CYS A 128      -6.474   0.916 -14.061  1.00 92.26           C  
ATOM   1867  HA  CYS A 128      -5.910   0.015 -13.818  1.00 92.26           H  
ATOM   1868  C   CYS A 128      -5.721   1.728 -15.116  1.00 92.26           C  
ATOM   1869  CB  CYS A 128      -7.855   0.520 -14.608  1.00 92.26           C  
ATOM   1870  HB2 CYS A 128      -8.338   1.425 -14.976  1.00 92.26           H  
ATOM   1871  HB3 CYS A 128      -7.719  -0.148 -15.458  1.00 92.26           H  
ATOM   1872  O   CYS A 128      -6.079   2.869 -15.385  1.00 92.26           O  
ATOM   1873  SG  CYS A 128      -9.011  -0.258 -13.451  1.00 92.26           S  
ATOM   1874  N   SER A 129      -4.712   1.146 -15.763  1.00 92.16           N  
ATOM   1875  H   SER A 129      -4.430   0.207 -15.518  1.00 92.16           H  
ATOM   1876  CA  SER A 129      -4.079   1.781 -16.920  1.00 92.16           C  
ATOM   1877  HA  SER A 129      -4.795   2.451 -17.396  1.00 92.16           H  
ATOM   1878  C   SER A 129      -3.658   0.744 -17.950  1.00 92.16           C  
ATOM   1879  CB  SER A 129      -2.874   2.626 -16.506  1.00 92.16           C  
ATOM   1880  HB2 SER A 129      -3.188   3.418 -15.825  1.00 92.16           H  
ATOM   1881  HB3 SER A 129      -2.127   1.999 -16.021  1.00 92.16           H  
ATOM   1882  O   SER A 129      -3.027  -0.257 -17.613  1.00 92.16           O  
ATOM   1883  OG  SER A 129      -2.343   3.186 -17.690  1.00 92.16           O  
ATOM   1884  HG  SER A 129      -1.420   3.419 -17.570  1.00 92.16           H  
ATOM   1885  N   SER A 130      -3.941   1.015 -19.225  1.00 89.09           N  
ATOM   1886  H   SER A 130      -4.385   1.896 -19.442  1.00 89.09           H  
ATOM   1887  CA  SER A 130      -3.458   0.205 -20.350  1.00 89.09           C  
ATOM   1888  HA  SER A 130      -3.748  -0.833 -20.188  1.00 89.09           H  
ATOM   1889  C   SER A 130      -1.933   0.235 -20.491  1.00 89.09           C  
ATOM   1890  CB  SER A 130      -4.104   0.691 -21.649  1.00 89.09           C  
ATOM   1891  HB2 SER A 130      -5.183   0.549 -21.585  1.00 89.09           H  
ATOM   1892  HB3 SER A 130      -3.720   0.109 -22.488  1.00 89.09           H  
ATOM   1893  O   SER A 130      -1.354  -0.669 -21.090  1.00 89.09           O  
ATOM   1894  OG  SER A 130      -3.825   2.065 -21.852  1.00 89.09           O  
ATOM   1895  HG  SER A 130      -4.346   2.387 -22.591  1.00 89.09           H  
ATOM   1896  N   THR A 131      -1.269   1.239 -19.909  1.00 87.28           N  
ATOM   1897  H   THR A 131      -1.801   1.958 -19.440  1.00 87.28           H  
ATOM   1898  CA  THR A 131       0.196   1.336 -19.863  1.00 87.28           C  
ATOM   1899  HA  THR A 131       0.597   0.914 -20.784  1.00 87.28           H  
ATOM   1900  C   THR A 131       0.817   0.532 -18.721  1.00 87.28           C  
ATOM   1901  CB  THR A 131       0.669   2.797 -19.787  1.00 87.28           C  
ATOM   1902  HB  THR A 131       1.758   2.813 -19.828  1.00 87.28           H  
ATOM   1903  O   THR A 131       2.038   0.435 -18.667  1.00 87.28           O  
ATOM   1904  CG2 THR A 131       0.131   3.637 -20.948  1.00 87.28           C  
ATOM   1905 HG21 THR A 131       0.575   4.632 -20.914  1.00 87.28           H  
ATOM   1906 HG22 THR A 131      -0.953   3.730 -20.880  1.00 87.28           H  
ATOM   1907 HG23 THR A 131       0.393   3.164 -21.894  1.00 87.28           H  
ATOM   1908  OG1 THR A 131       0.253   3.413 -18.587  1.00 87.28           O  
ATOM   1909  HG1 THR A 131       0.704   4.259 -18.528  1.00 87.28           H  
ATOM   1910  N   ALA A 132       0.010  -0.059 -17.831  1.00 91.70           N  
ATOM   1911  H   ALA A 132      -0.988   0.022 -17.964  1.00 91.70           H  
ATOM   1912  CA  ALA A 132       0.451  -0.756 -16.624  1.00 91.70           C  
ATOM   1913  HA  ALA A 132       1.540  -0.800 -16.602  1.00 91.70           H  
ATOM   1914  C   ALA A 132      -0.080  -2.205 -16.580  1.00 91.70           C  
ATOM   1915  CB  ALA A 132       0.011   0.081 -15.420  1.00 91.70           C  
ATOM   1916  HB1 ALA A 132      -1.073   0.038 -15.311  1.00 91.70           H  
ATOM   1917  HB2 ALA A 132       0.478  -0.305 -14.514  1.00 91.70           H  
ATOM   1918  HB3 ALA A 132       0.307   1.118 -15.576  1.00 91.70           H  
ATOM   1919  O   ALA A 132      -0.969  -2.518 -15.787  1.00 91.70           O  
ATOM   1920  N   PRO A 133       0.439  -3.114 -17.428  1.00 85.41           N  
ATOM   1921  CA  PRO A 133      -0.113  -4.463 -17.588  1.00 85.41           C  
ATOM   1922  HA  PRO A 133      -1.171  -4.396 -17.842  1.00 85.41           H  
ATOM   1923  C   PRO A 133       0.010  -5.345 -16.336  1.00 85.41           C  
ATOM   1924  CB  PRO A 133       0.652  -5.065 -18.771  1.00 85.41           C  
ATOM   1925  HB2 PRO A 133       0.789  -6.142 -18.672  1.00 85.41           H  
ATOM   1926  HB3 PRO A 133       0.123  -4.836 -19.696  1.00 85.41           H  
ATOM   1927  O   PRO A 133      -0.791  -6.260 -16.163  1.00 85.41           O  
ATOM   1928  CG  PRO A 133       1.987  -4.320 -18.754  1.00 85.41           C  
ATOM   1929  HG2 PRO A 133       2.460  -4.310 -19.735  1.00 85.41           H  
ATOM   1930  HG3 PRO A 133       2.649  -4.763 -18.010  1.00 85.41           H  
ATOM   1931  CD  PRO A 133       1.580  -2.918 -18.310  1.00 85.41           C  
ATOM   1932  HD2 PRO A 133       2.411  -2.433 -17.797  1.00 85.41           H  
ATOM   1933  HD3 PRO A 133       1.275  -2.331 -19.176  1.00 85.41           H  
ATOM   1934  N   GLU A 134       0.985  -5.085 -15.457  1.00 90.05           N  
ATOM   1935  H   GLU A 134       1.631  -4.332 -15.647  1.00 90.05           H  
ATOM   1936  CA  GLU A 134       1.112  -5.792 -14.171  1.00 90.05           C  
ATOM   1937  HA  GLU A 134       0.851  -6.839 -14.320  1.00 90.05           H  
ATOM   1938  C   GLU A 134       0.133  -5.261 -13.105  1.00 90.05           C  
ATOM   1939  CB  GLU A 134       2.566  -5.746 -13.657  1.00 90.05           C  
ATOM   1940  HB2 GLU A 134       2.880  -4.706 -13.565  1.00 90.05           H  
ATOM   1941  HB3 GLU A 134       2.589  -6.198 -12.666  1.00 90.05           H  
ATOM   1942  O   GLU A 134      -0.055  -5.914 -12.080  1.00 90.05           O  
ATOM   1943  CG  GLU A 134       3.566  -6.502 -14.555  1.00 90.05           C  
ATOM   1944  HG2 GLU A 134       3.199  -7.519 -14.698  1.00 90.05           H  
ATOM   1945  HG3 GLU A 134       3.591  -6.019 -15.531  1.00 90.05           H  
ATOM   1946  CD  GLU A 134       5.006  -6.574 -13.990  1.00 90.05           C  
ATOM   1947  OE1 GLU A 134       5.944  -6.831 -14.781  1.00 90.05           O  
ATOM   1948  OE2 GLU A 134       5.219  -6.415 -12.764  1.00 90.05           O  
ATOM   1949  N   GLY A 135      -0.515  -4.119 -13.355  1.00 93.52           N  
ATOM   1950  H   GLY A 135      -0.351  -3.666 -14.243  1.00 93.52           H  
ATOM   1951  CA  GLY A 135      -1.468  -3.462 -12.464  1.00 93.52           C  
ATOM   1952  HA2 GLY A 135      -1.641  -4.072 -11.577  1.00 93.52           H  
ATOM   1953  HA3 GLY A 135      -2.418  -3.358 -12.988  1.00 93.52           H  
ATOM   1954  C   GLY A 135      -1.018  -2.074 -12.005  1.00 93.52           C  
ATOM   1955  O   GLY A 135       0.101  -1.624 -12.265  1.00 93.52           O  
ATOM   1956  N   VAL A 136      -1.919  -1.391 -11.302  1.00 97.31           N  
ATOM   1957  H   VAL A 136      -2.819  -1.816 -11.133  1.00 97.31           H  
ATOM   1958  CA  VAL A 136      -1.678  -0.087 -10.673  1.00 97.31           C  
ATOM   1959  HA  VAL A 136      -0.661   0.241 -10.892  1.00 97.31           H  
ATOM   1960  C   VAL A 136      -1.807  -0.240  -9.159  1.00 97.31           C  
ATOM   1961  CB  VAL A 136      -2.643   0.979 -11.227  1.00 97.31           C  
ATOM   1962  HB  VAL A 136      -3.665   0.662 -11.016  1.00 97.31           H  
ATOM   1963  O   VAL A 136      -2.730  -0.894  -8.672  1.00 97.31           O  
ATOM   1964  CG1 VAL A 136      -2.431   2.354 -10.587  1.00 97.31           C  
ATOM   1965 HG11 VAL A 136      -3.125   3.066 -11.033  1.00 97.31           H  
ATOM   1966 HG12 VAL A 136      -1.408   2.694 -10.752  1.00 97.31           H  
ATOM   1967 HG13 VAL A 136      -2.635   2.313  -9.517  1.00 97.31           H  
ATOM   1968  CG2 VAL A 136      -2.487   1.152 -12.746  1.00 97.31           C  
ATOM   1969 HG21 VAL A 136      -1.463   1.442 -12.984  1.00 97.31           H  
ATOM   1970 HG22 VAL A 136      -2.727   0.220 -13.258  1.00 97.31           H  
ATOM   1971 HG23 VAL A 136      -3.171   1.923 -13.102  1.00 97.31           H  
ATOM   1972  N   ILE A 137      -0.876   0.350  -8.413  1.00 97.89           N  
ATOM   1973  H   ILE A 137      -0.136   0.847  -8.886  1.00 97.89           H  
ATOM   1974  CA  ILE A 137      -0.899   0.409  -6.949  1.00 97.89           C  
ATOM   1975  HA  ILE A 137      -1.539  -0.388  -6.568  1.00 97.89           H  
ATOM   1976  C   ILE A 137      -1.477   1.753  -6.527  1.00 97.89           C  
ATOM   1977  CB  ILE A 137       0.507   0.205  -6.344  1.00 97.89           C  
ATOM   1978  HB  ILE A 137       1.159   0.986  -6.737  1.00 97.89           H  
ATOM   1979  O   ILE A 137      -1.003   2.788  -6.986  1.00 97.89           O  
ATOM   1980  CG1 ILE A 137       1.099  -1.159  -6.740  1.00 97.89           C  
ATOM   1981 HG12 ILE A 137       0.637  -1.950  -6.149  1.00 97.89           H  
ATOM   1982 HG13 ILE A 137       0.889  -1.355  -7.792  1.00 97.89           H  
ATOM   1983  CG2 ILE A 137       0.471   0.332  -4.807  1.00 97.89           C  
ATOM   1984 HG21 ILE A 137       0.150   1.332  -4.514  1.00 97.89           H  
ATOM   1985 HG22 ILE A 137      -0.216  -0.400  -4.383  1.00 97.89           H  
ATOM   1986 HG23 ILE A 137       1.463   0.183  -4.382  1.00 97.89           H  
ATOM   1987  CD1 ILE A 137       2.616  -1.222  -6.550  1.00 97.89           C  
ATOM   1988 HD11 ILE A 137       2.871  -1.046  -5.505  1.00 97.89           H  
ATOM   1989 HD12 ILE A 137       3.096  -0.471  -7.178  1.00 97.89           H  
ATOM   1990 HD13 ILE A 137       2.981  -2.214  -6.820  1.00 97.89           H  
ATOM   1991  N   SER A 138      -2.445   1.743  -5.615  1.00 98.23           N  
ATOM   1992  H   SER A 138      -2.796   0.851  -5.297  1.00 98.23           H  
ATOM   1993  CA  SER A 138      -2.858   2.953  -4.896  1.00 98.23           C  
ATOM   1994  HA  SER A 138      -2.650   3.828  -5.511  1.00 98.23           H  
ATOM   1995  C   SER A 138      -2.054   3.081  -3.612  1.00 98.23           C  
ATOM   1996  CB  SER A 138      -4.358   2.955  -4.643  1.00 98.23           C  
ATOM   1997  HB2 SER A 138      -4.656   3.874  -4.139  1.00 98.23           H  
ATOM   1998  HB3 SER A 138      -4.651   2.091  -4.046  1.00 98.23           H  
ATOM   1999  O   SER A 138      -2.058   2.178  -2.770  1.00 98.23           O  
ATOM   2000  OG  SER A 138      -4.950   2.897  -5.918  1.00 98.23           O  
ATOM   2001  HG  SER A 138      -4.657   2.081  -6.331  1.00 98.23           H  
ATOM   2002  N   TYR A 139      -1.315   4.181  -3.502  1.00 97.08           N  
ATOM   2003  H   TYR A 139      -1.335   4.844  -4.264  1.00 97.08           H  
ATOM   2004  CA  TYR A 139      -0.308   4.394  -2.473  1.00 97.08           C  
ATOM   2005  HA  TYR A 139      -0.384   3.623  -1.707  1.00 97.08           H  
ATOM   2006  C   TYR A 139      -0.481   5.754  -1.816  1.00 97.08           C  
ATOM   2007  CB  TYR A 139       1.074   4.305  -3.120  1.00 97.08           C  
ATOM   2008  HB2 TYR A 139       1.143   5.052  -3.910  1.00 97.08           H  
ATOM   2009  HB3 TYR A 139       1.174   3.319  -3.575  1.00 97.08           H  
ATOM   2010  O   TYR A 139      -0.377   6.781  -2.482  1.00 97.08           O  
ATOM   2011  CG  TYR A 139       2.213   4.500  -2.145  1.00 97.08           C  
ATOM   2012  CD1 TYR A 139       2.889   5.732  -2.034  1.00 97.08           C  
ATOM   2013  HD1 TYR A 139       2.599   6.568  -2.652  1.00 97.08           H  
ATOM   2014  CD2 TYR A 139       2.581   3.423  -1.328  1.00 97.08           C  
ATOM   2015  HD2 TYR A 139       2.069   2.479  -1.442  1.00 97.08           H  
ATOM   2016  CE1 TYR A 139       3.941   5.867  -1.105  1.00 97.08           C  
ATOM   2017  HE1 TYR A 139       4.493   6.791  -1.017  1.00 97.08           H  
ATOM   2018  CE2 TYR A 139       3.606   3.561  -0.384  1.00 97.08           C  
ATOM   2019  HE2 TYR A 139       3.877   2.725   0.244  1.00 97.08           H  
ATOM   2020  OH  TYR A 139       5.299   4.860   0.630  1.00 97.08           O  
ATOM   2021  HH  TYR A 139       5.419   4.022   1.082  1.00 97.08           H  
ATOM   2022  CZ  TYR A 139       4.289   4.784  -0.269  1.00 97.08           C  
ATOM   2023  N   MET A 140      -0.677   5.768  -0.499  1.00 96.18           N  
ATOM   2024  H   MET A 140      -0.750   4.896   0.005  1.00 96.18           H  
ATOM   2025  CA  MET A 140      -0.594   7.008   0.259  1.00 96.18           C  
ATOM   2026  HA  MET A 140      -1.038   7.803  -0.340  1.00 96.18           H  
ATOM   2027  C   MET A 140       0.872   7.359   0.522  1.00 96.18           C  
ATOM   2028  CB  MET A 140      -1.402   6.911   1.558  1.00 96.18           C  
ATOM   2029  HB2 MET A 140      -0.966   6.146   2.201  1.00 96.18           H  
ATOM   2030  HB3 MET A 140      -2.432   6.632   1.335  1.00 96.18           H  
ATOM   2031  O   MET A 140       1.563   6.617   1.224  1.00 96.18           O  
ATOM   2032  CG  MET A 140      -1.390   8.268   2.273  1.00 96.18           C  
ATOM   2033  HG2 MET A 140      -0.362   8.533   2.521  1.00 96.18           H  
ATOM   2034  HG3 MET A 140      -1.770   9.024   1.585  1.00 96.18           H  
ATOM   2035  SD  MET A 140      -2.362   8.374   3.795  1.00 96.18           S  
ATOM   2036  CE  MET A 140      -1.502   7.181   4.847  1.00 96.18           C  
ATOM   2037  HE1 MET A 140      -1.541   6.191   4.393  1.00 96.18           H  
ATOM   2038  HE2 MET A 140      -0.466   7.496   4.975  1.00 96.18           H  
ATOM   2039  HE3 MET A 140      -1.993   7.145   5.820  1.00 96.18           H  
ATOM   2040  N   VAL A 141       1.314   8.510   0.020  1.00 95.07           N  
ATOM   2041  H   VAL A 141       0.668   9.039  -0.548  1.00 95.07           H  
ATOM   2042  CA  VAL A 141       2.624   9.107   0.283  1.00 95.07           C  
ATOM   2043  HA  VAL A 141       3.394   8.466  -0.147  1.00 95.07           H  
ATOM   2044  C   VAL A 141       2.856   9.188   1.787  1.00 95.07           C  
ATOM   2045  CB  VAL A 141       2.746  10.499  -0.366  1.00 95.07           C  
ATOM   2046  HB  VAL A 141       1.929  11.125  -0.008  1.00 95.07           H  
ATOM   2047  O   VAL A 141       2.054   9.737   2.547  1.00 95.07           O  
ATOM   2048  CG1 VAL A 141       4.077  11.188  -0.038  1.00 95.07           C  
ATOM   2049 HG11 VAL A 141       4.227  11.268   1.039  1.00 95.07           H  
ATOM   2050 HG12 VAL A 141       4.065  12.202  -0.439  1.00 95.07           H  
ATOM   2051 HG13 VAL A 141       4.902  10.629  -0.479  1.00 95.07           H  
ATOM   2052  CG2 VAL A 141       2.671  10.399  -1.895  1.00 95.07           C  
ATOM   2053 HG21 VAL A 141       1.715   9.969  -2.193  1.00 95.07           H  
ATOM   2054 HG22 VAL A 141       3.477   9.767  -2.269  1.00 95.07           H  
ATOM   2055 HG23 VAL A 141       2.754  11.392  -2.338  1.00 95.07           H  
ATOM   2056  N   GLN A 142       3.978   8.633   2.215  1.00 92.90           N  
ATOM   2057  H   GLN A 142       4.590   8.223   1.524  1.00 92.90           H  
ATOM   2058  CA  GLN A 142       4.445   8.598   3.585  1.00 92.90           C  
ATOM   2059  HA  GLN A 142       3.597   8.751   4.253  1.00 92.90           H  
ATOM   2060  C   GLN A 142       5.457   9.719   3.835  1.00 92.90           C  
ATOM   2061  CB  GLN A 142       5.058   7.218   3.887  1.00 92.90           C  
ATOM   2062  HB2 GLN A 142       5.362   7.182   4.934  1.00 92.90           H  
ATOM   2063  HB3 GLN A 142       5.955   7.086   3.281  1.00 92.90           H  
ATOM   2064  O   GLN A 142       6.030  10.329   2.929  1.00 92.90           O  
ATOM   2065  CG  GLN A 142       4.108   6.043   3.607  1.00 92.90           C  
ATOM   2066  HG2 GLN A 142       4.641   5.106   3.769  1.00 92.90           H  
ATOM   2067  HG3 GLN A 142       3.797   6.058   2.563  1.00 92.90           H  
ATOM   2068  CD  GLN A 142       2.885   6.053   4.512  1.00 92.90           C  
ATOM   2069  NE2 GLN A 142       1.698   5.971   3.964  1.00 92.90           N  
ATOM   2070 HE21 GLN A 142       0.886   6.022   4.562  1.00 92.90           H  
ATOM   2071 HE22 GLN A 142       1.624   6.034   2.958  1.00 92.90           H  
ATOM   2072  OE1 GLN A 142       2.999   6.121   5.729  1.00 92.90           O  
ATOM   2073  N   ALA A 143       5.716   9.991   5.113  1.00 92.14           N  
ATOM   2074  H   ALA A 143       5.232   9.470   5.830  1.00 92.14           H  
ATOM   2075  CA  ALA A 143       6.759  10.932   5.490  1.00 92.14           C  
ATOM   2076  HA  ALA A 143       6.503  11.909   5.080  1.00 92.14           H  
ATOM   2077  C   ALA A 143       8.121  10.511   4.908  1.00 92.14           C  
ATOM   2078  CB  ALA A 143       6.794  11.054   7.016  1.00 92.14           C  
ATOM   2079  HB1 ALA A 143       7.544  11.788   7.309  1.00 92.14           H  
ATOM   2080  HB2 ALA A 143       7.043  10.090   7.459  1.00 92.14           H  
ATOM   2081  HB3 ALA A 143       5.820  11.378   7.383  1.00 92.14           H  
ATOM   2082  O   ALA A 143       8.579   9.392   5.148  1.00 92.14           O  
ATOM   2083  N   ARG A 144       8.800  11.464   4.250  1.00 91.15           N  
ATOM   2084  H   ARG A 144       8.286  12.307   4.037  1.00 91.15           H  
ATOM   2085  CA  ARG A 144      10.138  11.327   3.632  1.00 91.15           C  
ATOM   2086  HA  ARG A 144      10.445  12.323   3.313  1.00 91.15           H  
ATOM   2087  C   ARG A 144      10.185  10.509   2.339  1.00 91.15           C  
ATOM   2088  CB  ARG A 144      11.187  10.808   4.633  1.00 91.15           C  
ATOM   2089  HB2 ARG A 144      12.173  10.930   4.182  1.00 91.15           H  
ATOM   2090  HB3 ARG A 144      11.033   9.740   4.782  1.00 91.15           H  
ATOM   2091  O   ARG A 144      11.282  10.159   1.895  1.00 91.15           O  
ATOM   2092  CG  ARG A 144      11.185  11.512   5.997  1.00 91.15           C  
ATOM   2093  HG2 ARG A 144      10.191  11.479   6.442  1.00 91.15           H  
ATOM   2094  HG3 ARG A 144      11.479  12.554   5.875  1.00 91.15           H  
ATOM   2095  CD  ARG A 144      12.139  10.805   6.961  1.00 91.15           C  
ATOM   2096  HD2 ARG A 144      11.845   9.758   7.032  1.00 91.15           H  
ATOM   2097  HD3 ARG A 144      12.034  11.264   7.944  1.00 91.15           H  
ATOM   2098  NE  ARG A 144      13.541  10.913   6.518  1.00 91.15           N  
ATOM   2099  HE  ARG A 144      13.711  11.501   5.715  1.00 91.15           H  
ATOM   2100  NH1 ARG A 144      14.439   9.466   8.050  1.00 91.15           N  
ATOM   2101 HH11 ARG A 144      15.236   8.986   8.444  1.00 91.15           H  
ATOM   2102 HH12 ARG A 144      13.508   9.300   8.405  1.00 91.15           H  
ATOM   2103  NH2 ARG A 144      15.773  10.487   6.573  1.00 91.15           N  
ATOM   2104 HH21 ARG A 144      16.565  10.000   6.967  1.00 91.15           H  
ATOM   2105 HH22 ARG A 144      15.902  11.106   5.786  1.00 91.15           H  
ATOM   2106  CZ  ARG A 144      14.575  10.290   7.048  1.00 91.15           C  
ATOM   2107  N   ASP A 145       9.041  10.225   1.735  1.00 93.48           N  
ATOM   2108  H   ASP A 145       8.155  10.480   2.149  1.00 93.48           H  
ATOM   2109  CA  ASP A 145       9.028   9.662   0.394  1.00 93.48           C  
ATOM   2110  HA  ASP A 145       9.683   8.791   0.375  1.00 93.48           H  
ATOM   2111  C   ASP A 145       9.554  10.655  -0.642  1.00 93.48           C  
ATOM   2112  CB  ASP A 145       7.636   9.181   0.018  1.00 93.48           C  
ATOM   2113  HB2 ASP A 145       7.632   8.972  -1.052  1.00 93.48           H  
ATOM   2114  HB3 ASP A 145       6.919   9.977   0.219  1.00 93.48           H  
ATOM   2115  O   ASP A 145       9.439  11.872  -0.499  1.00 93.48           O  
ATOM   2116  CG  ASP A 145       7.224   7.906   0.748  1.00 93.48           C  
ATOM   2117  OD1 ASP A 145       8.088   7.217   1.349  1.00 93.48           O  
ATOM   2118  OD2 ASP A 145       6.009   7.646   0.707  1.00 93.48           O  
ATOM   2119  N   THR A 146      10.139  10.108  -1.701  1.00 94.45           N  
ATOM   2120  H   THR A 146      10.135   9.101  -1.778  1.00 94.45           H  
ATOM   2121  CA  THR A 146      10.504  10.835  -2.913  1.00 94.45           C  
ATOM   2122  HA  THR A 146      10.017  11.810  -2.910  1.00 94.45           H  
ATOM   2123  C   THR A 146       9.979  10.052  -4.104  1.00 94.45           C  
ATOM   2124  CB  THR A 146      12.021  11.054  -3.050  1.00 94.45           C  
ATOM   2125  HB  THR A 146      12.192  11.688  -3.919  1.00 94.45           H  
ATOM   2126  O   THR A 146       9.878   8.829  -4.062  1.00 94.45           O  
ATOM   2127  CG2 THR A 146      12.642  11.744  -1.836  1.00 94.45           C  
ATOM   2128 HG21 THR A 146      12.098  12.666  -1.632  1.00 94.45           H  
ATOM   2129 HG22 THR A 146      12.579  11.100  -0.958  1.00 94.45           H  
ATOM   2130 HG23 THR A 146      13.684  11.992  -2.040  1.00 94.45           H  
ATOM   2131  OG1 THR A 146      12.734   9.847  -3.242  1.00 94.45           O  
ATOM   2132  HG1 THR A 146      13.622  10.019  -2.922  1.00 94.45           H  
ATOM   2133  N   LEU A 147       9.698  10.718  -5.220  1.00 94.65           N  
ATOM   2134  H   LEU A 147       9.716  11.728  -5.230  1.00 94.65           H  
ATOM   2135  CA  LEU A 147       9.212  10.010  -6.405  1.00 94.65           C  
ATOM   2136  HA  LEU A 147       8.254   9.554  -6.155  1.00 94.65           H  
ATOM   2137  C   LEU A 147      10.170   8.880  -6.846  1.00 94.65           C  
ATOM   2138  CB  LEU A 147       9.010  11.061  -7.499  1.00 94.65           C  
ATOM   2139  HB2 LEU A 147       8.425  11.890  -7.099  1.00 94.65           H  
ATOM   2140  HB3 LEU A 147       9.983  11.455  -7.794  1.00 94.65           H  
ATOM   2141  O   LEU A 147       9.735   7.802  -7.243  1.00 94.65           O  
ATOM   2142  CG  LEU A 147       8.291  10.515  -8.736  1.00 94.65           C  
ATOM   2143  HG  LEU A 147       8.841   9.666  -9.142  1.00 94.65           H  
ATOM   2144  CD1 LEU A 147       6.857  10.092  -8.426  1.00 94.65           C  
ATOM   2145 HD11 LEU A 147       6.850   9.180  -7.830  1.00 94.65           H  
ATOM   2146 HD12 LEU A 147       6.332   9.903  -9.363  1.00 94.65           H  
ATOM   2147 HD13 LEU A 147       6.335  10.886  -7.891  1.00 94.65           H  
ATOM   2148  CD2 LEU A 147       8.260  11.612  -9.791  1.00 94.65           C  
ATOM   2149 HD21 LEU A 147       7.622  12.430  -9.457  1.00 94.65           H  
ATOM   2150 HD22 LEU A 147       7.872  11.200 -10.723  1.00 94.65           H  
ATOM   2151 HD23 LEU A 147       9.263  12.001  -9.965  1.00 94.65           H  
ATOM   2152  N   SER A 148      11.480   9.102  -6.692  1.00 93.93           N  
ATOM   2153  H   SER A 148      11.744  10.001  -6.315  1.00 93.93           H  
ATOM   2154  CA  SER A 148      12.533   8.127  -7.008  1.00 93.93           C  
ATOM   2155  HA  SER A 148      12.388   7.777  -8.030  1.00 93.93           H  
ATOM   2156  C   SER A 148      12.524   6.894  -6.093  1.00 93.93           C  
ATOM   2157  CB  SER A 148      13.889   8.836  -6.930  1.00 93.93           C  
ATOM   2158  HB2 SER A 148      13.885   9.683  -7.616  1.00 93.93           H  
ATOM   2159  HB3 SER A 148      14.051   9.203  -5.917  1.00 93.93           H  
ATOM   2160  O   SER A 148      12.677   5.765  -6.575  1.00 93.93           O  
ATOM   2161  OG  SER A 148      14.939   7.962  -7.285  1.00 93.93           O  
ATOM   2162  HG  SER A 148      15.739   8.474  -7.425  1.00 93.93           H  
ATOM   2163  N   ASN A 149      12.322   7.068  -4.779  1.00 93.25           N  
ATOM   2164  H   ASN A 149      12.078   7.982  -4.425  1.00 93.25           H  
ATOM   2165  CA  ASN A 149      12.299   5.926  -3.862  1.00 93.25           C  
ATOM   2166  HA  ASN A 149      13.105   5.260  -4.169  1.00 93.25           H  
ATOM   2167  C   ASN A 149      11.017   5.091  -4.023  1.00 93.25           C  
ATOM   2168  CB  ASN A 149      12.642   6.357  -2.419  1.00 93.25           C  
ATOM   2169  HB2 ASN A 149      13.515   7.009  -2.446  1.00 93.25           H  
ATOM   2170  HB3 ASN A 149      12.913   5.460  -1.863  1.00 93.25           H  
ATOM   2171  O   ASN A 149      11.101   3.863  -4.005  1.00 93.25           O  
ATOM   2172  CG  ASN A 149      11.552   7.053  -1.616  1.00 93.25           C  
ATOM   2173  ND2 ASN A 149      11.855   7.480  -0.416  1.00 93.25           N  
ATOM   2174 HD21 ASN A 149      12.793   7.405  -0.050  1.00 93.25           H  
ATOM   2175 HD22 ASN A 149      11.089   7.845   0.131  1.00 93.25           H  
ATOM   2176  OD1 ASN A 149      10.419   7.201  -2.001  1.00 93.25           O  
ATOM   2177  N   ILE A 150       9.881   5.737  -4.305  1.00 94.31           N  
ATOM   2178  H   ILE A 150       9.875   6.740  -4.187  1.00 94.31           H  
ATOM   2179  CA  ILE A 150       8.614   5.086  -4.644  1.00 94.31           C  
ATOM   2180  HA  ILE A 150       8.358   4.373  -3.860  1.00 94.31           H  
ATOM   2181  C   ILE A 150       8.770   4.294  -5.950  1.00 94.31           C  
ATOM   2182  CB  ILE A 150       7.488   6.144  -4.729  1.00 94.31           C  
ATOM   2183  HB  ILE A 150       7.809   6.942  -5.398  1.00 94.31           H  
ATOM   2184  O   ILE A 150       8.455   3.103  -5.991  1.00 94.31           O  
ATOM   2185  CG1 ILE A 150       7.187   6.753  -3.337  1.00 94.31           C  
ATOM   2186 HG12 ILE A 150       8.099   7.190  -2.929  1.00 94.31           H  
ATOM   2187 HG13 ILE A 150       6.858   5.970  -2.655  1.00 94.31           H  
ATOM   2188  CG2 ILE A 150       6.205   5.529  -5.305  1.00 94.31           C  
ATOM   2189 HG21 ILE A 150       5.457   6.304  -5.476  1.00 94.31           H  
ATOM   2190 HG22 ILE A 150       5.812   4.801  -4.595  1.00 94.31           H  
ATOM   2191 HG23 ILE A 150       6.378   5.051  -6.269  1.00 94.31           H  
ATOM   2192  CD1 ILE A 150       6.129   7.865  -3.362  1.00 94.31           C  
ATOM   2193 HD11 ILE A 150       6.413   8.633  -4.082  1.00 94.31           H  
ATOM   2194 HD12 ILE A 150       6.036   8.314  -2.374  1.00 94.31           H  
ATOM   2195 HD13 ILE A 150       5.153   7.454  -3.621  1.00 94.31           H  
ATOM   2196  N   ALA A 151       9.312   4.915  -7.005  1.00 94.49           N  
ATOM   2197  H   ALA A 151       9.514   5.902  -6.938  1.00 94.49           H  
ATOM   2198  CA  ALA A 151       9.545   4.248  -8.287  1.00 94.49           C  
ATOM   2199  HA  ALA A 151       8.586   3.918  -8.687  1.00 94.49           H  
ATOM   2200  C   ALA A 151      10.424   2.999  -8.132  1.00 94.49           C  
ATOM   2201  CB  ALA A 151      10.172   5.248  -9.268  1.00 94.49           C  
ATOM   2202  HB1 ALA A 151      11.133   5.597  -8.891  1.00 94.49           H  
ATOM   2203  HB2 ALA A 151      10.322   4.767 -10.234  1.00 94.49           H  
ATOM   2204  HB3 ALA A 151       9.514   6.107  -9.402  1.00 94.49           H  
ATOM   2205  O   ALA A 151      10.094   1.931  -8.651  1.00 94.49           O  
ATOM   2206  N   THR A 152      11.502   3.111  -7.352  1.00 91.92           N  
ATOM   2207  H   THR A 152      11.705   4.021  -6.962  1.00 91.92           H  
ATOM   2208  CA  THR A 152      12.403   1.991  -7.053  1.00 91.92           C  
ATOM   2209  HA  THR A 152      12.770   1.576  -7.991  1.00 91.92           H  
ATOM   2210  C   THR A 152      11.684   0.870  -6.302  1.00 91.92           C  
ATOM   2211  CB  THR A 152      13.611   2.473  -6.236  1.00 91.92           C  
ATOM   2212  HB  THR A 152      13.268   2.894  -5.290  1.00 91.92           H  
ATOM   2213  O   THR A 152      11.826  -0.296  -6.671  1.00 91.92           O  
ATOM   2214  CG2 THR A 152      14.609   1.351  -5.945  1.00 91.92           C  
ATOM   2215 HG21 THR A 152      14.908   0.872  -6.877  1.00 91.92           H  
ATOM   2216 HG22 THR A 152      15.490   1.770  -5.458  1.00 91.92           H  
ATOM   2217 HG23 THR A 152      14.163   0.611  -5.281  1.00 91.92           H  
ATOM   2218  OG1 THR A 152      14.316   3.467  -6.945  1.00 91.92           O  
ATOM   2219  HG1 THR A 152      13.793   4.272  -6.936  1.00 91.92           H  
ATOM   2220  N   LEU A 153      10.891   1.207  -5.277  1.00 91.13           N  
ATOM   2221  H   LEU A 153      10.787   2.184  -5.043  1.00 91.13           H  
ATOM   2222  CA  LEU A 153      10.179   0.235  -4.444  1.00 91.13           C  
ATOM   2223  HA  LEU A 153      10.917  -0.428  -3.993  1.00 91.13           H  
ATOM   2224  C   LEU A 153       9.218  -0.639  -5.262  1.00 91.13           C  
ATOM   2225  CB  LEU A 153       9.435   1.001  -3.332  1.00 91.13           C  
ATOM   2226  HB2 LEU A 153       8.686   1.645  -3.792  1.00 91.13           H  
ATOM   2227  HB3 LEU A 153      10.148   1.639  -2.811  1.00 91.13           H  
ATOM   2228  O   LEU A 153       9.129  -1.841  -5.023  1.00 91.13           O  
ATOM   2229  CG  LEU A 153       8.729   0.111  -2.292  1.00 91.13           C  
ATOM   2230  HG  LEU A 153       7.983  -0.516  -2.780  1.00 91.13           H  
ATOM   2231  CD1 LEU A 153       9.725  -0.782  -1.545  1.00 91.13           C  
ATOM   2232 HD11 LEU A 153      10.111  -1.546  -2.219  1.00 91.13           H  
ATOM   2233 HD12 LEU A 153       9.226  -1.284  -0.716  1.00 91.13           H  
ATOM   2234 HD13 LEU A 153      10.549  -0.183  -1.155  1.00 91.13           H  
ATOM   2235  CD2 LEU A 153       8.020   0.994  -1.264  1.00 91.13           C  
ATOM   2236 HD21 LEU A 153       7.475   0.372  -0.553  1.00 91.13           H  
ATOM   2237 HD22 LEU A 153       8.742   1.615  -0.734  1.00 91.13           H  
ATOM   2238 HD23 LEU A 153       7.306   1.640  -1.774  1.00 91.13           H  
ATOM   2239  N   PHE A 154       8.546  -0.054  -6.254  1.00 92.82           N  
ATOM   2240  H   PHE A 154       8.640   0.947  -6.354  1.00 92.82           H  
ATOM   2241  CA  PHE A 154       7.507  -0.729  -7.038  1.00 92.82           C  
ATOM   2242  HA  PHE A 154       7.272  -1.679  -6.557  1.00 92.82           H  
ATOM   2243  C   PHE A 154       7.928  -1.107  -8.463  1.00 92.82           C  
ATOM   2244  CB  PHE A 154       6.233   0.114  -6.995  1.00 92.82           C  
ATOM   2245  HB2 PHE A 154       5.444  -0.401  -7.544  1.00 92.82           H  
ATOM   2246  HB3 PHE A 154       6.425   1.061  -7.499  1.00 92.82           H  
ATOM   2247  O   PHE A 154       7.078  -1.435  -9.293  1.00 92.82           O  
ATOM   2248  CG  PHE A 154       5.736   0.371  -5.586  1.00 92.82           C  
ATOM   2249  CD1 PHE A 154       5.401  -0.704  -4.740  1.00 92.82           C  
ATOM   2250  HD1 PHE A 154       5.491  -1.722  -5.091  1.00 92.82           H  
ATOM   2251  CD2 PHE A 154       5.632   1.687  -5.108  1.00 92.82           C  
ATOM   2252  HD2 PHE A 154       5.940   2.512  -5.734  1.00 92.82           H  
ATOM   2253  CE1 PHE A 154       4.929  -0.458  -3.439  1.00 92.82           C  
ATOM   2254  HE1 PHE A 154       4.673  -1.283  -2.792  1.00 92.82           H  
ATOM   2255  CE2 PHE A 154       5.137   1.937  -3.819  1.00 92.82           C  
ATOM   2256  HE2 PHE A 154       5.034   2.949  -3.456  1.00 92.82           H  
ATOM   2257  CZ  PHE A 154       4.784   0.866  -2.988  1.00 92.82           C  
ATOM   2258  HZ  PHE A 154       4.419   1.076  -1.993  1.00 92.82           H  
ATOM   2259  N   ARG A 155       9.237  -1.081  -8.765  1.00 92.76           N  
ATOM   2260  H   ARG A 155       9.869  -0.772  -8.040  1.00 92.76           H  
ATOM   2261  CA  ARG A 155       9.781  -1.371 -10.109  1.00 92.76           C  
ATOM   2262  HA  ARG A 155      10.818  -1.036 -10.126  1.00 92.76           H  
ATOM   2263  C   ARG A 155       9.080  -0.557 -11.210  1.00 92.76           C  
ATOM   2264  CB  ARG A 155       9.745  -2.884 -10.393  1.00 92.76           C  
ATOM   2265  HB2 ARG A 155      10.132  -3.051 -11.398  1.00 92.76           H  
ATOM   2266  HB3 ARG A 155       8.710  -3.224 -10.374  1.00 92.76           H  
ATOM   2267  O   ARG A 155       8.798  -1.061 -12.298  1.00 92.76           O  
ATOM   2268  CG  ARG A 155      10.573  -3.727  -9.410  1.00 92.76           C  
ATOM   2269  HG2 ARG A 155      10.282  -3.494  -8.385  1.00 92.76           H  
ATOM   2270  HG3 ARG A 155      11.629  -3.489  -9.533  1.00 92.76           H  
ATOM   2271  CD  ARG A 155      10.349  -5.230  -9.639  1.00 92.76           C  
ATOM   2272  HD2 ARG A 155       9.311  -5.453  -9.388  1.00 92.76           H  
ATOM   2273  HD3 ARG A 155      10.983  -5.785  -8.948  1.00 92.76           H  
ATOM   2274  NE  ARG A 155      10.656  -5.646 -11.028  1.00 92.76           N  
ATOM   2275  HE  ARG A 155      11.516  -5.292 -11.422  1.00 92.76           H  
ATOM   2276  NH1 ARG A 155       8.719  -6.826 -11.488  1.00 92.76           N  
ATOM   2277 HH11 ARG A 155       8.380  -6.670 -10.549  1.00 92.76           H  
ATOM   2278 HH12 ARG A 155       8.027  -7.089 -12.175  1.00 92.76           H  
ATOM   2279  NH2 ARG A 155      10.184  -6.457 -13.108  1.00 92.76           N  
ATOM   2280 HH21 ARG A 155      10.973  -5.962 -13.499  1.00 92.76           H  
ATOM   2281 HH22 ARG A 155       9.481  -6.841 -13.724  1.00 92.76           H  
ATOM   2282  CZ  ARG A 155       9.861  -6.314 -11.855  1.00 92.76           C  
ATOM   2283  N   SER A 156       8.788   0.698 -10.897  1.00 94.02           N  
ATOM   2284  H   SER A 156       9.139   1.038 -10.013  1.00 94.02           H  
ATOM   2285  CA  SER A 156       8.159   1.675 -11.776  1.00 94.02           C  
ATOM   2286  HA  SER A 156       7.740   1.178 -12.651  1.00 94.02           H  
ATOM   2287  C   SER A 156       9.199   2.691 -12.262  1.00 94.02           C  
ATOM   2288  CB  SER A 156       7.005   2.324 -11.011  1.00 94.02           C  
ATOM   2289  HB2 SER A 156       6.431   1.550 -10.502  1.00 94.02           H  
ATOM   2290  HB3 SER A 156       7.390   3.020 -10.266  1.00 94.02           H  
ATOM   2291  O   SER A 156      10.387   2.576 -11.952  1.00 94.02           O  
ATOM   2292  OG  SER A 156       6.159   2.995 -11.914  1.00 94.02           O  
ATOM   2293  HG  SER A 156       5.385   2.435 -12.014  1.00 94.02           H  
ATOM   2294  N   GLY A 157       8.777   3.685 -13.036  1.00 93.65           N  
ATOM   2295  H   GLY A 157       7.783   3.764 -13.201  1.00 93.65           H  
ATOM   2296  CA  GLY A 157       9.605   4.829 -13.407  1.00 93.65           C  
ATOM   2297  HA2 GLY A 157       9.771   4.833 -14.484  1.00 93.65           H  
ATOM   2298  HA3 GLY A 157      10.580   4.769 -12.924  1.00 93.65           H  
ATOM   2299  C   GLY A 157       8.939   6.134 -12.990  1.00 93.65           C  
ATOM   2300  O   GLY A 157       7.715   6.243 -12.981  1.00 93.65           O  
ATOM   2301  N   SER A 158       9.736   7.138 -12.616  1.00 94.58           N  
ATOM   2302  H   SER A 158      10.731   6.982 -12.539  1.00 94.58           H  
ATOM   2303  CA  SER A 158       9.207   8.433 -12.169  1.00 94.58           C  
ATOM   2304  HA  SER A 158       8.605   8.282 -11.273  1.00 94.58           H  
ATOM   2305  C   SER A 158       8.314   9.088 -13.229  1.00 94.58           C  
ATOM   2306  CB  SER A 158      10.356   9.385 -11.829  1.00 94.58           C  
ATOM   2307  HB2 SER A 158       9.946  10.330 -11.474  1.00 94.58           H  
ATOM   2308  HB3 SER A 158      10.947   9.579 -12.724  1.00 94.58           H  
ATOM   2309  O   SER A 158       7.272   9.640 -12.894  1.00 94.58           O  
ATOM   2310  OG  SER A 158      11.190   8.827 -10.830  1.00 94.58           O  
ATOM   2311  HG  SER A 158      11.710   9.536 -10.444  1.00 94.58           H  
ATOM   2312  N   SER A 159       8.684   8.986 -14.510  1.00 93.86           N  
ATOM   2313  H   SER A 159       9.503   8.444 -14.746  1.00 93.86           H  
ATOM   2314  CA  SER A 159       7.878   9.470 -15.639  1.00 93.86           C  
ATOM   2315  HA  SER A 159       7.667  10.530 -15.500  1.00 93.86           H  
ATOM   2316  C   SER A 159       6.532   8.758 -15.750  1.00 93.86           C  
ATOM   2317  CB  SER A 159       8.643   9.292 -16.959  1.00 93.86           C  
ATOM   2318  HB2 SER A 159       7.941   9.227 -17.791  1.00 93.86           H  
ATOM   2319  HB3 SER A 159       9.260  10.177 -17.113  1.00 93.86           H  
ATOM   2320  O   SER A 159       5.516   9.392 -16.018  1.00 93.86           O  
ATOM   2321  OG  SER A 159       9.503   8.160 -16.966  1.00 93.86           O  
ATOM   2322  HG  SER A 159       9.023   7.330 -16.904  1.00 93.86           H  
ATOM   2323  N   GLU A 160       6.516   7.447 -15.534  1.00 94.83           N  
ATOM   2324  H   GLU A 160       7.391   6.970 -15.370  1.00 94.83           H  
ATOM   2325  CA  GLU A 160       5.326   6.609 -15.608  1.00 94.83           C  
ATOM   2326  HA  GLU A 160       4.747   6.882 -16.490  1.00 94.83           H  
ATOM   2327  C   GLU A 160       4.409   6.822 -14.399  1.00 94.83           C  
ATOM   2328  CB  GLU A 160       5.738   5.132 -15.734  1.00 94.83           C  
ATOM   2329  HB2 GLU A 160       6.360   4.837 -14.889  1.00 94.83           H  
ATOM   2330  HB3 GLU A 160       4.821   4.544 -15.687  1.00 94.83           H  
ATOM   2331  O   GLU A 160       3.192   6.794 -14.545  1.00 94.83           O  
ATOM   2332  CG  GLU A 160       6.433   4.758 -17.058  1.00 94.83           C  
ATOM   2333  HG2 GLU A 160       5.819   5.130 -17.879  1.00 94.83           H  
ATOM   2334  HG3 GLU A 160       6.445   3.671 -17.134  1.00 94.83           H  
ATOM   2335  CD  GLU A 160       7.878   5.265 -17.236  1.00 94.83           C  
ATOM   2336  OE1 GLU A 160       8.371   5.263 -18.384  1.00 94.83           O  
ATOM   2337  OE2 GLU A 160       8.511   5.727 -16.256  1.00 94.83           O  
ATOM   2338  N   ILE A 161       4.963   7.102 -13.215  1.00 95.42           N  
ATOM   2339  H   ILE A 161       5.968   7.048 -13.128  1.00 95.42           H  
ATOM   2340  CA  ILE A 161       4.158   7.547 -12.073  1.00 95.42           C  
ATOM   2341  HA  ILE A 161       3.345   6.837 -11.923  1.00 95.42           H  
ATOM   2342  C   ILE A 161       3.510   8.894 -12.404  1.00 95.42           C  
ATOM   2343  CB  ILE A 161       4.986   7.606 -10.771  1.00 95.42           C  
ATOM   2344  HB  ILE A 161       5.857   8.240 -10.936  1.00 95.42           H  
ATOM   2345  O   ILE A 161       2.300   9.037 -12.267  1.00 95.42           O  
ATOM   2346  CG1 ILE A 161       5.461   6.193 -10.377  1.00 95.42           C  
ATOM   2347 HG12 ILE A 161       4.590   5.598 -10.103  1.00 95.42           H  
ATOM   2348 HG13 ILE A 161       5.938   5.710 -11.231  1.00 95.42           H  
ATOM   2349  CG2 ILE A 161       4.132   8.198  -9.630  1.00 95.42           C  
ATOM   2350 HG21 ILE A 161       4.679   8.207  -8.688  1.00 95.42           H  
ATOM   2351 HG22 ILE A 161       3.224   7.610  -9.499  1.00 95.42           H  
ATOM   2352 HG23 ILE A 161       3.855   9.231  -9.846  1.00 95.42           H  
ATOM   2353  CD1 ILE A 161       6.466   6.173  -9.221  1.00 95.42           C  
ATOM   2354 HD11 ILE A 161       5.997   6.501  -8.293  1.00 95.42           H  
ATOM   2355 HD12 ILE A 161       7.309   6.823  -9.452  1.00 95.42           H  
ATOM   2356 HD13 ILE A 161       6.818   5.151  -9.080  1.00 95.42           H  
ATOM   2357  N   LEU A 162       4.272   9.882 -12.879  1.00 94.08           N  
ATOM   2358  H   LEU A 162       5.263   9.724 -12.996  1.00 94.08           H  
ATOM   2359  CA  LEU A 162       3.720  11.209 -13.181  1.00 94.08           C  
ATOM   2360  HA  LEU A 162       3.215  11.592 -12.295  1.00 94.08           H  
ATOM   2361  C   LEU A 162       2.657  11.173 -14.284  1.00 94.08           C  
ATOM   2362  CB  LEU A 162       4.855  12.168 -13.566  1.00 94.08           C  
ATOM   2363  HB2 LEU A 162       5.433  11.710 -14.369  1.00 94.08           H  
ATOM   2364  HB3 LEU A 162       4.424  13.094 -13.947  1.00 94.08           H  
ATOM   2365  O   LEU A 162       1.692  11.929 -14.213  1.00 94.08           O  
ATOM   2366  CG  LEU A 162       5.787  12.513 -12.396  1.00 94.08           C  
ATOM   2367  HG  LEU A 162       6.103  11.588 -11.913  1.00 94.08           H  
ATOM   2368  CD1 LEU A 162       7.024  13.235 -12.933  1.00 94.08           C  
ATOM   2369 HD11 LEU A 162       7.498  12.626 -13.702  1.00 94.08           H  
ATOM   2370 HD12 LEU A 162       6.739  14.200 -13.352  1.00 94.08           H  
ATOM   2371 HD13 LEU A 162       7.739  13.387 -12.124  1.00 94.08           H  
ATOM   2372  CD2 LEU A 162       5.113  13.376 -11.330  1.00 94.08           C  
ATOM   2373 HD21 LEU A 162       4.749  14.306 -11.767  1.00 94.08           H  
ATOM   2374 HD22 LEU A 162       4.274  12.842 -10.883  1.00 94.08           H  
ATOM   2375 HD23 LEU A 162       5.820  13.609 -10.534  1.00 94.08           H  
ATOM   2376  N   SER A 163       2.777  10.270 -15.264  1.00 93.45           N  
ATOM   2377  H   SER A 163       3.589   9.669 -15.285  1.00 93.45           H  
ATOM   2378  CA  SER A 163       1.774  10.139 -16.327  1.00 93.45           C  
ATOM   2379  HA  SER A 163       1.612  11.132 -16.749  1.00 93.45           H  
ATOM   2380  C   SER A 163       0.408   9.657 -15.826  1.00 93.45           C  
ATOM   2381  CB  SER A 163       2.286   9.248 -17.460  1.00 93.45           C  
ATOM   2382  HB2 SER A 163       3.297   9.556 -17.729  1.00 93.45           H  
ATOM   2383  HB3 SER A 163       1.641   9.378 -18.329  1.00 93.45           H  
ATOM   2384  O   SER A 163      -0.597   9.957 -16.466  1.00 93.45           O  
ATOM   2385  OG  SER A 163       2.286   7.883 -17.099  1.00 93.45           O  
ATOM   2386  HG  SER A 163       2.826   7.393 -17.724  1.00 93.45           H  
ATOM   2387  N   LEU A 164       0.349   8.971 -14.676  1.00 93.93           N  
ATOM   2388  H   LEU A 164       1.220   8.722 -14.229  1.00 93.93           H  
ATOM   2389  CA  LEU A 164      -0.904   8.581 -14.014  1.00 93.93           C  
ATOM   2390  HA  LEU A 164      -1.707   8.569 -14.751  1.00 93.93           H  
ATOM   2391  C   LEU A 164      -1.370   9.569 -12.935  1.00 93.93           C  
ATOM   2392  CB  LEU A 164      -0.774   7.164 -13.425  1.00 93.93           C  
ATOM   2393  HB2 LEU A 164      -1.707   6.934 -12.911  1.00 93.93           H  
ATOM   2394  HB3 LEU A 164       0.020   7.166 -12.678  1.00 93.93           H  
ATOM   2395  O   LEU A 164      -2.491   9.445 -12.447  1.00 93.93           O  
ATOM   2396  CG  LEU A 164      -0.492   6.038 -14.434  1.00 93.93           C  
ATOM   2397  HG  LEU A 164       0.547   6.089 -14.756  1.00 93.93           H  
ATOM   2398  CD1 LEU A 164      -0.735   4.685 -13.759  1.00 93.93           C  
ATOM   2399 HD11 LEU A 164      -0.451   3.881 -14.437  1.00 93.93           H  
ATOM   2400 HD12 LEU A 164      -1.790   4.582 -13.505  1.00 93.93           H  
ATOM   2401 HD13 LEU A 164      -0.151   4.620 -12.840  1.00 93.93           H  
ATOM   2402  CD2 LEU A 164      -1.392   6.081 -15.671  1.00 93.93           C  
ATOM   2403 HD21 LEU A 164      -2.441   6.076 -15.376  1.00 93.93           H  
ATOM   2404 HD22 LEU A 164      -1.185   5.221 -16.308  1.00 93.93           H  
ATOM   2405 HD23 LEU A 164      -1.184   6.981 -16.250  1.00 93.93           H  
ATOM   2406  N   ASN A 165      -0.543  10.544 -12.552  1.00 93.86           N  
ATOM   2407  H   ASN A 165       0.340  10.633 -13.034  1.00 93.86           H  
ATOM   2408  CA  ASN A 165      -0.808  11.446 -11.429  1.00 93.86           C  
ATOM   2409  HA  ASN A 165      -1.834  11.305 -11.089  1.00 93.86           H  
ATOM   2410  C   ASN A 165      -0.701  12.910 -11.861  1.00 93.86           C  
ATOM   2411  CB  ASN A 165       0.107  11.097 -10.245  1.00 93.86           C  
ATOM   2412  HB2 ASN A 165       1.152  11.207 -10.535  1.00 93.86           H  
ATOM   2413  HB3 ASN A 165      -0.101  11.779  -9.421  1.00 93.86           H  
ATOM   2414  O   ASN A 165       0.126  13.661 -11.349  1.00 93.86           O  
ATOM   2415  CG  ASN A 165      -0.147   9.701  -9.733  1.00 93.86           C  
ATOM   2416  ND2 ASN A 165       0.678   8.757 -10.093  1.00 93.86           N  
ATOM   2417 HD21 ASN A 165       0.408   7.797  -9.930  1.00 93.86           H  
ATOM   2418 HD22 ASN A 165       1.354   8.957 -10.817  1.00 93.86           H  
ATOM   2419  OD1 ASN A 165      -1.099   9.438  -9.028  1.00 93.86           O  
ATOM   2420  N   ALA A 166      -1.570  13.328 -12.786  1.00 89.13           N  
ATOM   2421  H   ALA A 166      -2.195  12.643 -13.186  1.00 89.13           H  
ATOM   2422  CA  ALA A 166      -1.559  14.674 -13.372  1.00 89.13           C  
ATOM   2423  HA  ALA A 166      -0.601  14.816 -13.872  1.00 89.13           H  
ATOM   2424  C   ALA A 166      -1.703  15.826 -12.350  1.00 89.13           C  
ATOM   2425  CB  ALA A 166      -2.672  14.734 -14.427  1.00 89.13           C  
ATOM   2426  HB1 ALA A 166      -2.653  15.707 -14.918  1.00 89.13           H  
ATOM   2427  HB2 ALA A 166      -3.645  14.594 -13.956  1.00 89.13           H  
ATOM   2428  HB3 ALA A 166      -2.515  13.959 -15.177  1.00 89.13           H  
ATOM   2429  O   ALA A 166      -1.365  16.964 -12.664  1.00 89.13           O  
ATOM   2430  N   GLY A 167      -2.187  15.543 -11.133  1.00 87.34           N  
ATOM   2431  H   GLY A 167      -2.451  14.587 -10.942  1.00 87.34           H  
ATOM   2432  CA  GLY A 167      -2.238  16.507 -10.027  1.00 87.34           C  
ATOM   2433  HA2 GLY A 167      -2.879  16.107  -9.241  1.00 87.34           H  
ATOM   2434  HA3 GLY A 167      -2.671  17.442 -10.382  1.00 87.34           H  
ATOM   2435  C   GLY A 167      -0.874  16.826  -9.397  1.00 87.34           C  
ATOM   2436  O   GLY A 167      -0.736  17.856  -8.740  1.00 87.34           O  
ATOM   2437  N   VAL A 168       0.152  15.990  -9.605  1.00 90.83           N  
ATOM   2438  H   VAL A 168       0.021  15.197 -10.217  1.00 90.83           H  
ATOM   2439  CA  VAL A 168       1.520  16.273  -9.144  1.00 90.83           C  
ATOM   2440  HA  VAL A 168       1.468  16.704  -8.145  1.00 90.83           H  
ATOM   2441  C   VAL A 168       2.153  17.300 -10.081  1.00 90.83           C  
ATOM   2442  CB  VAL A 168       2.395  15.006  -9.054  1.00 90.83           C  
ATOM   2443  HB  VAL A 168       2.504  14.561 -10.043  1.00 90.83           H  
ATOM   2444  O   VAL A 168       2.620  16.969 -11.169  1.00 90.83           O  
ATOM   2445  CG1 VAL A 168       3.790  15.343  -8.504  1.00 90.83           C  
ATOM   2446 HG11 VAL A 168       4.380  14.432  -8.401  1.00 90.83           H  
ATOM   2447 HG12 VAL A 168       3.711  15.826  -7.531  1.00 90.83           H  
ATOM   2448 HG13 VAL A 168       4.318  16.007  -9.189  1.00 90.83           H  
ATOM   2449  CG2 VAL A 168       1.799  13.949  -8.120  1.00 90.83           C  
ATOM   2450 HG21 VAL A 168       2.462  13.085  -8.072  1.00 90.83           H  
ATOM   2451 HG22 VAL A 168       0.840  13.615  -8.515  1.00 90.83           H  
ATOM   2452 HG23 VAL A 168       1.672  14.360  -7.118  1.00 90.83           H  
ATOM   2453  N   THR A 169       2.170  18.559  -9.653  1.00 87.81           N  
ATOM   2454  H   THR A 169       1.694  18.771  -8.787  1.00 87.81           H  
ATOM   2455  CA  THR A 169       2.743  19.671 -10.432  1.00 87.81           C  
ATOM   2456  HA  THR A 169       2.628  19.454 -11.494  1.00 87.81           H  
ATOM   2457  C   THR A 169       4.241  19.863 -10.196  1.00 87.81           C  
ATOM   2458  CB  THR A 169       2.003  20.982 -10.144  1.00 87.81           C  
ATOM   2459  HB  THR A 169       2.526  21.801 -10.638  1.00 87.81           H  
ATOM   2460  O   THR A 169       4.946  20.299 -11.104  1.00 87.81           O  
ATOM   2461  CG2 THR A 169       0.561  20.946 -10.649  1.00 87.81           C  
ATOM   2462 HG21 THR A 169      -0.008  20.169 -10.137  1.00 87.81           H  
ATOM   2463 HG22 THR A 169       0.553  20.737 -11.719  1.00 87.81           H  
ATOM   2464 HG23 THR A 169       0.087  21.912 -10.475  1.00 87.81           H  
ATOM   2465  OG1 THR A 169       1.939  21.237  -8.760  1.00 87.81           O  
ATOM   2466  HG1 THR A 169       1.078  20.942  -8.455  1.00 87.81           H  
ATOM   2467  N   ASP A 170       4.730  19.503  -9.007  1.00 91.65           N  
ATOM   2468  H   ASP A 170       4.084  19.168  -8.307  1.00 91.65           H  
ATOM   2469  CA  ASP A 170       6.146  19.523  -8.641  1.00 91.65           C  
ATOM   2470  HA  ASP A 170       6.733  19.844  -9.501  1.00 91.65           H  
ATOM   2471  C   ASP A 170       6.591  18.111  -8.203  1.00 91.65           C  
ATOM   2472  CB  ASP A 170       6.390  20.577  -7.549  1.00 91.65           C  
ATOM   2473  HB2 ASP A 170       5.842  20.304  -6.647  1.00 91.65           H  
ATOM   2474  HB3 ASP A 170       6.005  21.535  -7.899  1.00 91.65           H  
ATOM   2475  O   ASP A 170       6.221  17.660  -7.116  1.00 91.65           O  
ATOM   2476  CG  ASP A 170       7.877  20.747  -7.209  1.00 91.65           C  
ATOM   2477  OD1 ASP A 170       8.694  19.929  -7.695  1.00 91.65           O  
ATOM   2478  OD2 ASP A 170       8.183  21.712  -6.472  1.00 91.65           O  
ATOM   2479  N   PRO A 171       7.362  17.378  -9.031  1.00 90.30           N  
ATOM   2480  CA  PRO A 171       7.784  16.012  -8.723  1.00 90.30           C  
ATOM   2481  HA  PRO A 171       6.916  15.411  -8.451  1.00 90.30           H  
ATOM   2482  C   PRO A 171       8.799  15.918  -7.574  1.00 90.30           C  
ATOM   2483  CB  PRO A 171       8.375  15.490 -10.034  1.00 90.30           C  
ATOM   2484  HB2 PRO A 171       7.568  15.091 -10.648  1.00 90.30           H  
ATOM   2485  HB3 PRO A 171       9.149  14.739  -9.875  1.00 90.30           H  
ATOM   2486  O   PRO A 171       8.986  14.826  -7.029  1.00 90.30           O  
ATOM   2487  CG  PRO A 171       8.926  16.746 -10.704  1.00 90.30           C  
ATOM   2488  HG2 PRO A 171       8.998  16.632 -11.786  1.00 90.30           H  
ATOM   2489  HG3 PRO A 171       9.896  16.998 -10.275  1.00 90.30           H  
ATOM   2490  CD  PRO A 171       7.902  17.806 -10.314  1.00 90.30           C  
ATOM   2491  HD2 PRO A 171       7.100  17.846 -11.051  1.00 90.30           H  
ATOM   2492  HD3 PRO A 171       8.396  18.774 -10.235  1.00 90.30           H  
ATOM   2493  N   ASP A 172       9.441  17.029  -7.196  1.00 92.13           N  
ATOM   2494  H   ASP A 172       9.222  17.908  -7.643  1.00 92.13           H  
ATOM   2495  CA  ASP A 172      10.382  17.081  -6.073  1.00 92.13           C  
ATOM   2496  HA  ASP A 172      10.897  16.123  -5.998  1.00 92.13           H  
ATOM   2497  C   ASP A 172       9.666  17.298  -4.730  1.00 92.13           C  
ATOM   2498  CB  ASP A 172      11.446  18.164  -6.327  1.00 92.13           C  
ATOM   2499  HB2 ASP A 172      12.040  18.288  -5.421  1.00 92.13           H  
ATOM   2500  HB3 ASP A 172      10.956  19.115  -6.533  1.00 92.13           H  
ATOM   2501  O   ASP A 172      10.268  17.137  -3.663  1.00 92.13           O  
ATOM   2502  CG  ASP A 172      12.415  17.818  -7.467  1.00 92.13           C  
ATOM   2503  OD1 ASP A 172      12.684  16.610  -7.678  1.00 92.13           O  
ATOM   2504  OD2 ASP A 172      12.968  18.763  -8.076  1.00 92.13           O  
ATOM   2505  N   PHE A 173       8.368  17.617  -4.765  1.00 90.59           N  
ATOM   2506  H   PHE A 173       7.931  17.734  -5.668  1.00 90.59           H  
ATOM   2507  CA  PHE A 173       7.568  17.901  -3.585  1.00 90.59           C  
ATOM   2508  HA  PHE A 173       8.156  17.675  -2.696  1.00 90.59           H  
ATOM   2509  C   PHE A 173       6.313  17.025  -3.518  1.00 90.59           C  
ATOM   2510  CB  PHE A 173       7.266  19.399  -3.541  1.00 90.59           C  
ATOM   2511  HB2 PHE A 173       8.199  19.954  -3.642  1.00 90.59           H  
ATOM   2512  HB3 PHE A 173       6.634  19.668  -4.387  1.00 90.59           H  
ATOM   2513  O   PHE A 173       5.237  17.376  -3.997  1.00 90.59           O  
ATOM   2514  CG  PHE A 173       6.600  19.808  -2.247  1.00 90.59           C  
ATOM   2515  CD1 PHE A 173       5.218  20.044  -2.221  1.00 90.59           C  
ATOM   2516  HD1 PHE A 173       4.639  19.938  -3.127  1.00 90.59           H  
ATOM   2517  CD2 PHE A 173       7.353  19.922  -1.065  1.00 90.59           C  
ATOM   2518  HD2 PHE A 173       8.415  19.724  -1.089  1.00 90.59           H  
ATOM   2519  CE1 PHE A 173       4.594  20.425  -1.026  1.00 90.59           C  
ATOM   2520  HE1 PHE A 173       3.535  20.635  -1.055  1.00 90.59           H  
ATOM   2521  CE2 PHE A 173       6.724  20.278   0.142  1.00 90.59           C  
ATOM   2522  HE2 PHE A 173       7.305  20.353   1.050  1.00 90.59           H  
ATOM   2523  CZ  PHE A 173       5.340  20.533   0.163  1.00 90.59           C  
ATOM   2524  HZ  PHE A 173       4.856  20.813   1.087  1.00 90.59           H  
ATOM   2525  N   LEU A 174       6.447  15.881  -2.844  1.00 92.07           N  
ATOM   2526  H   LEU A 174       7.360  15.653  -2.476  1.00 92.07           H  
ATOM   2527  CA  LEU A 174       5.320  15.036  -2.456  1.00 92.07           C  
ATOM   2528  HA  LEU A 174       4.460  15.263  -3.086  1.00 92.07           H  
ATOM   2529  C   LEU A 174       4.922  15.337  -1.006  1.00 92.07           C  
ATOM   2530  CB  LEU A 174       5.679  13.553  -2.650  1.00 92.07           C  
ATOM   2531  HB2 LEU A 174       6.491  13.298  -1.969  1.00 92.07           H  
ATOM   2532  HB3 LEU A 174       4.807  12.960  -2.374  1.00 92.07           H  
ATOM   2533  O   LEU A 174       5.769  15.305  -0.108  1.00 92.07           O  
ATOM   2534  CG  LEU A 174       6.088  13.150  -4.078  1.00 92.07           C  
ATOM   2535  HG  LEU A 174       6.986  13.691  -4.373  1.00 92.07           H  
ATOM   2536  CD1 LEU A 174       6.406  11.653  -4.094  1.00 92.07           C  
ATOM   2537 HD11 LEU A 174       5.529  11.082  -3.790  1.00 92.07           H  
ATOM   2538 HD12 LEU A 174       7.220  11.444  -3.399  1.00 92.07           H  
ATOM   2539 HD13 LEU A 174       6.702  11.351  -5.098  1.00 92.07           H  
ATOM   2540  CD2 LEU A 174       4.981  13.424  -5.098  1.00 92.07           C  
ATOM   2541 HD21 LEU A 174       4.822  14.499  -5.190  1.00 92.07           H  
ATOM   2542 HD22 LEU A 174       4.051  12.943  -4.793  1.00 92.07           H  
ATOM   2543 HD23 LEU A 174       5.279  13.050  -6.078  1.00 92.07           H  
ATOM   2544  N   GLN A 175       3.640  15.604  -0.753  1.00 90.83           N  
ATOM   2545  H   GLN A 175       2.977  15.623  -1.515  1.00 90.83           H  
ATOM   2546  CA  GLN A 175       3.142  15.787   0.612  1.00 90.83           C  
ATOM   2547  HA  GLN A 175       3.955  16.186   1.220  1.00 90.83           H  
ATOM   2548  C   GLN A 175       2.662  14.452   1.203  1.00 90.83           C  
ATOM   2549  CB  GLN A 175       2.013  16.815   0.681  1.00 90.83           C  
ATOM   2550  HB2 GLN A 175       1.167  16.425   0.114  1.00 90.83           H  
ATOM   2551  HB3 GLN A 175       1.698  16.912   1.719  1.00 90.83           H  
ATOM   2552  O   GLN A 175       1.931  13.716   0.539  1.00 90.83           O  
ATOM   2553  CG  GLN A 175       2.394  18.206   0.159  1.00 90.83           C  
ATOM   2554  HG2 GLN A 175       2.683  18.143  -0.890  1.00 90.83           H  
ATOM   2555  HG3 GLN A 175       3.246  18.570   0.735  1.00 90.83           H  
ATOM   2556  CD  GLN A 175       1.243  19.204   0.279  1.00 90.83           C  
ATOM   2557  NE2 GLN A 175       1.510  20.479   0.454  1.00 90.83           N  
ATOM   2558 HE21 GLN A 175       2.462  20.815   0.456  1.00 90.83           H  
ATOM   2559 HE22 GLN A 175       0.693  21.072   0.463  1.00 90.83           H  
ATOM   2560  OE1 GLN A 175       0.071  18.880   0.246  1.00 90.83           O  
ATOM   2561  N   PRO A 176       3.006  14.133   2.463  1.00 92.53           N  
ATOM   2562  CA  PRO A 176       2.417  12.991   3.153  1.00 92.53           C  
ATOM   2563  HA  PRO A 176       2.729  12.086   2.633  1.00 92.53           H  
ATOM   2564  C   PRO A 176       0.887  13.072   3.181  1.00 92.53           C  
ATOM   2565  CB  PRO A 176       3.019  12.999   4.560  1.00 92.53           C  
ATOM   2566  HB2 PRO A 176       3.157  11.988   4.942  1.00 92.53           H  
ATOM   2567  HB3 PRO A 176       2.396  13.586   5.235  1.00 92.53           H  
ATOM   2568  O   PRO A 176       0.326  14.137   3.431  1.00 92.53           O  
ATOM   2569  CG  PRO A 176       4.351  13.715   4.347  1.00 92.53           C  
ATOM   2570  HG2 PRO A 176       4.729  14.164   5.266  1.00 92.53           H  
ATOM   2571  HG3 PRO A 176       5.073  13.018   3.922  1.00 92.53           H  
ATOM   2572  CD  PRO A 176       4.014  14.764   3.295  1.00 92.53           C  
ATOM   2573  HD2 PRO A 176       3.593  15.652   3.767  1.00 92.53           H  
ATOM   2574  HD3 PRO A 176       4.908  15.015   2.724  1.00 92.53           H  
ATOM   2575  N   GLY A 177       0.222  11.943   2.941  1.00 92.63           N  
ATOM   2576  H   GLY A 177       0.756  11.106   2.754  1.00 92.63           H  
ATOM   2577  CA  GLY A 177      -1.237  11.869   2.804  1.00 92.63           C  
ATOM   2578  HA2 GLY A 177      -1.702  12.676   3.370  1.00 92.63           H  
ATOM   2579  HA3 GLY A 177      -1.586  10.925   3.224  1.00 92.63           H  
ATOM   2580  C   GLY A 177      -1.739  11.965   1.362  1.00 92.63           C  
ATOM   2581  O   GLY A 177      -2.909  11.692   1.110  1.00 92.63           O  
ATOM   2582  N   TRP A 178      -0.874  12.311   0.406  1.00 93.91           N  
ATOM   2583  H   TRP A 178       0.070  12.571   0.654  1.00 93.91           H  
ATOM   2584  CA  TRP A 178      -1.229  12.292  -1.009  1.00 93.91           C  
ATOM   2585  HA  TRP A 178      -2.193  12.791  -1.103  1.00 93.91           H  
ATOM   2586  C   TRP A 178      -1.418  10.874  -1.537  1.00 93.91           C  
ATOM   2587  CB  TRP A 178      -0.169  13.048  -1.816  1.00 93.91           C  
ATOM   2588  HB2 TRP A 178      -0.284  12.779  -2.866  1.00 93.91           H  
ATOM   2589  HB3 TRP A 178       0.824  12.711  -1.520  1.00 93.91           H  
ATOM   2590  O   TRP A 178      -0.655   9.993  -1.160  1.00 93.91           O  
ATOM   2591  CG  TRP A 178      -0.227  14.545  -1.735  1.00 93.91           C  
ATOM   2592  CD1 TRP A 178      -1.031  15.287  -0.931  1.00 93.91           C  
ATOM   2593  HD1 TRP A 178      -1.702  14.898  -0.180  1.00 93.91           H  
ATOM   2594  CD2 TRP A 178       0.497  15.502  -2.562  1.00 93.91           C  
ATOM   2595  CE2 TRP A 178       0.003  16.808  -2.276  1.00 93.91           C  
ATOM   2596  CE3 TRP A 178       1.503  15.393  -3.548  1.00 93.91           C  
ATOM   2597  HE3 TRP A 178       1.883  14.417  -3.809  1.00 93.91           H  
ATOM   2598  NE1 TRP A 178      -0.927  16.617  -1.281  1.00 93.91           N  
ATOM   2599  HE1 TRP A 178      -1.376  17.375  -0.787  1.00 93.91           H  
ATOM   2600  CH2 TRP A 178       1.482  17.812  -3.901  1.00 93.91           C  
ATOM   2601  HH2 TRP A 178       1.861  18.681  -4.419  1.00 93.91           H  
ATOM   2602  CZ2 TRP A 178       0.482  17.952  -2.925  1.00 93.91           C  
ATOM   2603  HZ2 TRP A 178       0.069  18.921  -2.686  1.00 93.91           H  
ATOM   2604  CZ3 TRP A 178       1.988  16.537  -4.211  1.00 93.91           C  
ATOM   2605  HZ3 TRP A 178       2.761  16.444  -4.959  1.00 93.91           H  
ATOM   2606  N   ILE A 179      -2.391  10.641  -2.420  1.00 95.73           N  
ATOM   2607  H   ILE A 179      -2.942  11.415  -2.764  1.00 95.73           H  
ATOM   2608  CA  ILE A 179      -2.589   9.325  -3.042  1.00 95.73           C  
ATOM   2609  HA  ILE A 179      -2.048   8.577  -2.463  1.00 95.73           H  
ATOM   2610  C   ILE A 179      -1.984   9.325  -4.438  1.00 95.73           C  
ATOM   2611  CB  ILE A 179      -4.068   8.885  -3.044  1.00 95.73           C  
ATOM   2612  HB  ILE A 179      -4.639   9.573  -3.668  1.00 95.73           H  
ATOM   2613  O   ILE A 179      -2.393  10.102  -5.292  1.00 95.73           O  
ATOM   2614  CG1 ILE A 179      -4.684   8.914  -1.627  1.00 95.73           C  
ATOM   2615 HG12 ILE A 179      -5.676   8.462  -1.650  1.00 95.73           H  
ATOM   2616 HG13 ILE A 179      -4.810   9.949  -1.311  1.00 95.73           H  
ATOM   2617  CG2 ILE A 179      -4.205   7.477  -3.661  1.00 95.73           C  
ATOM   2618 HG21 ILE A 179      -5.233   7.127  -3.571  1.00 95.73           H  
ATOM   2619 HG22 ILE A 179      -3.959   7.509  -4.722  1.00 95.73           H  
ATOM   2620 HG23 ILE A 179      -3.541   6.769  -3.165  1.00 95.73           H  
ATOM   2621  CD1 ILE A 179      -3.867   8.184  -0.560  1.00 95.73           C  
ATOM   2622 HD11 ILE A 179      -3.544   7.207  -0.919  1.00 95.73           H  
ATOM   2623 HD12 ILE A 179      -4.469   8.064   0.341  1.00 95.73           H  
ATOM   2624 HD13 ILE A 179      -2.997   8.788  -0.301  1.00 95.73           H  
ATOM   2625  N   LEU A 180      -1.026   8.430  -4.668  1.00 96.42           N  
ATOM   2626  H   LEU A 180      -0.761   7.819  -3.909  1.00 96.42           H  
ATOM   2627  CA  LEU A 180      -0.422   8.197  -5.971  1.00 96.42           C  
ATOM   2628  HA  LEU A 180      -0.748   8.980  -6.655  1.00 96.42           H  
ATOM   2629  C   LEU A 180      -0.887   6.866  -6.555  1.00 96.42           C  
ATOM   2630  CB  LEU A 180       1.112   8.249  -5.879  1.00 96.42           C  
ATOM   2631  HB2 LEU A 180       1.521   8.016  -6.862  1.00 96.42           H  
ATOM   2632  HB3 LEU A 180       1.442   7.476  -5.185  1.00 96.42           H  
ATOM   2633  O   LEU A 180      -0.905   5.838  -5.874  1.00 96.42           O  
ATOM   2634  CG  LEU A 180       1.684   9.602  -5.422  1.00 96.42           C  
ATOM   2635  HG  LEU A 180       1.320   9.830  -4.420  1.00 96.42           H  
ATOM   2636  CD1 LEU A 180       3.210   9.503  -5.380  1.00 96.42           C  
ATOM   2637 HD11 LEU A 180       3.622  10.446  -5.023  1.00 96.42           H  
ATOM   2638 HD12 LEU A 180       3.501   8.708  -4.693  1.00 96.42           H  
ATOM   2639 HD13 LEU A 180       3.600   9.290  -6.375  1.00 96.42           H  
ATOM   2640  CD2 LEU A 180       1.313  10.759  -6.350  1.00 96.42           C  
ATOM   2641 HD21 LEU A 180       1.621  10.538  -7.372  1.00 96.42           H  
ATOM   2642 HD22 LEU A 180       1.797  11.675  -6.010  1.00 96.42           H  
ATOM   2643 HD23 LEU A 180       0.236  10.926  -6.325  1.00 96.42           H  
ATOM   2644  N   PHE A 181      -1.178   6.885  -7.850  1.00 97.00           N  
ATOM   2645  H   PHE A 181      -1.233   7.790  -8.296  1.00 97.00           H  
ATOM   2646  CA  PHE A 181      -1.405   5.711  -8.679  1.00 97.00           C  
ATOM   2647  HA  PHE A 181      -1.751   4.888  -8.054  1.00 97.00           H  
ATOM   2648  C   PHE A 181      -0.100   5.302  -9.359  1.00 97.00           C  
ATOM   2649  CB  PHE A 181      -2.501   6.031  -9.692  1.00 97.00           C  
ATOM   2650  HB2 PHE A 181      -2.182   6.865 -10.316  1.00 97.00           H  
ATOM   2651  HB3 PHE A 181      -2.640   5.169 -10.344  1.00 97.00           H  
ATOM   2652  O   PHE A 181       0.399   5.992 -10.247  1.00 97.00           O  
ATOM   2653  CG  PHE A 181      -3.825   6.370  -9.041  1.00 97.00           C  
ATOM   2654  CD1 PHE A 181      -4.561   5.373  -8.372  1.00 97.00           C  
ATOM   2655  HD1 PHE A 181      -4.186   4.362  -8.311  1.00 97.00           H  
ATOM   2656  CD2 PHE A 181      -4.320   7.686  -9.101  1.00 97.00           C  
ATOM   2657  HD2 PHE A 181      -3.755   8.458  -9.602  1.00 97.00           H  
ATOM   2658  CE1 PHE A 181      -5.782   5.697  -7.757  1.00 97.00           C  
ATOM   2659  HE1 PHE A 181      -6.338   4.938  -7.226  1.00 97.00           H  
ATOM   2660  CE2 PHE A 181      -5.546   8.006  -8.491  1.00 97.00           C  
ATOM   2661  HE2 PHE A 181      -5.921   9.018  -8.525  1.00 97.00           H  
ATOM   2662  CZ  PHE A 181      -6.275   7.011  -7.817  1.00 97.00           C  
ATOM   2663  HZ  PHE A 181      -7.208   7.260  -7.334  1.00 97.00           H  
ATOM   2664  N   ILE A 182       0.487   4.192  -8.928  1.00 96.75           N  
ATOM   2665  H   ILE A 182       0.032   3.680  -8.186  1.00 96.75           H  
ATOM   2666  CA  ILE A 182       1.827   3.774  -9.342  1.00 96.75           C  
ATOM   2667  HA  ILE A 182       2.322   4.606  -9.844  1.00 96.75           H  
ATOM   2668  C   ILE A 182       1.703   2.586 -10.297  1.00 96.75           C  
ATOM   2669  CB  ILE A 182       2.681   3.444  -8.107  1.00 96.75           C  
ATOM   2670  HB  ILE A 182       2.165   2.666  -7.546  1.00 96.75           H  
ATOM   2671  O   ILE A 182       1.247   1.521  -9.876  1.00 96.75           O  
ATOM   2672  CG1 ILE A 182       2.822   4.684  -7.194  1.00 96.75           C  
ATOM   2673 HG12 ILE A 182       1.881   5.230  -7.125  1.00 96.75           H  
ATOM   2674 HG13 ILE A 182       3.576   5.362  -7.594  1.00 96.75           H  
ATOM   2675  CG2 ILE A 182       4.062   2.896  -8.522  1.00 96.75           C  
ATOM   2676 HG21 ILE A 182       4.670   2.707  -7.637  1.00 96.75           H  
ATOM   2677 HG22 ILE A 182       3.953   1.950  -9.052  1.00 96.75           H  
ATOM   2678 HG23 ILE A 182       4.584   3.607  -9.163  1.00 96.75           H  
ATOM   2679  CD1 ILE A 182       3.190   4.280  -5.771  1.00 96.75           C  
ATOM   2680 HD11 ILE A 182       4.175   3.813  -5.766  1.00 96.75           H  
ATOM   2681 HD12 ILE A 182       3.205   5.164  -5.132  1.00 96.75           H  
ATOM   2682 HD13 ILE A 182       2.461   3.561  -5.397  1.00 96.75           H  
ATOM   2683  N   PRO A 183       2.112   2.715 -11.569  1.00 96.00           N  
ATOM   2684  CA  PRO A 183       2.094   1.590 -12.494  1.00 96.00           C  
ATOM   2685  HA  PRO A 183       1.126   1.090 -12.462  1.00 96.00           H  
ATOM   2686  C   PRO A 183       3.195   0.585 -12.134  1.00 96.00           C  
ATOM   2687  CB  PRO A 183       2.287   2.221 -13.869  1.00 96.00           C  
ATOM   2688  HB2 PRO A 183       1.314   2.525 -14.255  1.00 96.00           H  
ATOM   2689  HB3 PRO A 183       2.773   1.541 -14.569  1.00 96.00           H  
ATOM   2690  O   PRO A 183       4.352   0.967 -11.946  1.00 96.00           O  
ATOM   2691  CG  PRO A 183       3.100   3.484 -13.596  1.00 96.00           C  
ATOM   2692  HG2 PRO A 183       2.881   4.253 -14.337  1.00 96.00           H  
ATOM   2693  HG3 PRO A 183       4.166   3.255 -13.583  1.00 96.00           H  
ATOM   2694  CD  PRO A 183       2.667   3.908 -12.199  1.00 96.00           C  
ATOM   2695  HD2 PRO A 183       1.913   4.693 -12.263  1.00 96.00           H  
ATOM   2696  HD3 PRO A 183       3.534   4.274 -11.648  1.00 96.00           H  
ATOM   2697  N   MET A 184       2.852  -0.699 -12.043  1.00 91.57           N  
ATOM   2698  H   MET A 184       1.892  -0.961 -12.215  1.00 91.57           H  
ATOM   2699  CA  MET A 184       3.786  -1.765 -11.668  1.00 91.57           C  
ATOM   2700  HA  MET A 184       4.485  -1.382 -10.925  1.00 91.57           H  
ATOM   2701  C   MET A 184       4.594  -2.268 -12.863  1.00 91.57           C  
ATOM   2702  CB  MET A 184       3.030  -2.945 -11.048  1.00 91.57           C  
ATOM   2703  HB2 MET A 184       2.229  -3.264 -11.715  1.00 91.57           H  
ATOM   2704  HB3 MET A 184       3.722  -3.777 -10.917  1.00 91.57           H  
ATOM   2705  O   MET A 184       4.052  -2.459 -13.948  1.00 91.57           O  
ATOM   2706  CG  MET A 184       2.444  -2.571  -9.692  1.00 91.57           C  
ATOM   2707  HG2 MET A 184       1.771  -1.725  -9.830  1.00 91.57           H  
ATOM   2708  HG3 MET A 184       3.260  -2.260  -9.041  1.00 91.57           H  
ATOM   2709  SD  MET A 184       1.511  -3.898  -8.881  1.00 91.57           S  
ATOM   2710  CE  MET A 184       2.811  -5.120  -8.568  1.00 91.57           C  
ATOM   2711  HE1 MET A 184       2.395  -5.942  -7.984  1.00 91.57           H  
ATOM   2712  HE2 MET A 184       3.187  -5.512  -9.513  1.00 91.57           H  
ATOM   2713  HE3 MET A 184       3.624  -4.658  -8.008  1.00 91.57           H  
ATOM   2714  N   GLY A 185       5.888  -2.526 -12.652  1.00 83.30           N  
ATOM   2715  H   GLY A 185       6.275  -2.319 -11.743  1.00 83.30           H  
ATOM   2716  CA  GLY A 185       6.729  -3.248 -13.616  1.00 83.30           C  
ATOM   2717  HA2 GLY A 185       6.225  -4.171 -13.903  1.00 83.30           H  
ATOM   2718  HA3 GLY A 185       7.669  -3.511 -13.130  1.00 83.30           H  
ATOM   2719  C   GLY A 185       7.066  -2.487 -14.903  1.00 83.30           C  
ATOM   2720  O   GLY A 185       7.626  -3.067 -15.829  1.00 83.30           O  
ATOM   2721  N   VAL A 186       6.761  -1.189 -14.966  1.00 85.05           N  
ATOM   2722  H   VAL A 186       6.267  -0.795 -14.178  1.00 85.05           H  
ATOM   2723  CA  VAL A 186       6.932  -0.355 -16.168  1.00 85.05           C  
ATOM   2724  HA  VAL A 186       7.009  -1.012 -17.034  1.00 85.05           H  
ATOM   2725  C   VAL A 186       8.207   0.479 -16.166  1.00 85.05           C  
ATOM   2726  CB  VAL A 186       5.718   0.553 -16.415  1.00 85.05           C  
ATOM   2727  HB  VAL A 186       5.871   1.114 -17.337  1.00 85.05           H  
ATOM   2728  O   VAL A 186       8.321   1.388 -16.984  1.00 85.05           O  
ATOM   2729  CG1 VAL A 186       4.432  -0.245 -16.605  1.00 85.05           C  
ATOM   2730 HG11 VAL A 186       4.189  -0.812 -15.707  1.00 85.05           H  
ATOM   2731 HG12 VAL A 186       4.534  -0.924 -17.452  1.00 85.05           H  
ATOM   2732 HG13 VAL A 186       3.616   0.452 -16.798  1.00 85.05           H  
ATOM   2733  CG2 VAL A 186       5.523   1.550 -15.273  1.00 85.05           C  
ATOM   2734 HG21 VAL A 186       4.724   2.234 -15.561  1.00 85.05           H  
ATOM   2735 HG22 VAL A 186       5.252   1.031 -14.353  1.00 85.05           H  
ATOM   2736 HG23 VAL A 186       6.425   2.139 -15.109  1.00 85.05           H  
ATOM   2737  N   ALA A 187       9.153   0.221 -15.254  1.00 75.79           N  
ATOM   2738  H   ALA A 187       8.992  -0.514 -14.580  1.00 75.79           H  
ATOM   2739  CA  ALA A 187      10.430   0.929 -15.244  1.00 75.79           C  
ATOM   2740  HA  ALA A 187      10.262   1.955 -14.917  1.00 75.79           H  
ATOM   2741  C   ALA A 187      11.006   0.951 -16.665  1.00 75.79           C  
ATOM   2742  CB  ALA A 187      11.395   0.253 -14.263  1.00 75.79           C  
ATOM   2743  HB1 ALA A 187      10.982   0.290 -13.255  1.00 75.79           H  
ATOM   2744  HB2 ALA A 187      11.551  -0.787 -14.551  1.00 75.79           H  
ATOM   2745  HB3 ALA A 187      12.350   0.778 -14.270  1.00 75.79           H  
ATOM   2746  O   ALA A 187      11.329  -0.107 -17.216  1.00 75.79           O  
ATOM   2747  N   SER A 188      11.070   2.151 -17.259  1.00 62.88           N  
ATOM   2748  H   SER A 188      10.618   2.930 -16.804  1.00 62.88           H  
ATOM   2749  CA  SER A 188      11.525   2.327 -18.631  1.00 62.88           C  
ATOM   2750  HA  SER A 188      10.769   1.921 -19.303  1.00 62.88           H  
ATOM   2751  C   SER A 188      12.824   1.561 -18.785  1.00 62.88           C  
ATOM   2752  CB  SER A 188      11.722   3.812 -18.954  1.00 62.88           C  
ATOM   2753  HB2 SER A 188      10.788   4.341 -18.766  1.00 62.88           H  
ATOM   2754  HB3 SER A 188      12.495   4.230 -18.310  1.00 62.88           H  
ATOM   2755  O   SER A 188      13.796   1.818 -18.064  1.00 62.88           O  
ATOM   2756  OG  SER A 188      12.088   3.987 -20.312  1.00 62.88           O  
ATOM   2757  HG  SER A 188      11.446   4.605 -20.669  1.00 62.88           H  
ATOM   2758  N   SER A 189      12.830   0.579 -19.689  1.00 49.44           N  
ATOM   2759  H   SER A 189      11.957   0.326 -20.127  1.00 49.44           H  
ATOM   2760  CA  SER A 189      14.046  -0.065 -20.152  1.00 49.44           C  
ATOM   2761  HA  SER A 189      14.598  -0.438 -19.288  1.00 49.44           H  
ATOM   2762  C   SER A 189      14.883   1.014 -20.828  1.00 49.44           C  
ATOM   2763  CB  SER A 189      13.728  -1.258 -21.063  1.00 49.44           C  
ATOM   2764  HB2 SER A 189      14.621  -1.546 -21.619  1.00 49.44           H  
ATOM   2765  HB3 SER A 189      13.427  -2.098 -20.437  1.00 49.44           H  
ATOM   2766  O   SER A 189      14.863   1.170 -22.048  1.00 49.44           O  
ATOM   2767  OG  SER A 189      12.672  -0.984 -21.957  1.00 49.44           O  
ATOM   2768  HG  SER A 189      12.858  -0.148 -22.390  1.00 49.44           H  
ATOM   2769  N   SER A 190      15.583   1.802 -20.014  1.00 46.58           N  
ATOM   2770  H   SER A 190      15.388   1.718 -19.026  1.00 46.58           H  
ATOM   2771  CA  SER A 190      16.571   2.772 -20.434  1.00 46.58           C  
ATOM   2772  HA  SER A 190      16.117   3.461 -21.146  1.00 46.58           H  
ATOM   2773  C   SER A 190      17.671   1.986 -21.137  1.00 46.58           C  
ATOM   2774  CB  SER A 190      17.090   3.591 -19.245  1.00 46.58           C  
ATOM   2775  HB2 SER A 190      17.220   2.956 -18.369  1.00 46.58           H  
ATOM   2776  HB3 SER A 190      18.053   4.028 -19.508  1.00 46.58           H  
ATOM   2777  O   SER A 190      18.601   1.485 -20.520  1.00 46.58           O  
ATOM   2778  OG  SER A 190      16.191   4.646 -18.967  1.00 46.58           O  
ATOM   2779  HG  SER A 190      15.399   4.286 -18.560  1.00 46.58           H  
ATOM   2780  N   LYS A 191      17.489   1.856 -22.455  1.00 37.39           N  
ATOM   2781  H   LYS A 191      16.555   2.088 -22.761  1.00 37.39           H  
ATOM   2782  CA  LYS A 191      18.464   1.505 -23.488  1.00 37.39           C  
ATOM   2783  HA  LYS A 191      17.926   1.412 -24.432  1.00 37.39           H  
ATOM   2784  C   LYS A 191      19.190   0.163 -23.301  1.00 37.39           C  
ATOM   2785  CB  LYS A 191      19.439   2.686 -23.651  1.00 37.39           C  
ATOM   2786  HB2 LYS A 191      20.191   2.419 -24.394  1.00 37.39           H  
ATOM   2787  HB3 LYS A 191      19.952   2.860 -22.705  1.00 37.39           H  
ATOM   2788  O   LYS A 191      20.343   0.114 -22.896  1.00 37.39           O  
ATOM   2789  CG  LYS A 191      18.742   3.980 -24.104  1.00 37.39           C  
ATOM   2790  HG2 LYS A 191      17.958   4.254 -23.398  1.00 37.39           H  
ATOM   2791  HG3 LYS A 191      18.295   3.824 -25.086  1.00 37.39           H  
ATOM   2792  CD  LYS A 191      19.752   5.129 -24.178  1.00 37.39           C  
ATOM   2793  HD2 LYS A 191      20.537   4.872 -24.889  1.00 37.39           H  
ATOM   2794  HD3 LYS A 191      20.198   5.269 -23.193  1.00 37.39           H  
ATOM   2795  CE  LYS A 191      19.051   6.419 -24.615  1.00 37.39           C  
ATOM   2796  HE2 LYS A 191      18.627   6.268 -25.607  1.00 37.39           H  
ATOM   2797  HE3 LYS A 191      18.228   6.614 -23.927  1.00 37.39           H  
ATOM   2798  NZ  LYS A 191      19.989   7.569 -24.620  1.00 37.39           N  
ATOM   2799  HZ1 LYS A 191      19.521   8.410 -24.927  1.00 37.39           H  
ATOM   2800  HZ2 LYS A 191      20.338   7.732 -23.686  1.00 37.39           H  
ATOM   2801  HZ3 LYS A 191      20.778   7.387 -25.224  1.00 37.39           H  
ATOM   2802  N   ARG A 192      18.584  -0.915 -23.816  1.00 34.40           N  
ATOM   2803  H   ARG A 192      17.601  -0.814 -24.025  1.00 34.40           H  
ATOM   2804  CA  ARG A 192      19.343  -1.828 -24.692  1.00 34.40           C  
ATOM   2805  HA  ARG A 192      20.376  -1.888 -24.349  1.00 34.40           H  
ATOM   2806  C   ARG A 192      19.391  -1.177 -26.077  1.00 34.40           C  
ATOM   2807  CB  ARG A 192      18.746  -3.256 -24.717  1.00 34.40           C  
ATOM   2808  HB2 ARG A 192      17.707  -3.241 -24.387  1.00 34.40           H  
ATOM   2809  HB3 ARG A 192      18.769  -3.632 -25.740  1.00 34.40           H  
ATOM   2810  O   ARG A 192      18.465  -1.331 -26.868  1.00 34.40           O  
ATOM   2811  CG  ARG A 192      19.565  -4.228 -23.851  1.00 34.40           C  
ATOM   2812  HG2 ARG A 192      19.512  -3.933 -22.803  1.00 34.40           H  
ATOM   2813  HG3 ARG A 192      20.607  -4.158 -24.165  1.00 34.40           H  
ATOM   2814  CD  ARG A 192      19.137  -5.697 -24.016  1.00 34.40           C  
ATOM   2815  HD2 ARG A 192      20.017  -6.313 -23.831  1.00 34.40           H  
ATOM   2816  HD3 ARG A 192      18.814  -5.868 -25.043  1.00 34.40           H  
ATOM   2817  NE  ARG A 192      18.078  -6.101 -23.069  1.00 34.40           N  
ATOM   2818  HE  ARG A 192      17.676  -5.372 -22.497  1.00 34.40           H  
ATOM   2819  NH1 ARG A 192      18.088  -8.346 -23.563  1.00 34.40           N  
ATOM   2820 HH11 ARG A 192      17.747  -9.282 -23.395  1.00 34.40           H  
ATOM   2821 HH12 ARG A 192      18.759  -8.169 -24.297  1.00 34.40           H  
ATOM   2822  NH2 ARG A 192      16.780  -7.589 -21.922  1.00 34.40           N  
ATOM   2823 HH21 ARG A 192      16.446  -8.530 -21.774  1.00 34.40           H  
ATOM   2824 HH22 ARG A 192      16.416  -6.840 -21.352  1.00 34.40           H  
ATOM   2825  CZ  ARG A 192      17.654  -7.338 -22.858  1.00 34.40           C  
ATOM   2826  N   LYS A 193      20.429  -0.385 -26.324  1.00 31.98           N  
ATOM   2827  H   LYS A 193      21.122  -0.258 -25.600  1.00 31.98           H  
ATOM   2828  CA  LYS A 193      20.924  -0.070 -27.663  1.00 31.98           C  
ATOM   2829  HA  LYS A 193      20.603  -0.853 -28.350  1.00 31.98           H  
ATOM   2830  C   LYS A 193      22.437  -0.160 -27.620  1.00 31.98           C  
ATOM   2831  CB  LYS A 193      20.441   1.301 -28.166  1.00 31.98           C  
ATOM   2832  HB2 LYS A 193      19.561   1.615 -27.604  1.00 31.98           H  
ATOM   2833  HB3 LYS A 193      21.230   2.041 -28.026  1.00 31.98           H  
ATOM   2834  O   LYS A 193      22.989   0.326 -26.610  1.00 31.98           O  
ATOM   2835  CG  LYS A 193      20.065   1.196 -29.650  1.00 31.98           C  
ATOM   2836  HG2 LYS A 193      19.179   0.567 -29.737  1.00 31.98           H  
ATOM   2837  HG3 LYS A 193      20.881   0.726 -30.200  1.00 31.98           H  
ATOM   2838  CD  LYS A 193      19.780   2.567 -30.273  1.00 31.98           C  
ATOM   2839  HD2 LYS A 193      20.716   3.122 -30.335  1.00 31.98           H  
ATOM   2840  HD3 LYS A 193      19.074   3.112 -29.647  1.00 31.98           H  
ATOM   2841  CE  LYS A 193      19.184   2.363 -31.670  1.00 31.98           C  
ATOM   2842  HE2 LYS A 193      19.831   1.678 -32.218  1.00 31.98           H  
ATOM   2843  HE3 LYS A 193      18.212   1.881 -31.563  1.00 31.98           H  
ATOM   2844  NZ  LYS A 193      19.053   3.640 -32.413  1.00 31.98           N  
ATOM   2845  HZ1 LYS A 193      19.962   4.060 -32.543  1.00 31.98           H  
ATOM   2846  HZ2 LYS A 193      18.459   4.284 -31.911  1.00 31.98           H  
ATOM   2847  HZ3 LYS A 193      18.649   3.472 -33.323  1.00 31.98           H  
ATOM   2848  OXT LYS A 193      22.960  -0.737 -28.588  1.00 31.98           O  
TER    2849      LYS A 193                                                       
END   
