# Supplementary material for: A glycan receptor kinase facilitates intracellular accommodation of arbuscular mycorrhiza and symbiotic rhizobia in the legume Lotus japonicus
Source: PLoS Biol. 2023 May 18;21(5):e3002127. doi: 10.1371/journal.pbio.3002127 (PMC10231839; doi:10.1371/journal.pbio.3002127)
Supplement: S1 Information — (ZIP) [file pbio.3002127.s017.zip › MtLYK10_G7JZ13_ecto_25-221_AF2.pdb]

ATOM      1  N   ILE A   1     -29.594  14.614 -10.270  1.00 36.14           N  
ATOM      2  H   ILE A   1     -29.853  15.560 -10.512  1.00 36.14           H  
ATOM      3  H2  ILE A   1     -30.404  14.014 -10.335  1.00 36.14           H  
ATOM      4  H3  ILE A   1     -29.266  14.587  -9.315  1.00 36.14           H  
ATOM      5  CA  ILE A   1     -28.521  14.115 -11.159  1.00 36.14           C  
ATOM      6  HA  ILE A   1     -28.877  14.068 -12.189  1.00 36.14           H  
ATOM      7  C   ILE A   1     -28.239  12.701 -10.691  1.00 36.14           C  
ATOM      8  CB  ILE A   1     -27.256  15.017 -11.118  1.00 36.14           C  
ATOM      9  HB  ILE A   1     -26.902  15.073 -10.089  1.00 36.14           H  
ATOM     10  O   ILE A   1     -27.583  12.538  -9.672  1.00 36.14           O  
ATOM     11  CG1 ILE A   1     -27.604  16.449 -11.593  1.00 36.14           C  
ATOM     12 HG12 ILE A   1     -27.861  16.429 -12.652  1.00 36.14           H  
ATOM     13 HG13 ILE A   1     -28.472  16.816 -11.046  1.00 36.14           H  
ATOM     14  CG2 ILE A   1     -26.126  14.429 -11.986  1.00 36.14           C  
ATOM     15 HG21 ILE A   1     -25.862  13.426 -11.651  1.00 36.14           H  
ATOM     16 HG22 ILE A   1     -25.225  15.036 -11.900  1.00 36.14           H  
ATOM     17 HG23 ILE A   1     -26.425  14.385 -13.033  1.00 36.14           H  
ATOM     18  CD1 ILE A   1     -26.486  17.477 -11.372  1.00 36.14           C  
ATOM     19 HD11 ILE A   1     -26.856  18.471 -11.624  1.00 36.14           H  
ATOM     20 HD12 ILE A   1     -25.631  17.258 -12.011  1.00 36.14           H  
ATOM     21 HD13 ILE A   1     -26.173  17.470 -10.328  1.00 36.14           H  
ATOM     22  N   GLU A   2     -28.845  11.702 -11.330  1.00 31.24           N  
ATOM     23  H   GLU A   2     -29.398  11.862 -12.160  1.00 31.24           H  
ATOM     24  CA  GLU A   2     -28.505  10.300 -11.072  1.00 31.24           C  
ATOM     25  HA  GLU A   2     -28.548  10.080 -10.006  1.00 31.24           H  
ATOM     26  C   GLU A   2     -27.073  10.084 -11.557  1.00 31.24           C  
ATOM     27  CB  GLU A   2     -29.477   9.361 -11.801  1.00 31.24           C  
ATOM     28  HB2 GLU A   2     -29.034   8.366 -11.847  1.00 31.24           H  
ATOM     29  HB3 GLU A   2     -29.621   9.727 -12.817  1.00 31.24           H  
ATOM     30  O   GLU A   2     -26.808   9.956 -12.752  1.00 31.24           O  
ATOM     31  CG  GLU A   2     -30.826   9.247 -11.078  1.00 31.24           C  
ATOM     32  HG2 GLU A   2     -31.254  10.244 -10.976  1.00 31.24           H  
ATOM     33  HG3 GLU A   2     -30.651   8.852 -10.077  1.00 31.24           H  
ATOM     34  CD  GLU A   2     -31.821   8.350 -11.832  1.00 31.24           C  
ATOM     35  OE1 GLU A   2     -32.707   7.789 -11.155  1.00 31.24           O  
ATOM     36  OE2 GLU A   2     -31.710   8.280 -13.076  1.00 31.24           O  
ATOM     37  N   VAL A   3     -26.122  10.124 -10.626  1.00 36.72           N  
ATOM     38  H   VAL A   3     -26.384  10.311  -9.668  1.00 36.72           H  
ATOM     39  CA  VAL A   3     -24.762   9.670 -10.891  1.00 36.72           C  
ATOM     40  HA  VAL A   3     -24.436  10.045 -11.861  1.00 36.72           H  
ATOM     41  C   VAL A   3     -24.856   8.153 -10.966  1.00 36.72           C  
ATOM     42  CB  VAL A   3     -23.762  10.171  -9.831  1.00 36.72           C  
ATOM     43  HB  VAL A   3     -24.038   9.783  -8.850  1.00 36.72           H  
ATOM     44  O   VAL A   3     -24.796   7.462  -9.954  1.00 36.72           O  
ATOM     45  CG1 VAL A   3     -22.333   9.721 -10.166  1.00 36.72           C  
ATOM     46 HG11 VAL A   3     -22.036  10.094 -11.146  1.00 36.72           H  
ATOM     47 HG12 VAL A   3     -22.274   8.633 -10.163  1.00 36.72           H  
ATOM     48 HG13 VAL A   3     -21.642  10.097  -9.411  1.00 36.72           H  
ATOM     49  CG2 VAL A   3     -23.765  11.706  -9.764  1.00 36.72           C  
ATOM     50 HG21 VAL A   3     -23.023  12.041  -9.039  1.00 36.72           H  
ATOM     51 HG22 VAL A   3     -23.528  12.125 -10.742  1.00 36.72           H  
ATOM     52 HG23 VAL A   3     -24.741  12.067  -9.441  1.00 36.72           H  
ATOM     53  N   SER A   4     -25.090   7.643 -12.176  1.00 34.76           N  
ATOM     54  H   SER A   4     -25.312   8.291 -12.919  1.00 34.76           H  
ATOM     55  CA  SER A   4     -24.876   6.237 -12.500  1.00 34.76           C  
ATOM     56  HA  SER A   4     -25.633   5.628 -12.006  1.00 34.76           H  
ATOM     57  C   SER A   4     -23.489   5.873 -11.981  1.00 34.76           C  
ATOM     58  CB  SER A   4     -24.965   6.040 -14.018  1.00 34.76           C  
ATOM     59  HB2 SER A   4     -24.210   6.658 -14.505  1.00 34.76           H  
ATOM     60  HB3 SER A   4     -25.949   6.352 -14.368  1.00 34.76           H  
ATOM     61  O   SER A   4     -22.489   6.414 -12.461  1.00 34.76           O  
ATOM     62  OG  SER A   4     -24.750   4.689 -14.375  1.00 34.76           O  
ATOM     63  HG  SER A   4     -25.559   4.196 -14.219  1.00 34.76           H  
ATOM     64  N   MET A   5     -23.438   5.038 -10.940  1.00 41.67           N  
ATOM     65  H   MET A   5     -24.307   4.750 -10.513  1.00 41.67           H  
ATOM     66  CA  MET A   5     -22.196   4.518 -10.386  1.00 41.67           C  
ATOM     67  HA  MET A   5     -21.531   5.345 -10.140  1.00 41.67           H  
ATOM     68  C   MET A   5     -21.538   3.667 -11.470  1.00 41.67           C  
ATOM     69  CB  MET A   5     -22.452   3.699  -9.109  1.00 41.67           C  
ATOM     70  HB2 MET A   5     -21.506   3.255  -8.800  1.00 41.67           H  
ATOM     71  HB3 MET A   5     -23.153   2.892  -9.327  1.00 41.67           H  
ATOM     72  O   MET A   5     -21.766   2.460 -11.562  1.00 41.67           O  
ATOM     73  CG  MET A   5     -22.991   4.527  -7.939  1.00 41.67           C  
ATOM     74  HG2 MET A   5     -22.418   5.453  -7.871  1.00 41.67           H  
ATOM     75  HG3 MET A   5     -24.031   4.788  -8.131  1.00 41.67           H  
ATOM     76  SD  MET A   5     -22.876   3.691  -6.330  1.00 41.67           S  
ATOM     77  CE  MET A   5     -23.817   2.168  -6.631  1.00 41.67           C  
ATOM     78  HE1 MET A   5     -23.893   1.606  -5.700  1.00 41.67           H  
ATOM     79  HE2 MET A   5     -24.819   2.418  -6.978  1.00 41.67           H  
ATOM     80  HE3 MET A   5     -23.309   1.554  -7.374  1.00 41.67           H  
ATOM     81  N   LYS A   6     -20.758   4.312 -12.345  1.00 48.82           N  
ATOM     82  H   LYS A   6     -20.757   5.321 -12.306  1.00 48.82           H  
ATOM     83  CA  LYS A   6     -19.844   3.627 -13.250  1.00 48.82           C  
ATOM     84  HA  LYS A   6     -20.409   3.045 -13.979  1.00 48.82           H  
ATOM     85  C   LYS A   6     -19.019   2.689 -12.383  1.00 48.82           C  
ATOM     86  CB  LYS A   6     -18.926   4.620 -13.962  1.00 48.82           C  
ATOM     87  HB2 LYS A   6     -18.581   5.369 -13.249  1.00 48.82           H  
ATOM     88  HB3 LYS A   6     -18.053   4.065 -14.304  1.00 48.82           H  
ATOM     89  O   LYS A   6     -18.356   3.127 -11.447  1.00 48.82           O  
ATOM     90  CG  LYS A   6     -19.562   5.310 -15.179  1.00 48.82           C  
ATOM     91  HG2 LYS A   6     -20.410   5.923 -14.877  1.00 48.82           H  
ATOM     92  HG3 LYS A   6     -19.881   4.558 -15.901  1.00 48.82           H  
ATOM     93  CD  LYS A   6     -18.459   6.182 -15.785  1.00 48.82           C  
ATOM     94  HD2 LYS A   6     -18.251   7.013 -15.110  1.00 48.82           H  
ATOM     95  HD3 LYS A   6     -17.552   5.580 -15.846  1.00 48.82           H  
ATOM     96  CE  LYS A   6     -18.732   6.724 -17.183  1.00 48.82           C  
ATOM     97  HE2 LYS A   6     -19.494   7.502 -17.139  1.00 48.82           H  
ATOM     98  HE3 LYS A   6     -19.088   5.907 -17.811  1.00 48.82           H  
ATOM     99  NZ  LYS A   6     -17.443   7.246 -17.709  1.00 48.82           N  
ATOM    100  HZ1 LYS A   6     -17.104   8.022 -17.160  1.00 48.82           H  
ATOM    101  HZ2 LYS A   6     -16.709   6.565 -17.578  1.00 48.82           H  
ATOM    102  HZ3 LYS A   6     -17.476   7.495 -18.687  1.00 48.82           H  
ATOM    103  N   LYS A   7     -19.141   1.393 -12.656  1.00 55.49           N  
ATOM    104  H   LYS A   7     -19.772   1.136 -13.402  1.00 55.49           H  
ATOM    105  CA  LYS A   7     -18.527   0.331 -11.865  1.00 55.49           C  
ATOM    106  HA  LYS A   7     -18.912   0.395 -10.847  1.00 55.49           H  
ATOM    107  C   LYS A   7     -17.017   0.571 -11.834  1.00 55.49           C  
ATOM    108  CB  LYS A   7     -18.940  -1.013 -12.489  1.00 55.49           C  
ATOM    109  HB2 LYS A   7     -18.328  -1.221 -13.366  1.00 55.49           H  
ATOM    110  HB3 LYS A   7     -19.976  -0.932 -12.816  1.00 55.49           H  
ATOM    111  O   LYS A   7     -16.350   0.409 -12.855  1.00 55.49           O  
ATOM    112  CG  LYS A   7     -18.862  -2.189 -11.509  1.00 55.49           C  
ATOM    113  HG2 LYS A   7     -17.827  -2.357 -11.215  1.00 55.49           H  
ATOM    114  HG3 LYS A   7     -19.453  -1.956 -10.623  1.00 55.49           H  
ATOM    115  CD  LYS A   7     -19.429  -3.450 -12.178  1.00 55.49           C  
ATOM    116  HD2 LYS A   7     -20.428  -3.236 -12.558  1.00 55.49           H  
ATOM    117  HD3 LYS A   7     -18.783  -3.731 -13.011  1.00 55.49           H  
ATOM    118  CE  LYS A   7     -19.511  -4.600 -11.170  1.00 55.49           C  
ATOM    119  HE2 LYS A   7     -18.509  -4.798 -10.788  1.00 55.49           H  
ATOM    120  HE3 LYS A   7     -20.125  -4.278 -10.329  1.00 55.49           H  
ATOM    121  NZ  LYS A   7     -20.083  -5.826 -11.782  1.00 55.49           N  
ATOM    122  HZ1 LYS A   7     -20.135  -6.563 -11.093  1.00 55.49           H  
ATOM    123  HZ2 LYS A   7     -19.505  -6.142 -12.547  1.00 55.49           H  
ATOM    124  HZ3 LYS A   7     -21.016  -5.646 -12.124  1.00 55.49           H  
ATOM    125  N   ALA A   8     -16.507   1.014 -10.688  1.00 71.37           N  
ATOM    126  H   ALA A   8     -17.135   1.246  -9.931  1.00 71.37           H  
ATOM    127  CA  ALA A   8     -15.082   1.183 -10.462  1.00 71.37           C  
ATOM    128  HA  ALA A   8     -14.694   1.946 -11.137  1.00 71.37           H  
ATOM    129  C   ALA A   8     -14.379  -0.152 -10.751  1.00 71.37           C  
ATOM    130  CB  ALA A   8     -14.877   1.649  -9.016  1.00 71.37           C  
ATOM    131  HB1 ALA A   8     -13.813   1.656  -8.779  1.00 71.37           H  
ATOM    132  HB2 ALA A   8     -15.280   2.653  -8.884  1.00 71.37           H  
ATOM    133  HB3 ALA A   8     -15.370   0.964  -8.326  1.00 71.37           H  
ATOM    134  O   ALA A   8     -14.806  -1.200 -10.258  1.00 71.37           O  
ATOM    135  N   TYR A   9     -13.345  -0.137 -11.594  1.00 82.74           N  
ATOM    136  H   TYR A   9     -13.033   0.739 -11.987  1.00 82.74           H  
ATOM    137  CA  TYR A   9     -12.533  -1.327 -11.824  1.00 82.74           C  
ATOM    138  HA  TYR A   9     -13.186  -2.198 -11.882  1.00 82.74           H  
ATOM    139  C   TYR A   9     -11.590  -1.513 -10.640  1.00 82.74           C  
ATOM    140  CB  TYR A   9     -11.768  -1.238 -13.150  1.00 82.74           C  
ATOM    141  HB2 TYR A   9     -12.483  -1.228 -13.972  1.00 82.74           H  
ATOM    142  HB3 TYR A   9     -11.215  -0.299 -13.178  1.00 82.74           H  
ATOM    143  O   TYR A   9     -10.751  -0.658 -10.369  1.00 82.74           O  
ATOM    144  CG  TYR A   9     -10.786  -2.381 -13.360  1.00 82.74           C  
ATOM    145  CD1 TYR A   9      -9.427  -2.204 -13.033  1.00 82.74           C  
ATOM    146  HD1 TYR A   9      -9.081  -1.261 -12.635  1.00 82.74           H  
ATOM    147  CD2 TYR A   9     -11.229  -3.632 -13.836  1.00 82.74           C  
ATOM    148  HD2 TYR A   9     -12.273  -3.778 -14.068  1.00 82.74           H  
ATOM    149  CE1 TYR A   9      -8.513  -3.262 -13.208  1.00 82.74           C  
ATOM    150  HE1 TYR A   9      -7.473  -3.126 -12.951  1.00 82.74           H  
ATOM    151  CE2 TYR A   9     -10.316  -4.700 -13.994  1.00 82.74           C  
ATOM    152  HE2 TYR A   9     -10.650  -5.663 -14.350  1.00 82.74           H  
ATOM    153  OH  TYR A   9      -8.035  -5.515 -13.844  1.00 82.74           O  
ATOM    154  HH  TYR A   9      -8.382  -6.409 -13.807  1.00 82.74           H  
ATOM    155  CZ  TYR A   9      -8.949  -4.515 -13.686  1.00 82.74           C  
ATOM    156  N   MET A  10     -11.728  -2.643  -9.957  1.00 87.21           N  
ATOM    157  H   MET A  10     -12.484  -3.266 -10.202  1.00 87.21           H  
ATOM    158  CA  MET A  10     -10.802  -3.108  -8.936  1.00 87.21           C  
ATOM    159  HA  MET A  10      -9.820  -2.667  -9.106  1.00 87.21           H  
ATOM    160  C   MET A  10     -10.690  -4.627  -9.076  1.00 87.21           C  
ATOM    161  CB  MET A  10     -11.311  -2.661  -7.555  1.00 87.21           C  
ATOM    162  HB2 MET A  10     -12.325  -3.034  -7.407  1.00 87.21           H  
ATOM    163  HB3 MET A  10     -11.335  -1.572  -7.526  1.00 87.21           H  
ATOM    164  O   MET A  10     -11.690  -5.337  -8.974  1.00 87.21           O  
ATOM    165  CG  MET A  10     -10.418  -3.161  -6.414  1.00 87.21           C  
ATOM    166  HG2 MET A  10      -9.383  -2.916  -6.653  1.00 87.21           H  
ATOM    167  HG3 MET A  10     -10.498  -4.247  -6.361  1.00 87.21           H  
ATOM    168  SD  MET A  10     -10.775  -2.483  -4.766  1.00 87.21           S  
ATOM    169  CE  MET A  10     -12.573  -2.688  -4.630  1.00 87.21           C  
ATOM    170  HE1 MET A  10     -12.878  -2.508  -3.599  1.00 87.21           H  
ATOM    171  HE2 MET A  10     -13.063  -1.947  -5.262  1.00 87.21           H  
ATOM    172  HE3 MET A  10     -12.887  -3.683  -4.945  1.00 87.21           H  
ATOM    173  N   GLU A  11      -9.482  -5.126  -9.321  1.00 90.41           N  
ATOM    174  H   GLU A  11      -8.704  -4.491  -9.434  1.00 90.41           H  
ATOM    175  CA  GLU A  11      -9.166  -6.556  -9.356  1.00 90.41           C  
ATOM    176  HA  GLU A  11     -10.031  -7.132  -9.027  1.00 90.41           H  
ATOM    177  C   GLU A  11      -7.978  -6.803  -8.422  1.00 90.41           C  
ATOM    178  CB  GLU A  11      -8.845  -7.013 -10.789  1.00 90.41           C  
ATOM    179  HB2 GLU A  11      -9.689  -6.757 -11.430  1.00 90.41           H  
ATOM    180  HB3 GLU A  11      -7.962  -6.483 -11.147  1.00 90.41           H  
ATOM    181  O   GLU A  11      -6.907  -6.261  -8.676  1.00 90.41           O  
ATOM    182  CG  GLU A  11      -8.597  -8.534 -10.876  1.00 90.41           C  
ATOM    183  HG2 GLU A  11      -9.492  -9.053 -10.535  1.00 90.41           H  
ATOM    184  HG3 GLU A  11      -7.783  -8.802 -10.202  1.00 90.41           H  
ATOM    185  CD  GLU A  11      -8.237  -9.021 -12.295  1.00 90.41           C  
ATOM    186  OE1 GLU A  11      -7.800 -10.199 -12.419  1.00 90.41           O  
ATOM    187  OE2 GLU A  11      -8.397  -8.226 -13.255  1.00 90.41           O  
ATOM    188  N   PRO A  12      -8.131  -7.593  -7.347  1.00 93.02           N  
ATOM    189  CA  PRO A  12      -7.040  -7.890  -6.431  1.00 93.02           C  
ATOM    190  HA  PRO A  12      -6.764  -6.955  -5.943  1.00 93.02           H  
ATOM    191  C   PRO A  12      -5.806  -8.474  -7.122  1.00 93.02           C  
ATOM    192  CB  PRO A  12      -7.627  -8.830  -5.379  1.00 93.02           C  
ATOM    193  HB2 PRO A  12      -7.598  -9.862  -5.728  1.00 93.02           H  
ATOM    194  HB3 PRO A  12      -7.121  -8.726  -4.420  1.00 93.02           H  
ATOM    195  O   PRO A  12      -5.897  -9.402  -7.928  1.00 93.02           O  
ATOM    196  CG  PRO A  12      -9.075  -8.345  -5.321  1.00 93.02           C  
ATOM    197  HG2 PRO A  12      -9.751  -9.087  -4.898  1.00 93.02           H  
ATOM    198  HG3 PRO A  12      -9.128  -7.422  -4.743  1.00 93.02           H  
ATOM    199  CD  PRO A  12      -9.387  -8.044  -6.785  1.00 93.02           C  
ATOM    200  HD2 PRO A  12      -9.714  -8.937  -7.317  1.00 93.02           H  
ATOM    201  HD3 PRO A  12     -10.146  -7.264  -6.848  1.00 93.02           H  
ATOM    202  N   TYR A  13      -4.630  -7.961  -6.758  1.00 94.38           N  
ATOM    203  H   TYR A  13      -4.633  -7.134  -6.178  1.00 94.38           H  
ATOM    204  CA  TYR A  13      -3.362  -8.402  -7.323  1.00 94.38           C  
ATOM    205  HA  TYR A  13      -3.430  -8.281  -8.404  1.00 94.38           H  
ATOM    206  C   TYR A  13      -3.114  -9.876  -7.000  1.00 94.38           C  
ATOM    207  CB  TYR A  13      -2.222  -7.523  -6.799  1.00 94.38           C  
ATOM    208  HB2 TYR A  13      -2.005  -7.805  -5.769  1.00 94.38           H  
ATOM    209  HB3 TYR A  13      -2.537  -6.480  -6.794  1.00 94.38           H  
ATOM    210  O   TYR A  13      -3.099 -10.278  -5.833  1.00 94.38           O  
ATOM    211  CG  TYR A  13      -0.961  -7.604  -7.626  1.00 94.38           C  
ATOM    212  CD1 TYR A  13       0.231  -8.093  -7.065  1.00 94.38           C  
ATOM    213  HD1 TYR A  13       0.248  -8.418  -6.036  1.00 94.38           H  
ATOM    214  CD2 TYR A  13      -0.988  -7.197  -8.972  1.00 94.38           C  
ATOM    215  HD2 TYR A  13      -1.897  -6.808  -9.406  1.00 94.38           H  
ATOM    216  CE1 TYR A  13       1.398  -8.173  -7.842  1.00 94.38           C  
ATOM    217  HE1 TYR A  13       2.303  -8.585  -7.420  1.00 94.38           H  
ATOM    218  CE2 TYR A  13       0.173  -7.296  -9.758  1.00 94.38           C  
ATOM    219  HE2 TYR A  13       0.132  -7.030 -10.804  1.00 94.38           H  
ATOM    220  OH  TYR A  13       2.518  -7.811  -9.925  1.00 94.38           O  
ATOM    221  HH  TYR A  13       3.242  -8.153  -9.397  1.00 94.38           H  
ATOM    222  CZ  TYR A  13       1.378  -7.756  -9.189  1.00 94.38           C  
ATOM    223  N   LYS A  14      -2.923 -10.699  -8.033  1.00 94.66           N  
ATOM    224  H   LYS A  14      -2.960 -10.298  -8.960  1.00 94.66           H  
ATOM    225  CA  LYS A  14      -2.812 -12.155  -7.888  1.00 94.66           C  
ATOM    226  HA  LYS A  14      -3.686 -12.498  -7.333  1.00 94.66           H  
ATOM    227  C   LYS A  14      -1.580 -12.536  -7.080  1.00 94.66           C  
ATOM    228  CB  LYS A  14      -2.801 -12.847  -9.258  1.00 94.66           C  
ATOM    229  HB2 LYS A  14      -2.022 -12.410  -9.882  1.00 94.66           H  
ATOM    230  HB3 LYS A  14      -2.590 -13.909  -9.126  1.00 94.66           H  
ATOM    231  O   LYS A  14      -0.498 -11.986  -7.262  1.00 94.66           O  
ATOM    232  CG  LYS A  14      -4.168 -12.694  -9.934  1.00 94.66           C  
ATOM    233  HG2 LYS A  14      -4.924 -13.176  -9.314  1.00 94.66           H  
ATOM    234  HG3 LYS A  14      -4.411 -11.635 -10.008  1.00 94.66           H  
ATOM    235  CD  LYS A  14      -4.216 -13.295 -11.343  1.00 94.66           C  
ATOM    236  HD2 LYS A  14      -3.451 -12.824 -11.961  1.00 94.66           H  
ATOM    237  HD3 LYS A  14      -4.059 -14.373 -11.303  1.00 94.66           H  
ATOM    238  CE  LYS A  14      -5.614 -12.970 -11.887  1.00 94.66           C  
ATOM    239  HE2 LYS A  14      -5.825 -11.919 -11.688  1.00 94.66           H  
ATOM    240  HE3 LYS A  14      -6.358 -13.541 -11.332  1.00 94.66           H  
ATOM    241  NZ  LYS A  14      -5.762 -13.200 -13.341  1.00 94.66           N  
ATOM    242  HZ1 LYS A  14      -5.706 -14.179 -13.582  1.00 94.66           H  
ATOM    243  HZ2 LYS A  14      -5.089 -12.647 -13.852  1.00 94.66           H  
ATOM    244  HZ3 LYS A  14      -6.663 -12.832 -13.611  1.00 94.66           H  
ATOM    245  N   CYS A  15      -1.747 -13.531  -6.222  1.00 94.93           N  
ATOM    246  H   CYS A  15      -2.671 -13.926  -6.117  1.00 94.93           H  
ATOM    247  CA  CYS A  15      -0.658 -14.047  -5.411  1.00 94.93           C  
ATOM    248  HA  CYS A  15      -0.244 -13.229  -4.822  1.00 94.93           H  
ATOM    249  C   CYS A  15       0.464 -14.680  -6.240  1.00 94.93           C  
ATOM    250  CB  CYS A  15      -1.212 -15.069  -4.441  1.00 94.93           C  
ATOM    251  HB2 CYS A  15      -1.703 -15.872  -4.991  1.00 94.93           H  
ATOM    252  HB3 CYS A  15      -0.371 -15.496  -3.894  1.00 94.93           H  
ATOM    253  O   CYS A  15       0.203 -15.492  -7.126  1.00 94.93           O  
ATOM    254  SG  CYS A  15      -2.364 -14.349  -3.268  1.00 94.93           S  
ATOM    255  N   SER A  16       1.714 -14.396  -5.873  1.00 91.39           N  
ATOM    256  H   SER A  16       1.868 -13.695  -5.162  1.00 91.39           H  
ATOM    257  CA  SER A  16       2.877 -15.145  -6.352  1.00 91.39           C  
ATOM    258  HA  SER A  16       2.731 -15.372  -7.408  1.00 91.39           H  
ATOM    259  C   SER A  16       3.027 -16.463  -5.588  1.00 91.39           C  
ATOM    260  CB  SER A  16       4.154 -14.304  -6.232  1.00 91.39           C  
ATOM    261  HB2 SER A  16       4.024 -13.365  -6.771  1.00 91.39           H  
ATOM    262  HB3 SER A  16       4.348 -14.089  -5.181  1.00 91.39           H  
ATOM    263  O   SER A  16       2.748 -16.554  -4.388  1.00 91.39           O  
ATOM    264  OG  SER A  16       5.271 -15.002  -6.757  1.00 91.39           O  
ATOM    265  HG  SER A  16       5.610 -14.490  -7.495  1.00 91.39           H  
ATOM    266  N   THR A  17       3.534 -17.487  -6.272  1.00 89.73           N  
ATOM    267  H   THR A  17       3.753 -17.357  -7.249  1.00 89.73           H  
ATOM    268  CA  THR A  17       3.948 -18.753  -5.649  1.00 89.73           C  
ATOM    269  HA  THR A  17       3.193 -19.064  -4.927  1.00 89.73           H  
ATOM    270  C   THR A  17       5.268 -18.626  -4.885  1.00 89.73           C  
ATOM    271  CB  THR A  17       4.085 -19.861  -6.703  1.00 89.73           C  
ATOM    272  HB  THR A  17       4.475 -20.762  -6.232  1.00 89.73           H  
ATOM    273  O   THR A  17       5.547 -19.455  -4.025  1.00 89.73           O  
ATOM    274  CG2 THR A  17       2.745 -20.193  -7.361  1.00 89.73           C  
ATOM    275 HG21 THR A  17       2.870 -21.030  -8.047  1.00 89.73           H  
ATOM    276 HG22 THR A  17       2.363 -19.332  -7.910  1.00 89.73           H  
ATOM    277 HG23 THR A  17       2.023 -20.476  -6.596  1.00 89.73           H  
ATOM    278  OG1 THR A  17       4.961 -19.452  -7.730  1.00 89.73           O  
ATOM    279  HG1 THR A  17       4.937 -20.135  -8.405  1.00 89.73           H  
ATOM    280  N   LYS A  18       6.071 -17.590  -5.169  1.00 89.94           N  
ATOM    281  H   LYS A  18       5.760 -16.947  -5.884  1.00 89.94           H  
ATOM    282  CA  LYS A  18       7.411 -17.391  -4.590  1.00 89.94           C  
ATOM    283  HA  LYS A  18       7.805 -18.346  -4.241  1.00 89.94           H  
ATOM    284  C   LYS A  18       7.422 -16.464  -3.377  1.00 89.94           C  
ATOM    285  CB  LYS A  18       8.352 -16.834  -5.666  1.00 89.94           C  
ATOM    286  HB2 LYS A  18       9.322 -16.632  -5.209  1.00 89.94           H  
ATOM    287  HB3 LYS A  18       7.951 -15.890  -6.034  1.00 89.94           H  
ATOM    288  O   LYS A  18       8.260 -16.616  -2.498  1.00 89.94           O  
ATOM    289  CG  LYS A  18       8.559 -17.796  -6.844  1.00 89.94           C  
ATOM    290  HG2 LYS A  18       7.601 -18.026  -7.311  1.00 89.94           H  
ATOM    291  HG3 LYS A  18       9.015 -18.719  -6.487  1.00 89.94           H  
ATOM    292  CD  LYS A  18       9.469 -17.134  -7.882  1.00 89.94           C  
ATOM    293  HD2 LYS A  18      10.436 -16.915  -7.429  1.00 89.94           H  
ATOM    294  HD3 LYS A  18       9.011 -16.197  -8.199  1.00 89.94           H  
ATOM    295  CE  LYS A  18       9.662 -18.040  -9.100  1.00 89.94           C  
ATOM    296  HE2 LYS A  18      10.207 -18.933  -8.795  1.00 89.94           H  
ATOM    297  HE3 LYS A  18       8.679 -18.345  -9.459  1.00 89.94           H  
ATOM    298  NZ  LYS A  18      10.389 -17.316 -10.172  1.00 89.94           N  
ATOM    299  HZ1 LYS A  18      11.296 -17.012  -9.848  1.00 89.94           H  
ATOM    300  HZ2 LYS A  18      10.504 -17.894 -10.992  1.00 89.94           H  
ATOM    301  HZ3 LYS A  18       9.872 -16.490 -10.439  1.00 89.94           H  
ATOM    302  N   MET A  19       6.506 -15.500  -3.331  1.00 91.16           N  
ATOM    303  H   MET A  19       5.844 -15.445  -4.092  1.00 91.16           H  
ATOM    304  CA  MET A  19       6.498 -14.436  -2.328  1.00 91.16           C  
ATOM    305  HA  MET A  19       7.214 -14.654  -1.536  1.00 91.16           H  
ATOM    306  C   MET A  19       5.111 -14.330  -1.709  1.00 91.16           C  
ATOM    307  CB  MET A  19       6.939 -13.140  -3.013  1.00 91.16           C  
ATOM    308  HB2 MET A  19       6.292 -12.978  -3.875  1.00 91.16           H  
ATOM    309  HB3 MET A  19       7.963 -13.258  -3.368  1.00 91.16           H  
ATOM    310  O   MET A  19       4.161 -13.922  -2.365  1.00 91.16           O  
ATOM    311  CG  MET A  19       6.878 -11.919  -2.089  1.00 91.16           C  
ATOM    312  HG2 MET A  19       5.843 -11.747  -1.794  1.00 91.16           H  
ATOM    313  HG3 MET A  19       7.462 -12.121  -1.191  1.00 91.16           H  
ATOM    314  SD  MET A  19       7.500 -10.390  -2.830  1.00 91.16           S  
ATOM    315  CE  MET A  19       6.721 -10.473  -4.468  1.00 91.16           C  
ATOM    316  HE1 MET A  19       7.303 -11.127  -5.117  1.00 91.16           H  
ATOM    317  HE2 MET A  19       6.688  -9.478  -4.911  1.00 91.16           H  
ATOM    318  HE3 MET A  19       5.702 -10.851  -4.386  1.00 91.16           H  
ATOM    319  N   ARG A  20       4.963 -14.704  -0.439  1.00 94.73           N  
ATOM    320  H   ARG A  20       5.773 -15.053   0.055  1.00 94.73           H  
ATOM    321  CA  ARG A  20       3.659 -14.658   0.246  1.00 94.73           C  
ATOM    322  HA  ARG A  20       2.861 -14.710  -0.494  1.00 94.73           H  
ATOM    323  C   ARG A  20       3.405 -13.340   0.968  1.00 94.73           C  
ATOM    324  CB  ARG A  20       3.521 -15.861   1.188  1.00 94.73           C  
ATOM    325  HB2 ARG A  20       4.362 -15.868   1.882  1.00 94.73           H  
ATOM    326  HB3 ARG A  20       2.611 -15.752   1.779  1.00 94.73           H  
ATOM    327  O   ARG A  20       2.246 -13.031   1.226  1.00 94.73           O  
ATOM    328  CG  ARG A  20       3.478 -17.211   0.447  1.00 94.73           C  
ATOM    329  HG2 ARG A  20       3.475 -18.011   1.188  1.00 94.73           H  
ATOM    330  HG3 ARG A  20       4.382 -17.325  -0.150  1.00 94.73           H  
ATOM    331  CD  ARG A  20       2.259 -17.397  -0.471  1.00 94.73           C  
ATOM    332  HD2 ARG A  20       2.247 -16.619  -1.234  1.00 94.73           H  
ATOM    333  HD3 ARG A  20       2.371 -18.357  -0.976  1.00 94.73           H  
ATOM    334  NE  ARG A  20       0.991 -17.391   0.288  1.00 94.73           N  
ATOM    335  HE  ARG A  20       1.033 -17.115   1.258  1.00 94.73           H  
ATOM    336  NH1 ARG A  20      -0.368 -18.122  -1.406  1.00 94.73           N  
ATOM    337 HH11 ARG A  20      -1.295 -18.318  -1.756  1.00 94.73           H  
ATOM    338 HH12 ARG A  20       0.429 -18.144  -2.026  1.00 94.73           H  
ATOM    339  NH2 ARG A  20      -1.251 -17.657   0.594  1.00 94.73           N  
ATOM    340 HH21 ARG A  20      -1.207 -17.164   1.474  1.00 94.73           H  
ATOM    341 HH22 ARG A  20      -2.163 -17.872   0.217  1.00 94.73           H  
ATOM    342  CZ  ARG A  20      -0.199 -17.731  -0.173  1.00 94.73           C  
ATOM    343  N   THR A  21       4.448 -12.572   1.259  1.00 96.65           N  
ATOM    344  H   THR A  21       5.378 -12.878   1.009  1.00 96.65           H  
ATOM    345  CA  THR A  21       4.366 -11.276   1.937  1.00 96.65           C  
ATOM    346  HA  THR A  21       3.373 -10.857   1.775  1.00 96.65           H  
ATOM    347  C   THR A  21       5.379 -10.296   1.351  1.00 96.65           C  
ATOM    348  CB  THR A  21       4.599 -11.406   3.453  1.00 96.65           C  
ATOM    349  HB  THR A  21       4.520 -10.418   3.907  1.00 96.65           H  
ATOM    350  O   THR A  21       6.404 -10.709   0.813  1.00 96.65           O  
ATOM    351  CG2 THR A  21       3.605 -12.345   4.136  1.00 96.65           C  
ATOM    352 HG21 THR A  21       2.589 -12.054   3.873  1.00 96.65           H  
ATOM    353 HG22 THR A  21       3.721 -12.272   5.218  1.00 96.65           H  
ATOM    354 HG23 THR A  21       3.778 -13.377   3.829  1.00 96.65           H  
ATOM    355  OG1 THR A  21       5.876 -11.937   3.711  1.00 96.65           O  
ATOM    356  HG1 THR A  21       6.057 -11.837   4.649  1.00 96.65           H  
ATOM    357  N   CYS A  22       5.093  -9.001   1.448  1.00 97.35           N  
ATOM    358  H   CYS A  22       4.208  -8.728   1.850  1.00 97.35           H  
ATOM    359  CA  CYS A  22       6.009  -7.923   1.082  1.00 97.35           C  
ATOM    360  HA  CYS A  22       7.021  -8.191   1.387  1.00 97.35           H  
ATOM    361  C   CYS A  22       5.608  -6.618   1.785  1.00 97.35           C  
ATOM    362  CB  CYS A  22       5.985  -7.720  -0.437  1.00 97.35           C  
ATOM    363  HB2 CYS A  22       6.198  -8.666  -0.935  1.00 97.35           H  
ATOM    364  HB3 CYS A  22       6.774  -7.020  -0.714  1.00 97.35           H  
ATOM    365  O   CYS A  22       4.534  -6.515   2.377  1.00 97.35           O  
ATOM    366  SG  CYS A  22       4.414  -7.060  -1.034  1.00 97.35           S  
ATOM    367  N   ASN A  23       6.441  -5.585   1.675  1.00 96.81           N  
ATOM    368  H   ASN A  23       7.270  -5.704   1.110  1.00 96.81           H  
ATOM    369  CA  ASN A  23       5.979  -4.221   1.924  1.00 96.81           C  
ATOM    370  HA  ASN A  23       5.260  -4.213   2.742  1.00 96.81           H  
ATOM    371  C   ASN A  23       5.278  -3.695   0.669  1.00 96.81           C  
ATOM    372  CB  ASN A  23       7.168  -3.334   2.312  1.00 96.81           C  
ATOM    373  HB2 ASN A  23       7.951  -3.426   1.560  1.00 96.81           H  
ATOM    374  HB3 ASN A  23       6.833  -2.296   2.331  1.00 96.81           H  
ATOM    375  O   ASN A  23       5.836  -3.791  -0.423  1.00 96.81           O  
ATOM    376  CG  ASN A  23       7.708  -3.670   3.686  1.00 96.81           C  
ATOM    377  ND2 ASN A  23       9.003  -3.834   3.831  1.00 96.81           N  
ATOM    378 HD21 ASN A  23       9.580  -3.952   3.011  1.00 96.81           H  
ATOM    379 HD22 ASN A  23       9.275  -4.227   4.721  1.00 96.81           H  
ATOM    380  OD1 ASN A  23       6.997  -3.718   4.668  1.00 96.81           O  
ATOM    381  N   ALA A  24       4.108  -3.088   0.839  1.00 98.10           N  
ATOM    382  H   ALA A  24       3.711  -3.044   1.767  1.00 98.10           H  
ATOM    383  CA  ALA A  24       3.407  -2.355  -0.210  1.00 98.10           C  
ATOM    384  HA  ALA A  24       4.031  -2.287  -1.100  1.00 98.10           H  
ATOM    385  C   ALA A  24       3.103  -0.928   0.255  1.00 98.10           C  
ATOM    386  CB  ALA A  24       2.138  -3.118  -0.596  1.00 98.10           C  
ATOM    387  HB1 ALA A  24       1.680  -2.653  -1.469  1.00 98.10           H  
ATOM    388  HB2 ALA A  24       1.430  -3.095   0.232  1.00 98.10           H  
ATOM    389  HB3 ALA A  24       2.391  -4.148  -0.846  1.00 98.10           H  
ATOM    390  O   ALA A  24       3.333  -0.571   1.415  1.00 98.10           O  
ATOM    391  N   SER A  25       2.588  -0.106  -0.655  1.00 98.42           N  
ATOM    392  H   SER A  25       2.424  -0.445  -1.592  1.00 98.42           H  
ATOM    393  CA  SER A  25       2.058   1.207  -0.311  1.00 98.42           C  
ATOM    394  HA  SER A  25       2.024   1.290   0.775  1.00 98.42           H  
ATOM    395  C   SER A  25       0.636   1.368  -0.838  1.00 98.42           C  
ATOM    396  CB  SER A  25       2.984   2.300  -0.835  1.00 98.42           C  
ATOM    397  HB2 SER A  25       4.020   2.014  -0.653  1.00 98.42           H  
ATOM    398  HB3 SER A  25       2.828   2.406  -1.909  1.00 98.42           H  
ATOM    399  O   SER A  25       0.319   0.919  -1.934  1.00 98.42           O  
ATOM    400  OG  SER A  25       2.744   3.537  -0.195  1.00 98.42           O  
ATOM    401  HG  SER A  25       2.029   3.435   0.438  1.00 98.42           H  
ATOM    402  N   LEU A  26      -0.219   2.023  -0.067  1.00 98.59           N  
ATOM    403  H   LEU A  26       0.074   2.302   0.859  1.00 98.59           H  
ATOM    404  CA  LEU A  26      -1.560   2.428  -0.472  1.00 98.59           C  
ATOM    405  HA  LEU A  26      -1.834   1.958  -1.417  1.00 98.59           H  
ATOM    406  C   LEU A  26      -1.551   3.941  -0.674  1.00 98.59           C  
ATOM    407  CB  LEU A  26      -2.577   1.992   0.596  1.00 98.59           C  
ATOM    408  HB2 LEU A  26      -3.579   2.220   0.233  1.00 98.59           H  
ATOM    409  HB3 LEU A  26      -2.413   2.585   1.496  1.00 98.59           H  
ATOM    410  O   LEU A  26      -1.037   4.674   0.174  1.00 98.59           O  
ATOM    411  CG  LEU A  26      -2.510   0.503   0.985  1.00 98.59           C  
ATOM    412  HG  LEU A  26      -1.502   0.247   1.311  1.00 98.59           H  
ATOM    413  CD1 LEU A  26      -3.443   0.246   2.164  1.00 98.59           C  
ATOM    414 HD11 LEU A  26      -3.089   0.796   3.036  1.00 98.59           H  
ATOM    415 HD12 LEU A  26      -4.446   0.592   1.915  1.00 98.59           H  
ATOM    416 HD13 LEU A  26      -3.470  -0.818   2.401  1.00 98.59           H  
ATOM    417  CD2 LEU A  26      -2.887  -0.412  -0.181  1.00 98.59           C  
ATOM    418 HD21 LEU A  26      -2.938  -1.447   0.156  1.00 98.59           H  
ATOM    419 HD22 LEU A  26      -3.859  -0.123  -0.580  1.00 98.59           H  
ATOM    420 HD23 LEU A  26      -2.142  -0.336  -0.973  1.00 98.59           H  
ATOM    421  N   TYR A  27      -2.079   4.414  -1.797  1.00 98.50           N  
ATOM    422  H   TYR A  27      -2.473   3.774  -2.471  1.00 98.50           H  
ATOM    423  CA  TYR A  27      -2.286   5.838  -2.019  1.00 98.50           C  
ATOM    424  HA  TYR A  27      -1.452   6.398  -1.597  1.00 98.50           H  
ATOM    425  C   TYR A  27      -3.573   6.266  -1.319  1.00 98.50           C  
ATOM    426  CB  TYR A  27      -2.346   6.125  -3.519  1.00 98.50           C  
ATOM    427  HB2 TYR A  27      -3.279   5.732  -3.923  1.00 98.50           H  
ATOM    428  HB3 TYR A  27      -1.523   5.608  -4.014  1.00 98.50           H  
ATOM    429  O   TYR A  27      -4.645   5.764  -1.643  1.00 98.50           O  
ATOM    430  CG  TYR A  27      -2.256   7.597  -3.839  1.00 98.50           C  
ATOM    431  CD1 TYR A  27      -3.397   8.418  -3.751  1.00 98.50           C  
ATOM    432  HD1 TYR A  27      -4.347   8.005  -3.445  1.00 98.50           H  
ATOM    433  CD2 TYR A  27      -1.016   8.142  -4.219  1.00 98.50           C  
ATOM    434  HD2 TYR A  27      -0.146   7.504  -4.274  1.00 98.50           H  
ATOM    435  CE1 TYR A  27      -3.297   9.786  -4.058  1.00 98.50           C  
ATOM    436  HE1 TYR A  27      -4.156  10.434  -3.972  1.00 98.50           H  
ATOM    437  CE2 TYR A  27      -0.916   9.505  -4.540  1.00 98.50           C  
ATOM    438  HE2 TYR A  27       0.027   9.922  -4.860  1.00 98.50           H  
ATOM    439  OH  TYR A  27      -1.963  11.624  -4.820  1.00 98.50           O  
ATOM    440  HH  TYR A  27      -1.051  11.905  -4.919  1.00 98.50           H  
ATOM    441  CZ  TYR A  27      -2.060  10.323  -4.465  1.00 98.50           C  
ATOM    442  N   HIS A  28      -3.480   7.196  -0.380  1.00 98.36           N  
ATOM    443  H   HIS A  28      -2.576   7.606  -0.194  1.00 98.36           H  
ATOM    444  CA  HIS A  28      -4.618   7.724   0.359  1.00 98.36           C  
ATOM    445  HA  HIS A  28      -5.485   7.080   0.210  1.00 98.36           H  
ATOM    446  C   HIS A  28      -4.969   9.123  -0.154  1.00 98.36           C  
ATOM    447  CB  HIS A  28      -4.296   7.696   1.854  1.00 98.36           C  
ATOM    448  HB2 HIS A  28      -4.077   6.670   2.149  1.00 98.36           H  
ATOM    449  HB3 HIS A  28      -3.410   8.302   2.044  1.00 98.36           H  
ATOM    450  O   HIS A  28      -4.166  10.053  -0.037  1.00 98.36           O  
ATOM    451  CG  HIS A  28      -5.430   8.203   2.702  1.00 98.36           C  
ATOM    452  CD2 HIS A  28      -5.642   9.495   3.100  1.00 98.36           C  
ATOM    453  HD2 HIS A  28      -5.020  10.344   2.858  1.00 98.36           H  
ATOM    454  ND1 HIS A  28      -6.479   7.455   3.184  1.00 98.36           N  
ATOM    455  HD1 HIS A  28      -6.623   6.464   3.057  1.00 98.36           H  
ATOM    456  CE1 HIS A  28      -7.298   8.276   3.862  1.00 98.36           C  
ATOM    457  HE1 HIS A  28      -8.214   7.974   4.349  1.00 98.36           H  
ATOM    458  NE2 HIS A  28      -6.821   9.531   3.848  1.00 98.36           N  
ATOM    459  N   ILE A  29      -6.170   9.261  -0.716  1.00 97.76           N  
ATOM    460  H   ILE A  29      -6.796   8.470  -0.666  1.00 97.76           H  
ATOM    461  CA  ILE A  29      -6.754  10.534  -1.143  1.00 97.76           C  
ATOM    462  HA  ILE A  29      -5.991  11.133  -1.641  1.00 97.76           H  
ATOM    463  C   ILE A  29      -7.217  11.265   0.111  1.00 97.76           C  
ATOM    464  CB  ILE A  29      -7.934  10.317  -2.116  1.00 97.76           C  
ATOM    465  HB  ILE A  29      -8.709   9.745  -1.606  1.00 97.76           H  
ATOM    466  O   ILE A  29      -8.083  10.772   0.832  1.00 97.76           O  
ATOM    467  CG1 ILE A  29      -7.476   9.515  -3.355  1.00 97.76           C  
ATOM    468 HG12 ILE A  29      -6.746  10.107  -3.908  1.00 97.76           H  
ATOM    469 HG13 ILE A  29      -6.980   8.598  -3.039  1.00 97.76           H  
ATOM    470  CG2 ILE A  29      -8.522  11.683  -2.527  1.00 97.76           C  
ATOM    471 HG21 ILE A  29      -9.371  11.547  -3.197  1.00 97.76           H  
ATOM    472 HG22 ILE A  29      -7.758  12.286  -3.017  1.00 97.76           H  
ATOM    473 HG23 ILE A  29      -8.892  12.215  -1.650  1.00 97.76           H  
ATOM    474  CD1 ILE A  29      -8.616   9.096  -4.292  1.00 97.76           C  
ATOM    475 HD11 ILE A  29      -9.107   9.969  -4.722  1.00 97.76           H  
ATOM    476 HD12 ILE A  29      -8.209   8.494  -5.104  1.00 97.76           H  
ATOM    477 HD13 ILE A  29      -9.347   8.502  -3.743  1.00 97.76           H  
ATOM    478  N   ASN A  30      -6.644  12.434   0.382  1.00 96.83           N  
ATOM    479  H   ASN A  30      -6.006  12.849  -0.282  1.00 96.83           H  
ATOM    480  CA  ASN A  30      -6.938  13.121   1.628  1.00 96.83           C  
ATOM    481  HA  ASN A  30      -7.102  12.364   2.396  1.00 96.83           H  
ATOM    482  C   ASN A  30      -8.207  13.978   1.527  1.00 96.83           C  
ATOM    483  CB  ASN A  30      -5.735  13.955   2.063  1.00 96.83           C  
ATOM    484  HB2 ASN A  30      -5.626  14.785   1.365  1.00 96.83           H  
ATOM    485  HB3 ASN A  30      -4.829  13.349   2.043  1.00 96.83           H  
ATOM    486  O   ASN A  30      -8.286  14.916   0.731  1.00 96.83           O  
ATOM    487  CG  ASN A  30      -5.928  14.496   3.464  1.00 96.83           C  
ATOM    488  ND2 ASN A  30      -5.302  15.597   3.795  1.00 96.83           N  
ATOM    489 HD21 ASN A  30      -5.323  15.830   4.777  1.00 96.83           H  
ATOM    490 HD22 ASN A  30      -4.680  16.025   3.124  1.00 96.83           H  
ATOM    491  OD1 ASN A  30      -6.649  13.949   4.280  1.00 96.83           O  
ATOM    492  N   TYR A  31      -9.157  13.725   2.425  1.00 94.10           N  
ATOM    493  H   TYR A  31      -9.029  12.919   3.021  1.00 94.10           H  
ATOM    494  CA  TYR A  31     -10.374  14.519   2.609  1.00 94.10           C  
ATOM    495  HA  TYR A  31     -10.453  15.228   1.785  1.00 94.10           H  
ATOM    496  C   TYR A  31     -10.305  15.380   3.884  1.00 94.10           C  
ATOM    497  CB  TYR A  31     -11.607  13.608   2.521  1.00 94.10           C  
ATOM    498  HB2 TYR A  31     -11.544  12.845   3.296  1.00 94.10           H  
ATOM    499  HB3 TYR A  31     -12.501  14.200   2.719  1.00 94.10           H  
ATOM    500  O   TYR A  31     -11.270  15.475   4.635  1.00 94.10           O  
ATOM    501  CG  TYR A  31     -11.780  12.946   1.165  1.00 94.10           C  
ATOM    502  CD1 TYR A  31     -12.286  13.688   0.079  1.00 94.10           C  
ATOM    503  HD1 TYR A  31     -12.555  14.724   0.223  1.00 94.10           H  
ATOM    504  CD2 TYR A  31     -11.439  11.591   0.988  1.00 94.10           C  
ATOM    505  HD2 TYR A  31     -11.043  11.015   1.811  1.00 94.10           H  
ATOM    506  CE1 TYR A  31     -12.463  13.075  -1.177  1.00 94.10           C  
ATOM    507  HE1 TYR A  31     -12.869  13.639  -2.004  1.00 94.10           H  
ATOM    508  CE2 TYR A  31     -11.612  10.975  -0.265  1.00 94.10           C  
ATOM    509  HE2 TYR A  31     -11.361   9.934  -0.399  1.00 94.10           H  
ATOM    510  OH  TYR A  31     -12.302  11.115  -2.556  1.00 94.10           O  
ATOM    511  HH  TYR A  31     -12.751  11.688  -3.182  1.00 94.10           H  
ATOM    512  CZ  TYR A  31     -12.126  11.713  -1.348  1.00 94.10           C  
ATOM    513  N   ASN A  32      -9.160  16.042   4.102  1.00 93.71           N  
ATOM    514  H   ASN A  32      -8.425  15.903   3.424  1.00 93.71           H  
ATOM    515  CA  ASN A  32      -8.840  16.877   5.275  1.00 93.71           C  
ATOM    516  HA  ASN A  32      -7.860  17.309   5.074  1.00 93.71           H  
ATOM    517  C   ASN A  32      -8.659  16.111   6.598  1.00 93.71           C  
ATOM    518  CB  ASN A  32      -9.816  18.061   5.415  1.00 93.71           C  
ATOM    519  HB2 ASN A  32      -9.450  18.735   6.188  1.00 93.71           H  
ATOM    520  HB3 ASN A  32     -10.787  17.690   5.745  1.00 93.71           H  
ATOM    521  O   ASN A  32      -8.840  16.684   7.673  1.00 93.71           O  
ATOM    522  CG  ASN A  32      -9.978  18.872   4.151  1.00 93.71           C  
ATOM    523  ND2 ASN A  32     -11.198  19.147   3.757  1.00 93.71           N  
ATOM    524 HD21 ASN A  32     -11.977  18.745   4.258  1.00 93.71           H  
ATOM    525 HD22 ASN A  32     -11.292  19.686   2.908  1.00 93.71           H  
ATOM    526  OD1 ASN A  32      -9.024  19.279   3.509  1.00 93.71           O  
ATOM    527  N   HIS A  33      -8.262  14.842   6.534  1.00 95.06           N  
ATOM    528  H   HIS A  33      -8.046  14.440   5.633  1.00 95.06           H  
ATOM    529  CA  HIS A  33      -7.843  14.089   7.710  1.00 95.06           C  
ATOM    530  HA  HIS A  33      -8.504  14.340   8.540  1.00 95.06           H  
ATOM    531  C   HIS A  33      -6.413  14.475   8.113  1.00 95.06           C  
ATOM    532  CB  HIS A  33      -7.983  12.587   7.434  1.00 95.06           C  
ATOM    533  HB2 HIS A  33      -7.318  12.314   6.615  1.00 95.06           H  
ATOM    534  HB3 HIS A  33      -7.673  12.033   8.320  1.00 95.06           H  
ATOM    535  O   HIS A  33      -5.569  14.783   7.263  1.00 95.06           O  
ATOM    536  CG  HIS A  33      -9.390  12.175   7.083  1.00 95.06           C  
ATOM    537  CD2 HIS A  33     -10.504  12.341   7.860  1.00 95.06           C  
ATOM    538  HD2 HIS A  33     -10.533  12.800   8.838  1.00 95.06           H  
ATOM    539  ND1 HIS A  33      -9.793  11.550   5.922  1.00 95.06           N  
ATOM    540  HD1 HIS A  33      -9.191  11.208   5.188  1.00 95.06           H  
ATOM    541  CE1 HIS A  33     -11.119  11.335   6.006  1.00 95.06           C  
ATOM    542  HE1 HIS A  33     -11.712  10.821   5.264  1.00 95.06           H  
ATOM    543  NE2 HIS A  33     -11.594  11.803   7.172  1.00 95.06           N  
ATOM    544  N   ASN A  34      -6.128  14.458   9.416  1.00 96.73           N  
ATOM    545  H   ASN A  34      -6.862  14.188  10.056  1.00 96.73           H  
ATOM    546  CA  ASN A  34      -4.758  14.539   9.922  1.00 96.73           C  
ATOM    547  HA  ASN A  34      -4.187  15.177   9.247  1.00 96.73           H  
ATOM    548  C   ASN A  34      -4.069  13.160   9.881  1.00 96.73           C  
ATOM    549  CB  ASN A  34      -4.741  15.231  11.298  1.00 96.73           C  
ATOM    550  HB2 ASN A  34      -5.215  16.208  11.201  1.00 96.73           H  
ATOM    551  HB3 ASN A  34      -3.711  15.386  11.620  1.00 96.73           H  
ATOM    552  O   ASN A  34      -4.702  12.132   9.634  1.00 96.73           O  
ATOM    553  CG  ASN A  34      -5.437  14.448  12.395  1.00 96.73           C  
ATOM    554  ND2 ASN A  34      -6.127  15.113  13.290  1.00 96.73           N  
ATOM    555 HD21 ASN A  34      -6.168  16.121  13.257  1.00 96.73           H  
ATOM    556 HD22 ASN A  34      -6.528  14.558  14.033  1.00 96.73           H  
ATOM    557  OD1 ASN A  34      -5.393  13.236  12.464  1.00 96.73           O  
ATOM    558  N   ILE A  35      -2.752  13.134  10.099  1.00 97.69           N  
ATOM    559  H   ILE A  35      -2.303  13.968  10.453  1.00 97.69           H  
ATOM    560  CA  ILE A  35      -1.953  11.904   9.992  1.00 97.69           C  
ATOM    561  HA  ILE A  35      -2.140  11.453   9.018  1.00 97.69           H  
ATOM    562  C   ILE A  35      -2.396  10.874  11.038  1.00 97.69           C  
ATOM    563  CB  ILE A  35      -0.444  12.235  10.092  1.00 97.69           C  
ATOM    564  HB  ILE A  35      -0.275  12.818  10.997  1.00 97.69           H  
ATOM    565  O   ILE A  35      -2.416   9.685  10.739  1.00 97.69           O  
ATOM    566  CG1 ILE A  35      -0.018  13.071   8.860  1.00 97.69           C  
ATOM    567 HG12 ILE A  35      -0.612  13.985   8.829  1.00 97.69           H  
ATOM    568 HG13 ILE A  35      -0.226  12.507   7.951  1.00 97.69           H  
ATOM    569  CG2 ILE A  35       0.419  10.964  10.174  1.00 97.69           C  
ATOM    570 HG21 ILE A  35       1.461  11.218  10.364  1.00 97.69           H  
ATOM    571 HG22 ILE A  35       0.090  10.327  10.995  1.00 97.69           H  
ATOM    572 HG23 ILE A  35       0.345  10.406   9.240  1.00 97.69           H  
ATOM    573  CD1 ILE A  35       1.459  13.488   8.850  1.00 97.69           C  
ATOM    574 HD11 ILE A  35       2.101  12.622   8.690  1.00 97.69           H  
ATOM    575 HD12 ILE A  35       1.716  13.969   9.794  1.00 97.69           H  
ATOM    576 HD13 ILE A  35       1.626  14.193   8.036  1.00 97.69           H  
ATOM    577  N   GLU A  36      -2.795  11.309  12.232  1.00 98.03           N  
ATOM    578  H   GLU A  36      -2.758  12.299  12.428  1.00 98.03           H  
ATOM    579  CA  GLU A  36      -3.255  10.441  13.316  1.00 98.03           C  
ATOM    580  HA  GLU A  36      -2.508   9.668  13.497  1.00 98.03           H  
ATOM    581  C   GLU A  36      -4.569   9.731  12.959  1.00 98.03           C  
ATOM    582  CB  GLU A  36      -3.431  11.262  14.608  1.00 98.03           C  
ATOM    583  HB2 GLU A  36      -3.810  10.584  15.372  1.00 98.03           H  
ATOM    584  HB3 GLU A  36      -4.186  12.035  14.466  1.00 98.03           H  
ATOM    585  O   GLU A  36      -4.715   8.534  13.193  1.00 98.03           O  
ATOM    586  CG  GLU A  36      -2.140  11.895  15.161  1.00 98.03           C  
ATOM    587  HG2 GLU A  36      -2.338  12.196  16.189  1.00 98.03           H  
ATOM    588  HG3 GLU A  36      -1.368  11.126  15.192  1.00 98.03           H  
ATOM    589  CD  GLU A  36      -1.609  13.128  14.398  1.00 98.03           C  
ATOM    590  OE1 GLU A  36      -0.446  13.497  14.663  1.00 98.03           O  
ATOM    591  OE2 GLU A  36      -2.334  13.695  13.542  1.00 98.03           O  
ATOM    592  N   GLN A  37      -5.513  10.440  12.337  1.00 97.36           N  
ATOM    593  H   GLN A  37      -5.332  11.420  12.172  1.00 97.36           H  
ATOM    594  CA  GLN A  37      -6.759   9.866  11.827  1.00 97.36           C  
ATOM    595  HA  GLN A  37      -7.278   9.348  12.634  1.00 97.36           H  
ATOM    596  C   GLN A  37      -6.479   8.836  10.732  1.00 97.36           C  
ATOM    597  CB  GLN A  37      -7.662  10.981  11.283  1.00 97.36           C  
ATOM    598  HB2 GLN A  37      -8.459  10.539  10.686  1.00 97.36           H  
ATOM    599  HB3 GLN A  37      -7.073  11.628  10.634  1.00 97.36           H  
ATOM    600  O   GLN A  37      -6.997   7.723  10.796  1.00 97.36           O  
ATOM    601  CG  GLN A  37      -8.306  11.812  12.400  1.00 97.36           C  
ATOM    602  HG2 GLN A  37      -7.558  12.131  13.126  1.00 97.36           H  
ATOM    603  HG3 GLN A  37      -9.032  11.190  12.922  1.00 97.36           H  
ATOM    604  CD  GLN A  37      -8.999  13.052  11.845  1.00 97.36           C  
ATOM    605  NE2 GLN A  37     -10.230  13.311  12.226  1.00 97.36           N  
ATOM    606 HE21 GLN A  37     -10.666  14.109  11.786  1.00 97.36           H  
ATOM    607 HE22 GLN A  37     -10.736  12.668  12.818  1.00 97.36           H  
ATOM    608  OE1 GLN A  37      -8.459  13.811  11.055  1.00 97.36           O  
ATOM    609  N   ILE A  38      -5.608   9.171   9.776  1.00 98.08           N  
ATOM    610  H   ILE A  38      -5.214  10.100   9.793  1.00 98.08           H  
ATOM    611  CA  ILE A  38      -5.212   8.251   8.703  1.00 98.08           C  
ATOM    612  HA  ILE A  38      -6.112   7.905   8.194  1.00 98.08           H  
ATOM    613  C   ILE A  38      -4.529   7.011   9.298  1.00 98.08           C  
ATOM    614  CB  ILE A  38      -4.326   8.984   7.669  1.00 98.08           C  
ATOM    615  HB  ILE A  38      -3.461   9.397   8.188  1.00 98.08           H  
ATOM    616  O   ILE A  38      -4.875   5.886   8.947  1.00 98.08           O  
ATOM    617  CG1 ILE A  38      -5.110  10.142   7.009  1.00 98.08           C  
ATOM    618 HG12 ILE A  38      -5.593  10.753   7.772  1.00 98.08           H  
ATOM    619 HG13 ILE A  38      -5.905   9.732   6.386  1.00 98.08           H  
ATOM    620  CG2 ILE A  38      -3.834   8.022   6.571  1.00 98.08           C  
ATOM    621 HG21 ILE A  38      -4.689   7.679   5.987  1.00 98.08           H  
ATOM    622 HG22 ILE A  38      -3.318   7.163   7.000  1.00 98.08           H  
ATOM    623 HG23 ILE A  38      -3.133   8.529   5.908  1.00 98.08           H  
ATOM    624  CD1 ILE A  38      -4.240  11.079   6.166  1.00 98.08           C  
ATOM    625 HD11 ILE A  38      -3.847  10.553   5.296  1.00 98.08           H  
ATOM    626 HD12 ILE A  38      -4.848  11.915   5.819  1.00 98.08           H  
ATOM    627 HD13 ILE A  38      -3.417  11.466   6.767  1.00 98.08           H  
ATOM    628  N   ALA A  39      -3.609   7.188  10.247  1.00 98.28           N  
ATOM    629  H   ALA A  39      -3.364   8.132  10.512  1.00 98.28           H  
ATOM    630  CA  ALA A  39      -2.928   6.092  10.933  1.00 98.28           C  
ATOM    631  HA  ALA A  39      -2.382   5.500  10.200  1.00 98.28           H  
ATOM    632  C   ALA A  39      -3.920   5.150  11.632  1.00 98.28           C  
ATOM    633  CB  ALA A  39      -1.922   6.697  11.918  1.00 98.28           C  
ATOM    634  HB1 ALA A  39      -1.376   5.903  12.428  1.00 98.28           H  
ATOM    635  HB2 ALA A  39      -1.209   7.327  11.387  1.00 98.28           H  
ATOM    636  HB3 ALA A  39      -2.441   7.296  12.667  1.00 98.28           H  
ATOM    637  O   ALA A  39      -3.791   3.931  11.510  1.00 98.28           O  
ATOM    638  N   ASN A  40      -4.954   5.704  12.275  1.00 97.33           N  
ATOM    639  H   ASN A  40      -4.972   6.709  12.369  1.00 97.33           H  
ATOM    640  CA  ASN A  40      -6.031   4.927  12.885  1.00 97.33           C  
ATOM    641  HA  ASN A  40      -5.591   4.187  13.554  1.00 97.33           H  
ATOM    642  C   ASN A  40      -6.850   4.147  11.849  1.00 97.33           C  
ATOM    643  CB  ASN A  40      -6.934   5.857  13.710  1.00 97.33           C  
ATOM    644  HB2 ASN A  40      -7.250   6.703  13.098  1.00 97.33           H  
ATOM    645  HB3 ASN A  40      -7.825   5.308  14.013  1.00 97.33           H  
ATOM    646  O   ASN A  40      -7.130   2.974  12.081  1.00 97.33           O  
ATOM    647  CG  ASN A  40      -6.273   6.370  14.975  1.00 97.33           C  
ATOM    648  ND2 ASN A  40      -6.743   7.476  15.500  1.00 97.33           N  
ATOM    649 HD21 ASN A  40      -6.218   7.829  16.288  1.00 97.33           H  
ATOM    650 HD22 ASN A  40      -7.424   8.021  14.990  1.00 97.33           H  
ATOM    651  OD1 ASN A  40      -5.371   5.779  15.541  1.00 97.33           O  
ATOM    652  N   PHE A  41      -7.187   4.741  10.696  1.00 97.35           N  
ATOM    653  H   PHE A  41      -6.953   5.714  10.560  1.00 97.35           H  
ATOM    654  CA  PHE A  41      -7.918   4.036   9.633  1.00 97.35           C  
ATOM    655  HA  PHE A  41      -8.880   3.696  10.017  1.00 97.35           H  
ATOM    656  C   PHE A  41      -7.172   2.800   9.150  1.00 97.35           C  
ATOM    657  CB  PHE A  41      -8.146   4.948   8.420  1.00 97.35           C  
ATOM    658  HB2 PHE A  41      -8.700   4.382   7.671  1.00 97.35           H  
ATOM    659  HB3 PHE A  41      -7.181   5.199   7.981  1.00 97.35           H  
ATOM    660  O   PHE A  41      -7.785   1.768   8.895  1.00 97.35           O  
ATOM    661  CG  PHE A  41      -8.904   6.233   8.664  1.00 97.35           C  
ATOM    662  CD1 PHE A  41      -9.803   6.368   9.742  1.00 97.35           C  
ATOM    663  HD1 PHE A  41      -9.951   5.561  10.445  1.00 97.35           H  
ATOM    664  CD2 PHE A  41      -8.744   7.294   7.755  1.00 97.35           C  
ATOM    665  HD2 PHE A  41      -8.079   7.188   6.911  1.00 97.35           H  
ATOM    666  CE1 PHE A  41     -10.532   7.556   9.909  1.00 97.35           C  
ATOM    667  HE1 PHE A  41     -11.234   7.650  10.724  1.00 97.35           H  
ATOM    668  CE2 PHE A  41      -9.469   8.483   7.928  1.00 97.35           C  
ATOM    669  HE2 PHE A  41      -9.353   9.290   7.220  1.00 97.35           H  
ATOM    670  CZ  PHE A  41     -10.365   8.614   9.001  1.00 97.35           C  
ATOM    671  HZ  PHE A  41     -10.941   9.522   9.110  1.00 97.35           H  
ATOM    672  N   TYR A  42      -5.851   2.899   9.024  1.00 98.04           N  
ATOM    673  H   TYR A  42      -5.416   3.791   9.212  1.00 98.04           H  
ATOM    674  CA  TYR A  42      -5.032   1.779   8.590  1.00 98.04           C  
ATOM    675  HA  TYR A  42      -5.657   1.107   8.002  1.00 98.04           H  
ATOM    676  C   TYR A  42      -4.527   0.925   9.753  1.00 98.04           C  
ATOM    677  CB  TYR A  42      -3.932   2.265   7.639  1.00 98.04           C  
ATOM    678  HB2 TYR A  42      -3.334   3.020   8.148  1.00 98.04           H  
ATOM    679  HB3 TYR A  42      -3.276   1.430   7.392  1.00 98.04           H  
ATOM    680  O   TYR A  42      -4.012  -0.142   9.480  1.00 98.04           O  
ATOM    681  CG  TYR A  42      -4.481   2.842   6.344  1.00 98.04           C  
ATOM    682  CD1 TYR A  42      -4.894   1.999   5.293  1.00 98.04           C  
ATOM    683  HD1 TYR A  42      -4.815   0.927   5.403  1.00 98.04           H  
ATOM    684  CD2 TYR A  42      -4.589   4.234   6.191  1.00 98.04           C  
ATOM    685  HD2 TYR A  42      -4.235   4.888   6.975  1.00 98.04           H  
ATOM    686  CE1 TYR A  42      -5.416   2.554   4.106  1.00 98.04           C  
ATOM    687  HE1 TYR A  42      -5.727   1.911   3.296  1.00 98.04           H  
ATOM    688  CE2 TYR A  42      -5.146   4.789   5.027  1.00 98.04           C  
ATOM    689  HE2 TYR A  42      -5.250   5.859   4.927  1.00 98.04           H  
ATOM    690  OH  TYR A  42      -6.070   4.498   2.840  1.00 98.04           O  
ATOM    691  HH  TYR A  42      -6.311   3.831   2.193  1.00 98.04           H  
ATOM    692  CZ  TYR A  42      -5.558   3.952   3.977  1.00 98.04           C  
ATOM    693  N   SER A  43      -4.745   1.264  11.028  1.00 97.69           N  
ATOM    694  H   SER A  43      -5.245   2.121  11.217  1.00 97.69           H  
ATOM    695  CA  SER A  43      -4.162   0.546  12.181  1.00 97.69           C  
ATOM    696  HA  SER A  43      -4.385   1.138  13.069  1.00 97.69           H  
ATOM    697  C   SER A  43      -2.625   0.444  12.112  1.00 97.69           C  
ATOM    698  CB  SER A  43      -4.808  -0.834  12.392  1.00 97.69           C  
ATOM    699  HB2 SER A  43      -4.604  -1.476  11.535  1.00 97.69           H  
ATOM    700  HB3 SER A  43      -4.366  -1.300  13.273  1.00 97.69           H  
ATOM    701  O   SER A  43      -2.044  -0.620  12.335  1.00 97.69           O  
ATOM    702  OG  SER A  43      -6.205  -0.746  12.595  1.00 97.69           O  
ATOM    703  HG  SER A  43      -6.606  -0.266  11.867  1.00 97.69           H  
ATOM    704  N   ILE A  44      -1.956   1.550  11.775  1.00 97.92           N  
ATOM    705  H   ILE A  44      -2.487   2.403  11.674  1.00 97.92           H  
ATOM    706  CA  ILE A  44      -0.492   1.635  11.637  1.00 97.92           C  
ATOM    707  HA  ILE A  44      -0.047   0.709  12.001  1.00 97.92           H  
ATOM    708  C   ILE A  44       0.097   2.762  12.485  1.00 97.92           C  
ATOM    709  CB  ILE A  44      -0.068   1.810  10.163  1.00 97.92           C  
ATOM    710  HB  ILE A  44       1.021   1.834  10.129  1.00 97.92           H  
ATOM    711  O   ILE A  44      -0.612   3.640  12.965  1.00 97.92           O  
ATOM    712  CG1 ILE A  44      -0.576   3.160   9.622  1.00 97.92           C  
ATOM    713 HG12 ILE A  44      -0.124   3.974  10.190  1.00 97.92           H  
ATOM    714 HG13 ILE A  44      -1.658   3.228   9.738  1.00 97.92           H  
ATOM    715  CG2 ILE A  44      -0.499   0.609   9.310  1.00 97.92           C  
ATOM    716 HG21 ILE A  44      -0.004   0.633   8.339  1.00 97.92           H  
ATOM    717 HG22 ILE A  44      -1.578   0.628   9.159  1.00 97.92           H  
ATOM    718 HG23 ILE A  44      -0.235  -0.320   9.816  1.00 97.92           H  
ATOM    719  CD1 ILE A  44      -0.234   3.386   8.162  1.00 97.92           C  
ATOM    720 HD11 ILE A  44       0.806   3.132   7.955  1.00 97.92           H  
ATOM    721 HD12 ILE A  44      -0.881   2.757   7.551  1.00 97.92           H  
ATOM    722 HD13 ILE A  44      -0.408   4.438   7.937  1.00 97.92           H  
ATOM    723  N   ASP A  45       1.422   2.774  12.609  1.00 98.13           N  
ATOM    724  H   ASP A  45       1.960   2.035  12.179  1.00 98.13           H  
ATOM    725  CA  ASP A  45       2.142   3.906  13.185  1.00 98.13           C  
ATOM    726  HA  ASP A  45       1.625   4.197  14.099  1.00 98.13           H  
ATOM    727  C   ASP A  45       2.189   5.099  12.199  1.00 98.13           C  
ATOM    728  CB  ASP A  45       3.546   3.449  13.590  1.00 98.13           C  
ATOM    729  HB2 ASP A  45       4.112   3.167  12.702  1.00 98.13           H  
ATOM    730  HB3 ASP A  45       3.468   2.574  14.234  1.00 98.13           H  
ATOM    731  O   ASP A  45       2.478   4.889  11.013  1.00 98.13           O  
ATOM    732  CG  ASP A  45       4.279   4.558  14.336  1.00 98.13           C  
ATOM    733  OD1 ASP A  45       4.919   5.377  13.640  1.00 98.13           O  
ATOM    734  OD2 ASP A  45       4.192   4.594  15.575  1.00 98.13           O  
ATOM    735  N   PRO A  46       1.980   6.351  12.659  1.00 98.18           N  
ATOM    736  CA  PRO A  46       2.095   7.559  11.837  1.00 98.18           C  
ATOM    737  HA  PRO A  46       1.240   7.604  11.163  1.00 98.18           H  
ATOM    738  C   PRO A  46       3.385   7.668  11.005  1.00 98.18           C  
ATOM    739  CB  PRO A  46       2.008   8.711  12.844  1.00 98.18           C  
ATOM    740  HB2 PRO A  46       1.624   9.629  12.399  1.00 98.18           H  
ATOM    741  HB3 PRO A  46       2.986   8.896  13.287  1.00 98.18           H  
ATOM    742  O   PRO A  46       3.360   8.224   9.908  1.00 98.18           O  
ATOM    743  CG  PRO A  46       1.072   8.163  13.915  1.00 98.18           C  
ATOM    744  HG2 PRO A  46       1.198   8.677  14.868  1.00 98.18           H  
ATOM    745  HG3 PRO A  46       0.039   8.228  13.574  1.00 98.18           H  
ATOM    746  CD  PRO A  46       1.507   6.702  13.996  1.00 98.18           C  
ATOM    747  HD2 PRO A  46       2.320   6.597  14.713  1.00 98.18           H  
ATOM    748  HD3 PRO A  46       0.657   6.087  14.294  1.00 98.18           H  
ATOM    749  N   SER A  47       4.509   7.100  11.463  1.00 98.07           N  
ATOM    750  H   SER A  47       4.474   6.620  12.351  1.00 98.07           H  
ATOM    751  CA  SER A  47       5.785   7.077  10.722  1.00 98.07           C  
ATOM    752  HA  SER A  47       6.062   8.106  10.492  1.00 98.07           H  
ATOM    753  C   SER A  47       5.731   6.311   9.395  1.00 98.07           C  
ATOM    754  CB  SER A  47       6.896   6.457  11.577  1.00 98.07           C  
ATOM    755  HB2 SER A  47       7.847   6.567  11.057  1.00 98.07           H  
ATOM    756  HB3 SER A  47       6.958   6.980  12.532  1.00 98.07           H  
ATOM    757  O   SER A  47       6.611   6.475   8.544  1.00 98.07           O  
ATOM    758  OG  SER A  47       6.650   5.081  11.806  1.00 98.07           O  
ATOM    759  HG  SER A  47       6.026   5.082  12.536  1.00 98.07           H  
ATOM    760  N   GLN A  48       4.714   5.467   9.199  1.00 98.29           N  
ATOM    761  H   GLN A  48       4.026   5.375   9.933  1.00 98.29           H  
ATOM    762  CA  GLN A  48       4.483   4.737   7.952  1.00 98.29           C  
ATOM    763  HA  GLN A  48       5.448   4.469   7.522  1.00 98.29           H  
ATOM    764  C   GLN A  48       3.759   5.580   6.890  1.00 98.29           C  
ATOM    765  CB  GLN A  48       3.713   3.441   8.248  1.00 98.29           C  
ATOM    766  HB2 GLN A  48       2.746   3.707   8.674  1.00 98.29           H  
ATOM    767  HB3 GLN A  48       3.539   2.912   7.311  1.00 98.29           H  
ATOM    768  O   GLN A  48       3.592   5.116   5.759  1.00 98.29           O  
ATOM    769  CG  GLN A  48       4.412   2.484   9.222  1.00 98.29           C  
ATOM    770  HG2 GLN A  48       4.368   2.910  10.225  1.00 98.29           H  
ATOM    771  HG3 GLN A  48       3.865   1.542   9.245  1.00 98.29           H  
ATOM    772  CD  GLN A  48       5.866   2.195   8.859  1.00 98.29           C  
ATOM    773  NE2 GLN A  48       6.799   2.594   9.697  1.00 98.29           N  
ATOM    774 HE21 GLN A  48       6.548   3.162  10.493  1.00 98.29           H  
ATOM    775 HE22 GLN A  48       7.767   2.416   9.468  1.00 98.29           H  
ATOM    776  OE1 GLN A  48       6.202   1.637   7.818  1.00 98.29           O  
ATOM    777  N   ILE A  49       3.356   6.808   7.227  1.00 98.55           N  
ATOM    778  H   ILE A  49       3.532   7.134   8.167  1.00 98.55           H  
ATOM    779  CA  ILE A  49       2.642   7.729   6.344  1.00 98.55           C  
ATOM    780  HA  ILE A  49       2.249   7.169   5.495  1.00 98.55           H  
ATOM    781  C   ILE A  49       3.618   8.780   5.813  1.00 98.55           C  
ATOM    782  CB  ILE A  49       1.431   8.353   7.073  1.00 98.55           C  
ATOM    783  HB  ILE A  49       1.789   8.912   7.937  1.00 98.55           H  
ATOM    784  O   ILE A  49       4.345   9.426   6.566  1.00 98.55           O  
ATOM    785  CG1 ILE A  49       0.478   7.233   7.553  1.00 98.55           C  
ATOM    786 HG12 ILE A  49       1.029   6.505   8.148  1.00 98.55           H  
ATOM    787 HG13 ILE A  49       0.067   6.714   6.687  1.00 98.55           H  
ATOM    788  CG2 ILE A  49       0.688   9.323   6.137  1.00 98.55           C  
ATOM    789 HG21 ILE A  49       1.356  10.115   5.797  1.00 98.55           H  
ATOM    790 HG22 ILE A  49       0.287   8.776   5.283  1.00 98.55           H  
ATOM    791 HG23 ILE A  49      -0.133   9.809   6.664  1.00 98.55           H  
ATOM    792  CD1 ILE A  49      -0.674   7.714   8.433  1.00 98.55           C  
ATOM    793 HD11 ILE A  49      -1.287   6.853   8.700  1.00 98.55           H  
ATOM    794 HD12 ILE A  49      -1.299   8.435   7.906  1.00 98.55           H  
ATOM    795 HD13 ILE A  49      -0.279   8.165   9.344  1.00 98.55           H  
ATOM    796  N   LYS A  50       3.636   8.970   4.492  1.00 97.78           N  
ATOM    797  H   LYS A  50       3.025   8.393   3.931  1.00 97.78           H  
ATOM    798  CA  LYS A  50       4.450   9.994   3.826  1.00 97.78           C  
ATOM    799  HA  LYS A  50       4.935  10.599   4.592  1.00 97.78           H  
ATOM    800  C   LYS A  50       3.566  10.913   2.987  1.00 97.78           C  
ATOM    801  CB  LYS A  50       5.539   9.342   2.969  1.00 97.78           C  
ATOM    802  HB2 LYS A  50       6.054  10.124   2.410  1.00 97.78           H  
ATOM    803  HB3 LYS A  50       5.084   8.649   2.262  1.00 97.78           H  
ATOM    804  O   LYS A  50       2.752  10.396   2.224  1.00 97.78           O  
ATOM    805  CG  LYS A  50       6.554   8.600   3.845  1.00 97.78           C  
ATOM    806  HG2 LYS A  50       6.068   7.757   4.337  1.00 97.78           H  
ATOM    807  HG3 LYS A  50       6.933   9.281   4.607  1.00 97.78           H  
ATOM    808  CD  LYS A  50       7.724   8.086   3.007  1.00 97.78           C  
ATOM    809  HD2 LYS A  50       8.203   8.929   2.510  1.00 97.78           H  
ATOM    810  HD3 LYS A  50       7.354   7.380   2.263  1.00 97.78           H  
ATOM    811  CE  LYS A  50       8.713   7.399   3.949  1.00 97.78           C  
ATOM    812  HE2 LYS A  50       8.216   6.546   4.411  1.00 97.78           H  
ATOM    813  HE3 LYS A  50       8.963   8.096   4.749  1.00 97.78           H  
ATOM    814  NZ  LYS A  50       9.940   6.978   3.235  1.00 97.78           N  
ATOM    815  HZ1 LYS A  50       9.710   6.323   2.502  1.00 97.78           H  
ATOM    816  HZ2 LYS A  50      10.393   7.787   2.835  1.00 97.78           H  
ATOM    817  HZ3 LYS A  50      10.579   6.546   3.888  1.00 97.78           H  
ATOM    818  N   PRO A  51       3.719  12.244   3.075  1.00 97.69           N  
ATOM    819  CA  PRO A  51       2.964  13.156   2.226  1.00 97.69           C  
ATOM    820  HA  PRO A  51       1.895  12.958   2.310  1.00 97.69           H  
ATOM    821  C   PRO A  51       3.379  12.999   0.760  1.00 97.69           C  
ATOM    822  CB  PRO A  51       3.261  14.556   2.768  1.00 97.69           C  
ATOM    823  HB2 PRO A  51       2.557  14.792   3.566  1.00 97.69           H  
ATOM    824  HB3 PRO A  51       3.218  15.320   1.991  1.00 97.69           H  
ATOM    825  O   PRO A  51       4.547  12.743   0.452  1.00 97.69           O  
ATOM    826  CG  PRO A  51       4.667  14.412   3.353  1.00 97.69           C  
ATOM    827  HG2 PRO A  51       4.854  15.144   4.139  1.00 97.69           H  
ATOM    828  HG3 PRO A  51       5.406  14.506   2.558  1.00 97.69           H  
ATOM    829  CD  PRO A  51       4.673  12.983   3.895  1.00 97.69           C  
ATOM    830  HD2 PRO A  51       5.676  12.563   3.821  1.00 97.69           H  
ATOM    831  HD3 PRO A  51       4.336  12.980   4.932  1.00 97.69           H  
ATOM    832  N   ILE A  52       2.423  13.182  -0.146  1.00 97.44           N  
ATOM    833  H   ILE A  52       1.476  13.327   0.172  1.00 97.44           H  
ATOM    834  CA  ILE A  52       2.653  13.256  -1.587  1.00 97.44           C  
ATOM    835  HA  ILE A  52       3.690  13.552  -1.745  1.00 97.44           H  
ATOM    836  C   ILE A  52       1.772  14.356  -2.182  1.00 97.44           C  
ATOM    837  CB  ILE A  52       2.460  11.871  -2.244  1.00 97.44           C  
ATOM    838  HB  ILE A  52       3.126  11.180  -1.726  1.00 97.44           H  
ATOM    839  O   ILE A  52       0.595  14.471  -1.855  1.00 97.44           O  
ATOM    840  CG1 ILE A  52       2.895  11.921  -3.720  1.00 97.44           C  
ATOM    841 HG12 ILE A  52       2.131  12.440  -4.300  1.00 97.44           H  
ATOM    842 HG13 ILE A  52       3.826  12.482  -3.800  1.00 97.44           H  
ATOM    843  CG2 ILE A  52       1.028  11.328  -2.109  1.00 97.44           C  
ATOM    844 HG21 ILE A  52       0.965  10.302  -2.473  1.00 97.44           H  
ATOM    845 HG22 ILE A  52       0.320  11.949  -2.658  1.00 97.44           H  
ATOM    846 HG23 ILE A  52       0.743  11.317  -1.057  1.00 97.44           H  
ATOM    847  CD1 ILE A  52       3.139  10.535  -4.323  1.00 97.44           C  
ATOM    848 HD11 ILE A  52       3.880  10.003  -3.726  1.00 97.44           H  
ATOM    849 HD12 ILE A  52       3.529  10.650  -5.334  1.00 97.44           H  
ATOM    850 HD13 ILE A  52       2.217   9.955  -4.358  1.00 97.44           H  
ATOM    851  N   ILE A  53       2.344  15.198  -3.042  1.00 96.57           N  
ATOM    852  H   ILE A  53       3.305  15.052  -3.316  1.00 96.57           H  
ATOM    853  CA  ILE A  53       1.617  16.324  -3.639  1.00 96.57           C  
ATOM    854  HA  ILE A  53       0.716  16.520  -3.058  1.00 96.57           H  
ATOM    855  C   ILE A  53       1.190  15.933  -5.044  1.00 96.57           C  
ATOM    856  CB  ILE A  53       2.442  17.628  -3.615  1.00 96.57           C  
ATOM    857  HB  ILE A  53       3.348  17.482  -4.203  1.00 96.57           H  
ATOM    858  O   ILE A  53       2.030  15.719  -5.917  1.00 96.57           O  
ATOM    859  CG1 ILE A  53       2.845  17.978  -2.163  1.00 96.57           C  
ATOM    860 HG12 ILE A  53       1.948  18.134  -1.564  1.00 96.57           H  
ATOM    861 HG13 ILE A  53       3.399  17.146  -1.728  1.00 96.57           H  
ATOM    862  CG2 ILE A  53       1.621  18.769  -4.249  1.00 96.57           C  
ATOM    863 HG21 ILE A  53       1.363  18.536  -5.282  1.00 96.57           H  
ATOM    864 HG22 ILE A  53       0.706  18.937  -3.681  1.00 96.57           H  
ATOM    865 HG23 ILE A  53       2.201  19.692  -4.273  1.00 96.57           H  
ATOM    866  CD1 ILE A  53       3.742  19.216  -2.043  1.00 96.57           C  
ATOM    867 HD11 ILE A  53       4.092  19.305  -1.014  1.00 96.57           H  
ATOM    868 HD12 ILE A  53       4.604  19.118  -2.703  1.00 96.57           H  
ATOM    869 HD13 ILE A  53       3.186  20.119  -2.294  1.00 96.57           H  
ATOM    870  N   ARG A  54      -0.120  15.869  -5.272  1.00 95.40           N  
ATOM    871  H   ARG A  54      -0.743  16.085  -4.508  1.00 95.40           H  
ATOM    872  CA  ARG A  54      -0.701  15.643  -6.593  1.00 95.40           C  
ATOM    873  HA  ARG A  54       0.082  15.357  -7.296  1.00 95.40           H  
ATOM    874  C   ARG A  54      -1.344  16.929  -7.081  1.00 95.40           C  
ATOM    875  CB  ARG A  54      -1.679  14.484  -6.498  1.00 95.40           C  
ATOM    876  HB2 ARG A  54      -1.127  13.604  -6.168  1.00 95.40           H  
ATOM    877  HB3 ARG A  54      -2.417  14.738  -5.738  1.00 95.40           H  
ATOM    878  O   ARG A  54      -2.322  17.414  -6.510  1.00 95.40           O  
ATOM    879  CG  ARG A  54      -2.347  14.164  -7.848  1.00 95.40           C  
ATOM    880  HG2 ARG A  54      -1.598  13.819  -8.561  1.00 95.40           H  
ATOM    881  HG3 ARG A  54      -2.832  15.052  -8.254  1.00 95.40           H  
ATOM    882  CD  ARG A  54      -3.402  13.080  -7.653  1.00 95.40           C  
ATOM    883  HD2 ARG A  54      -2.925  12.171  -7.287  1.00 95.40           H  
ATOM    884  HD3 ARG A  54      -3.877  12.847  -8.606  1.00 95.40           H  
ATOM    885  NE  ARG A  54      -4.382  13.546  -6.664  1.00 95.40           N  
ATOM    886  HE  ARG A  54      -4.172  13.354  -5.695  1.00 95.40           H  
ATOM    887  NH1 ARG A  54      -5.866  14.527  -8.115  1.00 95.40           N  
ATOM    888 HH11 ARG A  54      -5.381  14.098  -8.891  1.00 95.40           H  
ATOM    889 HH12 ARG A  54      -6.732  15.025  -8.261  1.00 95.40           H  
ATOM    890  NH2 ARG A  54      -6.176  14.617  -5.886  1.00 95.40           N  
ATOM    891 HH21 ARG A  54      -5.695  14.436  -5.016  1.00 95.40           H  
ATOM    892 HH22 ARG A  54      -7.053  14.117  -5.867  1.00 95.40           H  
ATOM    893  CZ  ARG A  54      -5.464  14.243  -6.904  1.00 95.40           C  
ATOM    894  N   SER A  55      -0.773  17.485  -8.146  1.00 90.94           N  
ATOM    895  H   SER A  55       0.030  17.017  -8.541  1.00 90.94           H  
ATOM    896  CA  SER A  55      -1.096  18.827  -8.638  1.00 90.94           C  
ATOM    897  HA  SER A  55      -0.350  19.088  -9.389  1.00 90.94           H  
ATOM    898  C   SER A  55      -0.945  19.870  -7.521  1.00 90.94           C  
ATOM    899  CB  SER A  55      -2.465  18.854  -9.341  1.00 90.94           C  
ATOM    900  HB2 SER A  55      -2.629  19.837  -9.783  1.00 90.94           H  
ATOM    901  HB3 SER A  55      -3.255  18.661  -8.615  1.00 90.94           H  
ATOM    902  O   SER A  55       0.170  20.289  -7.236  1.00 90.94           O  
ATOM    903  OG  SER A  55      -2.539  17.863 -10.346  1.00 90.94           O  
ATOM    904  HG  SER A  55      -2.021  18.132 -11.109  1.00 90.94           H  
ATOM    905  N   THR A  56      -2.037  20.262  -6.862  1.00 92.49           N  
ATOM    906  H   THR A  56      -2.924  19.854  -7.121  1.00 92.49           H  
ATOM    907  CA  THR A  56      -2.059  21.234  -5.756  1.00 92.49           C  
ATOM    908  HA  THR A  56      -1.043  21.563  -5.536  1.00 92.49           H  
ATOM    909  C   THR A  56      -2.611  20.657  -4.451  1.00 92.49           C  
ATOM    910  CB  THR A  56      -2.880  22.469  -6.149  1.00 92.49           C  
ATOM    911  HB  THR A  56      -2.942  23.151  -5.301  1.00 92.49           H  
ATOM    912  O   THR A  56      -2.730  21.382  -3.466  1.00 92.49           O  
ATOM    913  CG2 THR A  56      -2.265  23.220  -7.330  1.00 92.49           C  
ATOM    914 HG21 THR A  56      -1.230  23.475  -7.100  1.00 92.49           H  
ATOM    915 HG22 THR A  56      -2.290  22.606  -8.230  1.00 92.49           H  
ATOM    916 HG23 THR A  56      -2.820  24.141  -7.508  1.00 92.49           H  
ATOM    917  OG1 THR A  56      -4.183  22.082  -6.535  1.00 92.49           O  
ATOM    918  HG1 THR A  56      -4.698  22.889  -6.611  1.00 92.49           H  
ATOM    919  N   LYS A  57      -2.968  19.367  -4.427  1.00 94.80           N  
ATOM    920  H   LYS A  57      -2.753  18.792  -5.229  1.00 94.80           H  
ATOM    921  CA  LYS A  57      -3.555  18.695  -3.264  1.00 94.80           C  
ATOM    922  HA  LYS A  57      -3.883  19.446  -2.545  1.00 94.80           H  
ATOM    923  C   LYS A  57      -2.515  17.831  -2.560  1.00 94.80           C  
ATOM    924  CB  LYS A  57      -4.781  17.871  -3.680  1.00 94.80           C  
ATOM    925  HB2 LYS A  57      -4.499  17.158  -4.454  1.00 94.80           H  
ATOM    926  HB3 LYS A  57      -5.126  17.311  -2.811  1.00 94.80           H  
ATOM    927  O   LYS A  57      -1.732  17.139  -3.212  1.00 94.80           O  
ATOM    928  CG  LYS A  57      -5.923  18.767  -4.185  1.00 94.80           C  
ATOM    929  HG2 LYS A  57      -5.640  19.235  -5.128  1.00 94.80           H  
ATOM    930  HG3 LYS A  57      -6.121  19.544  -3.447  1.00 94.80           H  
ATOM    931  CD  LYS A  57      -7.193  17.936  -4.388  1.00 94.80           C  
ATOM    932  HD2 LYS A  57      -7.010  17.185  -5.156  1.00 94.80           H  
ATOM    933  HD3 LYS A  57      -7.432  17.430  -3.452  1.00 94.80           H  
ATOM    934  CE  LYS A  57      -8.368  18.827  -4.800  1.00 94.80           C  
ATOM    935  HE2 LYS A  57      -8.154  19.261  -5.777  1.00 94.80           H  
ATOM    936  HE3 LYS A  57      -8.452  19.639  -4.079  1.00 94.80           H  
ATOM    937  NZ  LYS A  57      -9.629  18.046  -4.833  1.00 94.80           N  
ATOM    938  HZ1 LYS A  57      -9.809  17.649  -3.922  1.00 94.80           H  
ATOM    939  HZ2 LYS A  57     -10.413  18.630  -5.087  1.00 94.80           H  
ATOM    940  HZ3 LYS A  57      -9.557  17.280  -5.488  1.00 94.80           H  
ATOM    941  N   GLN A  58      -2.522  17.879  -1.231  1.00 96.69           N  
ATOM    942  H   GLN A  58      -3.220  18.444  -0.770  1.00 96.69           H  
ATOM    943  CA  GLN A  58      -1.724  16.986  -0.400  1.00 96.69           C  
ATOM    944  HA  GLN A  58      -0.808  16.721  -0.928  1.00 96.69           H  
ATOM    945  C   GLN A  58      -2.513  15.707  -0.132  1.00 96.69           C  
ATOM    946  CB  GLN A  58      -1.323  17.697   0.898  1.00 96.69           C  
ATOM    947  HB2 GLN A  58      -0.761  18.596   0.644  1.00 96.69           H  
ATOM    948  HB3 GLN A  58      -2.214  17.990   1.453  1.00 96.69           H  
ATOM    949  O   GLN A  58      -3.498  15.735   0.600  1.00 96.69           O  
ATOM    950  CG  GLN A  58      -0.447  16.795   1.780  1.00 96.69           C  
ATOM    951  HG2 GLN A  58      -1.018  15.931   2.119  1.00 96.69           H  
ATOM    952  HG3 GLN A  58       0.408  16.438   1.206  1.00 96.69           H  
ATOM    953  CD  GLN A  58       0.070  17.561   2.987  1.00 96.69           C  
ATOM    954  NE2 GLN A  58      -0.484  17.367   4.161  1.00 96.69           N  
ATOM    955 HE21 GLN A  58      -0.151  17.956   4.911  1.00 96.69           H  
ATOM    956 HE22 GLN A  58      -1.238  16.704   4.277  1.00 96.69           H  
ATOM    957  OE1 GLN A  58       0.974  18.373   2.892  1.00 96.69           O  
ATOM    958  N   ASP A  59      -2.026  14.615  -0.700  1.00 97.85           N  
ATOM    959  H   ASP A  59      -1.170  14.703  -1.229  1.00 97.85           H  
ATOM    960  CA  ASP A  59      -2.468  13.244  -0.469  1.00 97.85           C  
ATOM    961  HA  ASP A  59      -3.372  13.229   0.140  1.00 97.85           H  
ATOM    962  C   ASP A  59      -1.360  12.505   0.321  1.00 97.85           C  
ATOM    963  CB  ASP A  59      -2.801  12.627  -1.849  1.00 97.85           C  
ATOM    964  HB2 ASP A  59      -1.948  12.793  -2.507  1.00 97.85           H  
ATOM    965  HB3 ASP A  59      -2.933  11.550  -1.742  1.00 97.85           H  
ATOM    966  O   ASP A  59      -0.356  13.110   0.729  1.00 97.85           O  
ATOM    967  CG  ASP A  59      -4.077  13.201  -2.514  1.00 97.85           C  
ATOM    968  OD1 ASP A  59      -5.007  13.577  -1.771  1.00 97.85           O  
ATOM    969  OD2 ASP A  59      -4.179  13.255  -3.774  1.00 97.85           O  
ATOM    970  N   TYR A  60      -1.506  11.199   0.559  1.00 98.50           N  
ATOM    971  H   TYR A  60      -2.341  10.732   0.233  1.00 98.50           H  
ATOM    972  CA  TYR A  60      -0.517  10.428   1.321  1.00 98.50           C  
ATOM    973  HA  TYR A  60       0.422  10.981   1.339  1.00 98.50           H  
ATOM    974  C   TYR A  60      -0.192   9.068   0.704  1.00 98.50           C  
ATOM    975  CB  TYR A  60      -0.963  10.276   2.779  1.00 98.50           C  
ATOM    976  HB2 TYR A  60      -1.894   9.710   2.816  1.00 98.50           H  
ATOM    977  HB3 TYR A  60      -0.207   9.697   3.308  1.00 98.50           H  
ATOM    978  O   TYR A  60      -1.013   8.433   0.053  1.00 98.50           O  
ATOM    979  CG  TYR A  60      -1.159  11.589   3.507  1.00 98.50           C  
ATOM    980  CD1 TYR A  60      -0.081  12.208   4.170  1.00 98.50           C  
ATOM    981  HD1 TYR A  60       0.893  11.741   4.154  1.00 98.50           H  
ATOM    982  CD2 TYR A  60      -2.428  12.193   3.520  1.00 98.50           C  
ATOM    983  HD2 TYR A  60      -3.259  11.718   3.019  1.00 98.50           H  
ATOM    984  CE1 TYR A  60      -0.271  13.424   4.855  1.00 98.50           C  
ATOM    985  HE1 TYR A  60       0.554  13.892   5.371  1.00 98.50           H  
ATOM    986  CE2 TYR A  60      -2.621  13.397   4.214  1.00 98.50           C  
ATOM    987  HE2 TYR A  60      -3.608  13.825   4.302  1.00 98.50           H  
ATOM    988  OH  TYR A  60      -1.758  15.178   5.552  1.00 98.50           O  
ATOM    989  HH  TYR A  60      -1.021  15.377   6.134  1.00 98.50           H  
ATOM    990  CZ  TYR A  60      -1.550  14.018   4.876  1.00 98.50           C  
ATOM    991  N   LEU A  61       1.025   8.597   0.958  1.00 98.55           N  
ATOM    992  H   LEU A  61       1.645   9.193   1.488  1.00 98.55           H  
ATOM    993  CA  LEU A  61       1.432   7.212   0.777  1.00 98.55           C  
ATOM    994  HA  LEU A  61       0.698   6.685   0.166  1.00 98.55           H  
ATOM    995  C   LEU A  61       1.475   6.527   2.137  1.00 98.55           C  
ATOM    996  CB  LEU A  61       2.802   7.147   0.089  1.00 98.55           C  
ATOM    997  HB2 LEU A  61       3.503   7.761   0.655  1.00 98.55           H  
ATOM    998  HB3 LEU A  61       3.157   6.117   0.129  1.00 98.55           H  
ATOM    999  O   LEU A  61       2.192   6.963   3.037  1.00 98.55           O  
ATOM   1000  CG  LEU A  61       2.811   7.609  -1.376  1.00 98.55           C  
ATOM   1001  HG  LEU A  61       2.525   8.659  -1.435  1.00 98.55           H  
ATOM   1002  CD1 LEU A  61       4.232   7.460  -1.927  1.00 98.55           C  
ATOM   1003 HD11 LEU A  61       4.252   7.782  -2.968  1.00 98.55           H  
ATOM   1004 HD12 LEU A  61       4.909   8.089  -1.348  1.00 98.55           H  
ATOM   1005 HD13 LEU A  61       4.543   6.417  -1.864  1.00 98.55           H  
ATOM   1006  CD2 LEU A  61       1.874   6.784  -2.257  1.00 98.55           C  
ATOM   1007 HD21 LEU A  61       0.838   6.995  -1.990  1.00 98.55           H  
ATOM   1008 HD22 LEU A  61       2.015   7.057  -3.303  1.00 98.55           H  
ATOM   1009 HD23 LEU A  61       2.070   5.720  -2.126  1.00 98.55           H  
ATOM   1010  N   VAL A  62       0.736   5.434   2.256  1.00 98.63           N  
ATOM   1011  H   VAL A  62       0.126   5.196   1.486  1.00 98.63           H  
ATOM   1012  CA  VAL A  62       0.593   4.644   3.476  1.00 98.63           C  
ATOM   1013  HA  VAL A  62       1.021   5.174   4.327  1.00 98.63           H  
ATOM   1014  C   VAL A  62       1.337   3.330   3.282  1.00 98.63           C  
ATOM   1015  CB  VAL A  62      -0.903   4.419   3.747  1.00 98.63           C  
ATOM   1016  HB  VAL A  62      -1.337   3.844   2.929  1.00 98.63           H  
ATOM   1017  O   VAL A  62       0.959   2.534   2.423  1.00 98.63           O  
ATOM   1018  CG1 VAL A  62      -1.106   3.654   5.041  1.00 98.63           C  
ATOM   1019 HG11 VAL A  62      -2.153   3.364   5.127  1.00 98.63           H  
ATOM   1020 HG12 VAL A  62      -0.854   4.330   5.858  1.00 98.63           H  
ATOM   1021 HG13 VAL A  62      -0.493   2.754   5.085  1.00 98.63           H  
ATOM   1022  CG2 VAL A  62      -1.661   5.749   3.871  1.00 98.63           C  
ATOM   1023 HG21 VAL A  62      -2.699   5.556   4.143  1.00 98.63           H  
ATOM   1024 HG22 VAL A  62      -1.206   6.381   4.633  1.00 98.63           H  
ATOM   1025 HG23 VAL A  62      -1.661   6.276   2.917  1.00 98.63           H  
ATOM   1026  N   LYS A  63       2.427   3.097   4.016  1.00 98.50           N  
ATOM   1027  H   LYS A  63       2.701   3.784   4.704  1.00 98.50           H  
ATOM   1028  CA  LYS A  63       3.194   1.847   3.919  1.00 98.50           C  
ATOM   1029  HA  LYS A  63       3.167   1.505   2.884  1.00 98.50           H  
ATOM   1030  C   LYS A  63       2.548   0.759   4.778  1.00 98.50           C  
ATOM   1031  CB  LYS A  63       4.656   2.103   4.295  1.00 98.50           C  
ATOM   1032  HB2 LYS A  63       4.717   2.379   5.348  1.00 98.50           H  
ATOM   1033  HB3 LYS A  63       5.037   2.932   3.697  1.00 98.50           H  
ATOM   1034  O   LYS A  63       2.307   0.975   5.961  1.00 98.50           O  
ATOM   1035  CG  LYS A  63       5.516   0.860   4.037  1.00 98.50           C  
ATOM   1036  HG2 LYS A  63       5.139   0.029   4.634  1.00 98.50           H  
ATOM   1037  HG3 LYS A  63       5.463   0.590   2.982  1.00 98.50           H  
ATOM   1038  CD  LYS A  63       6.972   1.117   4.425  1.00 98.50           C  
ATOM   1039  HD2 LYS A  63       7.000   1.474   5.454  1.00 98.50           H  
ATOM   1040  HD3 LYS A  63       7.402   1.875   3.770  1.00 98.50           H  
ATOM   1041  CE  LYS A  63       7.748  -0.195   4.310  1.00 98.50           C  
ATOM   1042  HE2 LYS A  63       7.141  -0.983   4.755  1.00 98.50           H  
ATOM   1043  HE3 LYS A  63       7.890  -0.438   3.257  1.00 98.50           H  
ATOM   1044  NZ  LYS A  63       9.042  -0.119   5.025  1.00 98.50           N  
ATOM   1045  HZ1 LYS A  63       9.643   0.588   4.627  1.00 98.50           H  
ATOM   1046  HZ2 LYS A  63       9.499  -1.019   5.002  1.00 98.50           H  
ATOM   1047  HZ3 LYS A  63       8.858   0.106   5.992  1.00 98.50           H  
ATOM   1048  N   VAL A  64       2.315  -0.417   4.195  1.00 98.39           N  
ATOM   1049  H   VAL A  64       2.565  -0.532   3.223  1.00 98.39           H  
ATOM   1050  CA  VAL A  64       1.609  -1.526   4.858  1.00 98.39           C  
ATOM   1051  HA  VAL A  64       1.633  -1.343   5.932  1.00 98.39           H  
ATOM   1052  C   VAL A  64       2.277  -2.885   4.600  1.00 98.39           C  
ATOM   1053  CB  VAL A  64       0.120  -1.571   4.454  1.00 98.39           C  
ATOM   1054  HB  VAL A  64      -0.339  -2.400   4.992  1.00 98.39           H  
ATOM   1055  O   VAL A  64       2.857  -3.090   3.525  1.00 98.39           O  
ATOM   1056  CG1 VAL A  64      -0.615  -0.288   4.859  1.00 98.39           C  
ATOM   1057 HG11 VAL A  64      -0.455  -0.085   5.918  1.00 98.39           H  
ATOM   1058 HG12 VAL A  64      -0.265   0.557   4.266  1.00 98.39           H  
ATOM   1059 HG13 VAL A  64      -1.685  -0.410   4.692  1.00 98.39           H  
ATOM   1060  CG2 VAL A  64      -0.096  -1.807   2.952  1.00 98.39           C  
ATOM   1061 HG21 VAL A  64       0.333  -2.764   2.654  1.00 98.39           H  
ATOM   1062 HG22 VAL A  64       0.358  -1.004   2.371  1.00 98.39           H  
ATOM   1063 HG23 VAL A  64      -1.166  -1.836   2.744  1.00 98.39           H  
ATOM   1064  N   PRO A  65       2.203  -3.837   5.552  1.00 97.91           N  
ATOM   1065  CA  PRO A  65       2.595  -5.223   5.321  1.00 97.91           C  
ATOM   1066  HA  PRO A  65       3.556  -5.267   4.808  1.00 97.91           H  
ATOM   1067  C   PRO A  65       1.532  -5.931   4.474  1.00 97.91           C  
ATOM   1068  CB  PRO A  65       2.745  -5.836   6.715  1.00 97.91           C  
ATOM   1069  HB2 PRO A  65       2.544  -6.908   6.720  1.00 97.91           H  
ATOM   1070  HB3 PRO A  65       3.749  -5.637   7.090  1.00 97.91           H  
ATOM   1071  O   PRO A  65       0.436  -6.244   4.929  1.00 97.91           O  
ATOM   1072  CG  PRO A  65       1.729  -5.061   7.553  1.00 97.91           C  
ATOM   1073  HG2 PRO A  65       0.740  -5.507   7.442  1.00 97.91           H  
ATOM   1074  HG3 PRO A  65       2.012  -5.031   8.605  1.00 97.91           H  
ATOM   1075  CD  PRO A  65       1.742  -3.666   6.926  1.00 97.91           C  
ATOM   1076  HD2 PRO A  65       2.447  -3.032   7.465  1.00 97.91           H  
ATOM   1077  HD3 PRO A  65       0.746  -3.226   6.964  1.00 97.91           H  
ATOM   1078  N   CYS A  66       1.863  -6.189   3.218  1.00 98.21           N  
ATOM   1079  H   CYS A  66       2.810  -5.995   2.925  1.00 98.21           H  
ATOM   1080  CA  CYS A  66       0.984  -6.830   2.258  1.00 98.21           C  
ATOM   1081  HA  CYS A  66      -0.054  -6.599   2.499  1.00 98.21           H  
ATOM   1082  C   CYS A  66       1.176  -8.348   2.288  1.00 98.21           C  
ATOM   1083  CB  CYS A  66       1.316  -6.227   0.901  1.00 98.21           C  
ATOM   1084  HB2 CYS A  66       1.220  -5.144   0.984  1.00 98.21           H  
ATOM   1085  HB3 CYS A  66       2.353  -6.461   0.661  1.00 98.21           H  
ATOM   1086  O   CYS A  66       2.307  -8.836   2.356  1.00 98.21           O  
ATOM   1087  SG  CYS A  66       0.279  -6.775  -0.453  1.00 98.21           S  
ATOM   1088  N   SER A  67       0.087  -9.115   2.227  1.00 97.65           N  
ATOM   1089  H   SER A  67      -0.821  -8.680   2.148  1.00 97.65           H  
ATOM   1090  CA  SER A  67       0.155 -10.578   2.297  1.00 97.65           C  
ATOM   1091  HA  SER A  67       1.144 -10.901   1.974  1.00 97.65           H  
ATOM   1092  C   SER A  67      -0.850 -11.244   1.371  1.00 97.65           C  
ATOM   1093  CB  SER A  67      -0.030 -11.050   3.741  1.00 97.65           C  
ATOM   1094  HB2 SER A  67       0.092 -12.132   3.790  1.00 97.65           H  
ATOM   1095  HB3 SER A  67       0.729 -10.583   4.369  1.00 97.65           H  
ATOM   1096  O   SER A  67      -1.953 -10.747   1.170  1.00 97.65           O  
ATOM   1097  OG  SER A  67      -1.308 -10.702   4.226  1.00 97.65           O  
ATOM   1098  HG  SER A  67      -1.540  -9.837   3.879  1.00 97.65           H  
ATOM   1099  N   CYS A  68      -0.468 -12.376   0.791  1.00 96.99           N  
ATOM   1100  H   CYS A  68       0.458 -12.732   0.983  1.00 96.99           H  
ATOM   1101  CA  CYS A  68      -1.380 -13.175  -0.008  1.00 96.99           C  
ATOM   1102  HA  CYS A  68      -1.922 -12.523  -0.693  1.00 96.99           H  
ATOM   1103  C   CYS A  68      -2.392 -13.891   0.894  1.00 96.99           C  
ATOM   1104  CB  CYS A  68      -0.606 -14.185  -0.845  1.00 96.99           C  
ATOM   1105  HB2 CYS A  68       0.058 -14.748  -0.188  1.00 96.99           H  
ATOM   1106  HB3 CYS A  68      -0.013 -13.665  -1.598  1.00 96.99           H  
ATOM   1107  O   CYS A  68      -2.009 -14.708   1.740  1.00 96.99           O  
ATOM   1108  SG  CYS A  68      -1.755 -15.327  -1.644  1.00 96.99           S  
ATOM   1109  N   LYS A  69      -3.677 -13.643   0.644  1.00 95.15           N  
ATOM   1110  H   LYS A  69      -3.893 -13.010  -0.113  1.00 95.15           H  
ATOM   1111  CA  LYS A  69      -4.821 -14.215   1.357  1.00 95.15           C  
ATOM   1112  HA  LYS A  69      -4.489 -15.042   1.984  1.00 95.15           H  
ATOM   1113  C   LYS A  69      -5.843 -14.769   0.366  1.00 95.15           C  
ATOM   1114  CB  LYS A  69      -5.449 -13.139   2.259  1.00 95.15           C  
ATOM   1115  HB2 LYS A  69      -6.328 -13.555   2.750  1.00 95.15           H  
ATOM   1116  HB3 LYS A  69      -5.773 -12.299   1.644  1.00 95.15           H  
ATOM   1117  O   LYS A  69      -5.811 -14.450  -0.821  1.00 95.15           O  
ATOM   1118  CG  LYS A  69      -4.477 -12.632   3.338  1.00 95.15           C  
ATOM   1119  HG2 LYS A  69      -3.607 -12.167   2.873  1.00 95.15           H  
ATOM   1120  HG3 LYS A  69      -4.148 -13.471   3.951  1.00 95.15           H  
ATOM   1121  CD  LYS A  69      -5.171 -11.595   4.222  1.00 95.15           C  
ATOM   1122  HD2 LYS A  69      -5.483 -10.749   3.610  1.00 95.15           H  
ATOM   1123  HD3 LYS A  69      -6.066 -12.040   4.656  1.00 95.15           H  
ATOM   1124  CE  LYS A  69      -4.238 -11.080   5.322  1.00 95.15           C  
ATOM   1125  HE2 LYS A  69      -3.221 -11.412   5.113  1.00 95.15           H  
ATOM   1126  HE3 LYS A  69      -4.253  -9.990   5.298  1.00 95.15           H  
ATOM   1127  NZ  LYS A  69      -4.663 -11.544   6.662  1.00 95.15           N  
ATOM   1128  HZ1 LYS A  69      -5.594 -11.204   6.859  1.00 95.15           H  
ATOM   1129  HZ2 LYS A  69      -4.102 -11.145   7.401  1.00 95.15           H  
ATOM   1130  HZ3 LYS A  69      -4.708 -12.550   6.733  1.00 95.15           H  
ATOM   1131  N   ASN A  70      -6.739 -15.612   0.865  1.00 93.14           N  
ATOM   1132  H   ASN A  70      -6.745 -15.768   1.863  1.00 93.14           H  
ATOM   1133  CA  ASN A  70      -7.939 -16.021   0.146  1.00 93.14           C  
ATOM   1134  HA  ASN A  70      -7.898 -15.676  -0.887  1.00 93.14           H  
ATOM   1135  C   ASN A  70      -9.136 -15.339   0.817  1.00 93.14           C  
ATOM   1136  CB  ASN A  70      -8.026 -17.556   0.125  1.00 93.14           C  
ATOM   1137  HB2 ASN A  70      -8.163 -17.937   1.137  1.00 93.14           H  
ATOM   1138  HB3 ASN A  70      -7.099 -17.958  -0.284  1.00 93.14           H  
ATOM   1139  O   ASN A  70      -9.380 -15.580   1.998  1.00 93.14           O  
ATOM   1140  CG  ASN A  70      -9.190 -18.043  -0.724  1.00 93.14           C  
ATOM   1141  ND2 ASN A  70      -9.003 -19.074  -1.512  1.00 93.14           N  
ATOM   1142 HD21 ASN A  70      -9.824 -19.380  -2.015  1.00 93.14           H  
ATOM   1143 HD22 ASN A  70      -8.135 -19.592  -1.519  1.00 93.14           H  
ATOM   1144  OD1 ASN A  70     -10.275 -17.498  -0.708  1.00 93.14           O  
ATOM   1145  N   ILE A  71      -9.824 -14.470   0.078  1.00 90.07           N  
ATOM   1146  H   ILE A  71      -9.573 -14.361  -0.894  1.00 90.07           H  
ATOM   1147  CA  ILE A  71     -11.001 -13.731   0.539  1.00 90.07           C  
ATOM   1148  HA  ILE A  71     -11.266 -14.046   1.549  1.00 90.07           H  
ATOM   1149  C   ILE A  71     -12.159 -14.077  -0.399  1.00 90.07           C  
ATOM   1150  CB  ILE A  71     -10.714 -12.208   0.559  1.00 90.07           C  
ATOM   1151  HB  ILE A  71     -10.519 -11.889  -0.465  1.00 90.07           H  
ATOM   1152  O   ILE A  71     -12.098 -13.736  -1.578  1.00 90.07           O  
ATOM   1153  CG1 ILE A  71      -9.468 -11.809   1.385  1.00 90.07           C  
ATOM   1154 HG12 ILE A  71      -9.334 -10.730   1.306  1.00 90.07           H  
ATOM   1155 HG13 ILE A  71      -8.582 -12.269   0.947  1.00 90.07           H  
ATOM   1156  CG2 ILE A  71     -11.952 -11.435   1.051  1.00 90.07           C  
ATOM   1157 HG21 ILE A  71     -11.714 -10.375   1.137  1.00 90.07           H  
ATOM   1158 HG22 ILE A  71     -12.772 -11.541   0.340  1.00 90.07           H  
ATOM   1159 HG23 ILE A  71     -12.273 -11.799   2.027  1.00 90.07           H  
ATOM   1160  CD1 ILE A  71      -9.515 -12.171   2.876  1.00 90.07           C  
ATOM   1161 HD11 ILE A  71      -8.612 -11.802   3.363  1.00 90.07           H  
ATOM   1162 HD12 ILE A  71      -9.566 -13.252   3.010  1.00 90.07           H  
ATOM   1163 HD13 ILE A  71     -10.383 -11.714   3.351  1.00 90.07           H  
ATOM   1164  N   LYS A  72     -13.208 -14.743   0.110  1.00 85.89           N  
ATOM   1165  H   LYS A  72     -13.160 -15.011   1.082  1.00 85.89           H  
ATOM   1166  CA  LYS A  72     -14.399 -15.152  -0.671  1.00 85.89           C  
ATOM   1167  HA  LYS A  72     -14.960 -15.887  -0.094  1.00 85.89           H  
ATOM   1168  C   LYS A  72     -14.023 -15.888  -1.975  1.00 85.89           C  
ATOM   1169  CB  LYS A  72     -15.325 -13.933  -0.904  1.00 85.89           C  
ATOM   1170  HB2 LYS A  72     -16.137 -14.230  -1.567  1.00 85.89           H  
ATOM   1171  HB3 LYS A  72     -14.758 -13.150  -1.408  1.00 85.89           H  
ATOM   1172  O   LYS A  72     -14.438 -15.496  -3.061  1.00 85.89           O  
ATOM   1173  CG  LYS A  72     -15.957 -13.360   0.381  1.00 85.89           C  
ATOM   1174  HG2 LYS A  72     -15.186 -13.204   1.136  1.00 85.89           H  
ATOM   1175  HG3 LYS A  72     -16.681 -14.078   0.768  1.00 85.89           H  
ATOM   1176  CD  LYS A  72     -16.658 -12.013   0.117  1.00 85.89           C  
ATOM   1177  HD2 LYS A  72     -15.874 -11.297  -0.130  1.00 85.89           H  
ATOM   1178  HD3 LYS A  72     -17.340 -12.113  -0.727  1.00 85.89           H  
ATOM   1179  CE  LYS A  72     -17.420 -11.476   1.344  1.00 85.89           C  
ATOM   1180  HE2 LYS A  72     -18.219 -12.174   1.592  1.00 85.89           H  
ATOM   1181  HE3 LYS A  72     -16.729 -11.451   2.187  1.00 85.89           H  
ATOM   1182  NZ  LYS A  72     -17.985 -10.108   1.137  1.00 85.89           N  
ATOM   1183  HZ1 LYS A  72     -17.258  -9.440   0.923  1.00 85.89           H  
ATOM   1184  HZ2 LYS A  72     -18.435  -9.755   1.970  1.00 85.89           H  
ATOM   1185  HZ3 LYS A  72     -18.666 -10.091   0.391  1.00 85.89           H  
ATOM   1186  N   ASP A  73     -13.171 -16.909  -1.852  1.00 84.37           N  
ATOM   1187  H   ASP A  73     -12.879 -17.166  -0.920  1.00 84.37           H  
ATOM   1188  CA  ASP A  73     -12.633 -17.742  -2.943  1.00 84.37           C  
ATOM   1189  HA  ASP A  73     -11.989 -18.477  -2.460  1.00 84.37           H  
ATOM   1190  C   ASP A  73     -11.708 -17.024  -3.941  1.00 84.37           C  
ATOM   1191  CB  ASP A  73     -13.747 -18.557  -3.619  1.00 84.37           C  
ATOM   1192  HB2 ASP A  73     -14.437 -17.890  -4.137  1.00 84.37           H  
ATOM   1193  HB3 ASP A  73     -13.305 -19.222  -4.361  1.00 84.37           H  
ATOM   1194  O   ASP A  73     -11.230 -17.624  -4.907  1.00 84.37           O  
ATOM   1195  CG  ASP A  73     -14.500 -19.412  -2.601  1.00 84.37           C  
ATOM   1196  OD1 ASP A  73     -13.808 -20.144  -1.856  1.00 84.37           O  
ATOM   1197  OD2 ASP A  73     -15.746 -19.314  -2.562  1.00 84.37           O  
ATOM   1198  N   LEU A  74     -11.372 -15.757  -3.682  1.00 89.17           N  
ATOM   1199  H   LEU A  74     -11.817 -15.294  -2.902  1.00 89.17           H  
ATOM   1200  CA  LEU A  74     -10.421 -14.991  -4.473  1.00 89.17           C  
ATOM   1201  HA  LEU A  74     -10.297 -15.492  -5.433  1.00 89.17           H  
ATOM   1202  C   LEU A  74      -9.057 -14.937  -3.777  1.00 89.17           C  
ATOM   1203  CB  LEU A  74     -11.020 -13.609  -4.750  1.00 89.17           C  
ATOM   1204  HB2 LEU A  74     -11.133 -13.080  -3.804  1.00 89.17           H  
ATOM   1205  HB3 LEU A  74     -12.012 -13.739  -5.183  1.00 89.17           H  
ATOM   1206  O   LEU A  74      -8.893 -14.331  -2.716  1.00 89.17           O  
ATOM   1207  CG  LEU A  74     -10.174 -12.741  -5.688  1.00 89.17           C  
ATOM   1208  HG  LEU A  74      -9.188 -12.574  -5.254  1.00 89.17           H  
ATOM   1209  CD1 LEU A  74     -10.012 -13.340  -7.088  1.00 89.17           C  
ATOM   1210 HD11 LEU A  74      -9.501 -12.627  -7.735  1.00 89.17           H  
ATOM   1211 HD12 LEU A  74     -10.990 -13.572  -7.509  1.00 89.17           H  
ATOM   1212 HD13 LEU A  74      -9.411 -14.249  -7.042  1.00 89.17           H  
ATOM   1213  CD2 LEU A  74     -10.876 -11.401  -5.835  1.00 89.17           C  
ATOM   1214 HD21 LEU A  74     -10.280 -10.758  -6.484  1.00 89.17           H  
ATOM   1215 HD22 LEU A  74     -10.995 -10.939  -4.855  1.00 89.17           H  
ATOM   1216 HD23 LEU A  74     -11.860 -11.541  -6.283  1.00 89.17           H  
ATOM   1217  N   SER A  75      -8.050 -15.552  -4.402  1.00 92.71           N  
ATOM   1218  H   SER A  75      -8.260 -16.047  -5.257  1.00 92.71           H  
ATOM   1219  CA  SER A  75      -6.661 -15.465  -3.945  1.00 92.71           C  
ATOM   1220  HA  SER A  75      -6.661 -15.446  -2.856  1.00 92.71           H  
ATOM   1221  C   SER A  75      -6.008 -14.184  -4.462  1.00 92.71           C  
ATOM   1222  CB  SER A  75      -5.859 -16.697  -4.371  1.00 92.71           C  
ATOM   1223  HB2 SER A  75      -6.398 -17.597  -4.073  1.00 92.71           H  
ATOM   1224  HB3 SER A  75      -5.740 -16.703  -5.455  1.00 92.71           H  
ATOM   1225  O   SER A  75      -5.721 -14.064  -5.653  1.00 92.71           O  
ATOM   1226  OG  SER A  75      -4.585 -16.698  -3.747  1.00 92.71           O  
ATOM   1227  HG  SER A  75      -4.212 -15.817  -3.825  1.00 92.71           H  
ATOM   1228  N   GLY A  76      -5.697 -13.264  -3.555  1.00 95.94           N  
ATOM   1229  H   GLY A  76      -5.907 -13.449  -2.584  1.00 95.94           H  
ATOM   1230  CA  GLY A  76      -5.053 -11.995  -3.878  1.00 95.94           C  
ATOM   1231  HA2 GLY A  76      -4.421 -12.116  -4.758  1.00 95.94           H  
ATOM   1232  HA3 GLY A  76      -5.812 -11.247  -4.107  1.00 95.94           H  
ATOM   1233  C   GLY A  76      -4.191 -11.477  -2.736  1.00 95.94           C  
ATOM   1234  O   GLY A  76      -4.220 -11.988  -1.616  1.00 95.94           O  
ATOM   1235  N   TYR A  77      -3.387 -10.468  -3.026  1.00 97.80           N  
ATOM   1236  H   TYR A  77      -3.375 -10.115  -3.972  1.00 97.80           H  
ATOM   1237  CA  TYR A  77      -2.653  -9.734  -2.013  1.00 97.80           C  
ATOM   1238  HA  TYR A  77      -2.302 -10.422  -1.244  1.00 97.80           H  
ATOM   1239  C   TYR A  77      -3.551  -8.693  -1.352  1.00 97.80           C  
ATOM   1240  CB  TYR A  77      -1.438  -9.087  -2.650  1.00 97.80           C  
ATOM   1241  HB2 TYR A  77      -1.073  -8.305  -1.984  1.00 97.80           H  
ATOM   1242  HB3 TYR A  77      -1.750  -8.601  -3.574  1.00 97.80           H  
ATOM   1243  O   TYR A  77      -4.115  -7.825  -2.018  1.00 97.80           O  
ATOM   1244  CG  TYR A  77      -0.303 -10.032  -2.946  1.00 97.80           C  
ATOM   1245  CD1 TYR A  77       0.531 -10.520  -1.920  1.00 97.80           C  
ATOM   1246  HD1 TYR A  77       0.357 -10.212  -0.900  1.00 97.80           H  
ATOM   1247  CD2 TYR A  77      -0.064 -10.381  -4.280  1.00 97.80           C  
ATOM   1248  HD2 TYR A  77      -0.732 -10.041  -5.058  1.00 97.80           H  
ATOM   1249  CE1 TYR A  77       1.603 -11.379  -2.239  1.00 97.80           C  
ATOM   1250  HE1 TYR A  77       2.254 -11.758  -1.464  1.00 97.80           H  
ATOM   1251  CE2 TYR A  77       1.053 -11.151  -4.611  1.00 97.80           C  
ATOM   1252  HE2 TYR A  77       1.274 -11.371  -5.645  1.00 97.80           H  
ATOM   1253  OH  TYR A  77       2.886 -12.461  -3.983  1.00 97.80           O  
ATOM   1254  HH  TYR A  77       3.353 -12.875  -3.253  1.00 97.80           H  
ATOM   1255  CZ  TYR A  77       1.866 -11.670  -3.595  1.00 97.80           C  
ATOM   1256  N   PHE A  78      -3.643  -8.766  -0.029  1.00 97.80           N  
ATOM   1257  H   PHE A  78      -3.140  -9.494   0.457  1.00 97.80           H  
ATOM   1258  CA  PHE A  78      -4.430  -7.846   0.775  1.00 97.80           C  
ATOM   1259  HA  PHE A  78      -4.676  -6.970   0.173  1.00 97.80           H  
ATOM   1260  C   PHE A  78      -3.641  -7.362   1.986  1.00 97.80           C  
ATOM   1261  CB  PHE A  78      -5.749  -8.497   1.200  1.00 97.80           C  
ATOM   1262  HB2 PHE A  78      -6.269  -7.824   1.883  1.00 97.80           H  
ATOM   1263  HB3 PHE A  78      -5.531  -9.413   1.750  1.00 97.80           H  
ATOM   1264  O   PHE A  78      -2.840  -8.090   2.590  1.00 97.80           O  
ATOM   1265  CG  PHE A  78      -6.683  -8.820   0.051  1.00 97.80           C  
ATOM   1266  CD1 PHE A  78      -7.603  -7.859  -0.404  1.00 97.80           C  
ATOM   1267  HD1 PHE A  78      -7.638  -6.880   0.051  1.00 97.80           H  
ATOM   1268  CD2 PHE A  78      -6.652 -10.094  -0.546  1.00 97.80           C  
ATOM   1269  HD2 PHE A  78      -5.951 -10.836  -0.194  1.00 97.80           H  
ATOM   1270  CE1 PHE A  78      -8.507  -8.185  -1.430  1.00 97.80           C  
ATOM   1271  HE1 PHE A  78      -9.245  -7.465  -1.750  1.00 97.80           H  
ATOM   1272  CE2 PHE A  78      -7.548 -10.415  -1.581  1.00 97.80           C  
ATOM   1273  HE2 PHE A  78      -7.545 -11.404  -2.014  1.00 97.80           H  
ATOM   1274  CZ  PHE A  78      -8.485  -9.463  -2.011  1.00 97.80           C  
ATOM   1275  HZ  PHE A  78      -9.210  -9.725  -2.768  1.00 97.80           H  
ATOM   1276  N   TYR A  79      -3.912  -6.115   2.340  1.00 97.95           N  
ATOM   1277  H   TYR A  79      -4.544  -5.588   1.754  1.00 97.95           H  
ATOM   1278  CA  TYR A  79      -3.702  -5.591   3.671  1.00 97.95           C  
ATOM   1279  HA  TYR A  79      -2.981  -6.216   4.198  1.00 97.95           H  
ATOM   1280  C   TYR A  79      -5.030  -5.643   4.424  1.00 97.95           C  
ATOM   1281  CB  TYR A  79      -3.146  -4.171   3.577  1.00 97.95           C  
ATOM   1282  HB2 TYR A  79      -2.193  -4.197   3.049  1.00 97.95           H  
ATOM   1283  HB3 TYR A  79      -3.836  -3.552   3.003  1.00 97.95           H  
ATOM   1284  O   TYR A  79      -6.078  -5.360   3.848  1.00 97.95           O  
ATOM   1285  CG  TYR A  79      -2.929  -3.559   4.938  1.00 97.95           C  
ATOM   1286  CD1 TYR A  79      -3.589  -2.373   5.311  1.00 97.95           C  
ATOM   1287  HD1 TYR A  79      -4.257  -1.877   4.622  1.00 97.95           H  
ATOM   1288  CD2 TYR A  79      -2.095  -4.226   5.855  1.00 97.95           C  
ATOM   1289  HD2 TYR A  79      -1.608  -5.150   5.580  1.00 97.95           H  
ATOM   1290  CE1 TYR A  79      -3.371  -1.831   6.593  1.00 97.95           C  
ATOM   1291  HE1 TYR A  79      -3.854  -0.917   6.908  1.00 97.95           H  
ATOM   1292  CE2 TYR A  79      -1.905  -3.708   7.141  1.00 97.95           C  
ATOM   1293  HE2 TYR A  79      -1.289  -4.230   7.857  1.00 97.95           H  
ATOM   1294  OH  TYR A  79      -2.264  -1.994   8.721  1.00 97.95           O  
ATOM   1295  HH  TYR A  79      -1.866  -2.618   9.332  1.00 97.95           H  
ATOM   1296  CZ  TYR A  79      -2.526  -2.502   7.501  1.00 97.95           C  
ATOM   1297  N   GLU A  80      -4.989  -6.030   5.694  1.00 96.70           N  
ATOM   1298  H   GLU A  80      -4.094  -6.106   6.155  1.00 96.70           H  
ATOM   1299  CA  GLU A  80      -6.165  -6.046   6.558  1.00 96.70           C  
ATOM   1300  HA  GLU A  80      -7.050  -5.762   5.990  1.00 96.70           H  
ATOM   1301  C   GLU A  80      -5.994  -5.031   7.669  1.00 96.70           C  
ATOM   1302  CB  GLU A  80      -6.414  -7.436   7.145  1.00 96.70           C  
ATOM   1303  HB2 GLU A  80      -5.471  -7.859   7.491  1.00 96.70           H  
ATOM   1304  HB3 GLU A  80      -7.101  -7.356   7.987  1.00 96.70           H  
ATOM   1305  O   GLU A  80      -4.941  -4.960   8.303  1.00 96.70           O  
ATOM   1306  CG  GLU A  80      -7.048  -8.336   6.087  1.00 96.70           C  
ATOM   1307  HG2 GLU A  80      -8.002  -7.895   5.799  1.00 96.70           H  
ATOM   1308  HG3 GLU A  80      -6.406  -8.365   5.207  1.00 96.70           H  
ATOM   1309  CD  GLU A  80      -7.265  -9.768   6.572  1.00 96.70           C  
ATOM   1310  OE1 GLU A  80      -7.763 -10.561   5.750  1.00 96.70           O  
ATOM   1311  OE2 GLU A  80      -6.720 -10.168   7.626  1.00 96.70           O  
ATOM   1312  N   THR A  81      -7.054  -4.277   7.908  1.00 97.17           N  
ATOM   1313  H   THR A  81      -7.883  -4.404   7.344  1.00 97.17           H  
ATOM   1314  CA  THR A  81      -7.148  -3.351   9.027  1.00 97.17           C  
ATOM   1315  HA  THR A  81      -6.400  -3.619   9.773  1.00 97.17           H  
ATOM   1316  C   THR A  81      -8.509  -3.482   9.697  1.00 97.17           C  
ATOM   1317  CB  THR A  81      -6.830  -1.932   8.558  1.00 97.17           C  
ATOM   1318  HB  THR A  81      -5.889  -1.955   8.008  1.00 97.17           H  
ATOM   1319  O   THR A  81      -9.432  -4.083   9.140  1.00 97.17           O  
ATOM   1320  CG2 THR A  81      -7.892  -1.316   7.653  1.00 97.17           C  
ATOM   1321 HG21 THR A  81      -7.551  -0.334   7.325  1.00 97.17           H  
ATOM   1322 HG22 THR A  81      -8.035  -1.943   6.773  1.00 97.17           H  
ATOM   1323 HG23 THR A  81      -8.832  -1.209   8.193  1.00 97.17           H  
ATOM   1324  OG1 THR A  81      -6.643  -1.121   9.682  1.00 97.17           O  
ATOM   1325  HG1 THR A  81      -5.701  -0.936   9.715  1.00 97.17           H  
ATOM   1326  N   THR A  82      -8.626  -2.948  10.906  1.00 95.86           N  
ATOM   1327  H   THR A  82      -7.866  -2.379  11.250  1.00 95.86           H  
ATOM   1328  CA  THR A  82      -9.869  -2.950  11.672  1.00 95.86           C  
ATOM   1329  HA  THR A  82     -10.619  -3.563  11.171  1.00 95.86           H  
ATOM   1330  C   THR A  82     -10.386  -1.529  11.757  1.00 95.86           C  
ATOM   1331  CB  THR A  82      -9.655  -3.536  13.069  1.00 95.86           C  
ATOM   1332  HB  THR A  82      -8.926  -2.935  13.613  1.00 95.86           H  
ATOM   1333  O   THR A  82      -9.678  -0.637  12.218  1.00 95.86           O  
ATOM   1334  CG2 THR A  82     -10.956  -3.607  13.860  1.00 95.86           C  
ATOM   1335 HG21 THR A  82     -11.692  -4.165  13.280  1.00 95.86           H  
ATOM   1336 HG22 THR A  82     -11.332  -2.604  14.058  1.00 95.86           H  
ATOM   1337 HG23 THR A  82     -10.783  -4.109  14.812  1.00 95.86           H  
ATOM   1338  OG1 THR A  82      -9.185  -4.862  12.969  1.00 95.86           O  
ATOM   1339  HG1 THR A  82      -8.743  -5.072  13.796  1.00 95.86           H  
ATOM   1340  N   TYR A  83     -11.632  -1.330  11.346  1.00 95.45           N  
ATOM   1341  H   TYR A  83     -12.163  -2.109  10.984  1.00 95.45           H  
ATOM   1342  CA  TYR A  83     -12.280  -0.028  11.349  1.00 95.45           C  
ATOM   1343  HA  TYR A  83     -11.579   0.735  11.688  1.00 95.45           H  
ATOM   1344  C   TYR A  83     -13.481  -0.030  12.287  1.00 95.45           C  
ATOM   1345  CB  TYR A  83     -12.690   0.316   9.923  1.00 95.45           C  
ATOM   1346  HB2 TYR A  83     -11.826   0.204   9.268  1.00 95.45           H  
ATOM   1347  HB3 TYR A  83     -13.450  -0.388   9.582  1.00 95.45           H  
ATOM   1348  O   TYR A  83     -14.289  -0.954  12.240  1.00 95.45           O  
ATOM   1349  CG  TYR A  83     -13.222   1.722   9.821  1.00 95.45           C  
ATOM   1350  CD1 TYR A  83     -14.609   1.929   9.852  1.00 95.45           C  
ATOM   1351  HD1 TYR A  83     -15.294   1.095   9.888  1.00 95.45           H  
ATOM   1352  CD2 TYR A  83     -12.338   2.818   9.789  1.00 95.45           C  
ATOM   1353  HD2 TYR A  83     -11.272   2.647   9.760  1.00 95.45           H  
ATOM   1354  CE1 TYR A  83     -15.108   3.237   9.874  1.00 95.45           C  
ATOM   1355  HE1 TYR A  83     -16.174   3.409   9.914  1.00 95.45           H  
ATOM   1356  CE2 TYR A  83     -12.846   4.131   9.792  1.00 95.45           C  
ATOM   1357  HE2 TYR A  83     -12.181   4.982   9.765  1.00 95.45           H  
ATOM   1358  OH  TYR A  83     -14.728   5.604   9.919  1.00 95.45           O  
ATOM   1359  HH  TYR A  83     -14.198   6.253   9.450  1.00 95.45           H  
ATOM   1360  CZ  TYR A  83     -14.237   4.343   9.851  1.00 95.45           C  
ATOM   1361  N   LYS A  84     -13.615   0.999  13.125  1.00 95.58           N  
ATOM   1362  H   LYS A  84     -12.973   1.773  13.035  1.00 95.58           H  
ATOM   1363  CA  LYS A  84     -14.778   1.161  14.003  1.00 95.58           C  
ATOM   1364  HA  LYS A  84     -15.222   0.184  14.194  1.00 95.58           H  
ATOM   1365  C   LYS A  84     -15.824   2.025  13.309  1.00 95.58           C  
ATOM   1366  CB  LYS A  84     -14.342   1.745  15.350  1.00 95.58           C  
ATOM   1367  HB2 LYS A  84     -13.969   2.760  15.210  1.00 95.58           H  
ATOM   1368  HB3 LYS A  84     -13.543   1.131  15.764  1.00 95.58           H  
ATOM   1369  O   LYS A  84     -15.586   3.212  13.113  1.00 95.58           O  
ATOM   1370  CG  LYS A  84     -15.530   1.752  16.318  1.00 95.58           C  
ATOM   1371  HG2 LYS A  84     -16.327   2.381  15.921  1.00 95.58           H  
ATOM   1372  HG3 LYS A  84     -15.907   0.736  16.431  1.00 95.58           H  
ATOM   1373  CD  LYS A  84     -15.114   2.289  17.686  1.00 95.58           C  
ATOM   1374  HD2 LYS A  84     -14.749   3.310  17.575  1.00 95.58           H  
ATOM   1375  HD3 LYS A  84     -14.328   1.656  18.097  1.00 95.58           H  
ATOM   1376  CE  LYS A  84     -16.344   2.261  18.591  1.00 95.58           C  
ATOM   1377  HE2 LYS A  84     -16.702   1.233  18.654  1.00 95.58           H  
ATOM   1378  HE3 LYS A  84     -17.131   2.852  18.123  1.00 95.58           H  
ATOM   1379  NZ  LYS A  84     -16.038   2.788  19.938  1.00 95.58           N  
ATOM   1380  HZ1 LYS A  84     -16.876   2.761  20.502  1.00 95.58           H  
ATOM   1381  HZ2 LYS A  84     -15.323   2.222  20.372  1.00 95.58           H  
ATOM   1382  HZ3 LYS A  84     -15.724   3.745  19.864  1.00 95.58           H  
ATOM   1383  N   VAL A  85     -16.974   1.436  12.990  1.00 95.10           N  
ATOM   1384  H   VAL A  85     -17.101   0.468  13.247  1.00 95.10           H  
ATOM   1385  CA  VAL A  85     -18.051   2.098  12.242  1.00 95.10           C  
ATOM   1386  HA  VAL A  85     -17.642   2.507  11.318  1.00 95.10           H  
ATOM   1387  C   VAL A  85     -18.635   3.255  13.051  1.00 95.10           C  
ATOM   1388  CB  VAL A  85     -19.148   1.086  11.869  1.00 95.10           C  
ATOM   1389  HB  VAL A  85     -19.563   0.679  12.791  1.00 95.10           H  
ATOM   1390  O   VAL A  85     -19.052   3.073  14.201  1.00 95.10           O  
ATOM   1391  CG1 VAL A  85     -20.284   1.734  11.070  1.00 95.10           C  
ATOM   1392 HG11 VAL A  85     -21.060   0.994  10.871  1.00 95.10           H  
ATOM   1393 HG12 VAL A  85     -19.908   2.136  10.129  1.00 95.10           H  
ATOM   1394 HG13 VAL A  85     -20.749   2.537  11.641  1.00 95.10           H  
ATOM   1395  CG2 VAL A  85     -18.589  -0.072  11.031  1.00 95.10           C  
ATOM   1396 HG21 VAL A  85     -17.846  -0.631  11.600  1.00 95.10           H  
ATOM   1397 HG22 VAL A  85     -18.137   0.312  10.116  1.00 95.10           H  
ATOM   1398 HG23 VAL A  85     -19.397  -0.758  10.775  1.00 95.10           H  
ATOM   1399  N   SER A  86     -18.704   4.443  12.453  1.00 94.12           N  
ATOM   1400  H   SER A  86     -18.373   4.534  11.503  1.00 94.12           H  
ATOM   1401  CA  SER A  86     -19.342   5.603  13.079  1.00 94.12           C  
ATOM   1402  HA  SER A  86     -19.085   5.594  14.138  1.00 94.12           H  
ATOM   1403  C   SER A  86     -20.872   5.551  12.938  1.00 94.12           C  
ATOM   1404  CB  SER A  86     -18.783   6.899  12.490  1.00 94.12           C  
ATOM   1405  HB2 SER A  86     -19.310   7.752  12.917  1.00 94.12           H  
ATOM   1406  HB3 SER A  86     -18.916   6.905  11.409  1.00 94.12           H  
ATOM   1407  O   SER A  86     -21.395   4.967  11.988  1.00 94.12           O  
ATOM   1408  OG  SER A  86     -17.408   6.999  12.804  1.00 94.12           O  
ATOM   1409  HG  SER A  86     -16.949   6.440  12.172  1.00 94.12           H  
ATOM   1410  N   PRO A  87     -21.645   6.166  13.854  1.00 94.06           N  
ATOM   1411  CA  PRO A  87     -23.091   6.280  13.678  1.00 94.06           C  
ATOM   1412  HA  PRO A  87     -23.523   5.280  13.715  1.00 94.06           H  
ATOM   1413  C   PRO A  87     -23.457   6.944  12.339  1.00 94.06           C  
ATOM   1414  CB  PRO A  87     -23.589   7.092  14.879  1.00 94.06           C  
ATOM   1415  HB2 PRO A  87     -23.602   8.155  14.639  1.00 94.06           H  
ATOM   1416  HB3 PRO A  87     -24.577   6.764  15.204  1.00 94.06           H  
ATOM   1417  O   PRO A  87     -22.948   8.019  12.027  1.00 94.06           O  
ATOM   1418  CG  PRO A  87     -22.525   6.832  15.947  1.00 94.06           C  
ATOM   1419  HG2 PRO A  87     -22.723   5.879  16.438  1.00 94.06           H  
ATOM   1420  HG3 PRO A  87     -22.477   7.639  16.677  1.00 94.06           H  
ATOM   1421  CD  PRO A  87     -21.237   6.727  15.133  1.00 94.06           C  
ATOM   1422  HD2 PRO A  87     -20.809   7.717  14.977  1.00 94.06           H  
ATOM   1423  HD3 PRO A  87     -20.527   6.080  15.650  1.00 94.06           H  
ATOM   1424  N   ASN A  88     -24.386   6.329  11.598  1.00 91.09           N  
ATOM   1425  H   ASN A  88     -24.727   5.439  11.930  1.00 91.09           H  
ATOM   1426  CA  ASN A  88     -24.875   6.755  10.274  1.00 91.09           C  
ATOM   1427  HA  ASN A  88     -25.674   6.062  10.009  1.00 91.09           H  
ATOM   1428  C   ASN A  88     -23.871   6.647   9.112  1.00 91.09           C  
ATOM   1429  CB  ASN A  88     -25.515   8.154  10.338  1.00 91.09           C  
ATOM   1430  HB2 ASN A  88     -26.085   8.327   9.425  1.00 91.09           H  
ATOM   1431  HB3 ASN A  88     -24.725   8.904  10.375  1.00 91.09           H  
ATOM   1432  O   ASN A  88     -24.142   7.174   8.036  1.00 91.09           O  
ATOM   1433  CG  ASN A  88     -26.450   8.340  11.510  1.00 91.09           C  
ATOM   1434  ND2 ASN A  88     -26.225   9.349  12.318  1.00 91.09           N  
ATOM   1435 HD21 ASN A  88     -25.398   9.910  12.173  1.00 91.09           H  
ATOM   1436 HD22 ASN A  88     -26.857   9.449  13.099  1.00 91.09           H  
ATOM   1437  OD1 ASN A  88     -27.380   7.585  11.734  1.00 91.09           O  
ATOM   1438  N   GLU A  89     -22.735   5.980   9.306  1.00 91.37           N  
ATOM   1439  H   GLU A  89     -22.540   5.559  10.204  1.00 91.37           H  
ATOM   1440  CA  GLU A  89     -21.761   5.752   8.242  1.00 91.37           C  
ATOM   1441  HA  GLU A  89     -21.686   6.652   7.633  1.00 91.37           H  
ATOM   1442  C   GLU A  89     -22.187   4.595   7.330  1.00 91.37           C  
ATOM   1443  CB  GLU A  89     -20.405   5.505   8.894  1.00 91.37           C  
ATOM   1444  HB2 GLU A  89     -20.425   4.549   9.417  1.00 91.37           H  
ATOM   1445  HB3 GLU A  89     -20.229   6.300   9.619  1.00 91.37           H  
ATOM   1446  O   GLU A  89     -22.633   3.546   7.801  1.00 91.37           O  
ATOM   1447  CG  GLU A  89     -19.260   5.520   7.883  1.00 91.37           C  
ATOM   1448  HG2 GLU A  89     -19.360   4.651   7.232  1.00 91.37           H  
ATOM   1449  HG3 GLU A  89     -19.340   6.421   7.275  1.00 91.37           H  
ATOM   1450  CD  GLU A  89     -17.909   5.504   8.600  1.00 91.37           C  
ATOM   1451  OE1 GLU A  89     -16.958   6.098   8.044  1.00 91.37           O  
ATOM   1452  OE2 GLU A  89     -17.854   4.934   9.719  1.00 91.37           O  
ATOM   1453  N   THR A  90     -22.053   4.778   6.016  1.00 92.67           N  
ATOM   1454  H   THR A  90     -21.718   5.668   5.675  1.00 92.67           H  
ATOM   1455  CA  THR A  90     -22.394   3.750   5.025  1.00 92.67           C  
ATOM   1456  HA  THR A  90     -23.036   3.007   5.499  1.00 92.67           H  
ATOM   1457  C   THR A  90     -21.154   3.010   4.521  1.00 92.67           C  
ATOM   1458  CB  THR A  90     -23.192   4.337   3.853  1.00 92.67           C  
ATOM   1459  HB  THR A  90     -23.547   3.506   3.242  1.00 92.67           H  
ATOM   1460  O   THR A  90     -20.030   3.511   4.588  1.00 92.67           O  
ATOM   1461  CG2 THR A  90     -24.409   5.153   4.291  1.00 92.67           C  
ATOM   1462 HG21 THR A  90     -24.984   5.444   3.411  1.00 92.67           H  
ATOM   1463 HG22 THR A  90     -24.093   6.052   4.820  1.00 92.67           H  
ATOM   1464 HG23 THR A  90     -25.037   4.553   4.949  1.00 92.67           H  
ATOM   1465  OG1 THR A  90     -22.379   5.150   3.045  1.00 92.67           O  
ATOM   1466  HG1 THR A  90     -22.214   5.961   3.531  1.00 92.67           H  
ATOM   1467  N   SER A  91     -21.343   1.825   3.932  1.00 91.54           N  
ATOM   1468  H   SER A  91     -22.271   1.430   3.887  1.00 91.54           H  
ATOM   1469  CA  SER A  91     -20.253   1.088   3.270  1.00 91.54           C  
ATOM   1470  HA  SER A  91     -19.464   0.889   3.995  1.00 91.54           H  
ATOM   1471  C   SER A  91     -19.617   1.897   2.135  1.00 91.54           C  
ATOM   1472  CB  SER A  91     -20.778  -0.254   2.745  1.00 91.54           C  
ATOM   1473  HB2 SER A  91     -19.972  -0.794   2.248  1.00 91.54           H  
ATOM   1474  HB3 SER A  91     -21.136  -0.852   3.583  1.00 91.54           H  
ATOM   1475  O   SER A  91     -18.413   1.793   1.899  1.00 91.54           O  
ATOM   1476  OG  SER A  91     -21.841  -0.034   1.834  1.00 91.54           O  
ATOM   1477  HG  SER A  91     -22.187  -0.883   1.551  1.00 91.54           H  
ATOM   1478  N   VAL A  92     -20.405   2.756   1.477  1.00 90.96           N  
ATOM   1479  H   VAL A  92     -21.377   2.785   1.751  1.00 90.96           H  
ATOM   1480  CA  VAL A  92     -19.953   3.688   0.437  1.00 90.96           C  
ATOM   1481  HA  VAL A  92     -19.373   3.130  -0.298  1.00 90.96           H  
ATOM   1482  C   VAL A  92     -19.033   4.763   1.018  1.00 90.96           C  
ATOM   1483  CB  VAL A  92     -21.164   4.325  -0.277  1.00 90.96           C  
ATOM   1484  HB  VAL A  92     -21.774   4.861   0.449  1.00 90.96           H  
ATOM   1485  O   VAL A  92     -18.005   5.060   0.405  1.00 90.96           O  
ATOM   1486  CG1 VAL A  92     -20.744   5.311  -1.373  1.00 90.96           C  
ATOM   1487 HG11 VAL A  92     -20.139   4.794  -2.119  1.00 90.96           H  
ATOM   1488 HG12 VAL A  92     -20.186   6.140  -0.937  1.00 90.96           H  
ATOM   1489 HG13 VAL A  92     -21.633   5.722  -1.852  1.00 90.96           H  
ATOM   1490  CG2 VAL A  92     -22.034   3.250  -0.948  1.00 90.96           C  
ATOM   1491 HG21 VAL A  92     -22.871   3.720  -1.464  1.00 90.96           H  
ATOM   1492 HG22 VAL A  92     -21.443   2.676  -1.662  1.00 90.96           H  
ATOM   1493 HG23 VAL A  92     -22.442   2.572  -0.198  1.00 90.96           H  
ATOM   1494  N   ASP A  93     -19.356   5.308   2.194  1.00 92.29           N  
ATOM   1495  H   ASP A  93     -20.213   5.025   2.646  1.00 92.29           H  
ATOM   1496  CA  ASP A  93     -18.519   6.302   2.879  1.00 92.29           C  
ATOM   1497  HA  ASP A  93     -18.307   7.120   2.191  1.00 92.29           H  
ATOM   1498  C   ASP A  93     -17.184   5.688   3.305  1.00 92.29           C  
ATOM   1499  CB  ASP A  93     -19.239   6.889   4.102  1.00 92.29           C  
ATOM   1500  HB2 ASP A  93     -19.441   6.093   4.818  1.00 92.29           H  
ATOM   1501  HB3 ASP A  93     -18.582   7.614   4.582  1.00 92.29           H  
ATOM   1502  O   ASP A  93     -16.124   6.224   2.975  1.00 92.29           O  
ATOM   1503  CG  ASP A  93     -20.545   7.587   3.734  1.00 92.29           C  
ATOM   1504  OD1 ASP A  93     -20.541   8.371   2.758  1.00 92.29           O  
ATOM   1505  OD2 ASP A  93     -21.562   7.270   4.396  1.00 92.29           O  
ATOM   1506  N   ILE A  94     -17.216   4.509   3.936  1.00 93.90           N  
ATOM   1507  H   ILE A  94     -18.119   4.145   4.206  1.00 93.90           H  
ATOM   1508  CA  ILE A  94     -16.003   3.779   4.333  1.00 93.90           C  
ATOM   1509  HA  ILE A  94     -15.422   4.416   5.001  1.00 93.90           H  
ATOM   1510  C   ILE A  94     -15.137   3.484   3.105  1.00 93.90           C  
ATOM   1511  CB  ILE A  94     -16.365   2.486   5.102  1.00 93.90           C  
ATOM   1512  HB  ILE A  94     -17.055   1.898   4.498  1.00 93.90           H  
ATOM   1513  O   ILE A  94     -13.937   3.764   3.085  1.00 93.90           O  
ATOM   1514  CG1 ILE A  94     -17.057   2.850   6.429  1.00 93.90           C  
ATOM   1515 HG12 ILE A  94     -17.955   3.422   6.193  1.00 93.90           H  
ATOM   1516 HG13 ILE A  94     -16.399   3.481   7.027  1.00 93.90           H  
ATOM   1517  CG2 ILE A  94     -15.113   1.632   5.372  1.00 93.90           C  
ATOM   1518 HG21 ILE A  94     -14.397   2.218   5.948  1.00 93.90           H  
ATOM   1519 HG22 ILE A  94     -15.377   0.735   5.933  1.00 93.90           H  
ATOM   1520 HG23 ILE A  94     -14.666   1.299   4.435  1.00 93.90           H  
ATOM   1521  CD1 ILE A  94     -17.497   1.653   7.278  1.00 93.90           C  
ATOM   1522 HD11 ILE A  94     -18.168   2.000   8.063  1.00 93.90           H  
ATOM   1523 HD12 ILE A  94     -18.012   0.924   6.652  1.00 93.90           H  
ATOM   1524 HD13 ILE A  94     -16.634   1.182   7.748  1.00 93.90           H  
ATOM   1525  N   MET A  95     -15.736   2.948   2.042  1.00 93.06           N  
ATOM   1526  H   MET A  95     -16.723   2.742   2.091  1.00 93.06           H  
ATOM   1527  CA  MET A  95     -14.997   2.602   0.834  1.00 93.06           C  
ATOM   1528  HA  MET A  95     -14.185   1.931   1.115  1.00 93.06           H  
ATOM   1529  C   MET A  95     -14.357   3.835   0.192  1.00 93.06           C  
ATOM   1530  CB  MET A  95     -15.927   1.858  -0.131  1.00 93.06           C  
ATOM   1531  HB2 MET A  95     -16.755   2.514  -0.399  1.00 93.06           H  
ATOM   1532  HB3 MET A  95     -16.329   0.980   0.374  1.00 93.06           H  
ATOM   1533  O   MET A  95     -13.156   3.814  -0.074  1.00 93.06           O  
ATOM   1534  CG  MET A  95     -15.210   1.392  -1.403  1.00 93.06           C  
ATOM   1535  HG2 MET A  95     -14.832   2.260  -1.944  1.00 93.06           H  
ATOM   1536  HG3 MET A  95     -14.361   0.769  -1.120  1.00 93.06           H  
ATOM   1537  SD  MET A  95     -16.256   0.433  -2.534  1.00 93.06           S  
ATOM   1538  CE  MET A  95     -17.448   1.710  -3.025  1.00 93.06           C  
ATOM   1539  HE1 MET A  95     -18.047   2.011  -2.165  1.00 93.06           H  
ATOM   1540  HE2 MET A  95     -16.914   2.574  -3.419  1.00 93.06           H  
ATOM   1541  HE3 MET A  95     -18.108   1.310  -3.794  1.00 93.06           H  
ATOM   1542  N   ASN A  96     -15.118   4.908  -0.038  1.00 92.16           N  
ATOM   1543  H   ASN A  96     -16.081   4.886   0.268  1.00 92.16           H  
ATOM   1544  CA  ASN A  96     -14.668   6.044  -0.844  1.00 92.16           C  
ATOM   1545  HA  ASN A  96     -13.964   5.689  -1.597  1.00 92.16           H  
ATOM   1546  C   ASN A  96     -13.926   7.118  -0.040  1.00 92.16           C  
ATOM   1547  CB  ASN A  96     -15.875   6.634  -1.588  1.00 92.16           C  
ATOM   1548  HB2 ASN A  96     -15.570   7.547  -2.099  1.00 92.16           H  
ATOM   1549  HB3 ASN A  96     -16.653   6.895  -0.870  1.00 92.16           H  
ATOM   1550  O   ASN A  96     -12.901   7.615  -0.505  1.00 92.16           O  
ATOM   1551  CG  ASN A  96     -16.432   5.691  -2.638  1.00 92.16           C  
ATOM   1552  ND2 ASN A  96     -17.722   5.717  -2.860  1.00 92.16           N  
ATOM   1553 HD21 ASN A  96     -18.320   6.219  -2.219  1.00 92.16           H  
ATOM   1554 HD22 ASN A  96     -18.076   5.056  -3.537  1.00 92.16           H  
ATOM   1555  OD1 ASN A  96     -15.724   4.943  -3.292  1.00 92.16           O  
ATOM   1556  N   LEU A  97     -14.419   7.477   1.147  1.00 92.54           N  
ATOM   1557  H   LEU A  97     -15.211   6.975   1.520  1.00 92.54           H  
ATOM   1558  CA  LEU A  97     -13.904   8.602   1.937  1.00 92.54           C  
ATOM   1559  HA  LEU A  97     -13.445   9.328   1.267  1.00 92.54           H  
ATOM   1560  C   LEU A  97     -12.810   8.180   2.922  1.00 92.54           C  
ATOM   1561  CB  LEU A  97     -15.060   9.300   2.678  1.00 92.54           C  
ATOM   1562  HB2 LEU A  97     -15.457   8.622   3.434  1.00 92.54           H  
ATOM   1563  HB3 LEU A  97     -14.652  10.161   3.207  1.00 92.54           H  
ATOM   1564  O   LEU A  97     -11.897   8.963   3.183  1.00 92.54           O  
ATOM   1565  CG  LEU A  97     -16.221   9.778   1.787  1.00 92.54           C  
ATOM   1566  HG  LEU A  97     -16.666   8.927   1.272  1.00 92.54           H  
ATOM   1567  CD1 LEU A  97     -17.299  10.430   2.650  1.00 92.54           C  
ATOM   1568 HD11 LEU A  97     -16.901  11.303   3.167  1.00 92.54           H  
ATOM   1569 HD12 LEU A  97     -17.657   9.711   3.387  1.00 92.54           H  
ATOM   1570 HD13 LEU A  97     -18.148  10.718   2.031  1.00 92.54           H  
ATOM   1571  CD2 LEU A  97     -15.755  10.798   0.741  1.00 92.54           C  
ATOM   1572 HD21 LEU A  97     -15.255  11.632   1.233  1.00 92.54           H  
ATOM   1573 HD22 LEU A  97     -16.617  11.165   0.184  1.00 92.54           H  
ATOM   1574 HD23 LEU A  97     -15.065  10.324   0.043  1.00 92.54           H  
ATOM   1575  N   ILE A  98     -12.870   6.949   3.441  1.00 95.67           N  
ATOM   1576  H   ILE A  98     -13.690   6.392   3.246  1.00 95.67           H  
ATOM   1577  CA  ILE A  98     -11.879   6.439   4.401  1.00 95.67           C  
ATOM   1578  HA  ILE A  98     -11.406   7.282   4.905  1.00 95.67           H  
ATOM   1579  C   ILE A  98     -10.756   5.691   3.678  1.00 95.67           C  
ATOM   1580  CB  ILE A  98     -12.561   5.585   5.493  1.00 95.67           C  
ATOM   1581  HB  ILE A  98     -12.967   4.682   5.037  1.00 95.67           H  
ATOM   1582  O   ILE A  98      -9.576   5.985   3.877  1.00 95.67           O  
ATOM   1583  CG1 ILE A  98     -13.740   6.311   6.184  1.00 95.67           C  
ATOM   1584 HG12 ILE A  98     -14.161   5.651   6.943  1.00 95.67           H  
ATOM   1585 HG13 ILE A  98     -14.530   6.490   5.454  1.00 95.67           H  
ATOM   1586  CG2 ILE A  98     -11.538   5.101   6.527  1.00 95.67           C  
ATOM   1587 HG21 ILE A  98     -12.038   4.465   7.258  1.00 95.67           H  
ATOM   1588 HG22 ILE A  98     -11.084   5.952   7.034  1.00 95.67           H  
ATOM   1589 HG23 ILE A  98     -10.757   4.507   6.051  1.00 95.67           H  
ATOM   1590  CD1 ILE A  98     -13.396   7.652   6.845  1.00 95.67           C  
ATOM   1591 HD11 ILE A  98     -12.654   7.509   7.631  1.00 95.67           H  
ATOM   1592 HD12 ILE A  98     -14.298   8.066   7.295  1.00 95.67           H  
ATOM   1593 HD13 ILE A  98     -13.020   8.362   6.108  1.00 95.67           H  
ATOM   1594  N   TYR A  99     -11.106   4.768   2.780  1.00 97.00           N  
ATOM   1595  H   TYR A  99     -12.086   4.534   2.710  1.00 97.00           H  
ATOM   1596  CA  TYR A  99     -10.138   3.911   2.085  1.00 97.00           C  
ATOM   1597  HA  TYR A  99      -9.159   4.065   2.540  1.00 97.00           H  
ATOM   1598  C   TYR A  99      -9.930   4.263   0.614  1.00 97.00           C  
ATOM   1599  CB  TYR A  99     -10.489   2.444   2.320  1.00 97.00           C  
ATOM   1600  HB2 TYR A  99      -9.806   1.803   1.762  1.00 97.00           H  
ATOM   1601  HB3 TYR A  99     -11.500   2.267   1.953  1.00 97.00           H  
ATOM   1602  O   TYR A  99      -9.374   3.465  -0.140  1.00 97.00           O  
ATOM   1603  CG  TYR A  99     -10.387   2.071   3.781  1.00 97.00           C  
ATOM   1604  CD1 TYR A  99      -9.127   2.025   4.406  1.00 97.00           C  
ATOM   1605  HD1 TYR A  99      -8.235   2.248   3.838  1.00 97.00           H  
ATOM   1606  CD2 TYR A  99     -11.552   1.853   4.534  1.00 97.00           C  
ATOM   1607  HD2 TYR A  99     -12.522   1.939   4.067  1.00 97.00           H  
ATOM   1608  CE1 TYR A  99      -9.024   1.719   5.774  1.00 97.00           C  
ATOM   1609  HE1 TYR A  99      -8.059   1.694   6.258  1.00 97.00           H  
ATOM   1610  CE2 TYR A  99     -11.455   1.560   5.905  1.00 97.00           C  
ATOM   1611  HE2 TYR A  99     -12.342   1.421   6.506  1.00 97.00           H  
ATOM   1612  OH  TYR A  99     -10.113   1.164   7.835  1.00 97.00           O  
ATOM   1613  HH  TYR A  99      -9.224   1.244   8.188  1.00 97.00           H  
ATOM   1614  CZ  TYR A  99     -10.192   1.469   6.520  1.00 97.00           C  
ATOM   1615  N   SER A 100     -10.310   5.478   0.205  1.00 96.34           N  
ATOM   1616  H   SER A 100     -10.834   6.052   0.850  1.00 96.34           H  
ATOM   1617  CA  SER A 100      -9.968   6.040  -1.110  1.00 96.34           C  
ATOM   1618  HA  SER A 100     -10.488   6.992  -1.212  1.00 96.34           H  
ATOM   1619  C   SER A 100     -10.416   5.176  -2.297  1.00 96.34           C  
ATOM   1620  CB  SER A 100      -8.460   6.324  -1.182  1.00 96.34           C  
ATOM   1621  HB2 SER A 100      -7.910   5.384  -1.127  1.00 96.34           H  
ATOM   1622  HB3 SER A 100      -8.222   6.809  -2.128  1.00 96.34           H  
ATOM   1623  O   SER A 100      -9.698   5.095  -3.283  1.00 96.34           O  
ATOM   1624  OG  SER A 100      -8.042   7.159  -0.123  1.00 96.34           O  
ATOM   1625  HG  SER A 100      -8.673   7.089   0.597  1.00 96.34           H  
ATOM   1626  N   GLY A 101     -11.552   4.484  -2.194  1.00 94.82           N  
ATOM   1627  H   GLY A 101     -12.064   4.551  -1.326  1.00 94.82           H  
ATOM   1628  CA  GLY A 101     -12.086   3.568  -3.210  1.00 94.82           C  
ATOM   1629  HA2 GLY A 101     -13.156   3.447  -3.045  1.00 94.82           H  
ATOM   1630  HA3 GLY A 101     -11.944   4.007  -4.197  1.00 94.82           H  
ATOM   1631  C   GLY A 101     -11.447   2.173  -3.224  1.00 94.82           C  
ATOM   1632  O   GLY A 101     -11.785   1.361  -4.079  1.00 94.82           O  
ATOM   1633  N   GLN A 102     -10.528   1.876  -2.298  1.00 96.00           N  
ATOM   1634  H   GLN A 102     -10.279   2.594  -1.632  1.00 96.00           H  
ATOM   1635  CA  GLN A 102      -9.699   0.662  -2.325  1.00 96.00           C  
ATOM   1636  HA  GLN A 102      -9.749   0.224  -3.322  1.00 96.00           H  
ATOM   1637  C   GLN A 102     -10.177  -0.427  -1.362  1.00 96.00           C  
ATOM   1638  CB  GLN A 102      -8.226   1.014  -2.050  1.00 96.00           C  
ATOM   1639  HB2 GLN A 102      -8.137   1.458  -1.058  1.00 96.00           H  
ATOM   1640  HB3 GLN A 102      -7.624   0.105  -2.069  1.00 96.00           H  
ATOM   1641  O   GLN A 102      -9.582  -1.498  -1.318  1.00 96.00           O  
ATOM   1642  CG  GLN A 102      -7.666   1.970  -3.103  1.00 96.00           C  
ATOM   1643  HG2 GLN A 102      -8.392   2.762  -3.288  1.00 96.00           H  
ATOM   1644  HG3 GLN A 102      -7.515   1.434  -4.040  1.00 96.00           H  
ATOM   1645  CD  GLN A 102      -6.360   2.621  -2.684  1.00 96.00           C  
ATOM   1646  NE2 GLN A 102      -6.295   3.922  -2.843  1.00 96.00           N  
ATOM   1647 HE21 GLN A 102      -5.518   4.409  -2.419  1.00 96.00           H  
ATOM   1648 HE22 GLN A 102      -7.146   4.412  -3.080  1.00 96.00           H  
ATOM   1649  OE1 GLN A 102      -5.406   1.995  -2.242  1.00 96.00           O  
ATOM   1650  N   ALA A 103     -11.222  -0.194  -0.565  1.00 94.94           N  
ATOM   1651  H   ALA A 103     -11.719   0.681  -0.646  1.00 94.94           H  
ATOM   1652  CA  ALA A 103     -11.750  -1.245   0.299  1.00 94.94           C  
ATOM   1653  HA  ALA A 103     -10.914  -1.727   0.807  1.00 94.94           H  
ATOM   1654  C   ALA A 103     -12.477  -2.314  -0.534  1.00 94.94           C  
ATOM   1655  CB  ALA A 103     -12.637  -0.636   1.382  1.00 94.94           C  
ATOM   1656  HB1 ALA A 103     -12.075   0.094   1.964  1.00 94.94           H  
ATOM   1657  HB2 ALA A 103     -13.512  -0.167   0.930  1.00 94.94           H  
ATOM   1658  HB3 ALA A 103     -12.963  -1.428   2.056  1.00 94.94           H  
ATOM   1659  O   ALA A 103     -13.457  -2.038  -1.226  1.00 94.94           O  
ATOM   1660  N   TRP A 104     -12.002  -3.555  -0.459  1.00 92.63           N  
ATOM   1661  H   TRP A 104     -11.223  -3.727   0.160  1.00 92.63           H  
ATOM   1662  CA  TRP A 104     -12.559  -4.694  -1.175  1.00 92.63           C  
ATOM   1663  HA  TRP A 104     -12.844  -4.371  -2.176  1.00 92.63           H  
ATOM   1664  C   TRP A 104     -13.800  -5.238  -0.469  1.00 92.63           C  
ATOM   1665  CB  TRP A 104     -11.495  -5.786  -1.324  1.00 92.63           C  
ATOM   1666  HB2 TRP A 104     -11.150  -6.098  -0.338  1.00 92.63           H  
ATOM   1667  HB3 TRP A 104     -10.646  -5.365  -1.863  1.00 92.63           H  
ATOM   1668  O   TRP A 104     -13.705  -5.797   0.621  1.00 92.63           O  
ATOM   1669  CG  TRP A 104     -11.959  -6.992  -2.076  1.00 92.63           C  
ATOM   1670  CD1 TRP A 104     -12.332  -8.177  -1.543  1.00 92.63           C  
ATOM   1671  HD1 TRP A 104     -12.331  -8.401  -0.487  1.00 92.63           H  
ATOM   1672  CD2 TRP A 104     -12.188  -7.110  -3.506  1.00 92.63           C  
ATOM   1673  CE2 TRP A 104     -12.721  -8.402  -3.780  1.00 92.63           C  
ATOM   1674  CE3 TRP A 104     -12.028  -6.229  -4.589  1.00 92.63           C  
ATOM   1675  HE3 TRP A 104     -11.585  -5.261  -4.407  1.00 92.63           H  
ATOM   1676  NE1 TRP A 104     -12.767  -9.021  -2.549  1.00 92.63           N  
ATOM   1677  HE1 TRP A 104     -13.176  -9.927  -2.369  1.00 92.63           H  
ATOM   1678  CH2 TRP A 104     -12.962  -7.876  -6.130  1.00 92.63           C  
ATOM   1679  HH2 TRP A 104     -13.252  -8.151  -7.133  1.00 92.63           H  
ATOM   1680  CZ2 TRP A 104     -13.100  -8.792  -5.073  1.00 92.63           C  
ATOM   1681  HZ2 TRP A 104     -13.503  -9.779  -5.245  1.00 92.63           H  
ATOM   1682  CZ3 TRP A 104     -12.438  -6.595  -5.883  1.00 92.63           C  
ATOM   1683  HZ3 TRP A 104     -12.336  -5.891  -6.696  1.00 92.63           H  
ATOM   1684  N   GLN A 105     -14.951  -5.134  -1.142  1.00 84.35           N  
ATOM   1685  H   GLN A 105     -14.945  -4.579  -1.986  1.00 84.35           H  
ATOM   1686  CA  GLN A 105     -16.210  -5.783  -0.752  1.00 84.35           C  
ATOM   1687  HA  GLN A 105     -17.008  -5.328  -1.339  1.00 84.35           H  
ATOM   1688  C   GLN A 105     -16.603  -5.553   0.717  1.00 84.35           C  
ATOM   1689  CB  GLN A 105     -16.169  -7.281  -1.103  1.00 84.35           C  
ATOM   1690  HB2 GLN A 105     -17.091  -7.746  -0.754  1.00 84.35           H  
ATOM   1691  HB3 GLN A 105     -15.333  -7.746  -0.581  1.00 84.35           H  
ATOM   1692  O   GLN A 105     -16.899  -6.510   1.438  1.00 84.35           O  
ATOM   1693  CG  GLN A 105     -16.061  -7.569  -2.603  1.00 84.35           C  
ATOM   1694  HG2 GLN A 105     -16.902  -7.103  -3.116  1.00 84.35           H  
ATOM   1695  HG3 GLN A 105     -15.138  -7.148  -3.002  1.00 84.35           H  
ATOM   1696  CD  GLN A 105     -16.078  -9.069  -2.881  1.00 84.35           C  
ATOM   1697  NE2 GLN A 105     -16.491  -9.495  -4.052  1.00 84.35           N  
ATOM   1698 HE21 GLN A 105     -16.473 -10.495  -4.193  1.00 84.35           H  
ATOM   1699 HE22 GLN A 105     -16.749  -8.838  -4.773  1.00 84.35           H  
ATOM   1700  OE1 GLN A 105     -15.739  -9.899  -2.054  1.00 84.35           O  
ATOM   1701  N   VAL A 106     -16.616  -4.288   1.149  1.00 81.58           N  
ATOM   1702  H   VAL A 106     -16.353  -3.552   0.510  1.00 81.58           H  
ATOM   1703  CA  VAL A 106     -17.163  -3.900   2.458  1.00 81.58           C  
ATOM   1704  HA  VAL A 106     -16.607  -4.423   3.236  1.00 81.58           H  
ATOM   1705  C   VAL A 106     -18.628  -4.335   2.518  1.00 81.58           C  
ATOM   1706  CB  VAL A 106     -17.036  -2.382   2.703  1.00 81.58           C  
ATOM   1707  HB  VAL A 106     -17.661  -1.844   1.990  1.00 81.58           H  
ATOM   1708  O   VAL A 106     -19.409  -3.985   1.633  1.00 81.58           O  
ATOM   1709  CG1 VAL A 106     -17.468  -2.004   4.124  1.00 81.58           C  
ATOM   1710 HG11 VAL A 106     -16.865  -2.533   4.862  1.00 81.58           H  
ATOM   1711 HG12 VAL A 106     -18.520  -2.248   4.275  1.00 81.58           H  
ATOM   1712 HG13 VAL A 106     -17.352  -0.930   4.274  1.00 81.58           H  
ATOM   1713  CG2 VAL A 106     -15.589  -1.913   2.520  1.00 81.58           C  
ATOM   1714 HG21 VAL A 106     -15.514  -0.854   2.769  1.00 81.58           H  
ATOM   1715 HG22 VAL A 106     -15.282  -2.038   1.482  1.00 81.58           H  
ATOM   1716 HG23 VAL A 106     -14.927  -2.485   3.170  1.00 81.58           H  
ATOM   1717  N   ASN A 107     -18.988  -5.137   3.522  1.00 80.59           N  
ATOM   1718  H   ASN A 107     -18.300  -5.384   4.220  1.00 80.59           H  
ATOM   1719  CA  ASN A 107     -20.362  -5.610   3.692  1.00 80.59           C  
ATOM   1720  HA  ASN A 107     -20.674  -6.110   2.775  1.00 80.59           H  
ATOM   1721  C   ASN A 107     -21.312  -4.418   3.920  1.00 80.59           C  
ATOM   1722  CB  ASN A 107     -20.433  -6.614   4.857  1.00 80.59           C  
ATOM   1723  HB2 ASN A 107     -21.478  -6.859   5.045  1.00 80.59           H  
ATOM   1724  HB3 ASN A 107     -20.051  -6.130   5.756  1.00 80.59           H  
ATOM   1725  O   ASN A 107     -20.922  -3.418   4.521  1.00 80.59           O  
ATOM   1726  CG  ASN A 107     -19.691  -7.929   4.645  1.00 80.59           C  
ATOM   1727  ND2 ASN A 107     -19.436  -8.624   5.730  1.00 80.59           N  
ATOM   1728 HD21 ASN A 107     -19.767  -8.284   6.621  1.00 80.59           H  
ATOM   1729 HD22 ASN A 107     -18.961  -9.510   5.631  1.00 80.59           H  
ATOM   1730  OD1 ASN A 107     -19.350  -8.372   3.550  1.00 80.59           O  
ATOM   1731  N   GLU A 108     -22.556  -4.531   3.453  1.00 78.63           N  
ATOM   1732  H   GLU A 108     -22.828  -5.353   2.934  1.00 78.63           H  
ATOM   1733  CA  GLU A 108     -23.575  -3.484   3.637  1.00 78.63           C  
ATOM   1734  HA  GLU A 108     -23.110  -2.506   3.514  1.00 78.63           H  
ATOM   1735  C   GLU A 108     -24.172  -3.489   5.055  1.00 78.63           C  
ATOM   1736  CB  GLU A 108     -24.667  -3.623   2.561  1.00 78.63           C  
ATOM   1737  HB2 GLU A 108     -25.113  -4.616   2.627  1.00 78.63           H  
ATOM   1738  HB3 GLU A 108     -25.438  -2.877   2.752  1.00 78.63           H  
ATOM   1739  O   GLU A 108     -24.606  -2.446   5.539  1.00 78.63           O  
ATOM   1740  CG  GLU A 108     -24.104  -3.399   1.144  1.00 78.63           C  
ATOM   1741  HG2 GLU A 108     -23.586  -2.440   1.130  1.00 78.63           H  
ATOM   1742  HG3 GLU A 108     -23.369  -4.174   0.928  1.00 78.63           H  
ATOM   1743  CD  GLU A 108     -25.166  -3.411   0.029  1.00 78.63           C  
ATOM   1744  OE1 GLU A 108     -24.795  -3.022  -1.104  1.00 78.63           O  
ATOM   1745  OE2 GLU A 108     -26.315  -3.832   0.283  1.00 78.63           O  
ATOM   1746  N   ASP A 109     -24.113  -4.631   5.747  1.00 85.94           N  
ATOM   1747  H   ASP A 109     -23.801  -5.459   5.260  1.00 85.94           H  
ATOM   1748  CA  ASP A 109     -24.606  -4.815   7.117  1.00 85.94           C  
ATOM   1749  HA  ASP A 109     -25.540  -4.264   7.223  1.00 85.94           H  
ATOM   1750  C   ASP A 109     -23.620  -4.250   8.154  1.00 85.94           C  
ATOM   1751  CB  ASP A 109     -24.916  -6.299   7.372  1.00 85.94           C  
ATOM   1752  HB2 ASP A 109     -23.998  -6.876   7.262  1.00 85.94           H  
ATOM   1753  HB3 ASP A 109     -25.267  -6.414   8.398  1.00 85.94           H  
ATOM   1754  O   ASP A 109     -22.966  -4.981   8.903  1.00 85.94           O  
ATOM   1755  CG  ASP A 109     -25.984  -6.872   6.439  1.00 85.94           C  
ATOM   1756  OD1 ASP A 109     -26.967  -6.157   6.150  1.00 85.94           O  
ATOM   1757  OD2 ASP A 109     -25.798  -8.039   6.023  1.00 85.94           O  
ATOM   1758  N   LEU A 110     -23.469  -2.927   8.168  1.00 90.54           N  
ATOM   1759  H   LEU A 110     -23.997  -2.394   7.491  1.00 90.54           H  
ATOM   1760  CA  LEU A 110     -22.629  -2.222   9.131  1.00 90.54           C  
ATOM   1761  HA  LEU A 110     -21.787  -2.860   9.397  1.00 90.54           H  
ATOM   1762  C   LEU A 110     -23.401  -1.920  10.420  1.00 90.54           C  
ATOM   1763  CB  LEU A 110     -22.078  -0.936   8.505  1.00 90.54           C  
ATOM   1764  HB2 LEU A 110     -22.918  -0.291   8.245  1.00 90.54           H  
ATOM   1765  HB3 LEU A 110     -21.483  -0.421   9.260  1.00 90.54           H  
ATOM   1766  O   LEU A 110     -24.487  -1.341  10.391  1.00 90.54           O  
ATOM   1767  CG  LEU A 110     -21.203  -1.136   7.259  1.00 90.54           C  
ATOM   1768  HG  LEU A 110     -21.780  -1.619   6.470  1.00 90.54           H  
ATOM   1769  CD1 LEU A 110     -20.779   0.244   6.773  1.00 90.54           C  
ATOM   1770 HD11 LEU A 110     -21.665   0.817   6.500  1.00 90.54           H  
ATOM   1771 HD12 LEU A 110     -20.256   0.779   7.566  1.00 90.54           H  
ATOM   1772 HD13 LEU A 110     -20.125   0.135   5.909  1.00 90.54           H  
ATOM   1773  CD2 LEU A 110     -19.940  -1.956   7.538  1.00 90.54           C  
ATOM   1774 HD21 LEU A 110     -19.334  -2.006   6.633  1.00 90.54           H  
ATOM   1775 HD22 LEU A 110     -19.362  -1.498   8.341  1.00 90.54           H  
ATOM   1776 HD23 LEU A 110     -20.219  -2.973   7.814  1.00 90.54           H  
ATOM   1777  N   VAL A 111     -22.807  -2.257  11.566  1.00 92.97           N  
ATOM   1778  H   VAL A 111     -21.925  -2.747  11.527  1.00 92.97           H  
ATOM   1779  CA  VAL A 111     -23.361  -1.951  12.891  1.00 92.97           C  
ATOM   1780  HA  VAL A 111     -24.391  -1.615  12.773  1.00 92.97           H  
ATOM   1781  C   VAL A 111     -22.561  -0.816  13.524  1.00 92.97           C  
ATOM   1782  CB  VAL A 111     -23.402  -3.194  13.797  1.00 92.97           C  
ATOM   1783  HB  VAL A 111     -22.381  -3.520  13.999  1.00 92.97           H  
ATOM   1784  O   VAL A 111     -21.343  -0.899  13.676  1.00 92.97           O  
ATOM   1785  CG1 VAL A 111     -24.105  -2.868  15.123  1.00 92.97           C  
ATOM   1786 HG11 VAL A 111     -25.123  -2.527  14.939  1.00 92.97           H  
ATOM   1787 HG12 VAL A 111     -23.552  -2.105  15.671  1.00 92.97           H  
ATOM   1788 HG13 VAL A 111     -24.137  -3.764  15.743  1.00 92.97           H  
ATOM   1789  CG2 VAL A 111     -24.163  -4.352  13.137  1.00 92.97           C  
ATOM   1790 HG21 VAL A 111     -23.649  -4.674  12.232  1.00 92.97           H  
ATOM   1791 HG22 VAL A 111     -25.179  -4.047  12.886  1.00 92.97           H  
ATOM   1792 HG23 VAL A 111     -24.192  -5.200  13.821  1.00 92.97           H  
ATOM   1793  N   ALA A 112     -23.246   0.263  13.905  1.00 93.83           N  
ATOM   1794  H   ALA A 112     -24.242   0.282  13.743  1.00 93.83           H  
ATOM   1795  CA  ALA A 112     -22.604   1.422  14.516  1.00 93.83           C  
ATOM   1796  HA  ALA A 112     -21.878   1.818  13.806  1.00 93.83           H  
ATOM   1797  C   ALA A 112     -21.856   1.046  15.807  1.00 93.83           C  
ATOM   1798  CB  ALA A 112     -23.657   2.503  14.779  1.00 93.83           C  
ATOM   1799  HB1 ALA A 112     -24.411   2.127  15.471  1.00 93.83           H  
ATOM   1800  HB2 ALA A 112     -23.176   3.381  15.211  1.00 93.83           H  
ATOM   1801  HB3 ALA A 112     -24.134   2.785  13.840  1.00 93.83           H  
ATOM   1802  O   ALA A 112     -22.383   0.344  16.667  1.00 93.83           O  
ATOM   1803  N   ASN A 113     -20.655   1.601  15.976  1.00 93.69           N  
ATOM   1804  H   ASN A 113     -20.294   2.151  15.210  1.00 93.69           H  
ATOM   1805  CA  ASN A 113     -19.710   1.342  17.066  1.00 93.69           C  
ATOM   1806  HA  ASN A 113     -18.861   1.996  16.865  1.00 93.69           H  
ATOM   1807  C   ASN A 113     -19.108  -0.068  17.115  1.00 93.69           C  
ATOM   1808  CB  ASN A 113     -20.292   1.756  18.428  1.00 93.69           C  
ATOM   1809  HB2 ASN A 113     -19.524   1.657  19.196  1.00 93.69           H  
ATOM   1810  HB3 ASN A 113     -21.106   1.085  18.701  1.00 93.69           H  
ATOM   1811  O   ASN A 113     -18.316  -0.331  18.026  1.00 93.69           O  
ATOM   1812  CG  ASN A 113     -20.771   3.185  18.444  1.00 93.69           C  
ATOM   1813  ND2 ASN A 113     -22.060   3.398  18.548  1.00 93.69           N  
ATOM   1814 HD21 ASN A 113     -22.372   4.359  18.521  1.00 93.69           H  
ATOM   1815 HD22 ASN A 113     -22.687   2.608  18.495  1.00 93.69           H  
ATOM   1816  OD1 ASN A 113     -19.984   4.115  18.393  1.00 93.69           O  
ATOM   1817  N   GLU A 114     -19.419  -0.937  16.155  1.00 94.70           N  
ATOM   1818  H   GLU A 114     -20.076  -0.681  15.432  1.00 94.70           H  
ATOM   1819  CA  GLU A 114     -18.739  -2.218  15.999  1.00 94.70           C  
ATOM   1820  HA  GLU A 114     -18.360  -2.528  16.973  1.00 94.70           H  
ATOM   1821  C   GLU A 114     -17.521  -2.098  15.083  1.00 94.70           C  
ATOM   1822  CB  GLU A 114     -19.694  -3.325  15.540  1.00 94.70           C  
ATOM   1823  HB2 GLU A 114     -19.104  -4.230  15.398  1.00 94.70           H  
ATOM   1824  HB3 GLU A 114     -20.153  -3.057  14.588  1.00 94.70           H  
ATOM   1825  O   GLU A 114     -17.388  -1.177  14.272  1.00 94.70           O  
ATOM   1826  CG  GLU A 114     -20.769  -3.600  16.603  1.00 94.70           C  
ATOM   1827  HG2 GLU A 114     -20.282  -3.653  17.577  1.00 94.70           H  
ATOM   1828  HG3 GLU A 114     -21.468  -2.763  16.629  1.00 94.70           H  
ATOM   1829  CD  GLU A 114     -21.539  -4.911  16.382  1.00 94.70           C  
ATOM   1830  OE1 GLU A 114     -22.356  -5.239  17.272  1.00 94.70           O  
ATOM   1831  OE2 GLU A 114     -21.288  -5.595  15.365  1.00 94.70           O  
ATOM   1832  N   ASN A 115     -16.600  -3.041  15.256  1.00 94.28           N  
ATOM   1833  H   ASN A 115     -16.834  -3.826  15.847  1.00 94.28           H  
ATOM   1834  CA  ASN A 115     -15.407  -3.144  14.438  1.00 94.28           C  
ATOM   1835  HA  ASN A 115     -15.127  -2.152  14.083  1.00 94.28           H  
ATOM   1836  C   ASN A 115     -15.686  -4.033  13.224  1.00 94.28           C  
ATOM   1837  CB  ASN A 115     -14.261  -3.698  15.293  1.00 94.28           C  
ATOM   1838  HB2 ASN A 115     -14.619  -4.556  15.861  1.00 94.28           H  
ATOM   1839  HB3 ASN A 115     -13.476  -4.055  14.626  1.00 94.28           H  
ATOM   1840  O   ASN A 115     -16.139  -5.165  13.377  1.00 94.28           O  
ATOM   1841  CG  ASN A 115     -13.643  -2.687  16.242  1.00 94.28           C  
ATOM   1842  ND2 ASN A 115     -12.812  -3.152  17.145  1.00 94.28           N  
ATOM   1843 HD21 ASN A 115     -12.383  -2.463  17.746  1.00 94.28           H  
ATOM   1844 HD22 ASN A 115     -12.616  -4.142  17.189  1.00 94.28           H  
ATOM   1845  OD1 ASN A 115     -13.858  -1.488  16.204  1.00 94.28           O  
ATOM   1846  N   VAL A 116     -15.330  -3.555  12.036  1.00 93.86           N  
ATOM   1847  H   VAL A 116     -14.975  -2.610  11.996  1.00 93.86           H  
ATOM   1848  CA  VAL A 116     -15.366  -4.312  10.784  1.00 93.86           C  
ATOM   1849  HA  VAL A 116     -15.787  -5.296  10.989  1.00 93.86           H  
ATOM   1850  C   VAL A 116     -13.944  -4.526  10.265  1.00 93.86           C  
ATOM   1851  CB  VAL A 116     -16.313  -3.638   9.769  1.00 93.86           C  
ATOM   1852  HB  VAL A 116     -17.297  -3.569  10.233  1.00 93.86           H  
ATOM   1853  O   VAL A 116     -13.096  -3.632  10.334  1.00 93.86           O  
ATOM   1854  CG1 VAL A 116     -15.886  -2.219   9.378  1.00 93.86           C  
ATOM   1855 HG11 VAL A 116     -15.906  -1.570  10.254  1.00 93.86           H  
ATOM   1856 HG12 VAL A 116     -16.580  -1.813   8.642  1.00 93.86           H  
ATOM   1857 HG13 VAL A 116     -14.880  -2.227   8.960  1.00 93.86           H  
ATOM   1858  CG2 VAL A 116     -16.474  -4.480   8.499  1.00 93.86           C  
ATOM   1859 HG21 VAL A 116     -15.543  -4.502   7.932  1.00 93.86           H  
ATOM   1860 HG22 VAL A 116     -16.772  -5.495   8.761  1.00 93.86           H  
ATOM   1861 HG23 VAL A 116     -17.252  -4.041   7.874  1.00 93.86           H  
ATOM   1862  N   THR A 117     -13.659  -5.725   9.755  1.00 94.90           N  
ATOM   1863  H   THR A 117     -14.376  -6.436   9.745  1.00 94.90           H  
ATOM   1864  CA  THR A 117     -12.403  -5.996   9.046  1.00 94.90           C  
ATOM   1865  HA  THR A 117     -11.590  -5.487   9.564  1.00 94.90           H  
ATOM   1866  C   THR A 117     -12.492  -5.443   7.634  1.00 94.90           C  
ATOM   1867  CB  THR A 117     -12.066  -7.492   9.005  1.00 94.90           C  
ATOM   1868  HB  THR A 117     -12.858  -8.035   8.489  1.00 94.90           H  
ATOM   1869  O   THR A 117     -13.405  -5.776   6.879  1.00 94.90           O  
ATOM   1870  CG2 THR A 117     -10.729  -7.772   8.314  1.00 94.90           C  
ATOM   1871 HG21 THR A 117     -10.482  -8.829   8.416  1.00 94.90           H  
ATOM   1872 HG22 THR A 117     -10.803  -7.541   7.252  1.00 94.90           H  
ATOM   1873 HG23 THR A 117      -9.938  -7.170   8.761  1.00 94.90           H  
ATOM   1874  OG1 THR A 117     -11.958  -7.980  10.323  1.00 94.90           O  
ATOM   1875  HG1 THR A 117     -11.302  -7.446  10.777  1.00 94.90           H  
ATOM   1876  N   ILE A 118     -11.516  -4.622   7.267  1.00 95.83           N  
ATOM   1877  H   ILE A 118     -10.804  -4.389   7.944  1.00 95.83           H  
ATOM   1878  CA  ILE A 118     -11.402  -4.038   5.938  1.00 95.83           C  
ATOM   1879  HA  ILE A 118     -12.319  -4.225   5.378  1.00 95.83           H  
ATOM   1880  C   ILE A 118     -10.254  -4.720   5.207  1.00 95.83           C  
ATOM   1881  CB  ILE A 118     -11.218  -2.514   6.033  1.00 95.83           C  
ATOM   1882  HB  ILE A 118     -10.283  -2.315   6.556  1.00 95.83           H  
ATOM   1883  O   ILE A 118      -9.107  -4.679   5.654  1.00 95.83           O  
ATOM   1884  CG1 ILE A 118     -12.341  -1.831   6.845  1.00 95.83           C  
ATOM   1885 HG12 ILE A 118     -12.104  -0.772   6.936  1.00 95.83           H  
ATOM   1886 HG13 ILE A 118     -12.351  -2.226   7.861  1.00 95.83           H  
ATOM   1887  CG2 ILE A 118     -11.103  -1.924   4.618  1.00 95.83           C  
ATOM   1888 HG21 ILE A 118     -10.178  -2.260   4.149  1.00 95.83           H  
ATOM   1889 HG22 ILE A 118     -11.948  -2.234   4.004  1.00 95.83           H  
ATOM   1890 HG23 ILE A 118     -11.074  -0.835   4.672  1.00 95.83           H  
ATOM   1891  CD1 ILE A 118     -13.753  -1.961   6.258  1.00 95.83           C  
ATOM   1892 HD11 ILE A 118     -14.445  -1.373   6.861  1.00 95.83           H  
ATOM   1893 HD12 ILE A 118     -14.074  -3.002   6.266  1.00 95.83           H  
ATOM   1894 HD13 ILE A 118     -13.781  -1.572   5.239  1.00 95.83           H  
ATOM   1895  N   HIS A 119     -10.566  -5.329   4.065  1.00 95.91           N  
ATOM   1896  H   HIS A 119     -11.531  -5.329   3.769  1.00 95.91           H  
ATOM   1897  CA  HIS A 119      -9.575  -5.897   3.158  1.00 95.91           C  
ATOM   1898  HA  HIS A 119      -8.669  -6.140   3.714  1.00 95.91           H  
ATOM   1899  C   HIS A 119      -9.237  -4.859   2.090  1.00 95.91           C  
ATOM   1900  CB  HIS A 119     -10.112  -7.192   2.531  1.00 95.91           C  
ATOM   1901  HB2 HIS A 119     -10.938  -6.947   1.863  1.00 95.91           H  
ATOM   1902  HB3 HIS A 119      -9.323  -7.654   1.938  1.00 95.91           H  
ATOM   1903  O   HIS A 119     -10.125  -4.377   1.396  1.00 95.91           O  
ATOM   1904  CG  HIS A 119     -10.609  -8.194   3.541  1.00 95.91           C  
ATOM   1905  CD2 HIS A 119     -11.919  -8.465   3.831  1.00 95.91           C  
ATOM   1906  HD2 HIS A 119     -12.779  -8.002   3.372  1.00 95.91           H  
ATOM   1907  ND1 HIS A 119      -9.847  -8.983   4.372  1.00 95.91           N  
ATOM   1908  HD1 HIS A 119      -8.842  -9.068   4.418  1.00 95.91           H  
ATOM   1909  CE1 HIS A 119     -10.673  -9.692   5.154  1.00 95.91           C  
ATOM   1910  HE1 HIS A 119     -10.353 -10.403   5.902  1.00 95.91           H  
ATOM   1911  NE2 HIS A 119     -11.949  -9.429   4.844  1.00 95.91           N  
ATOM   1912  N   ILE A 120      -7.964  -4.516   1.933  1.00 96.82           N  
ATOM   1913  H   ILE A 120      -7.284  -4.886   2.581  1.00 96.82           H  
ATOM   1914  CA  ILE A 120      -7.511  -3.519   0.959  1.00 96.82           C  
ATOM   1915  HA  ILE A 120      -8.366  -3.134   0.404  1.00 96.82           H  
ATOM   1916  C   ILE A 120      -6.544  -4.204  -0.000  1.00 96.82           C  
ATOM   1917  CB  ILE A 120      -6.861  -2.303   1.648  1.00 96.82           C  
ATOM   1918  HB  ILE A 120      -5.914  -2.606   2.094  1.00 96.82           H  
ATOM   1919  O   ILE A 120      -5.498  -4.682   0.454  1.00 96.82           O  
ATOM   1920  CG1 ILE A 120      -7.772  -1.761   2.772  1.00 96.82           C  
ATOM   1921 HG12 ILE A 120      -8.734  -1.465   2.355  1.00 96.82           H  
ATOM   1922 HG13 ILE A 120      -7.939  -2.547   3.508  1.00 96.82           H  
ATOM   1923  CG2 ILE A 120      -6.588  -1.234   0.575  1.00 96.82           C  
ATOM   1924 HG21 ILE A 120      -6.151  -0.338   1.016  1.00 96.82           H  
ATOM   1925 HG22 ILE A 120      -7.525  -0.946   0.097  1.00 96.82           H  
ATOM   1926 HG23 ILE A 120      -5.901  -1.608  -0.184  1.00 96.82           H  
ATOM   1927  CD1 ILE A 120      -7.179  -0.585   3.543  1.00 96.82           C  
ATOM   1928 HD11 ILE A 120      -6.149  -0.799   3.828  1.00 96.82           H  
ATOM   1929 HD12 ILE A 120      -7.220   0.311   2.924  1.00 96.82           H  
ATOM   1930 HD13 ILE A 120      -7.767  -0.423   4.446  1.00 96.82           H  
ATOM   1931  N   PRO A 121      -6.846  -4.288  -1.308  1.00 96.56           N  
ATOM   1932  CA  PRO A 121      -5.931  -4.870  -2.264  1.00 96.56           C  
ATOM   1933  HA  PRO A 121      -5.763  -5.909  -1.982  1.00 96.56           H  
ATOM   1934  C   PRO A 121      -4.605  -4.112  -2.277  1.00 96.56           C  
ATOM   1935  CB  PRO A 121      -6.643  -4.840  -3.616  1.00 96.56           C  
ATOM   1936  HB2 PRO A 121      -6.377  -3.940  -4.170  1.00 96.56           H  
ATOM   1937  HB3 PRO A 121      -6.421  -5.742  -4.186  1.00 96.56           H  
ATOM   1938  O   PRO A 121      -4.538  -2.893  -2.439  1.00 96.56           O  
ATOM   1939  CG  PRO A 121      -8.117  -4.779  -3.243  1.00 96.56           C  
ATOM   1940  HG2 PRO A 121      -8.482  -5.777  -3.000  1.00 96.56           H  
ATOM   1941  HG3 PRO A 121      -8.716  -4.328  -4.034  1.00 96.56           H  
ATOM   1942  CD  PRO A 121      -8.072  -3.915  -1.990  1.00 96.56           C  
ATOM   1943  HD2 PRO A 121      -8.959  -4.073  -1.377  1.00 96.56           H  
ATOM   1944  HD3 PRO A 121      -7.982  -2.873  -2.299  1.00 96.56           H  
ATOM   1945  N   CYS A 122      -3.530  -4.867  -2.136  1.00 97.89           N  
ATOM   1946  H   CYS A 122      -3.665  -5.866  -2.073  1.00 97.89           H  
ATOM   1947  CA  CYS A 122      -2.160  -4.391  -2.248  1.00 97.89           C  
ATOM   1948  HA  CYS A 122      -2.144  -3.372  -2.634  1.00 97.89           H  
ATOM   1949  C   CYS A 122      -1.430  -5.268  -3.266  1.00 97.89           C  
ATOM   1950  CB  CYS A 122      -1.540  -4.368  -0.846  1.00 97.89           C  
ATOM   1951  HB2 CYS A 122      -0.527  -3.969  -0.898  1.00 97.89           H  
ATOM   1952  HB3 CYS A 122      -2.135  -3.686  -0.239  1.00 97.89           H  
ATOM   1953  O   CYS A 122      -2.025  -6.171  -3.848  1.00 97.89           O  
ATOM   1954  SG  CYS A 122      -1.511  -5.965   0.001  1.00 97.89           S  
ATOM   1955  N   GLY A 123      -0.153  -5.004  -3.523  1.00 96.34           N  
ATOM   1956  H   GLY A 123       0.324  -4.265  -3.026  1.00 96.34           H  
ATOM   1957  CA  GLY A 123       0.615  -5.815  -4.458  1.00 96.34           C  
ATOM   1958  HA2 GLY A 123       0.165  -6.804  -4.536  1.00 96.34           H  
ATOM   1959  HA3 GLY A 123       0.602  -5.357  -5.447  1.00 96.34           H  
ATOM   1960  C   GLY A 123       2.050  -6.000  -4.011  1.00 96.34           C  
ATOM   1961  O   GLY A 123       2.600  -5.177  -3.281  1.00 96.34           O  
ATOM   1962  N   CYS A 124       2.655  -7.084  -4.481  1.00 96.53           N  
ATOM   1963  H   CYS A 124       2.145  -7.703  -5.095  1.00 96.53           H  
ATOM   1964  CA  CYS A 124       4.059  -7.367  -4.249  1.00 96.53           C  
ATOM   1965  HA  CYS A 124       4.486  -6.576  -3.632  1.00 96.53           H  
ATOM   1966  C   CYS A 124       4.837  -7.344  -5.560  1.00 96.53           C  
ATOM   1967  CB  CYS A 124       4.204  -8.680  -3.479  1.00 96.53           C  
ATOM   1968  HB2 CYS A 124       3.784  -9.501  -4.060  1.00 96.53           H  
ATOM   1969  HB3 CYS A 124       5.272  -8.840  -3.332  1.00 96.53           H  
ATOM   1970  O   CYS A 124       4.416  -7.918  -6.562  1.00 96.53           O  
ATOM   1971  SG  CYS A 124       3.487  -8.675  -1.824  1.00 96.53           S  
ATOM   1972  N   SER A 125       5.980  -6.666  -5.548  1.00 93.88           N  
ATOM   1973  H   SER A 125       6.313  -6.286  -4.674  1.00 93.88           H  
ATOM   1974  CA  SER A 125       6.879  -6.605  -6.696  1.00 93.88           C  
ATOM   1975  HA  SER A 125       6.304  -6.640  -7.621  1.00 93.88           H  
ATOM   1976  C   SER A 125       7.851  -7.778  -6.666  1.00 93.88           C  
ATOM   1977  CB  SER A 125       7.663  -5.296  -6.673  1.00 93.88           C  
ATOM   1978  HB2 SER A 125       6.983  -4.447  -6.750  1.00 93.88           H  
ATOM   1979  HB3 SER A 125       8.226  -5.223  -5.743  1.00 93.88           H  
ATOM   1980  O   SER A 125       8.441  -8.055  -5.629  1.00 93.88           O  
ATOM   1981  OG  SER A 125       8.558  -5.287  -7.758  1.00 93.88           O  
ATOM   1982  HG  SER A 125       9.390  -4.950  -7.419  1.00 93.88           H  
ATOM   1983  N   GLU A 126       8.072  -8.431  -7.807  1.00 89.53           N  
ATOM   1984  H   GLU A 126       7.547  -8.174  -8.631  1.00 89.53           H  
ATOM   1985  CA  GLU A 126       9.161  -9.410  -7.951  1.00 89.53           C  
ATOM   1986  HA  GLU A 126       9.189 -10.043  -7.064  1.00 89.53           H  
ATOM   1987  C   GLU A 126      10.546  -8.742  -8.049  1.00 89.53           C  
ATOM   1988  CB  GLU A 126       8.913 -10.308  -9.173  1.00 89.53           C  
ATOM   1989  HB2 GLU A 126       9.721 -11.037  -9.224  1.00 89.53           H  
ATOM   1990  HB3 GLU A 126       8.935  -9.701 -10.078  1.00 89.53           H  
ATOM   1991  O   GLU A 126      11.570  -9.418  -7.976  1.00 89.53           O  
ATOM   1992  CG  GLU A 126       7.577 -11.065  -9.098  1.00 89.53           C  
ATOM   1993  HG2 GLU A 126       7.463 -11.467  -8.092  1.00 89.53           H  
ATOM   1994  HG3 GLU A 126       6.758 -10.367  -9.275  1.00 89.53           H  
ATOM   1995  CD  GLU A 126       7.489 -12.220 -10.110  1.00 89.53           C  
ATOM   1996  OE1 GLU A 126       6.805 -13.219  -9.777  1.00 89.53           O  
ATOM   1997  OE2 GLU A 126       8.126 -12.133 -11.184  1.00 89.53           O  
ATOM   1998  N   PHE A 127      10.586  -7.416  -8.216  1.00 92.08           N  
ATOM   1999  H   PHE A 127       9.707  -6.919  -8.231  1.00 92.08           H  
ATOM   2000  CA  PHE A 127      11.809  -6.623  -8.264  1.00 92.08           C  
ATOM   2001  HA  PHE A 127      12.655  -7.283  -8.453  1.00 92.08           H  
ATOM   2002  C   PHE A 127      12.040  -5.906  -6.933  1.00 92.08           C  
ATOM   2003  CB  PHE A 127      11.733  -5.614  -9.421  1.00 92.08           C  
ATOM   2004  HB2 PHE A 127      10.954  -4.881  -9.209  1.00 92.08           H  
ATOM   2005  HB3 PHE A 127      12.677  -5.071  -9.473  1.00 92.08           H  
ATOM   2006  O   PHE A 127      11.258  -5.031  -6.561  1.00 92.08           O  
ATOM   2007  CG  PHE A 127      11.458  -6.233 -10.776  1.00 92.08           C  
ATOM   2008  CD1 PHE A 127      12.486  -6.899 -11.467  1.00 92.08           C  
ATOM   2009  HD1 PHE A 127      13.472  -6.967 -11.032  1.00 92.08           H  
ATOM   2010  CD2 PHE A 127      10.168  -6.166 -11.336  1.00 92.08           C  
ATOM   2011  HD2 PHE A 127       9.373  -5.681 -10.789  1.00 92.08           H  
ATOM   2012  CE1 PHE A 127      12.228  -7.487 -12.718  1.00 92.08           C  
ATOM   2013  HE1 PHE A 127      13.017  -8.008 -13.241  1.00 92.08           H  
ATOM   2014  CE2 PHE A 127       9.910  -6.753 -12.587  1.00 92.08           C  
ATOM   2015  HE2 PHE A 127       8.914  -6.724 -13.003  1.00 92.08           H  
ATOM   2016  CZ  PHE A 127      10.941  -7.412 -13.279  1.00 92.08           C  
ATOM   2017  HZ  PHE A 127      10.742  -7.882 -14.231  1.00 92.08           H  
ATOM   2018  N   GLU A 128      13.167  -6.201  -6.280  1.00 90.57           N  
ATOM   2019  H   GLU A 128      13.676  -7.020  -6.582  1.00 90.57           H  
ATOM   2020  CA  GLU A 128      13.630  -5.556  -5.035  1.00 90.57           C  
ATOM   2021  HA  GLU A 128      12.907  -5.724  -4.236  1.00 90.57           H  
ATOM   2022  C   GLU A 128      13.833  -4.035  -5.169  1.00 90.57           C  
ATOM   2023  CB  GLU A 128      14.980  -6.180  -4.633  1.00 90.57           C  
ATOM   2024  HB2 GLU A 128      15.674  -6.067  -5.466  1.00 90.57           H  
ATOM   2025  HB3 GLU A 128      15.398  -5.628  -3.791  1.00 90.57           H  
ATOM   2026  O   GLU A 128      13.882  -3.306  -4.179  1.00 90.57           O  
ATOM   2027  CG  GLU A 128      14.910  -7.671  -4.264  1.00 90.57           C  
ATOM   2028  HG2 GLU A 128      14.534  -8.232  -5.120  1.00 90.57           H  
ATOM   2029  HG3 GLU A 128      15.925  -8.017  -4.068  1.00 90.57           H  
ATOM   2030  CD  GLU A 128      14.045  -7.949  -3.026  1.00 90.57           C  
ATOM   2031  OE1 GLU A 128      13.439  -9.040  -2.987  1.00 90.57           O  
ATOM   2032  OE2 GLU A 128      14.014  -7.077  -2.128  1.00 90.57           O  
ATOM   2033  N   SER A 129      13.968  -3.525  -6.400  1.00 93.58           N  
ATOM   2034  H   SER A 129      13.890  -4.150  -7.189  1.00 93.58           H  
ATOM   2035  CA  SER A 129      14.074  -2.087  -6.672  1.00 93.58           C  
ATOM   2036  HA  SER A 129      14.674  -1.636  -5.883  1.00 93.58           H  
ATOM   2037  C   SER A 129      12.730  -1.362  -6.669  1.00 93.58           C  
ATOM   2038  CB  SER A 129      14.795  -1.840  -8.001  1.00 93.58           C  
ATOM   2039  HB2 SER A 129      14.973  -0.771  -8.126  1.00 93.58           H  
ATOM   2040  HB3 SER A 129      15.756  -2.354  -7.986  1.00 93.58           H  
ATOM   2041  O   SER A 129      12.722  -0.137  -6.780  1.00 93.58           O  
ATOM   2042  OG  SER A 129      14.035  -2.311  -9.095  1.00 93.58           O  
ATOM   2043  HG  SER A 129      13.573  -1.565  -9.484  1.00 93.58           H  
ATOM   2044  N   GLN A 130      11.612  -2.079  -6.542  1.00 95.96           N  
ATOM   2045  H   GLN A 130      11.687  -3.074  -6.384  1.00 95.96           H  
ATOM   2046  CA  GLN A 130      10.267  -1.537  -6.686  1.00 95.96           C  
ATOM   2047  HA  GLN A 130      10.331  -0.454  -6.783  1.00 95.96           H  
ATOM   2048  C   GLN A 130       9.393  -1.846  -5.468  1.00 95.96           C  
ATOM   2049  CB  GLN A 130       9.614  -2.090  -7.962  1.00 95.96           C  
ATOM   2050  HB2 GLN A 130       9.768  -3.169  -7.971  1.00 95.96           H  
ATOM   2051  HB3 GLN A 130       8.544  -1.886  -7.945  1.00 95.96           H  
ATOM   2052  O   GLN A 130       9.495  -2.897  -4.842  1.00 95.96           O  
ATOM   2053  CG  GLN A 130      10.193  -1.513  -9.260  1.00 95.96           C  
ATOM   2054  HG2 GLN A 130       9.918  -0.462  -9.341  1.00 95.96           H  
ATOM   2055  HG3 GLN A 130      11.281  -1.578  -9.233  1.00 95.96           H  
ATOM   2056  CD  GLN A 130       9.720  -2.248 -10.516  1.00 95.96           C  
ATOM   2057  NE2 GLN A 130      10.160  -1.837 -11.677  1.00 95.96           N  
ATOM   2058 HE21 GLN A 130      10.060  -2.450 -12.473  1.00 95.96           H  
ATOM   2059 HE22 GLN A 130      10.709  -0.991 -11.728  1.00 95.96           H  
ATOM   2060  OE1 GLN A 130       8.963  -3.209 -10.509  1.00 95.96           O  
ATOM   2061  N   ILE A 131       8.465  -0.937  -5.182  1.00 97.12           N  
ATOM   2062  H   ILE A 131       8.433  -0.111  -5.763  1.00 97.12           H  
ATOM   2063  CA  ILE A 131       7.318  -1.180  -4.306  1.00 97.12           C  
ATOM   2064  HA  ILE A 131       7.331  -2.226  -3.999  1.00 97.12           H  
ATOM   2065  C   ILE A 131       6.042  -0.957  -5.112  1.00 97.12           C  
ATOM   2066  CB  ILE A 131       7.401  -0.318  -3.029  1.00 97.12           C  
ATOM   2067  HB  ILE A 131       8.382  -0.505  -2.590  1.00 97.12           H  
ATOM   2068  O   ILE A 131       5.963  -0.013  -5.897  1.00 97.12           O  
ATOM   2069  CG1 ILE A 131       6.345  -0.770  -2.002  1.00 97.12           C  
ATOM   2070 HG12 ILE A 131       6.389  -1.857  -1.927  1.00 97.12           H  
ATOM   2071 HG13 ILE A 131       5.348  -0.494  -2.345  1.00 97.12           H  
ATOM   2072  CG2 ILE A 131       7.284   1.192  -3.319  1.00 97.12           C  
ATOM   2073 HG21 ILE A 131       7.517   1.767  -2.423  1.00 97.12           H  
ATOM   2074 HG22 ILE A 131       6.273   1.434  -3.644  1.00 97.12           H  
ATOM   2075 HG23 ILE A 131       7.983   1.475  -4.107  1.00 97.12           H  
ATOM   2076  CD1 ILE A 131       6.567  -0.192  -0.598  1.00 97.12           C  
ATOM   2077 HD11 ILE A 131       7.589  -0.387  -0.272  1.00 97.12           H  
ATOM   2078 HD12 ILE A 131       6.379   0.882  -0.595  1.00 97.12           H  
ATOM   2079 HD13 ILE A 131       5.883  -0.667   0.105  1.00 97.12           H  
ATOM   2080  N   VAL A 132       5.039  -1.814  -4.939  1.00 97.98           N  
ATOM   2081  H   VAL A 132       5.118  -2.555  -4.257  1.00 97.98           H  
ATOM   2082  CA  VAL A 132       3.746  -1.596  -5.594  1.00 97.98           C  
ATOM   2083  HA  VAL A 132       3.921  -1.149  -6.573  1.00 97.98           H  
ATOM   2084  C   VAL A 132       2.933  -0.607  -4.768  1.00 97.98           C  
ATOM   2085  CB  VAL A 132       2.982  -2.903  -5.844  1.00 97.98           C  
ATOM   2086  HB  VAL A 132       2.760  -3.365  -4.882  1.00 97.98           H  
ATOM   2087  O   VAL A 132       2.779  -0.773  -3.555  1.00 97.98           O  
ATOM   2088  CG1 VAL A 132       1.661  -2.640  -6.572  1.00 97.98           C  
ATOM   2089 HG11 VAL A 132       1.845  -2.085  -7.492  1.00 97.98           H  
ATOM   2090 HG12 VAL A 132       1.175  -3.584  -6.817  1.00 97.98           H  
ATOM   2091 HG13 VAL A 132       0.985  -2.069  -5.935  1.00 97.98           H  
ATOM   2092  CG2 VAL A 132       3.810  -3.875  -6.697  1.00 97.98           C  
ATOM   2093 HG21 VAL A 132       4.720  -4.154  -6.166  1.00 97.98           H  
ATOM   2094 HG22 VAL A 132       4.070  -3.412  -7.648  1.00 97.98           H  
ATOM   2095 HG23 VAL A 132       3.235  -4.782  -6.887  1.00 97.98           H  
ATOM   2096  N   VAL A 133       2.427   0.423  -5.442  1.00 98.52           N  
ATOM   2097  H   VAL A 133       2.656   0.509  -6.422  1.00 98.52           H  
ATOM   2098  CA  VAL A 133       1.490   1.402  -4.897  1.00 98.52           C  
ATOM   2099  HA  VAL A 133       1.483   1.308  -3.811  1.00 98.52           H  
ATOM   2100  C   VAL A 133       0.097   1.105  -5.446  1.00 98.52           C  
ATOM   2101  CB  VAL A 133       1.912   2.848  -5.221  1.00 98.52           C  
ATOM   2102  HB  VAL A 133       1.810   3.019  -6.293  1.00 98.52           H  
ATOM   2103  O   VAL A 133      -0.074   1.105  -6.663  1.00 98.52           O  
ATOM   2104  CG1 VAL A 133       1.018   3.852  -4.483  1.00 98.52           C  
ATOM   2105 HG11 VAL A 133       1.337   4.871  -4.705  1.00 98.52           H  
ATOM   2106 HG12 VAL A 133      -0.015   3.746  -4.813  1.00 98.52           H  
ATOM   2107 HG13 VAL A 133       1.064   3.685  -3.406  1.00 98.52           H  
ATOM   2108  CG2 VAL A 133       3.375   3.132  -4.846  1.00 98.52           C  
ATOM   2109 HG21 VAL A 133       3.619   4.168  -5.081  1.00 98.52           H  
ATOM   2110 HG22 VAL A 133       4.030   2.485  -5.429  1.00 98.52           H  
ATOM   2111 HG23 VAL A 133       3.544   2.951  -3.785  1.00 98.52           H  
ATOM   2112  N   THR A 134      -0.894   0.873  -4.589  1.00 98.30           N  
ATOM   2113  H   THR A 134      -0.689   0.827  -3.601  1.00 98.30           H  
ATOM   2114  CA  THR A 134      -2.306   0.859  -5.009  1.00 98.30           C  
ATOM   2115  HA  THR A 134      -2.389   0.361  -5.976  1.00 98.30           H  
ATOM   2116  C   THR A 134      -2.783   2.303  -5.156  1.00 98.30           C  
ATOM   2117  CB  THR A 134      -3.196   0.095  -4.017  1.00 98.30           C  
ATOM   2118  HB  THR A 134      -3.221   0.621  -3.063  1.00 98.30           H  
ATOM   2119  O   THR A 134      -2.650   3.088  -4.221  1.00 98.30           O  
ATOM   2120  CG2 THR A 134      -4.612  -0.067  -4.553  1.00 98.30           C  
ATOM   2121 HG21 THR A 134      -4.592  -0.631  -5.486  1.00 98.30           H  
ATOM   2122 HG22 THR A 134      -5.225  -0.593  -3.821  1.00 98.30           H  
ATOM   2123 HG23 THR A 134      -5.057   0.913  -4.725  1.00 98.30           H  
ATOM   2124  OG1 THR A 134      -2.717  -1.216  -3.814  1.00 98.30           O  
ATOM   2125  HG1 THR A 134      -3.395  -1.659  -3.299  1.00 98.30           H  
ATOM   2126  N   TYR A 135      -3.302   2.676  -6.324  1.00 98.05           N  
ATOM   2127  H   TYR A 135      -3.366   1.986  -7.059  1.00 98.05           H  
ATOM   2128  CA  TYR A 135      -3.675   4.046  -6.673  1.00 98.05           C  
ATOM   2129  HA  TYR A 135      -3.654   4.673  -5.782  1.00 98.05           H  
ATOM   2130  C   TYR A 135      -5.086   4.093  -7.251  1.00 98.05           C  
ATOM   2131  CB  TYR A 135      -2.662   4.610  -7.679  1.00 98.05           C  
ATOM   2132  HB2 TYR A 135      -2.690   4.012  -8.590  1.00 98.05           H  
ATOM   2133  HB3 TYR A 135      -1.660   4.520  -7.259  1.00 98.05           H  
ATOM   2134  O   TYR A 135      -5.382   3.380  -8.202  1.00 98.05           O  
ATOM   2135  CG  TYR A 135      -2.918   6.062  -8.031  1.00 98.05           C  
ATOM   2136  CD1 TYR A 135      -3.801   6.401  -9.074  1.00 98.05           C  
ATOM   2137  HD1 TYR A 135      -4.287   5.627  -9.650  1.00 98.05           H  
ATOM   2138  CD2 TYR A 135      -2.301   7.079  -7.281  1.00 98.05           C  
ATOM   2139  HD2 TYR A 135      -1.637   6.818  -6.471  1.00 98.05           H  
ATOM   2140  CE1 TYR A 135      -4.071   7.754  -9.351  1.00 98.05           C  
ATOM   2141  HE1 TYR A 135      -4.743   8.025 -10.152  1.00 98.05           H  
ATOM   2142  CE2 TYR A 135      -2.573   8.432  -7.559  1.00 98.05           C  
ATOM   2143  HE2 TYR A 135      -2.120   9.220  -6.976  1.00 98.05           H  
ATOM   2144  OH  TYR A 135      -3.760  10.081  -8.817  1.00 98.05           O  
ATOM   2145  HH  TYR A 135      -4.394  10.181  -9.531  1.00 98.05           H  
ATOM   2146  CZ  TYR A 135      -3.475   8.774  -8.584  1.00 98.05           C  
ATOM   2147  N   THR A 136      -5.945   4.962  -6.722  1.00 97.45           N  
ATOM   2148  H   THR A 136      -5.623   5.597  -6.006  1.00 97.45           H  
ATOM   2149  CA  THR A 136      -7.285   5.182  -7.286  1.00 97.45           C  
ATOM   2150  HA  THR A 136      -7.582   4.308  -7.865  1.00 97.45           H  
ATOM   2151  C   THR A 136      -7.264   6.380  -8.217  1.00 97.45           C  
ATOM   2152  CB  THR A 136      -8.327   5.330  -6.183  1.00 97.45           C  
ATOM   2153  HB  THR A 136      -8.070   6.162  -5.528  1.00 97.45           H  
ATOM   2154  O   THR A 136      -6.867   7.464  -7.804  1.00 97.45           O  
ATOM   2155  CG2 THR A 136      -9.752   5.494  -6.709  1.00 97.45           C  
ATOM   2156 HG21 THR A 136     -10.004   4.656  -7.359  1.00 97.45           H  
ATOM   2157 HG22 THR A 136      -9.848   6.431  -7.257  1.00 97.45           H  
ATOM   2158 HG23 THR A 136     -10.444   5.507  -5.867  1.00 97.45           H  
ATOM   2159  OG1 THR A 136      -8.254   4.124  -5.472  1.00 97.45           O  
ATOM   2160  HG1 THR A 136      -7.328   3.961  -5.277  1.00 97.45           H  
ATOM   2161  N   VAL A 137      -7.670   6.177  -9.470  1.00 97.20           N  
ATOM   2162  H   VAL A 137      -7.973   5.245  -9.714  1.00 97.20           H  
ATOM   2163  CA  VAL A 137      -7.700   7.199 -10.520  1.00 97.20           C  
ATOM   2164  HA  VAL A 137      -6.705   7.634 -10.616  1.00 97.20           H  
ATOM   2165  C   VAL A 137      -8.655   8.319 -10.133  1.00 97.20           C  
ATOM   2166  CB  VAL A 137      -8.073   6.589 -11.881  1.00 97.20           C  
ATOM   2167  HB  VAL A 137      -9.023   6.064 -11.781  1.00 97.20           H  
ATOM   2168  O   VAL A 137      -9.820   8.088  -9.810  1.00 97.20           O  
ATOM   2169  CG1 VAL A 137      -8.195   7.653 -12.980  1.00 97.20           C  
ATOM   2170 HG11 VAL A 137      -7.260   8.206 -13.069  1.00 97.20           H  
ATOM   2171 HG12 VAL A 137      -8.427   7.175 -13.931  1.00 97.20           H  
ATOM   2172 HG13 VAL A 137      -9.001   8.352 -12.757  1.00 97.20           H  
ATOM   2173  CG2 VAL A 137      -6.996   5.592 -12.332  1.00 97.20           C  
ATOM   2174 HG21 VAL A 137      -6.041   6.102 -12.459  1.00 97.20           H  
ATOM   2175 HG22 VAL A 137      -7.295   5.132 -13.274  1.00 97.20           H  
ATOM   2176 HG23 VAL A 137      -6.876   4.800 -11.593  1.00 97.20           H  
ATOM   2177  N   GLN A 138      -8.159   9.547 -10.193  1.00 96.27           N  
ATOM   2178  H   GLN A 138      -7.194   9.665 -10.465  1.00 96.27           H  
ATOM   2179  CA  GLN A 138      -8.884  10.751  -9.822  1.00 96.27           C  
ATOM   2180  HA  GLN A 138      -9.840  10.475  -9.377  1.00 96.27           H  
ATOM   2181  C   GLN A 138      -9.185  11.601 -11.053  1.00 96.27           C  
ATOM   2182  CB  GLN A 138      -8.086  11.533  -8.768  1.00 96.27           C  
ATOM   2183  HB2 GLN A 138      -7.133  11.852  -9.190  1.00 96.27           H  
ATOM   2184  HB3 GLN A 138      -8.649  12.416  -8.468  1.00 96.27           H  
ATOM   2185  O   GLN A 138      -8.650  11.399 -12.145  1.00 96.27           O  
ATOM   2186  CG  GLN A 138      -7.831  10.661  -7.534  1.00 96.27           C  
ATOM   2187  HG2 GLN A 138      -8.776  10.297  -7.130  1.00 96.27           H  
ATOM   2188  HG3 GLN A 138      -7.221   9.807  -7.829  1.00 96.27           H  
ATOM   2189  CD  GLN A 138      -7.081  11.401  -6.453  1.00 96.27           C  
ATOM   2190  NE2 GLN A 138      -5.841  11.043  -6.197  1.00 96.27           N  
ATOM   2191 HE21 GLN A 138      -5.359  11.494  -5.433  1.00 96.27           H  
ATOM   2192 HE22 GLN A 138      -5.427  10.277  -6.709  1.00 96.27           H  
ATOM   2193  OE1 GLN A 138      -7.591  12.347  -5.868  1.00 96.27           O  
ATOM   2194  N   GLN A 139     -10.058  12.589 -10.869  1.00 94.81           N  
ATOM   2195  H   GLN A 139     -10.478  12.701  -9.958  1.00 94.81           H  
ATOM   2196  CA  GLN A 139     -10.366  13.560 -11.910  1.00 94.81           C  
ATOM   2197  HA  GLN A 139     -10.863  13.033 -12.724  1.00 94.81           H  
ATOM   2198  C   GLN A 139      -9.078  14.200 -12.454  1.00 94.81           C  
ATOM   2199  CB  GLN A 139     -11.328  14.611 -11.334  1.00 94.81           C  
ATOM   2200  HB2 GLN A 139     -12.210  14.104 -10.943  1.00 94.81           H  
ATOM   2201  HB3 GLN A 139     -10.839  15.122 -10.505  1.00 94.81           H  
ATOM   2202  O   GLN A 139      -8.258  14.704 -11.685  1.00 94.81           O  
ATOM   2203  CG  GLN A 139     -11.785  15.666 -12.352  1.00 94.81           C  
ATOM   2204  HG2 GLN A 139     -12.436  16.379 -11.847  1.00 94.81           H  
ATOM   2205  HG3 GLN A 139     -10.922  16.217 -12.726  1.00 94.81           H  
ATOM   2206  CD  GLN A 139     -12.563  15.061 -13.512  1.00 94.81           C  
ATOM   2207  NE2 GLN A 139     -12.018  15.063 -14.710  1.00 94.81           N  
ATOM   2208 HE21 GLN A 139     -11.137  15.528 -14.871  1.00 94.81           H  
ATOM   2209 HE22 GLN A 139     -12.574  14.656 -15.448  1.00 94.81           H  
ATOM   2210  OE1 GLN A 139     -13.664  14.571 -13.354  1.00 94.81           O  
ATOM   2211  N   SER A 140      -8.962  14.216 -13.785  1.00 94.74           N  
ATOM   2212  H   SER A 140      -9.666  13.719 -14.313  1.00 94.74           H  
ATOM   2213  CA  SER A 140      -7.841  14.788 -14.551  1.00 94.74           C  
ATOM   2214  HA  SER A 140      -8.135  14.748 -15.600  1.00 94.74           H  
ATOM   2215  C   SER A 140      -6.520  14.016 -14.491  1.00 94.74           C  
ATOM   2216  CB  SER A 140      -7.628  16.271 -14.222  1.00 94.74           C  
ATOM   2217  HB2 SER A 140      -7.207  16.370 -13.221  1.00 94.74           H  
ATOM   2218  HB3 SER A 140      -6.921  16.696 -14.935  1.00 94.74           H  
ATOM   2219  O   SER A 140      -5.510  14.513 -14.992  1.00 94.74           O  
ATOM   2220  OG  SER A 140      -8.850  16.988 -14.299  1.00 94.74           O  
ATOM   2221  HG  SER A 140      -8.658  17.907 -14.097  1.00 94.74           H  
ATOM   2222  N   ASP A 141      -6.511  12.806 -13.934  1.00 97.02           N  
ATOM   2223  H   ASP A 141      -7.346  12.432 -13.507  1.00 97.02           H  
ATOM   2224  CA  ASP A 141      -5.348  11.934 -14.042  1.00 97.02           C  
ATOM   2225  HA  ASP A 141      -4.464  12.510 -13.772  1.00 97.02           H  
ATOM   2226  C   ASP A 141      -5.143  11.437 -15.481  1.00 97.02           C  
ATOM   2227  CB  ASP A 141      -5.453  10.751 -13.073  1.00 97.02           C  
ATOM   2228  HB2 ASP A 141      -6.445  10.306 -13.158  1.00 97.02           H  
ATOM   2229  HB3 ASP A 141      -4.723  10.001 -13.375  1.00 97.02           H  
ATOM   2230  O   ASP A 141      -6.079  11.218 -16.249  1.00 97.02           O  
ATOM   2231  CG  ASP A 141      -5.162  11.109 -11.614  1.00 97.02           C  
ATOM   2232  OD1 ASP A 141      -4.510  12.143 -11.341  1.00 97.02           O  
ATOM   2233  OD2 ASP A 141      -5.519  10.288 -10.741  1.00 97.02           O  
ATOM   2234  N   THR A 142      -3.878  11.209 -15.822  1.00 96.62           N  
ATOM   2235  H   THR A 142      -3.169  11.401 -15.128  1.00 96.62           H  
ATOM   2236  CA  THR A 142      -3.436  10.470 -17.004  1.00 96.62           C  
ATOM   2237  HA  THR A 142      -4.297   9.980 -17.457  1.00 96.62           H  
ATOM   2238  C   THR A 142      -2.424   9.412 -16.559  1.00 96.62           C  
ATOM   2239  CB  THR A 142      -2.791  11.389 -18.054  1.00 96.62           C  
ATOM   2240  HB  THR A 142      -2.501  10.789 -18.916  1.00 96.62           H  
ATOM   2241  O   THR A 142      -1.755   9.601 -15.539  1.00 96.62           O  
ATOM   2242  CG2 THR A 142      -3.721  12.503 -18.531  1.00 96.62           C  
ATOM   2243 HG21 THR A 142      -3.971  13.174 -17.710  1.00 96.62           H  
ATOM   2244 HG22 THR A 142      -4.641  12.065 -18.919  1.00 96.62           H  
ATOM   2245 HG23 THR A 142      -3.235  13.071 -19.324  1.00 96.62           H  
ATOM   2246  OG1 THR A 142      -1.637  11.999 -17.520  1.00 96.62           O  
ATOM   2247  HG1 THR A 142      -1.935  12.448 -16.725  1.00 96.62           H  
ATOM   2248  N   PRO A 143      -2.218   8.323 -17.317  1.00 96.77           N  
ATOM   2249  CA  PRO A 143      -1.173   7.348 -16.999  1.00 96.77           C  
ATOM   2250  HA  PRO A 143      -1.432   6.859 -16.059  1.00 96.77           H  
ATOM   2251  C   PRO A 143       0.212   7.992 -16.845  1.00 96.77           C  
ATOM   2252  CB  PRO A 143      -1.240   6.317 -18.130  1.00 96.77           C  
ATOM   2253  HB2 PRO A 143      -0.926   5.328 -17.797  1.00 96.77           H  
ATOM   2254  HB3 PRO A 143      -0.653   6.643 -18.989  1.00 96.77           H  
ATOM   2255  O   PRO A 143       0.950   7.646 -15.927  1.00 96.77           O  
ATOM   2256  CG  PRO A 143      -2.730   6.356 -18.475  1.00 96.77           C  
ATOM   2257  HG2 PRO A 143      -2.960   5.963 -19.465  1.00 96.77           H  
ATOM   2258  HG3 PRO A 143      -3.291   5.817 -17.712  1.00 96.77           H  
ATOM   2259  CD  PRO A 143      -3.051   7.840 -18.404  1.00 96.77           C  
ATOM   2260  HD2 PRO A 143      -4.114   7.980 -18.208  1.00 96.77           H  
ATOM   2261  HD3 PRO A 143      -2.769   8.329 -19.337  1.00 96.77           H  
ATOM   2262  N   THR A 144       0.520   9.006 -17.662  1.00 96.73           N  
ATOM   2263  H   THR A 144      -0.107   9.216 -18.426  1.00 96.73           H  
ATOM   2264  CA  THR A 144       1.752   9.802 -17.562  1.00 96.73           C  
ATOM   2265  HA  THR A 144       2.607   9.126 -17.593  1.00 96.73           H  
ATOM   2266  C   THR A 144       1.836  10.600 -16.259  1.00 96.73           C  
ATOM   2267  CB  THR A 144       1.857  10.778 -18.744  1.00 96.73           C  
ATOM   2268  HB  THR A 144       1.067  11.525 -18.667  1.00 96.73           H  
ATOM   2269  O   THR A 144       2.886  10.617 -15.618  1.00 96.73           O  
ATOM   2270  CG2 THR A 144       3.208  11.489 -18.812  1.00 96.73           C  
ATOM   2271 HG21 THR A 144       3.341  12.126 -17.937  1.00 96.73           H  
ATOM   2272 HG22 THR A 144       4.012  10.753 -18.845  1.00 96.73           H  
ATOM   2273 HG23 THR A 144       3.254  12.115 -19.703  1.00 96.73           H  
ATOM   2274  OG1 THR A 144       1.695  10.085 -19.960  1.00 96.73           O  
ATOM   2275  HG1 THR A 144       1.822  10.713 -20.675  1.00 96.73           H  
ATOM   2276  N   SER A 145       0.757  11.272 -15.838  1.00 97.06           N  
ATOM   2277  H   SER A 145      -0.113  11.194 -16.345  1.00 97.06           H  
ATOM   2278  CA  SER A 145       0.781  12.049 -14.590  1.00 97.06           C  
ATOM   2279  HA  SER A 145       1.669  12.680 -14.608  1.00 97.06           H  
ATOM   2280  C   SER A 145       0.917  11.142 -13.368  1.00 97.06           C  
ATOM   2281  CB  SER A 145      -0.426  12.988 -14.460  1.00 97.06           C  
ATOM   2282  HB2 SER A 145      -0.470  13.627 -15.342  1.00 97.06           H  
ATOM   2283  HB3 SER A 145      -0.287  13.625 -13.586  1.00 97.06           H  
ATOM   2284  O   SER A 145       1.680  11.470 -12.462  1.00 97.06           O  
ATOM   2285  OG  SER A 145      -1.650  12.295 -14.332  1.00 97.06           O  
ATOM   2286  HG  SER A 145      -1.927  12.312 -13.413  1.00 97.06           H  
ATOM   2287  N   ILE A 146       0.262   9.976 -13.371  1.00 97.91           N  
ATOM   2288  H   ILE A 146      -0.365   9.789 -14.141  1.00 97.91           H  
ATOM   2289  CA  ILE A 146       0.388   8.961 -12.315  1.00 97.91           C  
ATOM   2290  HA  ILE A 146       0.204   9.434 -11.350  1.00 97.91           H  
ATOM   2291  C   ILE A 146       1.814   8.395 -12.279  1.00 97.91           C  
ATOM   2292  CB  ILE A 146      -0.663   7.842 -12.509  1.00 97.91           C  
ATOM   2293  HB  ILE A 146      -0.546   7.430 -13.512  1.00 97.91           H  
ATOM   2294  O   ILE A 146       2.419   8.315 -11.208  1.00 97.91           O  
ATOM   2295  CG1 ILE A 146      -2.099   8.403 -12.370  1.00 97.91           C  
ATOM   2296 HG12 ILE A 146      -2.213   9.293 -12.989  1.00 97.91           H  
ATOM   2297 HG13 ILE A 146      -2.272   8.703 -11.336  1.00 97.91           H  
ATOM   2298  CG2 ILE A 146      -0.446   6.705 -11.490  1.00 97.91           C  
ATOM   2299 HG21 ILE A 146      -0.548   7.090 -10.475  1.00 97.91           H  
ATOM   2300 HG22 ILE A 146      -1.176   5.910 -11.638  1.00 97.91           H  
ATOM   2301 HG23 ILE A 146       0.539   6.255 -11.611  1.00 97.91           H  
ATOM   2302  CD1 ILE A 146      -3.189   7.410 -12.798  1.00 97.91           C  
ATOM   2303 HD11 ILE A 146      -3.011   7.082 -13.822  1.00 97.91           H  
ATOM   2304 HD12 ILE A 146      -3.213   6.546 -12.135  1.00 97.91           H  
ATOM   2305 HD13 ILE A 146      -4.163   7.897 -12.744  1.00 97.91           H  
ATOM   2306  N   SER A 147       2.384   8.035 -13.436  1.00 96.90           N  
ATOM   2307  H   SER A 147       1.850   8.089 -14.291  1.00 96.90           H  
ATOM   2308  CA  SER A 147       3.733   7.465 -13.497  1.00 96.90           C  
ATOM   2309  HA  SER A 147       3.761   6.617 -12.814  1.00 96.90           H  
ATOM   2310  C   SER A 147       4.796   8.459 -13.022  1.00 96.90           C  
ATOM   2311  CB  SER A 147       4.046   6.929 -14.901  1.00 96.90           C  
ATOM   2312  HB2 SER A 147       3.223   6.297 -15.234  1.00 96.90           H  
ATOM   2313  HB3 SER A 147       4.940   6.307 -14.849  1.00 96.90           H  
ATOM   2314  O   SER A 147       5.707   8.079 -12.292  1.00 96.90           O  
ATOM   2315  OG  SER A 147       4.261   7.948 -15.862  1.00 96.90           O  
ATOM   2316  HG  SER A 147       4.921   8.565 -15.536  1.00 96.90           H  
ATOM   2317  N   LEU A 148       4.664   9.742 -13.381  1.00 96.07           N  
ATOM   2318  H   LEU A 148       3.889   9.996 -13.975  1.00 96.07           H  
ATOM   2319  CA  LEU A 148       5.557  10.800 -12.899  1.00 96.07           C  
ATOM   2320  HA  LEU A 148       6.591  10.492 -13.059  1.00 96.07           H  
ATOM   2321  C   LEU A 148       5.410  11.025 -11.390  1.00 96.07           C  
ATOM   2322  CB  LEU A 148       5.286  12.102 -13.673  1.00 96.07           C  
ATOM   2323  HB2 LEU A 148       4.213  12.297 -13.656  1.00 96.07           H  
ATOM   2324  HB3 LEU A 148       5.777  12.924 -13.153  1.00 96.07           H  
ATOM   2325  O   LEU A 148       6.418  11.053 -10.685  1.00 96.07           O  
ATOM   2326  CG  LEU A 148       5.775  12.094 -15.132  1.00 96.07           C  
ATOM   2327  HG  LEU A 148       5.378  11.225 -15.656  1.00 96.07           H  
ATOM   2328  CD1 LEU A 148       5.280  13.359 -15.834  1.00 96.07           C  
ATOM   2329 HD11 LEU A 148       4.191  13.386 -15.807  1.00 96.07           H  
ATOM   2330 HD12 LEU A 148       5.677  14.245 -15.339  1.00 96.07           H  
ATOM   2331 HD13 LEU A 148       5.602  13.351 -16.876  1.00 96.07           H  
ATOM   2332  CD2 LEU A 148       7.302  12.058 -15.232  1.00 96.07           C  
ATOM   2333 HD21 LEU A 148       7.686  11.119 -14.833  1.00 96.07           H  
ATOM   2334 HD22 LEU A 148       7.602  12.130 -16.278  1.00 96.07           H  
ATOM   2335 HD23 LEU A 148       7.735  12.891 -14.678  1.00 96.07           H  
ATOM   2336  N   LEU A 149       4.172  11.127 -10.890  1.00 97.41           N  
ATOM   2337  H   LEU A 149       3.391  11.089 -11.529  1.00 97.41           H  
ATOM   2338  CA  LEU A 149       3.871  11.309  -9.465  1.00 97.41           C  
ATOM   2339  HA  LEU A 149       4.267  12.271  -9.139  1.00 97.41           H  
ATOM   2340  C   LEU A 149       4.513  10.216  -8.600  1.00 97.41           C  
ATOM   2341  CB  LEU A 149       2.338  11.297  -9.304  1.00 97.41           C  
ATOM   2342  HB2 LEU A 149       1.916  12.102  -9.905  1.00 97.41           H  
ATOM   2343  HB3 LEU A 149       1.955  10.356  -9.698  1.00 97.41           H  
ATOM   2344  O   LEU A 149       5.055  10.494  -7.531  1.00 97.41           O  
ATOM   2345  CG  LEU A 149       1.831  11.446  -7.860  1.00 97.41           C  
ATOM   2346  HG  LEU A 149       2.268  10.675  -7.227  1.00 97.41           H  
ATOM   2347  CD1 LEU A 149       2.175  12.825  -7.301  1.00 97.41           C  
ATOM   2348 HD11 LEU A 149       1.645  12.995  -6.364  1.00 97.41           H  
ATOM   2349 HD12 LEU A 149       1.881  13.603  -8.005  1.00 97.41           H  
ATOM   2350 HD13 LEU A 149       3.247  12.896  -7.115  1.00 97.41           H  
ATOM   2351  CD2 LEU A 149       0.316  11.260  -7.827  1.00 97.41           C  
ATOM   2352 HD21 LEU A 149      -0.164  11.977  -8.493  1.00 97.41           H  
ATOM   2353 HD22 LEU A 149       0.063  10.253  -8.158  1.00 97.41           H  
ATOM   2354 HD23 LEU A 149      -0.057  11.397  -6.813  1.00 97.41           H  
ATOM   2355  N   LEU A 150       4.451   8.970  -9.068  1.00 97.52           N  
ATOM   2356  H   LEU A 150       3.959   8.822  -9.938  1.00 97.52           H  
ATOM   2357  CA  LEU A 150       4.877   7.797  -8.312  1.00 97.52           C  
ATOM   2358  HA  LEU A 150       5.003   8.086  -7.269  1.00 97.52           H  
ATOM   2359  C   LEU A 150       6.252   7.262  -8.716  1.00 97.52           C  
ATOM   2360  CB  LEU A 150       3.769   6.730  -8.374  1.00 97.52           C  
ATOM   2361  HB2 LEU A 150       4.122   5.807  -7.913  1.00 97.52           H  
ATOM   2362  HB3 LEU A 150       3.555   6.520  -9.422  1.00 97.52           H  
ATOM   2363  O   LEU A 150       6.619   6.191  -8.244  1.00 97.52           O  
ATOM   2364  CG  LEU A 150       2.468   7.151  -7.666  1.00 97.52           C  
ATOM   2365  HG  LEU A 150       2.104   8.093  -8.077  1.00 97.52           H  
ATOM   2366  CD1 LEU A 150       1.399   6.089  -7.891  1.00 97.52           C  
ATOM   2367 HD11 LEU A 150       1.740   5.120  -7.527  1.00 97.52           H  
ATOM   2368 HD12 LEU A 150       1.176   6.030  -8.956  1.00 97.52           H  
ATOM   2369 HD13 LEU A 150       0.482   6.369  -7.371  1.00 97.52           H  
ATOM   2370  CD2 LEU A 150       2.660   7.309  -6.155  1.00 97.52           C  
ATOM   2371 HD21 LEU A 150       1.698   7.538  -5.697  1.00 97.52           H  
ATOM   2372 HD22 LEU A 150       3.333   8.141  -5.948  1.00 97.52           H  
ATOM   2373 HD23 LEU A 150       3.060   6.390  -5.728  1.00 97.52           H  
ATOM   2374  N   ASN A 151       7.038   7.985  -9.521  1.00 96.63           N  
ATOM   2375  H   ASN A 151       6.678   8.858  -9.879  1.00 96.63           H  
ATOM   2376  CA  ASN A 151       8.355   7.529  -9.990  1.00 96.63           C  
ATOM   2377  HA  ASN A 151       8.659   8.199 -10.794  1.00 96.63           H  
ATOM   2378  C   ASN A 151       8.292   6.111 -10.604  1.00 96.63           C  
ATOM   2379  CB  ASN A 151       9.375   7.672  -8.842  1.00 96.63           C  
ATOM   2380  HB2 ASN A 151       9.123   6.967  -8.049  1.00 96.63           H  
ATOM   2381  HB3 ASN A 151       9.324   8.684  -8.440  1.00 96.63           H  
ATOM   2382  O   ASN A 151       9.007   5.200 -10.186  1.00 96.63           O  
ATOM   2383  CG  ASN A 151      10.808   7.429  -9.283  1.00 96.63           C  
ATOM   2384  ND2 ASN A 151      11.574   6.647  -8.558  1.00 96.63           N  
ATOM   2385 HD21 ASN A 151      12.456   6.400  -8.982  1.00 96.63           H  
ATOM   2386 HD22 ASN A 151      11.154   6.017  -7.889  1.00 96.63           H  
ATOM   2387  OD1 ASN A 151      11.283   7.981 -10.254  1.00 96.63           O  
ATOM   2388  N   ALA A 152       7.376   5.918 -11.549  1.00 96.59           N  
ATOM   2389  H   ALA A 152       6.832   6.719 -11.837  1.00 96.59           H  
ATOM   2390  CA  ALA A 152       7.107   4.662 -12.240  1.00 96.59           C  
ATOM   2391  HA  ALA A 152       7.866   3.925 -11.978  1.00 96.59           H  
ATOM   2392  C   ALA A 152       7.153   4.857 -13.765  1.00 96.59           C  
ATOM   2393  CB  ALA A 152       5.748   4.139 -11.756  1.00 96.59           C  
ATOM   2394  HB1 ALA A 152       5.771   4.036 -10.671  1.00 96.59           H  
ATOM   2395  HB2 ALA A 152       5.541   3.163 -12.194  1.00 96.59           H  
ATOM   2396  HB3 ALA A 152       4.957   4.836 -12.032  1.00 96.59           H  
ATOM   2397  O   ALA A 152       7.318   5.970 -14.268  1.00 96.59           O  
ATOM   2398  N   THR A 153       6.988   3.770 -14.518  1.00 95.50           N  
ATOM   2399  H   THR A 153       6.849   2.880 -14.061  1.00 95.50           H  
ATOM   2400  CA  THR A 153       6.884   3.794 -15.984  1.00 95.50           C  
ATOM   2401  HA  THR A 153       6.996   4.819 -16.337  1.00 95.50           H  
ATOM   2402  C   THR A 153       5.510   3.311 -16.439  1.00 95.50           C  
ATOM   2403  CB  THR A 153       7.994   2.966 -16.652  1.00 95.50           C  
ATOM   2404  HB  THR A 153       7.907   3.072 -17.734  1.00 95.50           H  
ATOM   2405  O   THR A 153       4.900   2.458 -15.790  1.00 95.50           O  
ATOM   2406  CG2 THR A 153       9.396   3.415 -16.235  1.00 95.50           C  
ATOM   2407 HG21 THR A 153       9.504   4.484 -16.420  1.00 95.50           H  
ATOM   2408 HG22 THR A 153      10.144   2.883 -16.822  1.00 95.50           H  
ATOM   2409 HG23 THR A 153       9.563   3.218 -15.176  1.00 95.50           H  
ATOM   2410  OG1 THR A 153       7.883   1.600 -16.325  1.00 95.50           O  
ATOM   2411  HG1 THR A 153       8.741   1.209 -16.507  1.00 95.50           H  
ATOM   2412  N   ILE A 154       5.034   3.820 -17.580  1.00 96.13           N  
ATOM   2413  H   ILE A 154       5.548   4.554 -18.047  1.00 96.13           H  
ATOM   2414  CA  ILE A 154       3.779   3.355 -18.194  1.00 96.13           C  
ATOM   2415  HA  ILE A 154       2.975   3.468 -17.467  1.00 96.13           H  
ATOM   2416  C   ILE A 154       3.878   1.858 -18.520  1.00 96.13           C  
ATOM   2417  CB  ILE A 154       3.419   4.202 -19.438  1.00 96.13           C  
ATOM   2418  HB  ILE A 154       4.258   4.172 -20.133  1.00 96.13           H  
ATOM   2419  O   ILE A 154       2.966   1.109 -18.188  1.00 96.13           O  
ATOM   2420  CG1 ILE A 154       3.170   5.672 -19.021  1.00 96.13           C  
ATOM   2421 HG12 ILE A 154       2.310   5.721 -18.352  1.00 96.13           H  
ATOM   2422 HG13 ILE A 154       4.036   6.046 -18.475  1.00 96.13           H  
ATOM   2423  CG2 ILE A 154       2.182   3.625 -20.155  1.00 96.13           C  
ATOM   2424 HG21 ILE A 154       1.933   4.219 -21.034  1.00 96.13           H  
ATOM   2425 HG22 ILE A 154       2.375   2.611 -20.506  1.00 96.13           H  
ATOM   2426 HG23 ILE A 154       1.326   3.611 -19.481  1.00 96.13           H  
ATOM   2427  CD1 ILE A 154       2.936   6.627 -20.197  1.00 96.13           C  
ATOM   2428 HD11 ILE A 154       3.725   6.508 -20.940  1.00 96.13           H  
ATOM   2429 HD12 ILE A 154       2.952   7.653 -19.828  1.00 96.13           H  
ATOM   2430 HD13 ILE A 154       1.965   6.442 -20.656  1.00 96.13           H  
ATOM   2431  N   ASP A 155       5.012   1.394 -19.056  1.00 95.16           N  
ATOM   2432  H   ASP A 155       5.681   2.053 -19.427  1.00 95.16           H  
ATOM   2433  CA  ASP A 155       5.248  -0.035 -19.321  1.00 95.16           C  
ATOM   2434  HA  ASP A 155       4.505  -0.397 -20.031  1.00 95.16           H  
ATOM   2435  C   ASP A 155       5.141  -0.888 -18.048  1.00 95.16           C  
ATOM   2436  CB  ASP A 155       6.649  -0.231 -19.925  1.00 95.16           C  
ATOM   2437  HB2 ASP A 155       6.858  -1.300 -19.970  1.00 95.16           H  
ATOM   2438  HB3 ASP A 155       7.387   0.224 -19.265  1.00 95.16           H  
ATOM   2439  O   ASP A 155       4.593  -1.992 -18.068  1.00 95.16           O  
ATOM   2440  CG  ASP A 155       6.816   0.336 -21.337  1.00 95.16           C  
ATOM   2441  OD1 ASP A 155       5.790   0.637 -21.983  1.00 95.16           O  
ATOM   2442  OD2 ASP A 155       7.990   0.473 -21.745  1.00 95.16           O  
ATOM   2443  N   GLY A 156       5.634  -0.373 -16.916  1.00 95.30           N  
ATOM   2444  H   GLY A 156       6.050   0.546 -16.949  1.00 95.30           H  
ATOM   2445  CA  GLY A 156       5.477  -1.008 -15.612  1.00 95.30           C  
ATOM   2446  HA2 GLY A 156       6.007  -0.412 -14.868  1.00 95.30           H  
ATOM   2447  HA3 GLY A 156       5.898  -2.013 -15.640  1.00 95.30           H  
ATOM   2448  C   GLY A 156       4.013  -1.111 -15.192  1.00 95.30           C  
ATOM   2449  O   GLY A 156       3.584  -2.178 -14.758  1.00 95.30           O  
ATOM   2450  N   MET A 157       3.243  -0.034 -15.365  1.00 96.41           N  
ATOM   2451  H   MET A 157       3.662   0.798 -15.755  1.00 96.41           H  
ATOM   2452  CA  MET A 157       1.805  -0.024 -15.088  1.00 96.41           C  
ATOM   2453  HA  MET A 157       1.642  -0.345 -14.059  1.00 96.41           H  
ATOM   2454  C   MET A 157       1.052  -1.010 -15.991  1.00 96.41           C  
ATOM   2455  CB  MET A 157       1.231   1.393 -15.244  1.00 96.41           C  
ATOM   2456  HB2 MET A 157       1.461   1.781 -16.237  1.00 96.41           H  
ATOM   2457  HB3 MET A 157       0.147   1.339 -15.144  1.00 96.41           H  
ATOM   2458  O   MET A 157       0.279  -1.816 -15.483  1.00 96.41           O  
ATOM   2459  CG  MET A 157       1.767   2.366 -14.189  1.00 96.41           C  
ATOM   2460  HG2 MET A 157       1.411   2.050 -13.209  1.00 96.41           H  
ATOM   2461  HG3 MET A 157       2.856   2.319 -14.181  1.00 96.41           H  
ATOM   2462  SD  MET A 157       1.300   4.102 -14.449  1.00 96.41           S  
ATOM   2463  CE  MET A 157      -0.508   4.009 -14.310  1.00 96.41           C  
ATOM   2464  HE1 MET A 157      -0.916   3.419 -15.131  1.00 96.41           H  
ATOM   2465  HE2 MET A 157      -0.786   3.553 -13.359  1.00 96.41           H  
ATOM   2466  HE3 MET A 157      -0.924   5.015 -14.358  1.00 96.41           H  
ATOM   2467  N   VAL A 158       1.304  -1.019 -17.302  1.00 95.70           N  
ATOM   2468  H   VAL A 158       1.947  -0.332 -17.670  1.00 95.70           H  
ATOM   2469  CA  VAL A 158       0.655  -1.949 -18.247  1.00 95.70           C  
ATOM   2470  HA  VAL A 158      -0.427  -1.832 -18.172  1.00 95.70           H  
ATOM   2471  C   VAL A 158       0.966  -3.404 -17.900  1.00 95.70           C  
ATOM   2472  CB  VAL A 158       1.075  -1.639 -19.698  1.00 95.70           C  
ATOM   2473  HB  VAL A 158       2.163  -1.637 -19.762  1.00 95.70           H  
ATOM   2474  O   VAL A 158       0.073  -4.247 -17.930  1.00 95.70           O  
ATOM   2475  CG1 VAL A 158       0.526  -2.661 -20.703  1.00 95.70           C  
ATOM   2476 HG11 VAL A 158       0.756  -2.344 -21.720  1.00 95.70           H  
ATOM   2477 HG12 VAL A 158      -0.555  -2.747 -20.590  1.00 95.70           H  
ATOM   2478 HG13 VAL A 158       0.983  -3.638 -20.542  1.00 95.70           H  
ATOM   2479  CG2 VAL A 158       0.554  -0.268 -20.140  1.00 95.70           C  
ATOM   2480 HG21 VAL A 158      -0.535  -0.281 -20.198  1.00 95.70           H  
ATOM   2481 HG22 VAL A 158       0.966  -0.029 -21.120  1.00 95.70           H  
ATOM   2482 HG23 VAL A 158       0.858   0.513 -19.442  1.00 95.70           H  
ATOM   2483  N   ARG A 159       2.212  -3.708 -17.508  1.00 94.35           N  
ATOM   2484  H   ARG A 159       2.906  -2.975 -17.533  1.00 94.35           H  
ATOM   2485  CA  ARG A 159       2.629  -5.069 -17.134  1.00 94.35           C  
ATOM   2486  HA  ARG A 159       2.462  -5.727 -17.986  1.00 94.35           H  
ATOM   2487  C   ARG A 159       1.802  -5.649 -15.986  1.00 94.35           C  
ATOM   2488  CB  ARG A 159       4.127  -5.054 -16.787  1.00 94.35           C  
ATOM   2489  HB2 ARG A 159       4.292  -4.368 -15.956  1.00 94.35           H  
ATOM   2490  HB3 ARG A 159       4.681  -4.687 -17.651  1.00 94.35           H  
ATOM   2491  O   ARG A 159       1.540  -6.849 -15.991  1.00 94.35           O  
ATOM   2492  CG  ARG A 159       4.666  -6.445 -16.410  1.00 94.35           C  
ATOM   2493  HG2 ARG A 159       4.476  -7.133 -17.234  1.00 94.35           H  
ATOM   2494  HG3 ARG A 159       4.155  -6.819 -15.523  1.00 94.35           H  
ATOM   2495  CD  ARG A 159       6.171  -6.426 -16.122  1.00 94.35           C  
ATOM   2496  HD2 ARG A 159       6.695  -6.062 -17.007  1.00 94.35           H  
ATOM   2497  HD3 ARG A 159       6.495  -7.453 -15.950  1.00 94.35           H  
ATOM   2498  NE  ARG A 159       6.501  -5.623 -14.923  1.00 94.35           N  
ATOM   2499  HE  ARG A 159       6.120  -5.955 -14.048  1.00 94.35           H  
ATOM   2500  NH1 ARG A 159       7.725  -3.959 -15.936  1.00 94.35           N  
ATOM   2501 HH11 ARG A 159       7.478  -4.336 -16.840  1.00 94.35           H  
ATOM   2502 HH12 ARG A 159       8.264  -3.108 -15.870  1.00 94.35           H  
ATOM   2503  NH2 ARG A 159       7.467  -3.941 -13.720  1.00 94.35           N  
ATOM   2504 HH21 ARG A 159       7.149  -4.349 -12.853  1.00 94.35           H  
ATOM   2505 HH22 ARG A 159       8.008  -3.089 -13.668  1.00 94.35           H  
ATOM   2506  CZ  ARG A 159       7.226  -4.518 -14.867  1.00 94.35           C  
ATOM   2507  N   ILE A 160       1.434  -4.825 -15.004  1.00 94.61           N  
ATOM   2508  H   ILE A 160       1.687  -3.850 -15.079  1.00 94.61           H  
ATOM   2509  CA  ILE A 160       0.771  -5.295 -13.778  1.00 94.61           C  
ATOM   2510  HA  ILE A 160       0.786  -6.385 -13.785  1.00 94.61           H  
ATOM   2511  C   ILE A 160      -0.724  -4.955 -13.706  1.00 94.61           C  
ATOM   2512  CB  ILE A 160       1.570  -4.895 -12.520  1.00 94.61           C  
ATOM   2513  HB  ILE A 160       1.125  -5.433 -11.682  1.00 94.61           H  
ATOM   2514  O   ILE A 160      -1.399  -5.421 -12.793  1.00 94.61           O  
ATOM   2515  CG1 ILE A 160       1.474  -3.400 -12.169  1.00 94.61           C  
ATOM   2516 HG12 ILE A 160       0.423  -3.120 -12.095  1.00 94.61           H  
ATOM   2517 HG13 ILE A 160       1.935  -2.791 -12.947  1.00 94.61           H  
ATOM   2518  CG2 ILE A 160       3.030  -5.382 -12.634  1.00 94.61           C  
ATOM   2519 HG21 ILE A 160       3.043  -6.414 -12.984  1.00 94.61           H  
ATOM   2520 HG22 ILE A 160       3.583  -4.748 -13.327  1.00 94.61           H  
ATOM   2521 HG23 ILE A 160       3.507  -5.357 -11.654  1.00 94.61           H  
ATOM   2522  CD1 ILE A 160       2.141  -3.108 -10.818  1.00 94.61           C  
ATOM   2523 HD11 ILE A 160       1.784  -3.811 -10.065  1.00 94.61           H  
ATOM   2524 HD12 ILE A 160       3.224  -3.195 -10.906  1.00 94.61           H  
ATOM   2525 HD13 ILE A 160       1.903  -2.098 -10.483  1.00 94.61           H  
ATOM   2526  N   ASN A 161      -1.259  -4.214 -14.683  1.00 94.78           N  
ATOM   2527  H   ASN A 161      -0.644  -3.851 -15.397  1.00 94.78           H  
ATOM   2528  CA  ASN A 161      -2.688  -3.927 -14.827  1.00 94.78           C  
ATOM   2529  HA  ASN A 161      -3.255  -4.473 -14.072  1.00 94.78           H  
ATOM   2530  C   ASN A 161      -3.169  -4.372 -16.209  1.00 94.78           C  
ATOM   2531  CB  ASN A 161      -2.975  -2.433 -14.635  1.00 94.78           C  
ATOM   2532  HB2 ASN A 161      -2.483  -1.864 -15.424  1.00 94.78           H  
ATOM   2533  HB3 ASN A 161      -4.048  -2.258 -14.709  1.00 94.78           H  
ATOM   2534  O   ASN A 161      -3.057  -3.631 -17.187  1.00 94.78           O  
ATOM   2535  CG  ASN A 161      -2.521  -1.907 -13.304  1.00 94.78           C  
ATOM   2536  ND2 ASN A 161      -1.342  -1.354 -13.277  1.00 94.78           N  
ATOM   2537 HD21 ASN A 161      -0.980  -1.025 -12.393  1.00 94.78           H  
ATOM   2538 HD22 ASN A 161      -0.760  -1.424 -14.099  1.00 94.78           H  
ATOM   2539  OD1 ASN A 161      -3.206  -1.981 -12.303  1.00 94.78           O  
ATOM   2540  N   GLN A 162      -3.753  -5.567 -16.290  1.00 91.17           N  
ATOM   2541  H   GLN A 162      -3.855  -6.113 -15.446  1.00 91.17           H  
ATOM   2542  CA  GLN A 162      -4.178  -6.161 -17.566  1.00 91.17           C  
ATOM   2543  HA  GLN A 162      -3.301  -6.272 -18.204  1.00 91.17           H  
ATOM   2544  C   GLN A 162      -5.175  -5.277 -18.333  1.00 91.17           C  
ATOM   2545  CB  GLN A 162      -4.779  -7.551 -17.308  1.00 91.17           C  
ATOM   2546  HB2 GLN A 162      -5.131  -7.959 -18.255  1.00 91.17           H  
ATOM   2547  HB3 GLN A 162      -5.629  -7.465 -16.632  1.00 91.17           H  
ATOM   2548  O   GLN A 162      -5.133  -5.225 -19.562  1.00 91.17           O  
ATOM   2549  CG  GLN A 162      -3.744  -8.518 -16.712  1.00 91.17           C  
ATOM   2550  HG2 GLN A 162      -3.437  -8.173 -15.724  1.00 91.17           H  
ATOM   2551  HG3 GLN A 162      -2.864  -8.528 -17.356  1.00 91.17           H  
ATOM   2552  CD  GLN A 162      -4.252  -9.950 -16.568  1.00 91.17           C  
ATOM   2553  NE2 GLN A 162      -3.361 -10.907 -16.426  1.00 91.17           N  
ATOM   2554 HE21 GLN A 162      -3.722 -11.847 -16.507  1.00 91.17           H  
ATOM   2555 HE22 GLN A 162      -2.377 -10.681 -16.435  1.00 91.17           H  
ATOM   2556  OE1 GLN A 162      -5.427 -10.266 -16.595  1.00 91.17           O  
ATOM   2557  N   ILE A 163      -6.016  -4.525 -17.612  1.00 92.41           N  
ATOM   2558  H   ILE A 163      -6.006  -4.631 -16.608  1.00 92.41           H  
ATOM   2559  CA  ILE A 163      -7.008  -3.606 -18.186  1.00 92.41           C  
ATOM   2560  HA  ILE A 163      -7.646  -4.201 -18.840  1.00 92.41           H  
ATOM   2561  C   ILE A 163      -6.393  -2.498 -19.056  1.00 92.41           C  
ATOM   2562  CB  ILE A 163      -7.875  -3.016 -17.048  1.00 92.41           C  
ATOM   2563  HB  ILE A 163      -8.195  -3.844 -16.415  1.00 92.41           H  
ATOM   2564  O   ILE A 163      -7.045  -2.012 -19.976  1.00 92.41           O  
ATOM   2565  CG1 ILE A 163      -9.154  -2.312 -17.545  1.00 92.41           C  
ATOM   2566 HG12 ILE A 163      -8.894  -1.452 -18.162  1.00 92.41           H  
ATOM   2567 HG13 ILE A 163      -9.702  -1.943 -16.679  1.00 92.41           H  
ATOM   2568  CG2 ILE A 163      -7.081  -2.036 -16.163  1.00 92.41           C  
ATOM   2569 HG21 ILE A 163      -6.204  -2.526 -15.739  1.00 92.41           H  
ATOM   2570 HG22 ILE A 163      -7.712  -1.696 -15.341  1.00 92.41           H  
ATOM   2571 HG23 ILE A 163      -6.777  -1.157 -16.730  1.00 92.41           H  
ATOM   2572  CD1 ILE A 163     -10.097  -3.229 -18.336  1.00 92.41           C  
ATOM   2573 HD11 ILE A 163     -10.303  -4.134 -17.764  1.00 92.41           H  
ATOM   2574 HD12 ILE A 163      -9.657  -3.491 -19.298  1.00 92.41           H  
ATOM   2575 HD13 ILE A 163     -11.034  -2.704 -18.518  1.00 92.41           H  
ATOM   2576  N   LEU A 164      -5.134  -2.120 -18.805  1.00 93.68           N  
ATOM   2577  H   LEU A 164      -4.620  -2.599 -18.079  1.00 93.68           H  
ATOM   2578  CA  LEU A 164      -4.445  -1.075 -19.566  1.00 93.68           C  
ATOM   2579  HA  LEU A 164      -5.157  -0.291 -19.820  1.00 93.68           H  
ATOM   2580  C   LEU A 164      -3.884  -1.588 -20.899  1.00 93.68           C  
ATOM   2581  CB  LEU A 164      -3.322  -0.458 -18.712  1.00 93.68           C  
ATOM   2582  HB2 LEU A 164      -2.590  -1.237 -18.496  1.00 93.68           H  
ATOM   2583  HB3 LEU A 164      -2.826   0.308 -19.307  1.00 93.68           H  
ATOM   2584  O   LEU A 164      -3.527  -0.782 -21.750  1.00 93.68           O  
ATOM   2585  CG  LEU A 164      -3.762   0.180 -17.384  1.00 93.68           C  
ATOM   2586  HG  LEU A 164      -4.181  -0.590 -16.735  1.00 93.68           H  
ATOM   2587  CD1 LEU A 164      -2.544   0.790 -16.686  1.00 93.68           C  
ATOM   2588 HD11 LEU A 164      -2.154   1.618 -17.278  1.00 93.68           H  
ATOM   2589 HD12 LEU A 164      -1.766   0.035 -16.572  1.00 93.68           H  
ATOM   2590 HD13 LEU A 164      -2.833   1.155 -15.700  1.00 93.68           H  
ATOM   2591  CD2 LEU A 164      -4.802   1.284 -17.567  1.00 93.68           C  
ATOM   2592 HD21 LEU A 164      -5.721   0.875 -17.986  1.00 93.68           H  
ATOM   2593 HD22 LEU A 164      -5.037   1.721 -16.597  1.00 93.68           H  
ATOM   2594 HD23 LEU A 164      -4.425   2.058 -18.235  1.00 93.68           H  
ATOM   2595  N   GLY A 165      -3.802  -2.907 -21.106  1.00 92.37           N  
ATOM   2596  H   GLY A 165      -4.157  -3.525 -20.392  1.00 92.37           H  
ATOM   2597  CA  GLY A 165      -3.199  -3.502 -22.303  1.00 92.37           C  
ATOM   2598  HA2 GLY A 165      -3.325  -4.584 -22.258  1.00 92.37           H  
ATOM   2599  HA3 GLY A 165      -2.132  -3.280 -22.312  1.00 92.37           H  
ATOM   2600  C   GLY A 165      -3.800  -3.000 -23.626  1.00 92.37           C  
ATOM   2601  O   GLY A 165      -3.044  -2.537 -24.479  1.00 92.37           O  
ATOM   2602  N   PRO A 166      -5.136  -3.041 -23.811  1.00 92.64           N  
ATOM   2603  CA  PRO A 166      -5.767  -2.608 -25.060  1.00 92.64           C  
ATOM   2604  HA  PRO A 166      -5.344  -3.184 -25.882  1.00 92.64           H  
ATOM   2605  C   PRO A 166      -5.595  -1.116 -25.369  1.00 92.64           C  
ATOM   2606  CB  PRO A 166      -7.252  -2.961 -24.908  1.00 92.64           C  
ATOM   2607  HB2 PRO A 166      -7.689  -3.269 -25.857  1.00 92.64           H  
ATOM   2608  HB3 PRO A 166      -7.801  -2.115 -24.496  1.00 92.64           H  
ATOM   2609  O   PRO A 166      -5.543  -0.735 -26.536  1.00 92.64           O  
ATOM   2610  CG  PRO A 166      -7.253  -4.099 -23.889  1.00 92.64           C  
ATOM   2611  HG2 PRO A 166      -8.202  -4.168 -23.357  1.00 92.64           H  
ATOM   2612  HG3 PRO A 166      -7.017  -5.040 -24.386  1.00 92.64           H  
ATOM   2613  CD  PRO A 166      -6.111  -3.707 -22.959  1.00 92.64           C  
ATOM   2614  HD2 PRO A 166      -6.474  -3.003 -22.210  1.00 92.64           H  
ATOM   2615  HD3 PRO A 166      -5.700  -4.593 -22.475  1.00 92.64           H  
ATOM   2616  N   ASN A 167      -5.527  -0.265 -24.341  1.00 94.11           N  
ATOM   2617  H   ASN A 167      -5.516  -0.641 -23.403  1.00 94.11           H  
ATOM   2618  CA  ASN A 167      -5.317   1.169 -24.503  1.00 94.11           C  
ATOM   2619  HA  ASN A 167      -4.692   1.336 -25.380  1.00 94.11           H  
ATOM   2620  C   ASN A 167      -4.593   1.761 -23.278  1.00 94.11           C  
ATOM   2621  CB  ASN A 167      -6.666   1.859 -24.774  1.00 94.11           C  
ATOM   2622  HB2 ASN A 167      -7.315   1.762 -23.903  1.00 94.11           H  
ATOM   2623  HB3 ASN A 167      -7.152   1.377 -25.623  1.00 94.11           H  
ATOM   2624  O   ASN A 167      -5.253   2.258 -22.363  1.00 94.11           O  
ATOM   2625  CG  ASN A 167      -6.493   3.333 -25.102  1.00 94.11           C  
ATOM   2626  ND2 ASN A 167      -7.566   3.999 -25.454  1.00 94.11           N  
ATOM   2627 HD21 ASN A 167      -7.442   4.982 -25.654  1.00 94.11           H  
ATOM   2628 HD22 ASN A 167      -8.470   3.548 -25.443  1.00 94.11           H  
ATOM   2629  OD1 ASN A 167      -5.410   3.906 -25.053  1.00 94.11           O  
ATOM   2630  N   PRO A 168      -3.245   1.786 -23.279  1.00 93.85           N  
ATOM   2631  CA  PRO A 168      -2.447   2.245 -22.140  1.00 93.85           C  
ATOM   2632  HA  PRO A 168      -2.681   1.621 -21.277  1.00 93.85           H  
ATOM   2633  C   PRO A 168      -2.642   3.706 -21.744  1.00 93.85           C  
ATOM   2634  CB  PRO A 168      -0.992   2.021 -22.553  1.00 93.85           C  
ATOM   2635  HB2 PRO A 168      -0.358   1.812 -21.691  1.00 93.85           H  
ATOM   2636  HB3 PRO A 168      -0.615   2.892 -23.090  1.00 93.85           H  
ATOM   2637  O   PRO A 168      -2.133   4.117 -20.707  1.00 93.85           O  
ATOM   2638  CG  PRO A 168      -1.077   0.843 -23.517  1.00 93.85           C  
ATOM   2639  HG2 PRO A 168      -1.162  -0.089 -22.958  1.00 93.85           H  
ATOM   2640  HG3 PRO A 168      -0.227   0.809 -24.197  1.00 93.85           H  
ATOM   2641  CD  PRO A 168      -2.383   1.126 -24.253  1.00 93.85           C  
ATOM   2642  HD2 PRO A 168      -2.809   0.188 -24.607  1.00 93.85           H  
ATOM   2643  HD3 PRO A 168      -2.200   1.798 -25.092  1.00 93.85           H  
ATOM   2644  N   THR A 169      -3.317   4.502 -22.579  1.00 93.34           N  
ATOM   2645  H   THR A 169      -3.741   4.077 -23.391  1.00 93.34           H  
ATOM   2646  CA  THR A 169      -3.580   5.925 -22.324  1.00 93.34           C  
ATOM   2647  HA  THR A 169      -2.844   6.298 -21.611  1.00 93.34           H  
ATOM   2648  C   THR A 169      -4.951   6.176 -21.697  1.00 93.34           C  
ATOM   2649  CB  THR A 169      -3.415   6.772 -23.593  1.00 93.34           C  
ATOM   2650  HB  THR A 169      -3.536   7.819 -23.316  1.00 93.34           H  
ATOM   2651  O   THR A 169      -5.180   7.262 -21.167  1.00 93.34           O  
ATOM   2652  CG2 THR A 169      -2.026   6.621 -24.218  1.00 93.34           C  
ATOM   2653 HG21 THR A 169      -1.919   7.344 -25.027  1.00 93.34           H  
ATOM   2654 HG22 THR A 169      -1.260   6.818 -23.468  1.00 93.34           H  
ATOM   2655 HG23 THR A 169      -1.891   5.617 -24.621  1.00 93.34           H  
ATOM   2656  OG1 THR A 169      -4.378   6.463 -24.578  1.00 93.34           O  
ATOM   2657  HG1 THR A 169      -4.449   5.514 -24.706  1.00 93.34           H  
ATOM   2658  N   PHE A 170      -5.850   5.187 -21.733  1.00 94.79           N  
ATOM   2659  H   PHE A 170      -5.565   4.276 -22.065  1.00 94.79           H  
ATOM   2660  CA  PHE A 170      -7.203   5.308 -21.206  1.00 94.79           C  
ATOM   2661  HA  PHE A 170      -7.475   6.363 -21.180  1.00 94.79           H  
ATOM   2662  C   PHE A 170      -7.303   4.766 -19.781  1.00 94.79           C  
ATOM   2663  CB  PHE A 170      -8.195   4.613 -22.141  1.00 94.79           C  
ATOM   2664  HB2 PHE A 170      -8.140   5.097 -23.117  1.00 94.79           H  
ATOM   2665  HB3 PHE A 170      -7.908   3.568 -22.256  1.00 94.79           H  
ATOM   2666  O   PHE A 170      -6.966   3.615 -19.507  1.00 94.79           O  
ATOM   2667  CG  PHE A 170      -9.628   4.687 -21.651  1.00 94.79           C  
ATOM   2668  CD1 PHE A 170     -10.182   3.622 -20.917  1.00 94.79           C  
ATOM   2669  HD1 PHE A 170      -9.589   2.743 -20.708  1.00 94.79           H  
ATOM   2670  CD2 PHE A 170     -10.387   5.850 -21.876  1.00 94.79           C  
ATOM   2671  HD2 PHE A 170      -9.958   6.682 -22.416  1.00 94.79           H  
ATOM   2672  CE1 PHE A 170     -11.491   3.719 -20.414  1.00 94.79           C  
ATOM   2673  HE1 PHE A 170     -11.904   2.913 -19.824  1.00 94.79           H  
ATOM   2674  CE2 PHE A 170     -11.697   5.946 -21.373  1.00 94.79           C  
ATOM   2675  HE2 PHE A 170     -12.270   6.849 -21.524  1.00 94.79           H  
ATOM   2676  CZ  PHE A 170     -12.248   4.881 -20.640  1.00 94.79           C  
ATOM   2677  HZ  PHE A 170     -13.242   4.965 -20.226  1.00 94.79           H  
ATOM   2678  N   ILE A 171      -7.825   5.606 -18.895  1.00 95.77           N  
ATOM   2679  H   ILE A 171      -8.114   6.518 -19.216  1.00 95.77           H  
ATOM   2680  CA  ILE A 171      -8.204   5.288 -17.519  1.00 95.77           C  
ATOM   2681  HA  ILE A 171      -8.401   4.220 -17.438  1.00 95.77           H  
ATOM   2682  C   ILE A 171      -9.515   6.021 -17.212  1.00 95.77           C  
ATOM   2683  CB  ILE A 171      -7.075   5.663 -16.527  1.00 95.77           C  
ATOM   2684  HB  ILE A 171      -7.461   5.484 -15.523  1.00 95.77           H  
ATOM   2685  O   ILE A 171      -9.756   7.090 -17.775  1.00 95.77           O  
ATOM   2686  CG1 ILE A 171      -6.652   7.149 -16.615  1.00 95.77           C  
ATOM   2687 HG12 ILE A 171      -6.309   7.382 -17.623  1.00 95.77           H  
ATOM   2688 HG13 ILE A 171      -7.520   7.774 -16.402  1.00 95.77           H  
ATOM   2689  CG2 ILE A 171      -5.877   4.719 -16.726  1.00 95.77           C  
ATOM   2690 HG21 ILE A 171      -5.410   4.898 -17.695  1.00 95.77           H  
ATOM   2691 HG22 ILE A 171      -5.138   4.859 -15.937  1.00 95.77           H  
ATOM   2692 HG23 ILE A 171      -6.229   3.688 -16.694  1.00 95.77           H  
ATOM   2693  CD1 ILE A 171      -5.547   7.542 -15.626  1.00 95.77           C  
ATOM   2694 HD11 ILE A 171      -4.596   7.098 -15.919  1.00 95.77           H  
ATOM   2695 HD12 ILE A 171      -5.439   8.626 -15.616  1.00 95.77           H  
ATOM   2696 HD13 ILE A 171      -5.807   7.203 -14.623  1.00 95.77           H  
ATOM   2697  N   ASP A 172     -10.358   5.467 -16.339  1.00 94.75           N  
ATOM   2698  H   ASP A 172     -10.105   4.599 -15.888  1.00 94.75           H  
ATOM   2699  CA  ASP A 172     -11.586   6.127 -15.867  1.00 94.75           C  
ATOM   2700  HA  ASP A 172     -11.659   7.102 -16.349  1.00 94.75           H  
ATOM   2701  C   ASP A 172     -11.497   6.391 -14.358  1.00 94.75           C  
ATOM   2702  CB  ASP A 172     -12.854   5.336 -16.276  1.00 94.75           C  
ATOM   2703  HB2 ASP A 172     -13.031   4.546 -15.546  1.00 94.75           H  
ATOM   2704  HB3 ASP A 172     -12.675   4.866 -17.243  1.00 94.75           H  
ATOM   2705  O   ASP A 172     -10.786   5.702 -13.621  1.00 94.75           O  
ATOM   2706  CG  ASP A 172     -14.139   6.189 -16.402  1.00 94.75           C  
ATOM   2707  OD1 ASP A 172     -14.144   7.367 -15.982  1.00 94.75           O  
ATOM   2708  OD2 ASP A 172     -15.157   5.707 -16.968  1.00 94.75           O  
ATOM   2709  N   ILE A 173     -12.209   7.415 -13.899  1.00 95.21           N  
ATOM   2710  H   ILE A 173     -12.881   7.821 -14.535  1.00 95.21           H  
ATOM   2711  CA  ILE A 173     -12.208   7.844 -12.499  1.00 95.21           C  
ATOM   2712  HA  ILE A 173     -11.178   8.049 -12.204  1.00 95.21           H  
ATOM   2713  C   ILE A 173     -12.726   6.703 -11.616  1.00 95.21           C  
ATOM   2714  CB  ILE A 173     -13.023   9.143 -12.332  1.00 95.21           C  
ATOM   2715  HB  ILE A 173     -14.031   8.963 -12.704  1.00 95.21           H  
ATOM   2716  O   ILE A 173     -13.699   6.029 -11.950  1.00 95.21           O  
ATOM   2717  CG1 ILE A 173     -12.379  10.273 -13.169  1.00 95.21           C  
ATOM   2718 HG12 ILE A 173     -12.222   9.931 -14.192  1.00 95.21           H  
ATOM   2719 HG13 ILE A 173     -11.405  10.530 -12.752  1.00 95.21           H  
ATOM   2720  CG2 ILE A 173     -13.120   9.562 -10.852  1.00 95.21           C  
ATOM   2721 HG21 ILE A 173     -13.645   8.799 -10.277  1.00 95.21           H  
ATOM   2722 HG22 ILE A 173     -13.690  10.485 -10.750  1.00 95.21           H  
ATOM   2723 HG23 ILE A 173     -12.123   9.701 -10.435  1.00 95.21           H  
ATOM   2724  CD1 ILE A 173     -13.241  11.531 -13.262  1.00 95.21           C  
ATOM   2725 HD11 ILE A 173     -14.255  11.270 -13.566  1.00 95.21           H  
ATOM   2726 HD12 ILE A 173     -12.809  12.190 -14.016  1.00 95.21           H  
ATOM   2727 HD13 ILE A 173     -13.265  12.052 -12.305  1.00 95.21           H  
ATOM   2728  N   GLY A 174     -12.067   6.492 -10.477  1.00 94.69           N  
ATOM   2729  H   GLY A 174     -11.279   7.086 -10.263  1.00 94.69           H  
ATOM   2730  CA  GLY A 174     -12.387   5.431  -9.525  1.00 94.69           C  
ATOM   2731  HA2 GLY A 174     -13.466   5.286  -9.491  1.00 94.69           H  
ATOM   2732  HA3 GLY A 174     -12.055   5.737  -8.533  1.00 94.69           H  
ATOM   2733  C   GLY A 174     -11.741   4.082  -9.839  1.00 94.69           C  
ATOM   2734  O   GLY A 174     -11.851   3.169  -9.029  1.00 94.69           O  
ATOM   2735  N   TRP A 175     -11.046   3.921 -10.971  1.00 96.13           N  
ATOM   2736  H   TRP A 175     -10.985   4.679 -11.636  1.00 96.13           H  
ATOM   2737  CA  TRP A 175     -10.261   2.708 -11.212  1.00 96.13           C  
ATOM   2738  HA  TRP A 175     -10.905   1.836 -11.092  1.00 96.13           H  
ATOM   2739  C   TRP A 175      -9.130   2.579 -10.197  1.00 96.13           C  
ATOM   2740  CB  TRP A 175      -9.692   2.700 -12.631  1.00 96.13           C  
ATOM   2741  HB2 TRP A 175      -8.908   1.944 -12.675  1.00 96.13           H  
ATOM   2742  HB3 TRP A 175      -9.224   3.662 -12.838  1.00 96.13           H  
ATOM   2743  O   TRP A 175      -8.387   3.530  -9.971  1.00 96.13           O  
ATOM   2744  CG  TRP A 175     -10.657   2.384 -13.727  1.00 96.13           C  
ATOM   2745  CD1 TRP A 175     -12.008   2.434 -13.658  1.00 96.13           C  
ATOM   2746  HD1 TRP A 175     -12.574   2.758 -12.798  1.00 96.13           H  
ATOM   2747  CD2 TRP A 175     -10.342   1.987 -15.093  1.00 96.13           C  
ATOM   2748  CE2 TRP A 175     -11.566   1.763 -15.790  1.00 96.13           C  
ATOM   2749  CE3 TRP A 175      -9.142   1.822 -15.818  1.00 96.13           C  
ATOM   2750  HE3 TRP A 175      -8.199   1.997 -15.323  1.00 96.13           H  
ATOM   2751  NE1 TRP A 175     -12.548   2.027 -14.860  1.00 96.13           N  
ATOM   2752  HE1 TRP A 175     -13.541   2.023 -15.047  1.00 96.13           H  
ATOM   2753  CH2 TRP A 175     -10.387   1.219 -17.831  1.00 96.13           C  
ATOM   2754  HH2 TRP A 175     -10.390   0.926 -18.871  1.00 96.13           H  
ATOM   2755  CZ2 TRP A 175     -11.600   1.380 -17.137  1.00 96.13           C  
ATOM   2756  HZ2 TRP A 175     -12.545   1.221 -17.634  1.00 96.13           H  
ATOM   2757  CZ3 TRP A 175      -9.164   1.446 -17.175  1.00 96.13           C  
ATOM   2758  HZ3 TRP A 175      -8.238   1.337 -17.720  1.00 96.13           H  
ATOM   2759  N   VAL A 176      -8.962   1.389  -9.632  1.00 96.61           N  
ATOM   2760  H   VAL A 176      -9.615   0.653  -9.859  1.00 96.61           H  
ATOM   2761  CA  VAL A 176      -7.858   1.051  -8.737  1.00 96.61           C  
ATOM   2762  HA  VAL A 176      -7.455   1.969  -8.309  1.00 96.61           H  
ATOM   2763  C   VAL A 176      -6.762   0.371  -9.553  1.00 96.61           C  
ATOM   2764  CB  VAL A 176      -8.344   0.183  -7.565  1.00 96.61           C  
ATOM   2765  HB  VAL A 176      -8.734  -0.762  -7.941  1.00 96.61           H  
ATOM   2766  O   VAL A 176      -6.951  -0.722 -10.084  1.00 96.61           O  
ATOM   2767  CG1 VAL A 176      -7.183  -0.103  -6.612  1.00 96.61           C  
ATOM   2768 HG11 VAL A 176      -7.546  -0.651  -5.742  1.00 96.61           H  
ATOM   2769 HG12 VAL A 176      -6.742   0.840  -6.290  1.00 96.61           H  
ATOM   2770 HG13 VAL A 176      -6.429  -0.711  -7.112  1.00 96.61           H  
ATOM   2771  CG2 VAL A 176      -9.447   0.887  -6.764  1.00 96.61           C  
ATOM   2772 HG21 VAL A 176      -9.744   0.274  -5.912  1.00 96.61           H  
ATOM   2773 HG22 VAL A 176      -9.099   1.854  -6.400  1.00 96.61           H  
ATOM   2774 HG23 VAL A 176     -10.329   1.044  -7.385  1.00 96.61           H  
ATOM   2775  N   LEU A 177      -5.617   1.039  -9.669  1.00 97.54           N  
ATOM   2776  H   LEU A 177      -5.549   1.923  -9.185  1.00 97.54           H  
ATOM   2777  CA  LEU A 177      -4.447   0.598 -10.419  1.00 97.54           C  
ATOM   2778  HA  LEU A 177      -4.699  -0.296 -10.989  1.00 97.54           H  
ATOM   2779  C   LEU A 177      -3.298   0.239  -9.479  1.00 97.54           C  
ATOM   2780  CB  LEU A 177      -3.999   1.701 -11.397  1.00 97.54           C  
ATOM   2781  HB2 LEU A 177      -3.133   1.336 -11.950  1.00 97.54           H  
ATOM   2782  HB3 LEU A 177      -3.682   2.565 -10.812  1.00 97.54           H  
ATOM   2783  O   LEU A 177      -3.086   0.877  -8.450  1.00 97.54           O  
ATOM   2784  CG  LEU A 177      -5.065   2.165 -12.404  1.00 97.54           C  
ATOM   2785  HG  LEU A 177      -5.917   2.588 -11.871  1.00 97.54           H  
ATOM   2786  CD1 LEU A 177      -4.468   3.254 -13.297  1.00 97.54           C  
ATOM   2787 HD11 LEU A 177      -5.240   3.621 -13.974  1.00 97.54           H  
ATOM   2788 HD12 LEU A 177      -3.634   2.855 -13.876  1.00 97.54           H  
ATOM   2789 HD13 LEU A 177      -4.125   4.085 -12.680  1.00 97.54           H  
ATOM   2790  CD2 LEU A 177      -5.559   1.028 -13.300  1.00 97.54           C  
ATOM   2791 HD21 LEU A 177      -6.252   1.419 -14.045  1.00 97.54           H  
ATOM   2792 HD22 LEU A 177      -4.718   0.547 -13.800  1.00 97.54           H  
ATOM   2793 HD23 LEU A 177      -6.090   0.290 -12.699  1.00 97.54           H  
ATOM   2794  N   TYR A 178      -2.487  -0.727  -9.886  1.00 97.99           N  
ATOM   2795  H   TYR A 178      -2.757  -1.251 -10.707  1.00 97.99           H  
ATOM   2796  CA  TYR A 178      -1.209  -1.036  -9.259  1.00 97.99           C  
ATOM   2797  HA  TYR A 178      -1.225  -0.703  -8.221  1.00 97.99           H  
ATOM   2798  C   TYR A 178      -0.080  -0.305  -9.981  1.00 97.99           C  
ATOM   2799  CB  TYR A 178      -1.003  -2.550  -9.262  1.00 97.99           C  
ATOM   2800  HB2 TYR A 178      -0.987  -2.910 -10.291  1.00 97.99           H  
ATOM   2801  HB3 TYR A 178      -0.038  -2.783  -8.810  1.00 97.99           H  
ATOM   2802  O   TYR A 178       0.098  -0.444 -11.188  1.00 97.99           O  
ATOM   2803  CG  TYR A 178      -2.080  -3.280  -8.500  1.00 97.99           C  
ATOM   2804  CD1 TYR A 178      -2.114  -3.208  -7.095  1.00 97.99           C  
ATOM   2805  HD1 TYR A 178      -1.360  -2.652  -6.557  1.00 97.99           H  
ATOM   2806  CD2 TYR A 178      -3.090  -3.960  -9.204  1.00 97.99           C  
ATOM   2807  HD2 TYR A 178      -3.081  -3.991 -10.284  1.00 97.99           H  
ATOM   2808  CE1 TYR A 178      -3.165  -3.810  -6.387  1.00 97.99           C  
ATOM   2809  HE1 TYR A 178      -3.206  -3.733  -5.310  1.00 97.99           H  
ATOM   2810  CE2 TYR A 178      -4.134  -4.574  -8.497  1.00 97.99           C  
ATOM   2811  HE2 TYR A 178      -4.919  -5.085  -9.035  1.00 97.99           H  
ATOM   2812  OH  TYR A 178      -5.178  -5.069  -6.386  1.00 97.99           O  
ATOM   2813  HH  TYR A 178      -5.138  -4.791  -5.469  1.00 97.99           H  
ATOM   2814  CZ  TYR A 178      -4.179  -4.490  -7.091  1.00 97.99           C  
ATOM   2815  N   VAL A 179       0.730   0.461  -9.262  1.00 97.98           N  
ATOM   2816  H   VAL A 179       0.501   0.612  -8.290  1.00 97.98           H  
ATOM   2817  CA  VAL A 179       1.821   1.243  -9.850  1.00 97.98           C  
ATOM   2818  HA  VAL A 179       1.824   1.105 -10.931  1.00 97.98           H  
ATOM   2819  C   VAL A 179       3.153   0.747  -9.283  1.00 97.98           C  
ATOM   2820  CB  VAL A 179       1.595   2.747  -9.627  1.00 97.98           C  
ATOM   2821  HB  VAL A 179       1.638   2.971  -8.561  1.00 97.98           H  
ATOM   2822  O   VAL A 179       3.381   0.892  -8.080  1.00 97.98           O  
ATOM   2823  CG1 VAL A 179       2.684   3.548 -10.348  1.00 97.98           C  
ATOM   2824 HG11 VAL A 179       2.731   3.264 -11.400  1.00 97.98           H  
ATOM   2825 HG12 VAL A 179       3.648   3.369  -9.872  1.00 97.98           H  
ATOM   2826 HG13 VAL A 179       2.464   4.614 -10.289  1.00 97.98           H  
ATOM   2827  CG2 VAL A 179       0.227   3.192 -10.165  1.00 97.98           C  
ATOM   2828 HG21 VAL A 179      -0.574   2.711  -9.605  1.00 97.98           H  
ATOM   2829 HG22 VAL A 179       0.109   4.269 -10.045  1.00 97.98           H  
ATOM   2830 HG23 VAL A 179       0.133   2.933 -11.220  1.00 97.98           H  
ATOM   2831  N   PRO A 180       4.046   0.148 -10.096  1.00 97.36           N  
ATOM   2832  CA  PRO A 180       5.348  -0.307  -9.622  1.00 97.36           C  
ATOM   2833  HA  PRO A 180       5.259  -0.784  -8.645  1.00 97.36           H  
ATOM   2834  C   PRO A 180       6.287   0.896  -9.507  1.00 97.36           C  
ATOM   2835  CB  PRO A 180       5.808  -1.347 -10.641  1.00 97.36           C  
ATOM   2836  HB2 PRO A 180       5.404  -2.322 -10.367  1.00 97.36           H  
ATOM   2837  HB3 PRO A 180       6.894  -1.399 -10.716  1.00 97.36           H  
ATOM   2838  O   PRO A 180       6.911   1.320 -10.479  1.00 97.36           O  
ATOM   2839  CG  PRO A 180       5.170  -0.877 -11.947  1.00 97.36           C  
ATOM   2840  HG2 PRO A 180       4.931  -1.731 -12.581  1.00 97.36           H  
ATOM   2841  HG3 PRO A 180       5.848  -0.197 -12.462  1.00 97.36           H  
ATOM   2842  CD  PRO A 180       3.910  -0.118 -11.525  1.00 97.36           C  
ATOM   2843  HD2 PRO A 180       3.025  -0.722 -11.725  1.00 97.36           H  
ATOM   2844  HD3 PRO A 180       3.842   0.817 -12.081  1.00 97.36           H  
ATOM   2845  N   LYS A 181       6.347   1.474  -8.310  1.00 97.44           N  
ATOM   2846  H   LYS A 181       5.827   1.044  -7.558  1.00 97.44           H  
ATOM   2847  CA  LYS A 181       7.167   2.639  -7.987  1.00 97.44           C  
ATOM   2848  HA  LYS A 181       7.138   3.347  -8.815  1.00 97.44           H  
ATOM   2849  C   LYS A 181       8.619   2.226  -7.785  1.00 97.44           C  
ATOM   2850  CB  LYS A 181       6.564   3.317  -6.748  1.00 97.44           C  
ATOM   2851  HB2 LYS A 181       6.285   2.563  -6.013  1.00 97.44           H  
ATOM   2852  HB3 LYS A 181       5.666   3.854  -7.054  1.00 97.44           H  
ATOM   2853  O   LYS A 181       8.909   1.403  -6.917  1.00 97.44           O  
ATOM   2854  CG  LYS A 181       7.551   4.276  -6.080  1.00 97.44           C  
ATOM   2855  HG2 LYS A 181       8.054   4.882  -6.834  1.00 97.44           H  
ATOM   2856  HG3 LYS A 181       8.311   3.680  -5.575  1.00 97.44           H  
ATOM   2857  CD  LYS A 181       6.878   5.180  -5.043  1.00 97.44           C  
ATOM   2858  HD2 LYS A 181       5.985   5.630  -5.476  1.00 97.44           H  
ATOM   2859  HD3 LYS A 181       6.586   4.587  -4.177  1.00 97.44           H  
ATOM   2860  CE  LYS A 181       7.835   6.304  -4.630  1.00 97.44           C  
ATOM   2861  HE2 LYS A 181       7.402   6.842  -3.787  1.00 97.44           H  
ATOM   2862  HE3 LYS A 181       7.904   6.999  -5.467  1.00 97.44           H  
ATOM   2863  NZ  LYS A 181       9.191   5.789  -4.301  1.00 97.44           N  
ATOM   2864  HZ1 LYS A 181       9.145   5.101  -3.563  1.00 97.44           H  
ATOM   2865  HZ2 LYS A 181       9.815   6.543  -4.051  1.00 97.44           H  
ATOM   2866  HZ3 LYS A 181       9.585   5.336  -5.114  1.00 97.44           H  
ATOM   2867  N   GLU A 182       9.539   2.877  -8.489  1.00 96.19           N  
ATOM   2868  H   GLU A 182       9.243   3.549  -9.182  1.00 96.19           H  
ATOM   2869  CA  GLU A 182      10.973   2.689  -8.276  1.00 96.19           C  
ATOM   2870  HA  GLU A 182      11.178   1.619  -8.237  1.00 96.19           H  
ATOM   2871  C   GLU A 182      11.402   3.303  -6.926  1.00 96.19           C  
ATOM   2872  CB  GLU A 182      11.790   3.265  -9.446  1.00 96.19           C  
ATOM   2873  HB2 GLU A 182      11.606   4.338  -9.504  1.00 96.19           H  
ATOM   2874  HB3 GLU A 182      12.851   3.124  -9.240  1.00 96.19           H  
ATOM   2875  O   GLU A 182      11.013   4.422  -6.546  1.00 96.19           O  
ATOM   2876  CG  GLU A 182      11.464   2.683 -10.831  1.00 96.19           C  
ATOM   2877  HG2 GLU A 182      10.408   2.843 -11.047  1.00 96.19           H  
ATOM   2878  HG3 GLU A 182      12.033   3.245 -11.571  1.00 96.19           H  
ATOM   2879  CD  GLU A 182      11.799   1.194 -10.989  1.00 96.19           C  
ATOM   2880  OE1 GLU A 182      11.290   0.599 -11.964  1.00 96.19           O  
ATOM   2881  OE2 GLU A 182      12.539   0.622 -10.152  1.00 96.19           O  
ATOM   2882  N   LEU A 183      12.203   2.548  -6.170  1.00 91.68           N  
ATOM   2883  H   LEU A 183      12.413   1.621  -6.511  1.00 91.68           H  
ATOM   2884  CA  LEU A 183      12.757   2.942  -4.870  1.00 91.68           C  
ATOM   2885  HA  LEU A 183      12.034   3.568  -4.348  1.00 91.68           H  
ATOM   2886  C   LEU A 183      14.034   3.779  -5.004  1.00 91.68           C  
ATOM   2887  CB  LEU A 183      13.033   1.682  -4.025  1.00 91.68           C  
ATOM   2888  HB2 LEU A 183      13.705   1.030  -4.581  1.00 91.68           H  
ATOM   2889  HB3 LEU A 183      13.553   1.984  -3.115  1.00 91.68           H  
ATOM   2890  O   LEU A 183      14.365   4.529  -4.086  1.00 91.68           O  
ATOM   2891  CG  LEU A 183      11.785   0.876  -3.618  1.00 91.68           C  
ATOM   2892  HG  LEU A 183      11.240   0.553  -4.505  1.00 91.68           H  
ATOM   2893  CD1 LEU A 183      12.213  -0.361  -2.830  1.00 91.68           C  
ATOM   2894 HD11 LEU A 183      12.878  -0.972  -3.441  1.00 91.68           H  
ATOM   2895 HD12 LEU A 183      11.339  -0.970  -2.594  1.00 91.68           H  
ATOM   2896 HD13 LEU A 183      12.725  -0.080  -1.910  1.00 91.68           H  
ATOM   2897  CD2 LEU A 183      10.849   1.704  -2.733  1.00 91.68           C  
ATOM   2898 HD21 LEU A 183      10.069   1.057  -2.331  1.00 91.68           H  
ATOM   2899 HD22 LEU A 183      11.407   2.146  -1.908  1.00 91.68           H  
ATOM   2900 HD23 LEU A 183      10.374   2.480  -3.333  1.00 91.68           H  
ATOM   2901  N   LYS A 184      14.745   3.663  -6.131  1.00 83.80           N  
ATOM   2902  H   LYS A 184      14.348   3.097  -6.867  1.00 83.80           H  
ATOM   2903  CA  LYS A 184      15.970   4.415  -6.446  1.00 83.80           C  
ATOM   2904  HA  LYS A 184      16.183   5.091  -5.618  1.00 83.80           H  
ATOM   2905  C   LYS A 184      15.742   5.307  -7.675  1.00 83.80           C  
ATOM   2906  CB  LYS A 184      17.165   3.453  -6.585  1.00 83.80           C  
ATOM   2907  HB2 LYS A 184      18.042   4.023  -6.891  1.00 83.80           H  
ATOM   2908  HB3 LYS A 184      16.946   2.719  -7.361  1.00 83.80           H  
ATOM   2909  O   LYS A 184      14.875   5.027  -8.492  1.00 83.80           O  
ATOM   2910  CG  LYS A 184      17.478   2.729  -5.260  1.00 83.80           C  
ATOM   2911  HG2 LYS A 184      16.620   2.123  -4.965  1.00 83.80           H  
ATOM   2912  HG3 LYS A 184      17.664   3.470  -4.483  1.00 83.80           H  
ATOM   2913  CD  LYS A 184      18.703   1.813  -5.383  1.00 83.80           C  
ATOM   2914  HD2 LYS A 184      19.574   2.412  -5.647  1.00 83.80           H  
ATOM   2915  HD3 LYS A 184      18.520   1.083  -6.172  1.00 83.80           H  
ATOM   2916  CE  LYS A 184      18.954   1.085  -4.054  1.00 83.80           C  
ATOM   2917  HE2 LYS A 184      18.048   0.541  -3.785  1.00 83.80           H  
ATOM   2918  HE3 LYS A 184      19.135   1.829  -3.278  1.00 83.80           H  
ATOM   2919  NZ  LYS A 184      20.100   0.145  -4.144  1.00 83.80           N  
ATOM   2920  HZ1 LYS A 184      19.925  -0.555  -4.851  1.00 83.80           H  
ATOM   2921  HZ2 LYS A 184      20.951   0.635  -4.381  1.00 83.80           H  
ATOM   2922  HZ3 LYS A 184      20.237  -0.332  -3.264  1.00 83.80           H  
ATOM   2923  N   GLY A 185      16.465   6.426  -7.727  1.00 60.40           N  
ATOM   2924  H   GLY A 185      17.198   6.532  -7.041  1.00 60.40           H  
ATOM   2925  CA  GLY A 185      16.171   7.594  -8.563  1.00 60.40           C  
ATOM   2926  HA2 GLY A 185      15.250   8.041  -8.189  1.00 60.40           H  
ATOM   2927  HA3 GLY A 185      16.965   8.329  -8.430  1.00 60.40           H  
ATOM   2928  C   GLY A 185      16.020   7.362 -10.075  1.00 60.40           C  
ATOM   2929  O   GLY A 185      16.812   6.656 -10.690  1.00 60.40           O  
ATOM   2930  N   SER A 186      15.036   8.101 -10.604  1.00 50.20           N  
ATOM   2931  H   SER A 186      14.487   8.600  -9.918  1.00 50.20           H  
ATOM   2932  CA  SER A 186      14.548   8.322 -11.974  1.00 50.20           C  
ATOM   2933  HA  SER A 186      13.783   9.084 -11.825  1.00 50.20           H  
ATOM   2934  C   SER A 186      13.877   7.143 -12.695  1.00 50.20           C  
ATOM   2935  CB  SER A 186      15.576   9.012 -12.870  1.00 50.20           C  
ATOM   2936  HB2 SER A 186      16.133   9.741 -12.282  1.00 50.20           H  
ATOM   2937  HB3 SER A 186      16.271   8.278 -13.279  1.00 50.20           H  
ATOM   2938  O   SER A 186      14.504   6.100 -12.879  1.00 50.20           O  
ATOM   2939  OG  SER A 186      14.905   9.699 -13.912  1.00 50.20           O  
ATOM   2940  HG  SER A 186      14.617   9.071 -14.578  1.00 50.20           H  
ATOM   2941  N   PRO A 187      12.654   7.330 -13.240  1.00 49.54           N  
ATOM   2942  CA  PRO A 187      12.120   6.426 -14.246  1.00 49.54           C  
ATOM   2943  HA  PRO A 187      12.077   5.411 -13.853  1.00 49.54           H  
ATOM   2944  C   PRO A 187      13.062   6.509 -15.447  1.00 49.54           C  
ATOM   2945  CB  PRO A 187      10.705   6.927 -14.589  1.00 49.54           C  
ATOM   2946  HB2 PRO A 187      10.673   7.327 -15.602  1.00 49.54           H  
ATOM   2947  HB3 PRO A 187       9.974   6.127 -14.480  1.00 49.54           H  
ATOM   2948  O   PRO A 187      13.401   7.609 -15.896  1.00 49.54           O  
ATOM   2949  CG  PRO A 187      10.432   8.049 -13.588  1.00 49.54           C  
ATOM   2950  HG2 PRO A 187       9.945   7.636 -12.704  1.00 49.54           H  
ATOM   2951  HG3 PRO A 187       9.827   8.845 -14.023  1.00 49.54           H  
ATOM   2952  CD  PRO A 187      11.829   8.529 -13.226  1.00 49.54           C  
ATOM   2953  HD2 PRO A 187      12.183   9.218 -13.993  1.00 49.54           H  
ATOM   2954  HD3 PRO A 187      11.810   9.042 -12.264  1.00 49.54           H  
ATOM   2955  N   LEU A 188      13.523   5.371 -15.958  1.00 47.49           N  
ATOM   2956  H   LEU A 188      13.279   4.503 -15.504  1.00 47.49           H  
ATOM   2957  CA  LEU A 188      14.310   5.328 -17.186  1.00 47.49           C  
ATOM   2958  HA  LEU A 188      15.128   6.046 -17.115  1.00 47.49           H  
ATOM   2959  C   LEU A 188      13.416   5.756 -18.359  1.00 47.49           C  
ATOM   2960  CB  LEU A 188      14.897   3.915 -17.382  1.00 47.49           C  
ATOM   2961  HB2 LEU A 188      15.257   3.822 -18.407  1.00 47.49           H  
ATOM   2962  HB3 LEU A 188      14.091   3.191 -17.255  1.00 47.49           H  
ATOM   2963  O   LEU A 188      12.839   4.923 -19.052  1.00 47.49           O  
ATOM   2964  CG  LEU A 188      16.054   3.557 -16.432  1.00 47.49           C  
ATOM   2965  HG  LEU A 188      15.788   3.823 -15.409  1.00 47.49           H  
ATOM   2966  CD1 LEU A 188      16.312   2.051 -16.487  1.00 47.49           C  
ATOM   2967 HD11 LEU A 188      16.579   1.750 -17.500  1.00 47.49           H  
ATOM   2968 HD12 LEU A 188      15.417   1.514 -16.173  1.00 47.49           H  
ATOM   2969 HD13 LEU A 188      17.124   1.794 -15.806  1.00 47.49           H  
ATOM   2970  CD2 LEU A 188      17.350   4.273 -16.822  1.00 47.49           C  
ATOM   2971 HD21 LEU A 188      18.151   3.971 -16.147  1.00 47.49           H  
ATOM   2972 HD22 LEU A 188      17.222   5.352 -16.733  1.00 47.49           H  
ATOM   2973 HD23 LEU A 188      17.630   4.024 -17.846  1.00 47.49           H  
ATOM   2974  N   TYR A 189      13.298   7.063 -18.601  1.00 44.39           N  
ATOM   2975  H   TYR A 189      13.662   7.706 -17.912  1.00 44.39           H  
ATOM   2976  CA  TYR A 189      12.802   7.588 -19.867  1.00 44.39           C  
ATOM   2977  HA  TYR A 189      11.956   6.975 -20.179  1.00 44.39           H  
ATOM   2978  C   TYR A 189      13.918   7.403 -20.901  1.00 44.39           C  
ATOM   2979  CB  TYR A 189      12.283   9.034 -19.717  1.00 44.39           C  
ATOM   2980  HB2 TYR A 189      13.028   9.757 -20.050  1.00 44.39           H  
ATOM   2981  HB3 TYR A 189      12.117   9.239 -18.659  1.00 44.39           H  
ATOM   2982  O   TYR A 189      14.635   8.334 -21.259  1.00 44.39           O  
ATOM   2983  CG  TYR A 189      10.970   9.286 -20.442  1.00 44.39           C  
ATOM   2984  CD1 TYR A 189      10.946   9.705 -21.789  1.00 44.39           C  
ATOM   2985  HD1 TYR A 189      11.875   9.860 -22.318  1.00 44.39           H  
ATOM   2986  CD2 TYR A 189       9.760   9.097 -19.748  1.00 44.39           C  
ATOM   2987  HD2 TYR A 189       9.773   8.776 -18.717  1.00 44.39           H  
ATOM   2988  CE1 TYR A 189       9.713   9.943 -22.433  1.00 44.39           C  
ATOM   2989  HE1 TYR A 189       9.695  10.276 -23.460  1.00 44.39           H  
ATOM   2990  CE2 TYR A 189       8.528   9.333 -20.387  1.00 44.39           C  
ATOM   2991  HE2 TYR A 189       7.597   9.197 -19.858  1.00 44.39           H  
ATOM   2992  OH  TYR A 189       7.306   9.995 -22.332  1.00 44.39           O  
ATOM   2993  HH  TYR A 189       7.409  10.298 -23.237  1.00 44.39           H  
ATOM   2994  CZ  TYR A 189       8.501   9.760 -21.729  1.00 44.39           C  
ATOM   2995  N   HIS A 190      14.110   6.170 -21.376  1.00 44.00           N  
ATOM   2996  H   HIS A 190      13.561   5.419 -20.983  1.00 44.00           H  
ATOM   2997  CA  HIS A 190      14.898   5.925 -22.580  1.00 44.00           C  
ATOM   2998  HA  HIS A 190      15.726   6.634 -22.583  1.00 44.00           H  
ATOM   2999  C   HIS A 190      14.047   6.298 -23.799  1.00 44.00           C  
ATOM   3000  CB  HIS A 190      15.508   4.506 -22.603  1.00 44.00           C  
ATOM   3001  HB2 HIS A 190      15.008   3.881 -21.863  1.00 44.00           H  
ATOM   3002  HB3 HIS A 190      15.342   4.045 -23.576  1.00 44.00           H  
ATOM   3003  O   HIS A 190      13.577   5.456 -24.563  1.00 44.00           O  
ATOM   3004  CG  HIS A 190      17.002   4.465 -22.357  1.00 44.00           C  
ATOM   3005  CD2 HIS A 190      17.707   3.399 -21.867  1.00 44.00           C  
ATOM   3006  HD2 HIS A 190      17.291   2.450 -21.562  1.00 44.00           H  
ATOM   3007  ND1 HIS A 190      17.924   5.455 -22.636  1.00 44.00           N  
ATOM   3008  HD1 HIS A 190      17.726   6.383 -22.984  1.00 44.00           H  
ATOM   3009  CE1 HIS A 190      19.143   5.001 -22.301  1.00 44.00           C  
ATOM   3010  HE1 HIS A 190      20.061   5.564 -22.384  1.00 44.00           H  
ATOM   3011  NE2 HIS A 190      19.062   3.745 -21.841  1.00 44.00           N  
ATOM   3012  N   GLY A 191      13.864   7.606 -23.993  1.00 38.11           N  
ATOM   3013  H   GLY A 191      14.227   8.236 -23.292  1.00 38.11           H  
ATOM   3014  CA  GLY A 191      13.627   8.135 -25.324  1.00 38.11           C  
ATOM   3015  HA2 GLY A 191      12.700   7.733 -25.734  1.00 38.11           H  
ATOM   3016  HA3 GLY A 191      13.572   9.223 -25.293  1.00 38.11           H  
ATOM   3017  C   GLY A 191      14.818   7.721 -26.179  1.00 38.11           C  
ATOM   3018  O   GLY A 191      15.940   8.169 -25.951  1.00 38.11           O  
ATOM   3019  N   LYS A 192      14.598   6.805 -27.124  1.00 35.89           N  
ATOM   3020  H   LYS A 192      13.677   6.392 -27.162  1.00 35.89           H  
ATOM   3021  CA  LYS A 192      15.553   6.523 -28.192  1.00 35.89           C  
ATOM   3022  HA  LYS A 192      16.522   6.265 -27.765  1.00 35.89           H  
ATOM   3023  C   LYS A 192      15.729   7.811 -29.001  1.00 35.89           C  
ATOM   3024  CB  LYS A 192      15.049   5.369 -29.083  1.00 35.89           C  
ATOM   3025  HB2 LYS A 192      14.018   5.569 -29.377  1.00 35.89           H  
ATOM   3026  HB3 LYS A 192      15.657   5.352 -29.987  1.00 35.89           H  
ATOM   3027  O   LYS A 192      15.015   8.020 -29.979  1.00 35.89           O  
ATOM   3028  CG  LYS A 192      15.133   3.981 -28.433  1.00 35.89           C  
ATOM   3029  HG2 LYS A 192      14.529   3.966 -27.526  1.00 35.89           H  
ATOM   3030  HG3 LYS A 192      16.170   3.770 -28.171  1.00 35.89           H  
ATOM   3031  CD  LYS A 192      14.620   2.905 -29.406  1.00 35.89           C  
ATOM   3032  HD2 LYS A 192      13.575   3.111 -29.638  1.00 35.89           H  
ATOM   3033  HD3 LYS A 192      15.206   2.942 -30.324  1.00 35.89           H  
ATOM   3034  CE  LYS A 192      14.743   1.512 -28.775  1.00 35.89           C  
ATOM   3035  HE2 LYS A 192      15.795   1.313 -28.571  1.00 35.89           H  
ATOM   3036  HE3 LYS A 192      14.223   1.527 -27.817  1.00 35.89           H  
ATOM   3037  NZ  LYS A 192      14.172   0.449 -29.642  1.00 35.89           N  
ATOM   3038  HZ1 LYS A 192      14.254  -0.448 -29.184  1.00 35.89           H  
ATOM   3039  HZ2 LYS A 192      13.189   0.618 -29.803  1.00 35.89           H  
ATOM   3040  HZ3 LYS A 192      14.655   0.402 -30.527  1.00 35.89           H  
ATOM   3041  N   GLU A 193      16.686   8.654 -28.625  1.00 36.29           N  
ATOM   3042  H   GLU A 193      17.108   8.544 -27.714  1.00 36.29           H  
ATOM   3043  CA  GLU A 193      17.304   9.568 -29.578  1.00 36.29           C  
ATOM   3044  HA  GLU A 193      16.534  10.166 -30.064  1.00 36.29           H  
ATOM   3045  C   GLU A 193      17.976   8.698 -30.638  1.00 36.29           C  
ATOM   3046  CB  GLU A 193      18.302  10.533 -28.921  1.00 36.29           C  
ATOM   3047  HB2 GLU A 193      19.035  10.829 -29.670  1.00 36.29           H  
ATOM   3048  HB3 GLU A 193      18.820  10.027 -28.105  1.00 36.29           H  
ATOM   3049  O   GLU A 193      19.052   8.123 -30.454  1.00 36.29           O  
ATOM   3050  CG  GLU A 193      17.608  11.807 -28.417  1.00 36.29           C  
ATOM   3051  HG2 GLU A 193      17.025  12.230 -29.235  1.00 36.29           H  
ATOM   3052  HG3 GLU A 193      16.920  11.540 -27.614  1.00 36.29           H  
ATOM   3053  CD  GLU A 193      18.609  12.858 -27.911  1.00 36.29           C  
ATOM   3054  OE1 GLU A 193      18.239  14.051 -27.929  1.00 36.29           O  
ATOM   3055  OE2 GLU A 193      19.733  12.457 -27.527  1.00 36.29           O  
ATOM   3056  N   LYS A 194      17.288   8.551 -31.771  1.00 39.81           N  
ATOM   3057  H   LYS A 194      16.368   8.968 -31.807  1.00 39.81           H  
ATOM   3058  CA  LYS A 194      17.933   8.163 -33.014  1.00 39.81           C  
ATOM   3059  HA  LYS A 194      18.415   7.192 -32.904  1.00 39.81           H  
ATOM   3060  C   LYS A 194      19.005   9.217 -33.281  1.00 39.81           C  
ATOM   3061  CB  LYS A 194      16.910   8.127 -34.164  1.00 39.81           C  
ATOM   3062  HB2 LYS A 194      16.333   9.052 -34.162  1.00 39.81           H  
ATOM   3063  HB3 LYS A 194      17.462   8.082 -35.103  1.00 39.81           H  
ATOM   3064  O   LYS A 194      18.681  10.311 -33.730  1.00 39.81           O  
ATOM   3065  CG  LYS A 194      15.950   6.929 -34.115  1.00 39.81           C  
ATOM   3066  HG2 LYS A 194      16.528   6.004 -34.130  1.00 39.81           H  
ATOM   3067  HG3 LYS A 194      15.358   6.968 -33.202  1.00 39.81           H  
ATOM   3068  CD  LYS A 194      15.019   6.972 -35.337  1.00 39.81           C  
ATOM   3069  HD2 LYS A 194      15.623   6.992 -36.244  1.00 39.81           H  
ATOM   3070  HD3 LYS A 194      14.427   7.886 -35.292  1.00 39.81           H  
ATOM   3071  CE  LYS A 194      14.083   5.758 -35.380  1.00 39.81           C  
ATOM   3072  HE2 LYS A 194      14.687   4.852 -35.431  1.00 39.81           H  
ATOM   3073  HE3 LYS A 194      13.511   5.733 -34.453  1.00 39.81           H  
ATOM   3074  NZ  LYS A 194      13.161   5.829 -36.545  1.00 39.81           N  
ATOM   3075  HZ1 LYS A 194      13.677   5.850 -37.413  1.00 39.81           H  
ATOM   3076  HZ2 LYS A 194      12.602   6.669 -36.499  1.00 39.81           H  
ATOM   3077  HZ3 LYS A 194      12.535   5.038 -36.564  1.00 39.81           H  
ATOM   3078  N   LYS A 195      20.276   8.877 -33.050  1.00 38.34           N  
ATOM   3079  H   LYS A 195      20.447   8.044 -32.504  1.00 38.34           H  
ATOM   3080  CA  LYS A 195      21.390   9.546 -33.726  1.00 38.34           C  
ATOM   3081  HA  LYS A 195      21.414  10.600 -33.449  1.00 38.34           H  
ATOM   3082  C   LYS A 195      21.117   9.461 -35.228  1.00 38.34           C  
ATOM   3083  CB  LYS A 195      22.738   8.889 -33.374  1.00 38.34           C  
ATOM   3084  HB2 LYS A 195      22.625   7.806 -33.328  1.00 38.34           H  
ATOM   3085  HB3 LYS A 195      23.444   9.119 -34.172  1.00 38.34           H  
ATOM   3086  O   LYS A 195      21.222   8.384 -35.815  1.00 38.34           O  
ATOM   3087  CG  LYS A 195      23.333   9.416 -32.060  1.00 38.34           C  
ATOM   3088  HG2 LYS A 195      22.668   9.168 -31.233  1.00 38.34           H  
ATOM   3089  HG3 LYS A 195      23.424  10.500 -32.126  1.00 38.34           H  
ATOM   3090  CD  LYS A 195      24.722   8.811 -31.805  1.00 38.34           C  
ATOM   3091  HD2 LYS A 195      25.354   8.988 -32.676  1.00 38.34           H  
ATOM   3092  HD3 LYS A 195      24.621   7.737 -31.646  1.00 38.34           H  
ATOM   3093  CE  LYS A 195      25.359   9.469 -30.575  1.00 38.34           C  
ATOM   3094  HE2 LYS A 195      24.699   9.319 -29.721  1.00 38.34           H  
ATOM   3095  HE3 LYS A 195      25.419  10.543 -30.752  1.00 38.34           H  
ATOM   3096  NZ  LYS A 195      26.709   8.922 -30.285  1.00 38.34           N  
ATOM   3097  HZ1 LYS A 195      27.330   9.085 -31.065  1.00 38.34           H  
ATOM   3098  HZ2 LYS A 195      27.096   9.382 -29.473  1.00 38.34           H  
ATOM   3099  HZ3 LYS A 195      26.659   7.931 -30.097  1.00 38.34           H  
ATOM   3100  N   HIS A 196      20.701  10.568 -35.832  1.00 45.03           N  
ATOM   3101  H   HIS A 196      20.539  11.389 -35.266  1.00 45.03           H  
ATOM   3102  CA  HIS A 196      20.941  10.783 -37.249  1.00 45.03           C  
ATOM   3103  HA  HIS A 196      20.802   9.842 -37.782  1.00 45.03           H  
ATOM   3104  C   HIS A 196      22.412  11.152 -37.410  1.00 45.03           C  
ATOM   3105  CB  HIS A 196      19.957  11.796 -37.854  1.00 45.03           C  
ATOM   3106  HB2 HIS A 196      20.438  12.276 -38.707  1.00 45.03           H  
ATOM   3107  HB3 HIS A 196      19.717  12.572 -37.127  1.00 45.03           H  
ATOM   3108  O   HIS A 196      22.966  11.929 -36.632  1.00 45.03           O  
ATOM   3109  CG  HIS A 196      18.689  11.141 -38.352  1.00 45.03           C  
ATOM   3110  CD2 HIS A 196      17.840  11.620 -39.315  1.00 45.03           C  
ATOM   3111  HD2 HIS A 196      17.936  12.565 -39.830  1.00 45.03           H  
ATOM   3112  ND1 HIS A 196      18.233   9.888 -38.005  1.00 45.03           N  
ATOM   3113  HD1 HIS A 196      18.669   9.283 -37.323  1.00 45.03           H  
ATOM   3114  CE1 HIS A 196      17.148   9.616 -38.745  1.00 45.03           C  
ATOM   3115  HE1 HIS A 196      16.582   8.697 -38.711  1.00 45.03           H  
ATOM   3116  NE2 HIS A 196      16.861  10.645 -39.551  1.00 45.03           N  
ATOM   3117  N   LYS A 197      23.029  10.449 -38.351  1.00 45.00           N  
ATOM   3118  H   LYS A 197      22.426   9.937 -38.979  1.00 45.00           H  
ATOM   3119  CA  LYS A 197      24.363  10.704 -38.869  1.00 45.00           C  
ATOM   3120  HA  LYS A 197      25.057  10.911 -38.054  1.00 45.00           H  
ATOM   3121  C   LYS A 197      24.332  11.949 -39.747  1.00 45.00           C  
ATOM   3122  CB  LYS A 197      24.777   9.454 -39.656  1.00 45.00           C  
ATOM   3123  HB2 LYS A 197      24.542   8.573 -39.059  1.00 45.00           H  
ATOM   3124  HB3 LYS A 197      24.193   9.414 -40.575  1.00 45.00           H  
ATOM   3125  O   LYS A 197      23.255  12.193 -40.336  1.00 45.00           O  
ATOM   3126  CG  LYS A 197      26.268   9.414 -39.995  1.00 45.00           C  
ATOM   3127  HG2 LYS A 197      26.539  10.285 -40.591  1.00 45.00           H  
ATOM   3128  HG3 LYS A 197      26.850   9.411 -39.074  1.00 45.00           H  
ATOM   3129  CD  LYS A 197      26.556   8.143 -40.800  1.00 45.00           C  
ATOM   3130  HD2 LYS A 197      26.240   7.271 -40.227  1.00 45.00           H  
ATOM   3131  HD3 LYS A 197      25.993   8.184 -41.732  1.00 45.00           H  
ATOM   3132  CE  LYS A 197      28.051   8.048 -41.101  1.00 45.00           C  
ATOM   3133  HE2 LYS A 197      28.595   7.981 -40.159  1.00 45.00           H  
ATOM   3134  HE3 LYS A 197      28.356   8.972 -41.594  1.00 45.00           H  
ATOM   3135  NZ  LYS A 197      28.354   6.883 -41.967  1.00 45.00           N  
ATOM   3136  HZ1 LYS A 197      29.343   6.845 -42.168  1.00 45.00           H  
ATOM   3137  HZ2 LYS A 197      27.858   6.971 -42.843  1.00 45.00           H  
ATOM   3138  HZ3 LYS A 197      28.075   6.022 -41.519  1.00 45.00           H  
ATOM   3139  OXT LYS A 197      25.415  12.555 -39.837  1.00 45.00           O  
TER    3140      LYS A 197                                                       
END   
