# Supplementary material for: A glycan receptor kinase facilitates intracellular accommodation of arbuscular mycorrhiza and symbiotic rhizobia in the legume Lotus japonicus
Source: PLoS Biol. 2023 May 18;21(5):e3002127. doi: 10.1371/journal.pbio.3002127 (PMC10231839; doi:10.1371/journal.pbio.3002127)
Supplement: S1 Information — (ZIP) [file pbio.3002127.s017.zip › ToEPR_A0A221I0T5_ecto_27-221_AF2.pdb]

ATOM      1  N   MET A   1      -2.830  19.101  10.724  1.00 35.14           N  
ATOM      2  H   MET A   1      -2.323  19.943  10.492  1.00 35.14           H  
ATOM      3  H2  MET A   1      -3.813  19.327  10.772  1.00 35.14           H  
ATOM      4  H3  MET A   1      -2.526  18.749  11.621  1.00 35.14           H  
ATOM      5  CA  MET A   1      -2.642  18.076   9.678  1.00 35.14           C  
ATOM      6  HA  MET A   1      -1.584  17.864   9.528  1.00 35.14           H  
ATOM      7  C   MET A   1      -3.210  18.658   8.401  1.00 35.14           C  
ATOM      8  CB  MET A   1      -3.357  16.773  10.062  1.00 35.14           C  
ATOM      9  HB2 MET A   1      -3.368  16.105   9.201  1.00 35.14           H  
ATOM     10  HB3 MET A   1      -4.387  16.985  10.347  1.00 35.14           H  
ATOM     11  O   MET A   1      -4.374  19.029   8.416  1.00 35.14           O  
ATOM     12  CG  MET A   1      -2.632  16.065  11.212  1.00 35.14           C  
ATOM     13  HG2 MET A   1      -2.572  16.728  12.076  1.00 35.14           H  
ATOM     14  HG3 MET A   1      -1.618  15.832  10.889  1.00 35.14           H  
ATOM     15  SD  MET A   1      -3.407  14.523  11.743  1.00 35.14           S  
ATOM     16  CE  MET A   1      -4.886  15.122  12.606  1.00 35.14           C  
ATOM     17  HE1 MET A   1      -5.539  15.651  11.913  1.00 35.14           H  
ATOM     18  HE2 MET A   1      -4.598  15.779  13.427  1.00 35.14           H  
ATOM     19  HE3 MET A   1      -5.426  14.266  13.011  1.00 35.14           H  
ATOM     20  N   LYS A   2      -2.381  18.887   7.375  1.00 40.79           N  
ATOM     21  H   LYS A   2      -1.461  18.470   7.384  1.00 40.79           H  
ATOM     22  CA  LYS A   2      -2.878  19.338   6.066  1.00 40.79           C  
ATOM     23  HA  LYS A   2      -3.509  20.220   6.175  1.00 40.79           H  
ATOM     24  C   LYS A   2      -3.753  18.216   5.514  1.00 40.79           C  
ATOM     25  CB  LYS A   2      -1.711  19.646   5.109  1.00 40.79           C  
ATOM     26  HB2 LYS A   2      -0.935  18.888   5.221  1.00 40.79           H  
ATOM     27  HB3 LYS A   2      -2.082  19.591   4.085  1.00 40.79           H  
ATOM     28  O   LYS A   2      -3.304  17.074   5.530  1.00 40.79           O  
ATOM     29  CG  LYS A   2      -1.120  21.049   5.322  1.00 40.79           C  
ATOM     30  HG2 LYS A   2      -1.888  21.791   5.101  1.00 40.79           H  
ATOM     31  HG3 LYS A   2      -0.808  21.161   6.360  1.00 40.79           H  
ATOM     32  CD  LYS A   2       0.090  21.279   4.402  1.00 40.79           C  
ATOM     33  HD2 LYS A   2       0.892  20.602   4.697  1.00 40.79           H  
ATOM     34  HD3 LYS A   2      -0.199  21.055   3.376  1.00 40.79           H  
ATOM     35  CE  LYS A   2       0.573  22.734   4.486  1.00 40.79           C  
ATOM     36  HE2 LYS A   2      -0.244  23.384   4.172  1.00 40.79           H  
ATOM     37  HE3 LYS A   2       0.809  22.967   5.524  1.00 40.79           H  
ATOM     38  NZ  LYS A   2       1.763  22.959   3.624  1.00 40.79           N  
ATOM     39  HZ1 LYS A   2       2.055  23.925   3.662  1.00 40.79           H  
ATOM     40  HZ2 LYS A   2       2.532  22.373   3.913  1.00 40.79           H  
ATOM     41  HZ3 LYS A   2       1.542  22.736   2.663  1.00 40.79           H  
ATOM     42  N   GLU A   3      -4.982  18.543   5.129  1.00 49.00           N  
ATOM     43  H   GLU A   3      -5.279  19.507   5.180  1.00 49.00           H  
ATOM     44  CA  GLU A   3      -5.920  17.621   4.487  1.00 49.00           C  
ATOM     45  HA  GLU A   3      -6.337  16.932   5.221  1.00 49.00           H  
ATOM     46  C   GLU A   3      -5.173  16.818   3.419  1.00 49.00           C  
ATOM     47  CB  GLU A   3      -7.064  18.438   3.858  1.00 49.00           C  
ATOM     48  HB2 GLU A   3      -7.655  17.792   3.208  1.00 49.00           H  
ATOM     49  HB3 GLU A   3      -6.622  19.231   3.255  1.00 49.00           H  
ATOM     50  O   GLU A   3      -4.533  17.399   2.538  1.00 49.00           O  
ATOM     51  CG  GLU A   3      -7.991  19.035   4.934  1.00 49.00           C  
ATOM     52  HG2 GLU A   3      -8.571  18.225   5.376  1.00 49.00           H  
ATOM     53  HG3 GLU A   3      -7.380  19.467   5.727  1.00 49.00           H  
ATOM     54  CD  GLU A   3      -8.933  20.137   4.421  1.00 49.00           C  
ATOM     55  OE1 GLU A   3      -9.816  20.521   5.218  1.00 49.00           O  
ATOM     56  OE2 GLU A   3      -8.697  20.652   3.306  1.00 49.00           O  
ATOM     57  N   SER A   4      -5.176  15.487   3.534  1.00 54.48           N  
ATOM     58  H   SER A   4      -5.688  15.038   4.280  1.00 54.48           H  
ATOM     59  CA  SER A   4      -4.738  14.641   2.432  1.00 54.48           C  
ATOM     60  HA  SER A   4      -3.736  14.935   2.120  1.00 54.48           H  
ATOM     61  C   SER A   4      -5.718  14.903   1.297  1.00 54.48           C  
ATOM     62  CB  SER A   4      -4.700  13.158   2.827  1.00 54.48           C  
ATOM     63  HB2 SER A   4      -4.394  12.562   1.968  1.00 54.48           H  
ATOM     64  HB3 SER A   4      -3.975  13.012   3.627  1.00 54.48           H  
ATOM     65  O   SER A   4      -6.863  14.455   1.341  1.00 54.48           O  
ATOM     66  OG  SER A   4      -5.970  12.724   3.266  1.00 54.48           O  
ATOM     67  HG  SER A   4      -6.603  12.922   2.573  1.00 54.48           H  
ATOM     68  N   LEU A   5      -5.294  15.709   0.329  1.00 68.29           N  
ATOM     69  H   LEU A   5      -4.399  16.162   0.446  1.00 68.29           H  
ATOM     70  CA  LEU A   5      -6.059  16.001  -0.871  1.00 68.29           C  
ATOM     71  HA  LEU A   5      -7.071  16.306  -0.603  1.00 68.29           H  
ATOM     72  C   LEU A   5      -6.151  14.709  -1.680  1.00 68.29           C  
ATOM     73  CB  LEU A   5      -5.378  17.153  -1.623  1.00 68.29           C  
ATOM     74  HB2 LEU A   5      -5.717  17.138  -2.659  1.00 68.29           H  
ATOM     75  HB3 LEU A   5      -4.301  16.987  -1.628  1.00 68.29           H  
ATOM     76  O   LEU A   5      -5.254  14.360  -2.444  1.00 68.29           O  
ATOM     77  CG  LEU A   5      -5.718  18.527  -1.021  1.00 68.29           C  
ATOM     78  HG  LEU A   5      -5.949  18.418   0.039  1.00 68.29           H  
ATOM     79  CD1 LEU A   5      -4.532  19.483  -1.148  1.00 68.29           C  
ATOM     80 HD11 LEU A   5      -3.689  19.084  -0.584  1.00 68.29           H  
ATOM     81 HD12 LEU A   5      -4.252  19.591  -2.196  1.00 68.29           H  
ATOM     82 HD13 LEU A   5      -4.807  20.455  -0.740  1.00 68.29           H  
ATOM     83  CD2 LEU A   5      -6.913  19.167  -1.724  1.00 68.29           C  
ATOM     84 HD21 LEU A   5      -7.282  19.998  -1.124  1.00 68.29           H  
ATOM     85 HD22 LEU A   5      -7.716  18.439  -1.843  1.00 68.29           H  
ATOM     86 HD23 LEU A   5      -6.603  19.546  -2.698  1.00 68.29           H  
ATOM     87  N   MET A   6      -7.213  13.956  -1.427  1.00 84.94           N  
ATOM     88  H   MET A   6      -7.850  14.267  -0.707  1.00 84.94           H  
ATOM     89  CA  MET A   6      -7.587  12.798  -2.215  1.00 84.94           C  
ATOM     90  HA  MET A   6      -6.693  12.329  -2.628  1.00 84.94           H  
ATOM     91  C   MET A   6      -8.456  13.285  -3.370  1.00 84.94           C  
ATOM     92  CB  MET A   6      -8.308  11.773  -1.332  1.00 84.94           C  
ATOM     93  HB2 MET A   6      -9.138  12.255  -0.815  1.00 84.94           H  
ATOM     94  HB3 MET A   6      -8.707  10.979  -1.964  1.00 84.94           H  
ATOM     95  O   MET A   6      -9.364  14.092  -3.178  1.00 84.94           O  
ATOM     96  CG  MET A   6      -7.365  11.158  -0.294  1.00 84.94           C  
ATOM     97  HG2 MET A   6      -6.980  11.955   0.342  1.00 84.94           H  
ATOM     98  HG3 MET A   6      -6.519  10.693  -0.800  1.00 84.94           H  
ATOM     99  SD  MET A   6      -8.152   9.935   0.778  1.00 84.94           S  
ATOM    100  CE  MET A   6      -8.217   8.526  -0.348  1.00 84.94           C  
ATOM    101  HE1 MET A   6      -9.006   8.687  -1.083  1.00 84.94           H  
ATOM    102  HE2 MET A   6      -8.444   7.632   0.232  1.00 84.94           H  
ATOM    103  HE3 MET A   6      -7.254   8.395  -0.841  1.00 84.94           H  
ATOM    104  N   TYR A   7      -8.196  12.775  -4.566  1.00 90.21           N  
ATOM    105  H   TYR A   7      -7.409  12.153  -4.679  1.00 90.21           H  
ATOM    106  CA  TYR A   7      -8.994  13.062  -5.749  1.00 90.21           C  
ATOM    107  HA  TYR A   7      -9.897  13.614  -5.485  1.00 90.21           H  
ATOM    108  C   TYR A   7      -9.369  11.732  -6.388  1.00 90.21           C  
ATOM    109  CB  TYR A   7      -8.195  13.937  -6.710  1.00 90.21           C  
ATOM    110  HB2 TYR A   7      -8.732  14.006  -7.656  1.00 90.21           H  
ATOM    111  HB3 TYR A   7      -7.241  13.448  -6.909  1.00 90.21           H  
ATOM    112  O   TYR A   7      -8.480  11.025  -6.859  1.00 90.21           O  
ATOM    113  CG  TYR A   7      -7.943  15.338  -6.196  1.00 90.21           C  
ATOM    114  CD1 TYR A   7      -8.901  16.348  -6.397  1.00 90.21           C  
ATOM    115  HD1 TYR A   7      -9.838  16.110  -6.879  1.00 90.21           H  
ATOM    116  CD2 TYR A   7      -6.736  15.634  -5.543  1.00 90.21           C  
ATOM    117  HD2 TYR A   7      -6.025  14.841  -5.364  1.00 90.21           H  
ATOM    118  CE1 TYR A   7      -8.636  17.664  -5.974  1.00 90.21           C  
ATOM    119  HE1 TYR A   7      -9.374  18.438  -6.127  1.00 90.21           H  
ATOM    120  CE2 TYR A   7      -6.441  16.959  -5.176  1.00 90.21           C  
ATOM    121  HE2 TYR A   7      -5.480  17.214  -4.754  1.00 90.21           H  
ATOM    122  OH  TYR A   7      -7.109  19.254  -5.046  1.00 90.21           O  
ATOM    123  HH  TYR A   7      -7.850  19.837  -5.227  1.00 90.21           H  
ATOM    124  CZ  TYR A   7      -7.394  17.972  -5.383  1.00 90.21           C  
ATOM    125  N   PRO A   8     -10.651  11.333  -6.383  1.00 93.54           N  
ATOM    126  CA  PRO A   8     -11.045  10.077  -6.996  1.00 93.54           C  
ATOM    127  HA  PRO A   8     -10.472   9.277  -6.526  1.00 93.54           H  
ATOM    128  C   PRO A   8     -10.758  10.078  -8.495  1.00 93.54           C  
ATOM    129  CB  PRO A   8     -12.530   9.894  -6.670  1.00 93.54           C  
ATOM    130  HB2 PRO A   8     -12.788   8.843  -6.535  1.00 93.54           H  
ATOM    131  HB3 PRO A   8     -13.150  10.350  -7.442  1.00 93.54           H  
ATOM    132  O   PRO A   8     -10.972  11.077  -9.187  1.00 93.54           O  
ATOM    133  CG  PRO A   8     -12.665  10.685  -5.371  1.00 93.54           C  
ATOM    134  HG2 PRO A   8     -12.266  10.103  -4.541  1.00 93.54           H  
ATOM    135  HG3 PRO A   8     -13.699  10.960  -5.162  1.00 93.54           H  
ATOM    136  CD  PRO A   8     -11.764  11.889  -5.632  1.00 93.54           C  
ATOM    137  HD2 PRO A   8     -11.439  12.333  -4.691  1.00 93.54           H  
ATOM    138  HD3 PRO A   8     -12.288  12.626  -6.240  1.00 93.54           H  
ATOM    139  N   PHE A   9     -10.302   8.938  -9.013  1.00 94.78           N  
ATOM    140  H   PHE A   9     -10.131   8.147  -8.409  1.00 94.78           H  
ATOM    141  CA  PHE A   9     -10.085   8.775 -10.443  1.00 94.78           C  
ATOM    142  HA  PHE A   9      -9.400   9.554 -10.778  1.00 94.78           H  
ATOM    143  C   PHE A   9     -11.426   8.922 -11.168  1.00 94.78           C  
ATOM    144  CB  PHE A   9      -9.442   7.414 -10.712  1.00 94.78           C  
ATOM    145  HB2 PHE A   9      -8.689   7.223  -9.948  1.00 94.78           H  
ATOM    146  HB3 PHE A   9     -10.200   6.637 -10.609  1.00 94.78           H  
ATOM    147  O   PHE A   9     -12.384   8.203 -10.873  1.00 94.78           O  
ATOM    148  CG  PHE A   9      -8.785   7.271 -12.068  1.00 94.78           C  
ATOM    149  CD1 PHE A   9      -9.538   7.339 -13.252  1.00 94.78           C  
ATOM    150  HD1 PHE A   9     -10.605   7.506 -13.213  1.00 94.78           H  
ATOM    151  CD2 PHE A   9      -7.411   7.006 -12.147  1.00 94.78           C  
ATOM    152  HD2 PHE A   9      -6.827   6.914 -11.243  1.00 94.78           H  
ATOM    153  CE1 PHE A   9      -8.930   7.170 -14.503  1.00 94.78           C  
ATOM    154  HE1 PHE A   9      -9.522   7.212 -15.406  1.00 94.78           H  
ATOM    155  CE2 PHE A   9      -6.804   6.800 -13.394  1.00 94.78           C  
ATOM    156  HE2 PHE A   9      -5.757   6.539 -13.442  1.00 94.78           H  
ATOM    157  CZ  PHE A   9      -7.557   6.899 -14.574  1.00 94.78           C  
ATOM    158  HZ  PHE A   9      -7.089   6.736 -15.533  1.00 94.78           H  
ATOM    159  N   SER A  10     -11.502   9.846 -12.125  1.00 94.58           N  
ATOM    160  H   SER A  10     -10.670  10.374 -12.347  1.00 94.58           H  
ATOM    161  CA  SER A  10     -12.742  10.141 -12.850  1.00 94.58           C  
ATOM    162  HA  SER A  10     -13.523  10.371 -12.125  1.00 94.58           H  
ATOM    163  C   SER A  10     -13.205   8.960 -13.700  1.00 94.58           C  
ATOM    164  CB  SER A  10     -12.548  11.358 -13.749  1.00 94.58           C  
ATOM    165  HB2 SER A  10     -11.683  11.205 -14.394  1.00 94.58           H  
ATOM    166  HB3 SER A  10     -13.432  11.502 -14.371  1.00 94.58           H  
ATOM    167  O   SER A  10     -12.426   8.370 -14.443  1.00 94.58           O  
ATOM    168  OG  SER A  10     -12.356  12.508 -12.951  1.00 94.58           O  
ATOM    169  HG  SER A  10     -11.935  12.257 -12.125  1.00 94.58           H  
ATOM    170  N   CYS A  11     -14.494   8.641 -13.637  1.00 95.72           N  
ATOM    171  H   CYS A  11     -15.093   9.145 -12.999  1.00 95.72           H  
ATOM    172  CA  CYS A  11     -15.060   7.560 -14.432  1.00 95.72           C  
ATOM    173  HA  CYS A  11     -14.558   6.630 -14.167  1.00 95.72           H  
ATOM    174  C   CYS A  11     -14.922   7.781 -15.946  1.00 95.72           C  
ATOM    175  CB  CYS A  11     -16.529   7.396 -14.086  1.00 95.72           C  
ATOM    176  HB2 CYS A  11     -17.042   8.348 -14.225  1.00 95.72           H  
ATOM    177  HB3 CYS A  11     -16.950   6.684 -14.795  1.00 95.72           H  
ATOM    178  O   CYS A  11     -15.306   8.833 -16.455  1.00 95.72           O  
ATOM    179  SG  CYS A  11     -16.852   6.785 -12.426  1.00 95.72           S  
ATOM    180  N   SER A  12     -14.512   6.744 -16.680  1.00 93.14           N  
ATOM    181  H   SER A  12     -14.172   5.917 -16.211  1.00 93.14           H  
ATOM    182  CA  SER A  12     -14.666   6.685 -18.135  1.00 93.14           C  
ATOM    183  HA  SER A  12     -14.306   7.627 -18.548  1.00 93.14           H  
ATOM    184  C   SER A  12     -16.146   6.541 -18.522  1.00 93.14           C  
ATOM    185  CB  SER A  12     -13.801   5.567 -18.749  1.00 93.14           C  
ATOM    186  HB2 SER A  12     -13.931   4.651 -18.174  1.00 93.14           H  
ATOM    187  HB3 SER A  12     -12.749   5.851 -18.721  1.00 93.14           H  
ATOM    188  O   SER A  12     -16.973   5.929 -17.824  1.00 93.14           O  
ATOM    189  OG  SER A  12     -14.197   5.288 -20.083  1.00 93.14           O  
ATOM    190  HG  SER A  12     -13.525   5.558 -20.714  1.00 93.14           H  
ATOM    191  N   ALA A  13     -16.494   7.098 -19.683  1.00 91.82           N  
ATOM    192  H   ALA A  13     -15.771   7.558 -20.218  1.00 91.82           H  
ATOM    193  CA  ALA A  13     -17.787   6.873 -20.314  1.00 91.82           C  
ATOM    194  HA  ALA A  13     -18.576   7.100 -19.597  1.00 91.82           H  
ATOM    195  C   ALA A  13     -17.959   5.408 -20.758  1.00 91.82           C  
ATOM    196  CB  ALA A  13     -17.921   7.842 -21.494  1.00 91.82           C  
ATOM    197  HB1 ALA A  13     -17.139   7.651 -22.229  1.00 91.82           H  
ATOM    198  HB2 ALA A  13     -17.837   8.870 -21.141  1.00 91.82           H  
ATOM    199  HB3 ALA A  13     -18.893   7.708 -21.969  1.00 91.82           H  
ATOM    200  O   ALA A  13     -19.070   4.884 -20.680  1.00 91.82           O  
ATOM    201  N   GLN A  14     -16.868   4.751 -21.163  1.00 91.69           N  
ATOM    202  H   GLN A  14     -15.977   5.222 -21.098  1.00 91.69           H  
ATOM    203  CA  GLN A  14     -16.862   3.430 -21.795  1.00 91.69           C  
ATOM    204  HA  GLN A  14     -17.840   3.232 -22.234  1.00 91.69           H  
ATOM    205  C   GLN A  14     -16.576   2.302 -20.798  1.00 91.69           C  
ATOM    206  CB  GLN A  14     -15.819   3.424 -22.924  1.00 91.69           C  
ATOM    207  HB2 GLN A  14     -15.848   2.449 -23.411  1.00 91.69           H  
ATOM    208  HB3 GLN A  14     -14.824   3.562 -22.499  1.00 91.69           H  
ATOM    209  O   GLN A  14     -17.210   1.250 -20.856  1.00 91.69           O  
ATOM    210  CG  GLN A  14     -16.061   4.520 -23.977  1.00 91.69           C  
ATOM    211  HG2 GLN A  14     -17.061   4.409 -24.398  1.00 91.69           H  
ATOM    212  HG3 GLN A  14     -15.986   5.501 -23.508  1.00 91.69           H  
ATOM    213  CD  GLN A  14     -15.050   4.476 -25.116  1.00 91.69           C  
ATOM    214  NE2 GLN A  14     -14.979   5.500 -25.934  1.00 91.69           N  
ATOM    215 HE21 GLN A  14     -15.435   6.371 -25.703  1.00 91.69           H  
ATOM    216 HE22 GLN A  14     -14.187   5.454 -26.559  1.00 91.69           H  
ATOM    217  OE1 GLN A  14     -14.335   3.517 -25.325  1.00 91.69           O  
ATOM    218  N   ILE A  15     -15.667   2.523 -19.845  1.00 93.24           N  
ATOM    219  H   ILE A  15     -15.159   3.395 -19.864  1.00 93.24           H  
ATOM    220  CA  ILE A  15     -15.224   1.478 -18.913  1.00 93.24           C  
ATOM    221  HA  ILE A  15     -15.556   0.507 -19.282  1.00 93.24           H  
ATOM    222  C   ILE A  15     -15.870   1.690 -17.553  1.00 93.24           C  
ATOM    223  CB  ILE A  15     -13.686   1.416 -18.857  1.00 93.24           C  
ATOM    224  HB  ILE A  15     -13.291   2.387 -18.560  1.00 93.24           H  
ATOM    225  O   ILE A  15     -15.529   2.614 -16.824  1.00 93.24           O  
ATOM    226  CG1 ILE A  15     -13.180   1.075 -20.274  1.00 93.24           C  
ATOM    227 HG12 ILE A  15     -13.448   1.874 -20.966  1.00 93.24           H  
ATOM    228 HG13 ILE A  15     -13.649   0.154 -20.622  1.00 93.24           H  
ATOM    229  CG2 ILE A  15     -13.224   0.364 -17.830  1.00 93.24           C  
ATOM    230 HG21 ILE A  15     -13.593   0.594 -16.830  1.00 93.24           H  
ATOM    231 HG22 ILE A  15     -13.561  -0.627 -18.132  1.00 93.24           H  
ATOM    232 HG23 ILE A  15     -12.135   0.352 -17.769  1.00 93.24           H  
ATOM    233  CD1 ILE A  15     -11.674   0.907 -20.358  1.00 93.24           C  
ATOM    234 HD11 ILE A  15     -11.196   1.788 -19.928  1.00 93.24           H  
ATOM    235 HD12 ILE A  15     -11.348   0.014 -19.826  1.00 93.24           H  
ATOM    236 HD13 ILE A  15     -11.407   0.785 -21.408  1.00 93.24           H  
ATOM    237  N   LYS A  16     -16.810   0.827 -17.169  1.00 95.30           N  
ATOM    238  H   LYS A  16     -17.102   0.119 -17.828  1.00 95.30           H  
ATOM    239  CA  LYS A  16     -17.434   0.895 -15.833  1.00 95.30           C  
ATOM    240  HA  LYS A  16     -17.312   1.900 -15.429  1.00 95.30           H  
ATOM    241  C   LYS A  16     -16.734   0.040 -14.791  1.00 95.30           C  
ATOM    242  CB  LYS A  16     -18.940   0.603 -15.923  1.00 95.30           C  
ATOM    243  HB2 LYS A  16     -19.366   0.656 -14.921  1.00 95.30           H  
ATOM    244  HB3 LYS A  16     -19.094  -0.408 -16.300  1.00 95.30           H  
ATOM    245  O   LYS A  16     -16.886   0.308 -13.605  1.00 95.30           O  
ATOM    246  CG  LYS A  16     -19.700   1.595 -16.824  1.00 95.30           C  
ATOM    247  HG2 LYS A  16     -20.767   1.383 -16.748  1.00 95.30           H  
ATOM    248  HG3 LYS A  16     -19.398   1.443 -17.860  1.00 95.30           H  
ATOM    249  CD  LYS A  16     -19.450   3.063 -16.441  1.00 95.30           C  
ATOM    250  HD2 LYS A  16     -19.738   3.227 -15.402  1.00 95.30           H  
ATOM    251  HD3 LYS A  16     -18.391   3.291 -16.561  1.00 95.30           H  
ATOM    252  CE  LYS A  16     -20.221   4.016 -17.353  1.00 95.30           C  
ATOM    253  HE2 LYS A  16     -20.050   3.717 -18.388  1.00 95.30           H  
ATOM    254  HE3 LYS A  16     -21.287   3.935 -17.143  1.00 95.30           H  
ATOM    255  NZ  LYS A  16     -19.741   5.407 -17.163  1.00 95.30           N  
ATOM    256  HZ1 LYS A  16     -18.755   5.461 -17.377  1.00 95.30           H  
ATOM    257  HZ2 LYS A  16     -19.868   5.716 -16.210  1.00 95.30           H  
ATOM    258  HZ3 LYS A  16     -20.214   6.035 -17.797  1.00 95.30           H  
ATOM    259  N   THR A  17     -15.943  -0.936 -15.217  1.00 97.01           N  
ATOM    260  H   THR A  17     -15.809  -1.073 -16.209  1.00 97.01           H  
ATOM    261  CA  THR A  17     -15.155  -1.783 -14.327  1.00 97.01           C  
ATOM    262  HA  THR A  17     -14.851  -1.174 -13.476  1.00 97.01           H  
ATOM    263  C   THR A  17     -13.886  -2.263 -15.017  1.00 97.01           C  
ATOM    264  CB  THR A  17     -15.999  -2.960 -13.811  1.00 97.01           C  
ATOM    265  HB  THR A  17     -16.875  -2.555 -13.304  1.00 97.01           H  
ATOM    266  O   THR A  17     -13.864  -2.409 -16.237  1.00 97.01           O  
ATOM    267  CG2 THR A  17     -16.479  -3.909 -14.914  1.00 97.01           C  
ATOM    268 HG21 THR A  17     -17.080  -3.368 -15.646  1.00 97.01           H  
ATOM    269 HG22 THR A  17     -17.090  -4.694 -14.469  1.00 97.01           H  
ATOM    270 HG23 THR A  17     -15.627  -4.371 -15.414  1.00 97.01           H  
ATOM    271  OG1 THR A  17     -15.277  -3.724 -12.877  1.00 97.01           O  
ATOM    272  HG1 THR A  17     -14.857  -3.132 -12.249  1.00 97.01           H  
ATOM    273  N   CYS A  18     -12.836  -2.489 -14.236  1.00 97.41           N  
ATOM    274  H   CYS A  18     -12.936  -2.343 -13.241  1.00 97.41           H  
ATOM    275  CA  CYS A  18     -11.579  -3.087 -14.664  1.00 97.41           C  
ATOM    276  HA  CYS A  18     -11.776  -3.841 -15.426  1.00 97.41           H  
ATOM    277  C   CYS A  18     -10.902  -3.761 -13.461  1.00 97.41           C  
ATOM    278  CB  CYS A  18     -10.661  -2.004 -15.250  1.00 97.41           C  
ATOM    279  HB2 CYS A  18     -11.183  -1.465 -16.041  1.00 97.41           H  
ATOM    280  HB3 CYS A  18      -9.796  -2.492 -15.700  1.00 97.41           H  
ATOM    281  O   CYS A  18     -11.274  -3.517 -12.312  1.00 97.41           O  
ATOM    282  SG  CYS A  18     -10.042  -0.825 -14.022  1.00 97.41           S  
ATOM    283  N   ASN A  19      -9.863  -4.558 -13.705  1.00 97.00           N  
ATOM    284  H   ASN A  19      -9.565  -4.692 -14.661  1.00 97.00           H  
ATOM    285  CA  ASN A  19      -8.918  -4.883 -12.641  1.00 97.00           C  
ATOM    286  HA  ASN A  19      -9.459  -5.065 -11.712  1.00 97.00           H  
ATOM    287  C   ASN A  19      -7.998  -3.678 -12.421  1.00 97.00           C  
ATOM    288  CB  ASN A  19      -8.136  -6.156 -12.994  1.00 97.00           C  
ATOM    289  HB2 ASN A  19      -7.711  -6.058 -13.993  1.00 97.00           H  
ATOM    290  HB3 ASN A  19      -7.315  -6.274 -12.286  1.00 97.00           H  
ATOM    291  O   ASN A  19      -7.408  -3.176 -13.377  1.00 97.00           O  
ATOM    292  CG  ASN A  19      -8.985  -7.411 -12.919  1.00 97.00           C  
ATOM    293  ND2 ASN A  19      -8.541  -8.483 -13.529  1.00 97.00           N  
ATOM    294 HD21 ASN A  19      -7.642  -8.480 -13.989  1.00 97.00           H  
ATOM    295 HD22 ASN A  19      -9.113  -9.310 -13.438  1.00 97.00           H  
ATOM    296  OD1 ASN A  19     -10.040  -7.465 -12.313  1.00 97.00           O  
ATOM    297  N   ALA A  20      -7.863  -3.251 -11.169  1.00 98.13           N  
ATOM    298  H   ALA A  20      -8.367  -3.736 -10.441  1.00 98.13           H  
ATOM    299  CA  ALA A  20      -6.886  -2.257 -10.734  1.00 98.13           C  
ATOM    300  HA  ALA A  20      -6.230  -1.989 -11.562  1.00 98.13           H  
ATOM    301  C   ALA A  20      -6.023  -2.851  -9.618  1.00 98.13           C  
ATOM    302  CB  ALA A  20      -7.612  -0.990 -10.279  1.00 98.13           C  
ATOM    303  HB1 ALA A  20      -6.886  -0.194 -10.109  1.00 98.13           H  
ATOM    304  HB2 ALA A  20      -8.312  -0.667 -11.050  1.00 98.13           H  
ATOM    305  HB3 ALA A  20      -8.142  -1.192  -9.348  1.00 98.13           H  
ATOM    306  O   ALA A  20      -6.358  -3.897  -9.063  1.00 98.13           O  
ATOM    307  N   SER A  21      -4.926  -2.186  -9.275  1.00 98.45           N  
ATOM    308  H   SER A  21      -4.721  -1.309  -9.732  1.00 98.45           H  
ATOM    309  CA  SER A  21      -4.058  -2.599  -8.176  1.00 98.45           C  
ATOM    310  HA  SER A  21      -4.435  -3.521  -7.733  1.00 98.45           H  
ATOM    311  C   SER A  21      -4.025  -1.531  -7.089  1.00 98.45           C  
ATOM    312  CB  SER A  21      -2.665  -2.903  -8.714  1.00 98.45           C  
ATOM    313  HB2 SER A  21      -2.241  -1.985  -9.121  1.00 98.45           H  
ATOM    314  HB3 SER A  21      -2.743  -3.641  -9.512  1.00 98.45           H  
ATOM    315  O   SER A  21      -3.955  -0.341  -7.377  1.00 98.45           O  
ATOM    316  OG  SER A  21      -1.832  -3.418  -7.696  1.00 98.45           O  
ATOM    317  HG  SER A  21      -1.738  -2.770  -6.994  1.00 98.45           H  
ATOM    318  N   LEU A  22      -4.019  -1.950  -5.830  1.00 98.76           N  
ATOM    319  H   LEU A  22      -4.139  -2.938  -5.658  1.00 98.76           H  
ATOM    320  CA  LEU A  22      -3.810  -1.088  -4.669  1.00 98.76           C  
ATOM    321  HA  LEU A  22      -3.821  -0.039  -4.965  1.00 98.76           H  
ATOM    322  C   LEU A  22      -2.433  -1.393  -4.086  1.00 98.76           C  
ATOM    323  CB  LEU A  22      -4.939  -1.305  -3.645  1.00 98.76           C  
ATOM    324  HB2 LEU A  22      -4.865  -2.318  -3.249  1.00 98.76           H  
ATOM    325  HB3 LEU A  22      -4.789  -0.613  -2.817  1.00 98.76           H  
ATOM    326  O   LEU A  22      -2.104  -2.558  -3.861  1.00 98.76           O  
ATOM    327  CG  LEU A  22      -6.357  -1.109  -4.215  1.00 98.76           C  
ATOM    328  HG  LEU A  22      -6.535  -1.837  -5.006  1.00 98.76           H  
ATOM    329  CD1 LEU A  22      -7.400  -1.338  -3.127  1.00 98.76           C  
ATOM    330 HD11 LEU A  22      -7.242  -0.621  -2.322  1.00 98.76           H  
ATOM    331 HD12 LEU A  22      -8.400  -1.198  -3.539  1.00 98.76           H  
ATOM    332 HD13 LEU A  22      -7.308  -2.357  -2.753  1.00 98.76           H  
ATOM    333  CD2 LEU A  22      -6.577   0.289  -4.784  1.00 98.76           C  
ATOM    334 HD21 LEU A  22      -6.331   1.038  -4.031  1.00 98.76           H  
ATOM    335 HD22 LEU A  22      -5.952   0.442  -5.664  1.00 98.76           H  
ATOM    336 HD23 LEU A  22      -7.619   0.414  -5.080  1.00 98.76           H  
ATOM    337  N   TYR A  23      -1.608  -0.371  -3.883  1.00 98.60           N  
ATOM    338  H   TYR A  23      -1.916   0.566  -4.101  1.00 98.60           H  
ATOM    339  CA  TYR A  23      -0.317  -0.527  -3.225  1.00 98.60           C  
ATOM    340  HA  TYR A  23       0.123  -1.482  -3.512  1.00 98.60           H  
ATOM    341  C   TYR A  23      -0.520  -0.517  -1.712  1.00 98.60           C  
ATOM    342  CB  TYR A  23       0.635   0.587  -3.663  1.00 98.60           C  
ATOM    343  HB2 TYR A  23       0.297   1.531  -3.235  1.00 98.60           H  
ATOM    344  HB3 TYR A  23       0.601   0.680  -4.749  1.00 98.60           H  
ATOM    345  O   TYR A  23      -0.977   0.482  -1.157  1.00 98.60           O  
ATOM    346  CG  TYR A  23       2.064   0.346  -3.235  1.00 98.60           C  
ATOM    347  CD1 TYR A  23       2.442   0.537  -1.891  1.00 98.60           C  
ATOM    348  HD1 TYR A  23       1.727   0.888  -1.162  1.00 98.60           H  
ATOM    349  CD2 TYR A  23       3.010  -0.086  -4.182  1.00 98.60           C  
ATOM    350  HD2 TYR A  23       2.718  -0.228  -5.212  1.00 98.60           H  
ATOM    351  CE1 TYR A  23       3.759   0.266  -1.489  1.00 98.60           C  
ATOM    352  HE1 TYR A  23       4.045   0.392  -0.455  1.00 98.60           H  
ATOM    353  CE2 TYR A  23       4.337  -0.323  -3.789  1.00 98.60           C  
ATOM    354  HE2 TYR A  23       5.083  -0.646  -4.500  1.00 98.60           H  
ATOM    355  OH  TYR A  23       5.984  -0.401  -2.083  1.00 98.60           O  
ATOM    356  HH  TYR A  23       6.083  -0.384  -1.129  1.00 98.60           H  
ATOM    357  CZ  TYR A  23       4.706  -0.157  -2.442  1.00 98.60           C  
ATOM    358  N   HIS A  24      -0.145  -1.599  -1.042  1.00 98.54           N  
ATOM    359  H   HIS A  24       0.261  -2.368  -1.556  1.00 98.54           H  
ATOM    360  CA  HIS A  24      -0.214  -1.717   0.404  1.00 98.54           C  
ATOM    361  HA  HIS A  24      -0.846  -0.919   0.794  1.00 98.54           H  
ATOM    362  C   HIS A  24       1.174  -1.575   1.029  1.00 98.54           C  
ATOM    363  CB  HIS A  24      -0.891  -3.032   0.776  1.00 98.54           C  
ATOM    364  HB2 HIS A  24      -0.315  -3.867   0.377  1.00 98.54           H  
ATOM    365  HB3 HIS A  24      -1.882  -3.047   0.323  1.00 98.54           H  
ATOM    366  O   HIS A  24       2.031  -2.449   0.879  1.00 98.54           O  
ATOM    367  CG  HIS A  24      -1.045  -3.192   2.265  1.00 98.54           C  
ATOM    368  CD2 HIS A  24      -0.393  -4.093   3.058  1.00 98.54           C  
ATOM    369  HD2 HIS A  24       0.323  -4.828   2.720  1.00 98.54           H  
ATOM    370  ND1 HIS A  24      -1.803  -2.398   3.094  1.00 98.54           N  
ATOM    371  HD1 HIS A  24      -2.174  -1.490   2.852  1.00 98.54           H  
ATOM    372  CE1 HIS A  24      -1.637  -2.840   4.353  1.00 98.54           C  
ATOM    373  HE1 HIS A  24      -2.042  -2.365   5.235  1.00 98.54           H  
ATOM    374  NE2 HIS A  24      -0.793  -3.883   4.379  1.00 98.54           N  
ATOM    375  N   ILE A  25       1.360  -0.479   1.764  1.00 98.04           N  
ATOM    376  H   ILE A  25       0.580   0.158   1.841  1.00 98.04           H  
ATOM    377  CA  ILE A  25       2.512  -0.250   2.638  1.00 98.04           C  
ATOM    378  HA  ILE A  25       3.429  -0.469   2.091  1.00 98.04           H  
ATOM    379  C   ILE A  25       2.388  -1.212   3.814  1.00 98.04           C  
ATOM    380  CB  ILE A  25       2.567   1.210   3.137  1.00 98.04           C  
ATOM    381  HB  ILE A  25       1.687   1.404   3.750  1.00 98.04           H  
ATOM    382  O   ILE A  25       1.459  -1.101   4.615  1.00 98.04           O  
ATOM    383  CG1 ILE A  25       2.550   2.201   1.952  1.00 98.04           C  
ATOM    384 HG12 ILE A  25       1.713   1.980   1.290  1.00 98.04           H  
ATOM    385 HG13 ILE A  25       3.466   2.082   1.374  1.00 98.04           H  
ATOM    386  CG2 ILE A  25       3.823   1.390   4.015  1.00 98.04           C  
ATOM    387 HG21 ILE A  25       3.772   0.745   4.892  1.00 98.04           H  
ATOM    388 HG22 ILE A  25       4.716   1.144   3.441  1.00 98.04           H  
ATOM    389 HG23 ILE A  25       3.900   2.415   4.376  1.00 98.04           H  
ATOM    390  CD1 ILE A  25       2.390   3.664   2.375  1.00 98.04           C  
ATOM    391 HD11 ILE A  25       3.231   3.988   2.989  1.00 98.04           H  
ATOM    392 HD12 ILE A  25       2.356   4.291   1.484  1.00 98.04           H  
ATOM    393 HD13 ILE A  25       1.463   3.792   2.934  1.00 98.04           H  
ATOM    394  N   ASN A  26       3.303  -2.170   3.904  1.00 97.16           N  
ATOM    395  H   ASN A  26       4.096  -2.156   3.278  1.00 97.16           H  
ATOM    396  CA  ASN A  26       3.196  -3.223   4.895  1.00 97.16           C  
ATOM    397  HA  ASN A  26       2.143  -3.404   5.109  1.00 97.16           H  
ATOM    398  C   ASN A  26       3.888  -2.823   6.203  1.00 97.16           C  
ATOM    399  CB  ASN A  26       3.769  -4.507   4.306  1.00 97.16           C  
ATOM    400  HB2 ASN A  26       3.213  -4.783   3.410  1.00 97.16           H  
ATOM    401  HB3 ASN A  26       4.806  -4.312   4.032  1.00 97.16           H  
ATOM    402  O   ASN A  26       5.115  -2.748   6.284  1.00 97.16           O  
ATOM    403  CG  ASN A  26       3.711  -5.644   5.301  1.00 97.16           C  
ATOM    404  ND2 ASN A  26       4.703  -6.500   5.291  1.00 97.16           N  
ATOM    405 HD21 ASN A  26       4.680  -7.211   6.007  1.00 97.16           H  
ATOM    406 HD22 ASN A  26       5.463  -6.312   4.652  1.00 97.16           H  
ATOM    407  OD1 ASN A  26       2.809  -5.779   6.109  1.00 97.16           O  
ATOM    408  N   GLU A  27       3.099  -2.671   7.263  1.00 92.50           N  
ATOM    409  H   GLU A  27       2.103  -2.654   7.099  1.00 92.50           H  
ATOM    410  CA  GLU A  27       3.573  -2.346   8.615  1.00 92.50           C  
ATOM    411  HA  GLU A  27       4.580  -1.935   8.536  1.00 92.50           H  
ATOM    412  C   GLU A  27       3.705  -3.590   9.515  1.00 92.50           C  
ATOM    413  CB  GLU A  27       2.708  -1.241   9.233  1.00 92.50           C  
ATOM    414  HB2 GLU A  27       3.102  -1.011  10.222  1.00 92.50           H  
ATOM    415  HB3 GLU A  27       1.683  -1.599   9.335  1.00 92.50           H  
ATOM    416  O   GLU A  27       3.477  -3.546  10.723  1.00 92.50           O  
ATOM    417  CG  GLU A  27       2.728   0.048   8.396  1.00 92.50           C  
ATOM    418  HG2 GLU A  27       3.762   0.278   8.140  1.00 92.50           H  
ATOM    419  HG3 GLU A  27       2.174  -0.112   7.471  1.00 92.50           H  
ATOM    420  CD  GLU A  27       2.118   1.234   9.157  1.00 92.50           C  
ATOM    421  OE1 GLU A  27       2.554   2.372   8.873  1.00 92.50           O  
ATOM    422  OE2 GLU A  27       1.254   1.000  10.037  1.00 92.50           O  
ATOM    423  N   GLY A  28       4.070  -4.731   8.921  1.00 94.11           N  
ATOM    424  H   GLY A  28       4.193  -4.709   7.919  1.00 94.11           H  
ATOM    425  CA  GLY A  28       4.303  -5.990   9.640  1.00 94.11           C  
ATOM    426  HA2 GLY A  28       4.643  -5.774  10.653  1.00 94.11           H  
ATOM    427  HA3 GLY A  28       5.092  -6.538   9.126  1.00 94.11           H  
ATOM    428  C   GLY A  28       3.087  -6.915   9.740  1.00 94.11           C  
ATOM    429  O   GLY A  28       3.126  -7.875  10.510  1.00 94.11           O  
ATOM    430  N   LEU A  29       2.035  -6.663   8.958  1.00 95.79           N  
ATOM    431  H   LEU A  29       2.116  -5.923   8.275  1.00 95.79           H  
ATOM    432  CA  LEU A  29       0.884  -7.559   8.849  1.00 95.79           C  
ATOM    433  HA  LEU A  29       0.578  -7.865   9.849  1.00 95.79           H  
ATOM    434  C   LEU A  29       1.258  -8.835   8.084  1.00 95.79           C  
ATOM    435  CB  LEU A  29      -0.293  -6.833   8.171  1.00 95.79           C  
ATOM    436  HB2 LEU A  29      -1.098  -7.550   8.012  1.00 95.79           H  
ATOM    437  HB3 LEU A  29       0.038  -6.485   7.192  1.00 95.79           H  
ATOM    438  O   LEU A  29       2.094  -8.834   7.170  1.00 95.79           O  
ATOM    439  CG  LEU A  29      -0.859  -5.636   8.956  1.00 95.79           C  
ATOM    440  HG  LEU A  29      -0.065  -4.911   9.140  1.00 95.79           H  
ATOM    441  CD1 LEU A  29      -1.949  -4.951   8.134  1.00 95.79           C  
ATOM    442 HD11 LEU A  29      -2.787  -5.628   7.969  1.00 95.79           H  
ATOM    443 HD12 LEU A  29      -2.287  -4.051   8.649  1.00 95.79           H  
ATOM    444 HD13 LEU A  29      -1.540  -4.650   7.170  1.00 95.79           H  
ATOM    445  CD2 LEU A  29      -1.469  -6.053  10.298  1.00 95.79           C  
ATOM    446 HD21 LEU A  29      -2.211  -6.837  10.144  1.00 95.79           H  
ATOM    447 HD22 LEU A  29      -0.689  -6.430  10.959  1.00 95.79           H  
ATOM    448 HD23 LEU A  29      -1.939  -5.191  10.771  1.00 95.79           H  
ATOM    449  N   LYS A  30       0.613  -9.946   8.442  1.00 96.96           N  
ATOM    450  H   LYS A  30      -0.060  -9.890   9.192  1.00 96.96           H  
ATOM    451  CA  LYS A  30       0.691 -11.186   7.663  1.00 96.96           C  
ATOM    452  HA  LYS A  30       1.729 -11.347   7.370  1.00 96.96           H  
ATOM    453  C   LYS A  30      -0.134 -11.056   6.387  1.00 96.96           C  
ATOM    454  CB  LYS A  30       0.221 -12.375   8.499  1.00 96.96           C  
ATOM    455  HB2 LYS A  30       0.272 -13.273   7.883  1.00 96.96           H  
ATOM    456  HB3 LYS A  30      -0.815 -12.217   8.796  1.00 96.96           H  
ATOM    457  O   LYS A  30      -1.142 -10.352   6.350  1.00 96.96           O  
ATOM    458  CG  LYS A  30       1.090 -12.595   9.742  1.00 96.96           C  
ATOM    459  HG2 LYS A  30       1.059 -11.714  10.383  1.00 96.96           H  
ATOM    460  HG3 LYS A  30       2.120 -12.785   9.439  1.00 96.96           H  
ATOM    461  CD  LYS A  30       0.548 -13.795  10.515  1.00 96.96           C  
ATOM    462  HD2 LYS A  30       0.587 -14.681   9.881  1.00 96.96           H  
ATOM    463  HD3 LYS A  30      -0.487 -13.593  10.790  1.00 96.96           H  
ATOM    464  CE  LYS A  30       1.385 -14.005  11.775  1.00 96.96           C  
ATOM    465  HE2 LYS A  30       1.369 -13.079  12.350  1.00 96.96           H  
ATOM    466  HE3 LYS A  30       2.415 -14.208  11.482  1.00 96.96           H  
ATOM    467  NZ  LYS A  30       0.831 -15.121  12.574  1.00 96.96           N  
ATOM    468  HZ1 LYS A  30       1.375 -15.261  13.414  1.00 96.96           H  
ATOM    469  HZ2 LYS A  30      -0.120 -14.897  12.830  1.00 96.96           H  
ATOM    470  HZ3 LYS A  30       0.822 -15.967  12.022  1.00 96.96           H  
ATOM    471  N   ILE A  31       0.256 -11.788   5.345  1.00 96.91           N  
ATOM    472  H   ILE A  31       1.017 -12.441   5.470  1.00 96.91           H  
ATOM    473  CA  ILE A  31      -0.432 -11.747   4.049  1.00 96.91           C  
ATOM    474  HA  ILE A  31      -0.435 -10.710   3.713  1.00 96.91           H  
ATOM    475  C   ILE A  31      -1.906 -12.167   4.162  1.00 96.91           C  
ATOM    476  CB  ILE A  31       0.353 -12.574   3.009  1.00 96.91           C  
ATOM    477  HB  ILE A  31       1.398 -12.271   3.077  1.00 96.91           H  
ATOM    478  O   ILE A  31      -2.757 -11.618   3.468  1.00 96.91           O  
ATOM    479  CG1 ILE A  31      -0.127 -12.230   1.586  1.00 96.91           C  
ATOM    480 HG12 ILE A  31      -0.109 -11.146   1.475  1.00 96.91           H  
ATOM    481 HG13 ILE A  31      -1.153 -12.571   1.449  1.00 96.91           H  
ATOM    482  CG2 ILE A  31       0.286 -14.085   3.288  1.00 96.91           C  
ATOM    483 HG21 ILE A  31      -0.720 -14.468   3.119  1.00 96.91           H  
ATOM    484 HG22 ILE A  31       0.973 -14.625   2.636  1.00 96.91           H  
ATOM    485 HG23 ILE A  31       0.576 -14.300   4.317  1.00 96.91           H  
ATOM    486  CD1 ILE A  31       0.746 -12.833   0.478  1.00 96.91           C  
ATOM    487 HD11 ILE A  31       0.409 -12.463  -0.490  1.00 96.91           H  
ATOM    488 HD12 ILE A  31       1.786 -12.540   0.623  1.00 96.91           H  
ATOM    489 HD13 ILE A  31       0.665 -13.920   0.476  1.00 96.91           H  
ATOM    490  N   GLU A  32      -2.232 -13.075   5.085  1.00 97.35           N  
ATOM    491  H   GLU A  32      -1.493 -13.532   5.600  1.00 97.35           H  
ATOM    492  CA  GLU A  32      -3.604 -13.510   5.356  1.00 97.35           C  
ATOM    493  HA  GLU A  32      -4.089 -13.760   4.412  1.00 97.35           H  
ATOM    494  C   GLU A  32      -4.442 -12.411   6.024  1.00 97.35           C  
ATOM    495  CB  GLU A  32      -3.605 -14.763   6.251  1.00 97.35           C  
ATOM    496  HB2 GLU A  32      -3.207 -14.518   7.236  1.00 97.35           H  
ATOM    497  HB3 GLU A  32      -4.645 -15.059   6.394  1.00 97.35           H  
ATOM    498  O   GLU A  32      -5.632 -12.286   5.737  1.00 97.35           O  
ATOM    499  CG  GLU A  32      -2.859 -15.981   5.674  1.00 97.35           C  
ATOM    500  HG2 GLU A  32      -3.185 -16.861   6.228  1.00 97.35           H  
ATOM    501  HG3 GLU A  32      -3.164 -16.116   4.636  1.00 97.35           H  
ATOM    502  CD  GLU A  32      -1.324 -15.903   5.762  1.00 97.35           C  
ATOM    503  OE1 GLU A  32      -0.666 -16.714   5.078  1.00 97.35           O  
ATOM    504  OE2 GLU A  32      -0.799 -15.034   6.503  1.00 97.35           O  
ATOM    505  N   GLU A  33      -3.832 -11.588   6.884  1.00 97.30           N  
ATOM    506  H   GLU A  33      -2.833 -11.675   7.004  1.00 97.30           H  
ATOM    507  CA  GLU A  33      -4.499 -10.438   7.507  1.00 97.30           C  
ATOM    508  HA  GLU A  33      -5.457 -10.755   7.920  1.00 97.30           H  
ATOM    509  C   GLU A  33      -4.794  -9.365   6.456  1.00 97.30           C  
ATOM    510  CB  GLU A  33      -3.642  -9.856   8.647  1.00 97.30           C  
ATOM    511  HB2 GLU A  33      -2.665  -9.570   8.257  1.00 97.30           H  
ATOM    512  HB3 GLU A  33      -4.127  -8.956   9.027  1.00 97.30           H  
ATOM    513  O   GLU A  33      -5.916  -8.865   6.379  1.00 97.30           O  
ATOM    514  CG  GLU A  33      -3.463 -10.838   9.813  1.00 97.30           C  
ATOM    515  HG2 GLU A  33      -4.438 -11.032  10.259  1.00 97.30           H  
ATOM    516  HG3 GLU A  33      -3.078 -11.787   9.438  1.00 97.30           H  
ATOM    517  CD  GLU A  33      -2.491 -10.303  10.873  1.00 97.30           C  
ATOM    518  OE1 GLU A  33      -2.921 -10.151  12.039  1.00 97.30           O  
ATOM    519  OE2 GLU A  33      -1.299 -10.118  10.530  1.00 97.30           O  
ATOM    520  N   ILE A  34      -3.819  -9.078   5.587  1.00 98.19           N  
ATOM    521  H   ILE A  34      -2.923  -9.527   5.718  1.00 98.19           H  
ATOM    522  CA  ILE A  34      -3.989  -8.169   4.447  1.00 98.19           C  
ATOM    523  HA  ILE A  34      -4.280  -7.187   4.820  1.00 98.19           H  
ATOM    524  C   ILE A  34      -5.128  -8.675   3.549  1.00 98.19           C  
ATOM    525  CB  ILE A  34      -2.657  -8.017   3.675  1.00 98.19           C  
ATOM    526  HB  ILE A  34      -2.329  -9.003   3.347  1.00 98.19           H  
ATOM    527  O   ILE A  34      -6.076  -7.943   3.272  1.00 98.19           O  
ATOM    528  CG1 ILE A  34      -1.563  -7.407   4.583  1.00 98.19           C  
ATOM    529 HG12 ILE A  34      -1.547  -7.914   5.548  1.00 98.19           H  
ATOM    530 HG13 ILE A  34      -1.801  -6.361   4.778  1.00 98.19           H  
ATOM    531  CG2 ILE A  34      -2.856  -7.134   2.430  1.00 98.19           C  
ATOM    532 HG21 ILE A  34      -3.618  -7.549   1.770  1.00 98.19           H  
ATOM    533 HG22 ILE A  34      -3.152  -6.128   2.730  1.00 98.19           H  
ATOM    534 HG23 ILE A  34      -1.932  -7.072   1.855  1.00 98.19           H  
ATOM    535  CD1 ILE A  34      -0.146  -7.507   4.006  1.00 98.19           C  
ATOM    536 HD11 ILE A  34       0.555  -7.030   4.692  1.00 98.19           H  
ATOM    537 HD12 ILE A  34      -0.082  -7.010   3.038  1.00 98.19           H  
ATOM    538 HD13 ILE A  34       0.136  -8.554   3.888  1.00 98.19           H  
ATOM    539  N   ALA A  35      -5.101  -9.950   3.155  1.00 98.37           N  
ATOM    540  H   ALA A  35      -4.307 -10.519   3.409  1.00 98.37           H  
ATOM    541  CA  ALA A  35      -6.147 -10.546   2.328  1.00 98.37           C  
ATOM    542  HA  ALA A  35      -6.172 -10.022   1.372  1.00 98.37           H  
ATOM    543  C   ALA A  35      -7.547 -10.422   2.952  1.00 98.37           C  
ATOM    544  CB  ALA A  35      -5.772 -12.006   2.075  1.00 98.37           C  
ATOM    545  HB1 ALA A  35      -5.737 -12.553   3.018  1.00 98.37           H  
ATOM    546  HB2 ALA A  35      -4.792 -12.047   1.600  1.00 98.37           H  
ATOM    547  HB3 ALA A  35      -6.507 -12.471   1.419  1.00 98.37           H  
ATOM    548  O   ALA A  35      -8.511 -10.137   2.239  1.00 98.37           O  
ATOM    549  N   ALA A  36      -7.660 -10.567   4.277  1.00 98.01           N  
ATOM    550  H   ALA A  36      -6.836 -10.812   4.808  1.00 98.01           H  
ATOM    551  CA  ALA A  36      -8.917 -10.397   4.998  1.00 98.01           C  
ATOM    552  HA  ALA A  36      -9.671 -11.021   4.517  1.00 98.01           H  
ATOM    553  C   ALA A  36      -9.434  -8.948   4.954  1.00 98.01           C  
ATOM    554  CB  ALA A  36      -8.737 -10.897   6.436  1.00 98.01           C  
ATOM    555  HB1 ALA A  36      -8.394 -11.931   6.427  1.00 98.01           H  
ATOM    556  HB2 ALA A  36      -9.688 -10.840   6.965  1.00 98.01           H  
ATOM    557  HB3 ALA A  36      -8.003 -10.285   6.960  1.00 98.01           H  
ATOM    558  O   ALA A  36     -10.621  -8.743   4.691  1.00 98.01           O  
ATOM    559  N   TYR A  37      -8.567  -7.946   5.149  1.00 97.94           N  
ATOM    560  H   TYR A  37      -7.608  -8.171   5.372  1.00 97.94           H  
ATOM    561  CA  TYR A  37      -8.958  -6.530   5.078  1.00 97.94           C  
ATOM    562  HA  TYR A  37      -9.811  -6.371   5.738  1.00 97.94           H  
ATOM    563  C   TYR A  37      -9.420  -6.119   3.682  1.00 97.94           C  
ATOM    564  CB  TYR A  37      -7.799  -5.628   5.530  1.00 97.94           C  
ATOM    565  HB2 TYR A  37      -6.903  -5.879   4.962  1.00 97.94           H  
ATOM    566  HB3 TYR A  37      -8.050  -4.593   5.301  1.00 97.94           H  
ATOM    567  O   TYR A  37     -10.419  -5.415   3.536  1.00 97.94           O  
ATOM    568  CG  TYR A  37      -7.506  -5.702   7.013  1.00 97.94           C  
ATOM    569  CD1 TYR A  37      -8.542  -5.460   7.934  1.00 97.94           C  
ATOM    570  HD1 TYR A  37      -9.530  -5.208   7.576  1.00 97.94           H  
ATOM    571  CD2 TYR A  37      -6.212  -6.012   7.474  1.00 97.94           C  
ATOM    572  HD2 TYR A  37      -5.418  -6.201   6.767  1.00 97.94           H  
ATOM    573  CE1 TYR A  37      -8.296  -5.554   9.313  1.00 97.94           C  
ATOM    574  HE1 TYR A  37      -9.103  -5.397  10.013  1.00 97.94           H  
ATOM    575  CE2 TYR A  37      -5.958  -6.104   8.856  1.00 97.94           C  
ATOM    576  HE2 TYR A  37      -4.971  -6.352   9.218  1.00 97.94           H  
ATOM    577  OH  TYR A  37      -6.780  -5.923  11.114  1.00 97.94           O  
ATOM    578  HH  TYR A  37      -7.562  -5.604  11.570  1.00 97.94           H  
ATOM    579  CZ  TYR A  37      -7.001  -5.867   9.775  1.00 97.94           C  
ATOM    580  N   TYR A  38      -8.740  -6.598   2.643  1.00 98.43           N  
ATOM    581  H   TYR A  38      -7.906  -7.140   2.821  1.00 98.43           H  
ATOM    582  CA  TYR A  38      -9.110  -6.299   1.261  1.00 98.43           C  
ATOM    583  HA  TYR A  38      -9.543  -5.299   1.225  1.00 98.43           H  
ATOM    584  C   TYR A  38     -10.187  -7.238   0.708  1.00 98.43           C  
ATOM    585  CB  TYR A  38      -7.852  -6.262   0.388  1.00 98.43           C  
ATOM    586  HB2 TYR A  38      -8.142  -6.267  -0.663  1.00 98.43           H  
ATOM    587  HB3 TYR A  38      -7.253  -7.154   0.571  1.00 98.43           H  
ATOM    588  O   TYR A  38     -10.681  -6.981  -0.383  1.00 98.43           O  
ATOM    589  CG  TYR A  38      -6.997  -5.036   0.633  1.00 98.43           C  
ATOM    590  CD1 TYR A  38      -7.088  -3.920  -0.221  1.00 98.43           C  
ATOM    591  HD1 TYR A  38      -7.768  -3.932  -1.060  1.00 98.43           H  
ATOM    592  CD2 TYR A  38      -6.110  -5.004   1.724  1.00 98.43           C  
ATOM    593  HD2 TYR A  38      -6.037  -5.845   2.399  1.00 98.43           H  
ATOM    594  CE1 TYR A  38      -6.266  -2.798   0.006  1.00 98.43           C  
ATOM    595  HE1 TYR A  38      -6.293  -1.938  -0.647  1.00 98.43           H  
ATOM    596  CE2 TYR A  38      -5.297  -3.889   1.960  1.00 98.43           C  
ATOM    597  HE2 TYR A  38      -4.616  -3.877   2.799  1.00 98.43           H  
ATOM    598  OH  TYR A  38      -4.550  -1.734   1.301  1.00 98.43           O  
ATOM    599  HH  TYR A  38      -4.051  -1.881   2.108  1.00 98.43           H  
ATOM    600  CZ  TYR A  38      -5.367  -2.789   1.089  1.00 98.43           C  
ATOM    601  N   LYS A  39     -10.582  -8.294   1.434  1.00 98.23           N  
ATOM    602  H   LYS A  39     -10.123  -8.439   2.322  1.00 98.23           H  
ATOM    603  CA  LYS A  39     -11.511  -9.344   0.971  1.00 98.23           C  
ATOM    604  HA  LYS A  39     -11.466 -10.153   1.700  1.00 98.23           H  
ATOM    605  C   LYS A  39     -11.091  -9.988  -0.357  1.00 98.23           C  
ATOM    606  CB  LYS A  39     -12.953  -8.815   0.937  1.00 98.23           C  
ATOM    607  HB2 LYS A  39     -13.594  -9.583   0.506  1.00 98.23           H  
ATOM    608  HB3 LYS A  39     -13.009  -7.932   0.299  1.00 98.23           H  
ATOM    609  O   LYS A  39     -11.919 -10.232  -1.232  1.00 98.23           O  
ATOM    610  CG  LYS A  39     -13.496  -8.484   2.327  1.00 98.23           C  
ATOM    611  HG2 LYS A  39     -12.889  -7.718   2.811  1.00 98.23           H  
ATOM    612  HG3 LYS A  39     -13.482  -9.388   2.937  1.00 98.23           H  
ATOM    613  CD  LYS A  39     -14.935  -7.989   2.169  1.00 98.23           C  
ATOM    614  HD2 LYS A  39     -14.929  -7.005   1.698  1.00 98.23           H  
ATOM    615  HD3 LYS A  39     -15.482  -8.685   1.533  1.00 98.23           H  
ATOM    616  CE  LYS A  39     -15.608  -7.918   3.535  1.00 98.23           C  
ATOM    617  HE2 LYS A  39     -15.444  -8.870   4.040  1.00 98.23           H  
ATOM    618  HE3 LYS A  39     -15.131  -7.138   4.129  1.00 98.23           H  
ATOM    619  NZ  LYS A  39     -17.060  -7.669   3.376  1.00 98.23           N  
ATOM    620  HZ1 LYS A  39     -17.217  -6.708   3.106  1.00 98.23           H  
ATOM    621  HZ2 LYS A  39     -17.542  -7.801   4.253  1.00 98.23           H  
ATOM    622  HZ3 LYS A  39     -17.454  -8.273   2.670  1.00 98.23           H  
ATOM    623  N   VAL A  40      -9.800 -10.276  -0.497  1.00 98.26           N  
ATOM    624  H   VAL A  40      -9.206 -10.135   0.308  1.00 98.26           H  
ATOM    625  CA  VAL A  40      -9.204 -10.880  -1.700  1.00 98.26           C  
ATOM    626  HA  VAL A  40      -9.980 -11.036  -2.450  1.00 98.26           H  
ATOM    627  C   VAL A  40      -8.608 -12.253  -1.405  1.00 98.26           C  
ATOM    628  CB  VAL A  40      -8.148  -9.960  -2.335  1.00 98.26           C  
ATOM    629  HB  VAL A  40      -7.741 -10.468  -3.209  1.00 98.26           H  
ATOM    630  O   VAL A  40      -8.383 -12.618  -0.251  1.00 98.26           O  
ATOM    631  CG1 VAL A  40      -8.756  -8.645  -2.825  1.00 98.26           C  
ATOM    632 HG11 VAL A  40      -8.020  -8.110  -3.425  1.00 98.26           H  
ATOM    633 HG12 VAL A  40      -9.637  -8.842  -3.436  1.00 98.26           H  
ATOM    634 HG13 VAL A  40      -9.044  -8.021  -1.979  1.00 98.26           H  
ATOM    635  CG2 VAL A  40      -6.977  -9.676  -1.390  1.00 98.26           C  
ATOM    636 HG21 VAL A  40      -6.500 -10.606  -1.083  1.00 98.26           H  
ATOM    637 HG22 VAL A  40      -7.323  -9.139  -0.507  1.00 98.26           H  
ATOM    638 HG23 VAL A  40      -6.232  -9.072  -1.909  1.00 98.26           H  
ATOM    639  N   ASN A  41      -8.309 -13.022  -2.451  1.00 97.93           N  
ATOM    640  H   ASN A  41      -8.507 -12.682  -3.381  1.00 97.93           H  
ATOM    641  CA  ASN A  41      -7.541 -14.253  -2.310  1.00 97.93           C  
ATOM    642  HA  ASN A  41      -7.812 -14.729  -1.368  1.00 97.93           H  
ATOM    643  C   ASN A  41      -6.033 -13.947  -2.269  1.00 97.93           C  
ATOM    644  CB  ASN A  41      -7.936 -15.212  -3.440  1.00 97.93           C  
ATOM    645  HB2 ASN A  41      -7.632 -14.793  -4.399  1.00 97.93           H  
ATOM    646  HB3 ASN A  41      -9.020 -15.321  -3.448  1.00 97.93           H  
ATOM    647  O   ASN A  41      -5.461 -13.486  -3.256  1.00 97.93           O  
ATOM    648  CG  ASN A  41      -7.295 -16.578  -3.274  1.00 97.93           C  
ATOM    649  ND2 ASN A  41      -8.062 -17.637  -3.364  1.00 97.93           N  
ATOM    650 HD21 ASN A  41      -7.602 -18.533  -3.292  1.00 97.93           H  
ATOM    651 HD22 ASN A  41      -9.032 -17.539  -3.626  1.00 97.93           H  
ATOM    652  OD1 ASN A  41      -6.113 -16.727  -3.009  1.00 97.93           O  
ATOM    653  N   ALA A  42      -5.380 -14.264  -1.145  1.00 97.17           N  
ATOM    654  H   ALA A  42      -5.916 -14.598  -0.358  1.00 97.17           H  
ATOM    655  CA  ALA A  42      -3.949 -14.028  -0.942  1.00 97.17           C  
ATOM    656  HA  ALA A  42      -3.768 -12.953  -0.937  1.00 97.17           H  
ATOM    657  C   ALA A  42      -3.059 -14.638  -2.040  1.00 97.17           C  
ATOM    658  CB  ALA A  42      -3.554 -14.605   0.426  1.00 97.17           C  
ATOM    659  HB1 ALA A  42      -4.166 -14.174   1.219  1.00 97.17           H  
ATOM    660  HB2 ALA A  42      -3.683 -15.687   0.430  1.00 97.17           H  
ATOM    661  HB3 ALA A  42      -2.508 -14.377   0.627  1.00 97.17           H  
ATOM    662  O   ALA A  42      -2.074 -14.029  -2.436  1.00 97.17           O  
ATOM    663  N   SER A  43      -3.407 -15.826  -2.548  1.00 95.94           N  
ATOM    664  H   SER A  43      -4.288 -16.227  -2.261  1.00 95.94           H  
ATOM    665  CA  SER A  43      -2.568 -16.575  -3.495  1.00 95.94           C  
ATOM    666  HA  SER A  43      -1.530 -16.478  -3.177  1.00 95.94           H  
ATOM    667  C   SER A  43      -2.626 -16.065  -4.935  1.00 95.94           C  
ATOM    668  CB  SER A  43      -2.925 -18.064  -3.459  1.00 95.94           C  
ATOM    669  HB2 SER A  43      -2.199 -18.618  -4.054  1.00 95.94           H  
ATOM    670  HB3 SER A  43      -2.862 -18.419  -2.430  1.00 95.94           H  
ATOM    671  O   SER A  43      -1.707 -16.332  -5.703  1.00 95.94           O  
ATOM    672  OG  SER A  43      -4.223 -18.328  -3.965  1.00 95.94           O  
ATOM    673  HG  SER A  43      -4.853 -17.707  -3.592  1.00 95.94           H  
ATOM    674  N   SER A  44      -3.695 -15.358  -5.310  1.00 96.79           N  
ATOM    675  H   SER A  44      -4.424 -15.190  -4.632  1.00 96.79           H  
ATOM    676  CA  SER A  44      -3.931 -14.938  -6.697  1.00 96.79           C  
ATOM    677  HA  SER A  44      -3.092 -15.252  -7.320  1.00 96.79           H  
ATOM    678  C   SER A  44      -4.047 -13.429  -6.885  1.00 96.79           C  
ATOM    679  CB  SER A  44      -5.181 -15.638  -7.238  1.00 96.79           C  
ATOM    680  HB2 SER A  44      -5.284 -15.425  -8.302  1.00 96.79           H  
ATOM    681  HB3 SER A  44      -5.067 -16.714  -7.110  1.00 96.79           H  
ATOM    682  O   SER A  44      -4.085 -12.973  -8.021  1.00 96.79           O  
ATOM    683  OG  SER A  44      -6.346 -15.207  -6.556  1.00 96.79           O  
ATOM    684  HG  SER A  44      -6.578 -14.341  -6.899  1.00 96.79           H  
ATOM    685  N   GLN A  45      -4.176 -12.657  -5.804  1.00 98.18           N  
ATOM    686  H   GLN A  45      -4.223 -13.098  -4.896  1.00 98.18           H  
ATOM    687  CA  GLN A  45      -4.403 -11.210  -5.877  1.00 98.18           C  
ATOM    688  HA  GLN A  45      -4.318 -10.876  -6.911  1.00 98.18           H  
ATOM    689  C   GLN A  45      -3.372 -10.390  -5.107  1.00 98.18           C  
ATOM    690  CB  GLN A  45      -5.820 -10.876  -5.388  1.00 98.18           C  
ATOM    691  HB2 GLN A  45      -5.936  -9.794  -5.335  1.00 98.18           H  
ATOM    692  HB3 GLN A  45      -5.955 -11.273  -4.382  1.00 98.18           H  
ATOM    693  O   GLN A  45      -3.428  -9.169  -5.207  1.00 98.18           O  
ATOM    694  CG  GLN A  45      -6.910 -11.429  -6.315  1.00 98.18           C  
ATOM    695  HG2 GLN A  45      -6.800 -10.985  -7.304  1.00 98.18           H  
ATOM    696  HG3 GLN A  45      -6.805 -12.510  -6.405  1.00 98.18           H  
ATOM    697  CD  GLN A  45      -8.303 -11.132  -5.782  1.00 98.18           C  
ATOM    698  NE2 GLN A  45      -8.838  -9.955  -6.005  1.00 98.18           N  
ATOM    699 HE21 GLN A  45      -8.256  -9.207  -6.354  1.00 98.18           H  
ATOM    700 HE22 GLN A  45      -9.737  -9.772  -5.583  1.00 98.18           H  
ATOM    701  OE1 GLN A  45      -8.924 -11.948  -5.116  1.00 98.18           O  
ATOM    702  N   ILE A  46      -2.464 -11.015  -4.350  1.00 98.44           N  
ATOM    703  H   ILE A  46      -2.415 -12.023  -4.360  1.00 98.44           H  
ATOM    704  CA  ILE A  46      -1.427 -10.304  -3.599  1.00 98.44           C  
ATOM    705  HA  ILE A  46      -1.551  -9.233  -3.759  1.00 98.44           H  
ATOM    706  C   ILE A  46      -0.051 -10.684  -4.140  1.00 98.44           C  
ATOM    707  CB  ILE A  46      -1.550 -10.527  -2.076  1.00 98.44           C  
ATOM    708  HB  ILE A  46      -1.367 -11.578  -1.850  1.00 98.44           H  
ATOM    709  O   ILE A  46       0.356 -11.843  -4.084  1.00 98.44           O  
ATOM    710  CG1 ILE A  46      -2.968 -10.149  -1.588  1.00 98.44           C  
ATOM    711 HG12 ILE A  46      -3.694 -10.818  -2.050  1.00 98.44           H  
ATOM    712 HG13 ILE A  46      -3.200  -9.134  -1.908  1.00 98.44           H  
ATOM    713  CG2 ILE A  46      -0.487  -9.673  -1.364  1.00 98.44           C  
ATOM    714 HG21 ILE A  46       0.514  -9.937  -1.707  1.00 98.44           H  
ATOM    715 HG22 ILE A  46      -0.513  -9.830  -0.286  1.00 98.44           H  
ATOM    716 HG23 ILE A  46      -0.678  -8.621  -1.573  1.00 98.44           H  
ATOM    717  CD1 ILE A  46      -3.169 -10.238  -0.071  1.00 98.44           C  
ATOM    718 HD11 ILE A  46      -2.850 -11.214   0.295  1.00 98.44           H  
ATOM    719 HD12 ILE A  46      -2.606  -9.455   0.438  1.00 98.44           H  
ATOM    720 HD13 ILE A  46      -4.226 -10.094   0.152  1.00 98.44           H  
ATOM    721  N   GLU A  47       0.683  -9.685  -4.618  1.00 97.23           N  
ATOM    722  H   GLU A  47       0.275  -8.761  -4.636  1.00 97.23           H  
ATOM    723  CA  GLU A  47       2.036  -9.831  -5.153  1.00 97.23           C  
ATOM    724  HA  GLU A  47       2.320 -10.883  -5.131  1.00 97.23           H  
ATOM    725  C   GLU A  47       3.019  -9.017  -4.299  1.00 97.23           C  
ATOM    726  CB  GLU A  47       2.076  -9.376  -6.619  1.00 97.23           C  
ATOM    727  HB2 GLU A  47       3.111  -9.401  -6.961  1.00 97.23           H  
ATOM    728  HB3 GLU A  47       1.713  -8.350  -6.678  1.00 97.23           H  
ATOM    729  O   GLU A  47       2.728  -7.863  -3.976  1.00 97.23           O  
ATOM    730  CG  GLU A  47       1.229 -10.271  -7.540  1.00 97.23           C  
ATOM    731  HG2 GLU A  47       1.642 -11.280  -7.517  1.00 97.23           H  
ATOM    732  HG3 GLU A  47       0.209 -10.317  -7.159  1.00 97.23           H  
ATOM    733  CD  GLU A  47       1.178  -9.774  -8.996  1.00 97.23           C  
ATOM    734  OE1 GLU A  47       0.451 -10.414  -9.787  1.00 97.23           O  
ATOM    735  OE2 GLU A  47       1.851  -8.766  -9.325  1.00 97.23           O  
ATOM    736  N   PRO A  48       4.175  -9.571  -3.893  1.00 97.53           N  
ATOM    737  CA  PRO A  48       5.169  -8.811  -3.144  1.00 97.53           C  
ATOM    738  HA  PRO A  48       4.700  -8.298  -2.304  1.00 97.53           H  
ATOM    739  C   PRO A  48       5.852  -7.770  -4.036  1.00 97.53           C  
ATOM    740  CB  PRO A  48       6.156  -9.852  -2.617  1.00 97.53           C  
ATOM    741  HB2 PRO A  48       7.160  -9.445  -2.493  1.00 97.53           H  
ATOM    742  HB3 PRO A  48       5.787 -10.255  -1.674  1.00 97.53           H  
ATOM    743  O   PRO A  48       6.169  -8.040  -5.195  1.00 97.53           O  
ATOM    744  CG  PRO A  48       6.111 -10.942  -3.691  1.00 97.53           C  
ATOM    745  HG2 PRO A  48       6.389 -11.917  -3.290  1.00 97.53           H  
ATOM    746  HG3 PRO A  48       6.765 -10.670  -4.519  1.00 97.53           H  
ATOM    747  CD  PRO A  48       4.655 -10.919  -4.161  1.00 97.53           C  
ATOM    748  HD2 PRO A  48       4.066 -11.634  -3.587  1.00 97.53           H  
ATOM    749  HD3 PRO A  48       4.603 -11.152  -5.224  1.00 97.53           H  
ATOM    750  N   ILE A  49       6.157  -6.606  -3.469  1.00 97.46           N  
ATOM    751  H   ILE A  49       5.852  -6.430  -2.522  1.00 97.46           H  
ATOM    752  CA  ILE A  49       6.950  -5.563  -4.125  1.00 97.46           C  
ATOM    753  HA  ILE A  49       7.533  -6.037  -4.914  1.00 97.46           H  
ATOM    754  C   ILE A  49       7.949  -4.961  -3.137  1.00 97.46           C  
ATOM    755  CB  ILE A  49       6.031  -4.522  -4.799  1.00 97.46           C  
ATOM    756  HB  ILE A  49       5.346  -5.077  -5.440  1.00 97.46           H  
ATOM    757  O   ILE A  49       7.662  -4.814  -1.950  1.00 97.46           O  
ATOM    758  CG1 ILE A  49       6.852  -3.577  -5.701  1.00 97.46           C  
ATOM    759 HG12 ILE A  49       7.400  -2.858  -5.092  1.00 97.46           H  
ATOM    760 HG13 ILE A  49       7.572  -4.166  -6.269  1.00 97.46           H  
ATOM    761  CG2 ILE A  49       5.185  -3.735  -3.785  1.00 97.46           C  
ATOM    762 HG21 ILE A  49       4.651  -4.424  -3.130  1.00 97.46           H  
ATOM    763 HG22 ILE A  49       5.817  -3.086  -3.179  1.00 97.46           H  
ATOM    764 HG23 ILE A  49       4.439  -3.129  -4.300  1.00 97.46           H  
ATOM    765  CD1 ILE A  49       5.981  -2.825  -6.709  1.00 97.46           C  
ATOM    766 HD11 ILE A  49       5.321  -2.122  -6.202  1.00 97.46           H  
ATOM    767 HD12 ILE A  49       6.618  -2.284  -7.408  1.00 97.46           H  
ATOM    768 HD13 ILE A  49       5.384  -3.539  -7.278  1.00 97.46           H  
ATOM    769  N   MET A  50       9.151  -4.645  -3.618  1.00 96.24           N  
ATOM    770  H   MET A  50       9.324  -4.739  -4.608  1.00 96.24           H  
ATOM    771  CA  MET A  50      10.190  -4.043  -2.784  1.00 96.24           C  
ATOM    772  HA  MET A  50      10.021  -4.326  -1.745  1.00 96.24           H  
ATOM    773  C   MET A  50      10.118  -2.518  -2.848  1.00 96.24           C  
ATOM    774  CB  MET A  50      11.580  -4.566  -3.173  1.00 96.24           C  
ATOM    775  HB2 MET A  50      11.747  -4.390  -4.236  1.00 96.24           H  
ATOM    776  HB3 MET A  50      12.335  -4.005  -2.622  1.00 96.24           H  
ATOM    777  O   MET A  50      10.198  -1.923  -3.926  1.00 96.24           O  
ATOM    778  CG  MET A  50      11.758  -6.064  -2.878  1.00 96.24           C  
ATOM    779  HG2 MET A  50      12.773  -6.343  -3.159  1.00 96.24           H  
ATOM    780  HG3 MET A  50      11.075  -6.624  -3.517  1.00 96.24           H  
ATOM    781  SD  MET A  50      11.483  -6.603  -1.160  1.00 96.24           S  
ATOM    782  CE  MET A  50      12.696  -5.572  -0.285  1.00 96.24           C  
ATOM    783  HE1 MET A  50      12.425  -4.520  -0.371  1.00 96.24           H  
ATOM    784  HE2 MET A  50      12.710  -5.842   0.771  1.00 96.24           H  
ATOM    785  HE3 MET A  50      13.689  -5.720  -0.710  1.00 96.24           H  
ATOM    786  N   HIS A  51      10.023  -1.893  -1.679  1.00 95.81           N  
ATOM    787  H   HIS A  51       9.950  -2.458  -0.846  1.00 95.81           H  
ATOM    788  CA  HIS A  51      10.275  -0.472  -1.470  1.00 95.81           C  
ATOM    789  HA  HIS A  51      10.395   0.037  -2.426  1.00 95.81           H  
ATOM    790  C   HIS A  51      11.577  -0.345  -0.694  1.00 95.81           C  
ATOM    791  CB  HIS A  51       9.095   0.174  -0.746  1.00 95.81           C  
ATOM    792  HB2 HIS A  51       8.191  -0.047  -1.313  1.00 95.81           H  
ATOM    793  HB3 HIS A  51       8.986  -0.246   0.254  1.00 95.81           H  
ATOM    794  O   HIS A  51      11.619  -0.579   0.511  1.00 95.81           O  
ATOM    795  CG  HIS A  51       9.235   1.668  -0.649  1.00 95.81           C  
ATOM    796  CD2 HIS A  51       8.698   2.583  -1.508  1.00 95.81           C  
ATOM    797  HD2 HIS A  51       8.033   2.380  -2.334  1.00 95.81           H  
ATOM    798  ND1 HIS A  51      10.041   2.331   0.271  1.00 95.81           N  
ATOM    799  CE1 HIS A  51      10.007   3.631  -0.072  1.00 95.81           C  
ATOM    800  HE1 HIS A  51      10.576   4.414   0.407  1.00 95.81           H  
ATOM    801  NE2 HIS A  51       9.190   3.813  -1.125  1.00 95.81           N  
ATOM    802  HE2 HIS A  51       9.028   4.695  -1.589  1.00 95.81           H  
ATOM    803  N   ASP A  52      12.662  -0.077  -1.414  1.00 90.19           N  
ATOM    804  H   ASP A  52      12.563   0.185  -2.384  1.00 90.19           H  
ATOM    805  CA  ASP A  52      14.022  -0.099  -0.882  1.00 90.19           C  
ATOM    806  HA  ASP A  52      14.702  -0.059  -1.733  1.00 90.19           H  
ATOM    807  C   ASP A  52      14.323  -1.435  -0.172  1.00 90.19           C  
ATOM    808  CB  ASP A  52      14.287   1.178  -0.058  1.00 90.19           C  
ATOM    809  HB2 ASP A  52      13.672   1.168   0.842  1.00 90.19           H  
ATOM    810  HB3 ASP A  52      15.334   1.184   0.248  1.00 90.19           H  
ATOM    811  O   ASP A  52      14.432  -2.475  -0.824  1.00 90.19           O  
ATOM    812  CG  ASP A  52      13.999   2.466  -0.844  1.00 90.19           C  
ATOM    813  OD1 ASP A  52      14.080   2.430  -2.099  1.00 90.19           O  
ATOM    814  OD2 ASP A  52      13.714   3.485  -0.184  1.00 90.19           O  
ATOM    815  N   SER A  53      14.433  -1.439   1.159  1.00 91.71           N  
ATOM    816  H   SER A  53      14.281  -0.567   1.645  1.00 91.71           H  
ATOM    817  CA  SER A  53      14.651  -2.645   1.972  1.00 91.71           C  
ATOM    818  HA  SER A  53      15.087  -3.420   1.341  1.00 91.71           H  
ATOM    819  C   SER A  53      13.370  -3.244   2.570  1.00 91.71           C  
ATOM    820  CB  SER A  53      15.665  -2.330   3.072  1.00 91.71           C  
ATOM    821  HB2 SER A  53      16.602  -2.016   2.610  1.00 91.71           H  
ATOM    822  HB3 SER A  53      15.848  -3.222   3.670  1.00 91.71           H  
ATOM    823  O   SER A  53      13.418  -4.323   3.167  1.00 91.71           O  
ATOM    824  OG  SER A  53      15.180  -1.290   3.900  1.00 91.71           O  
ATOM    825  HG  SER A  53      15.902  -0.929   4.420  1.00 91.71           H  
ATOM    826  N   ARG A  54      12.220  -2.577   2.416  1.00 94.32           N  
ATOM    827  H   ARG A  54      12.233  -1.747   1.840  1.00 94.32           H  
ATOM    828  CA  ARG A  54      10.916  -3.007   2.933  1.00 94.32           C  
ATOM    829  HA  ARG A  54      11.085  -3.645   3.800  1.00 94.32           H  
ATOM    830  C   ARG A  54      10.160  -3.821   1.885  1.00 94.32           C  
ATOM    831  CB  ARG A  54      10.130  -1.770   3.400  1.00 94.32           C  
ATOM    832  HB2 ARG A  54      10.064  -1.075   2.563  1.00 94.32           H  
ATOM    833  HB3 ARG A  54      10.684  -1.284   4.203  1.00 94.32           H  
ATOM    834  O   ARG A  54      10.145  -3.495   0.701  1.00 94.32           O  
ATOM    835  CG  ARG A  54       8.704  -2.089   3.895  1.00 94.32           C  
ATOM    836  HG2 ARG A  54       8.121  -2.485   3.064  1.00 94.32           H  
ATOM    837  HG3 ARG A  54       8.746  -2.846   4.678  1.00 94.32           H  
ATOM    838  CD  ARG A  54       7.965  -0.859   4.441  1.00 94.32           C  
ATOM    839  HD2 ARG A  54       8.395  -0.602   5.409  1.00 94.32           H  
ATOM    840  HD3 ARG A  54       6.915  -1.115   4.581  1.00 94.32           H  
ATOM    841  NE  ARG A  54       8.070   0.287   3.517  1.00 94.32           N  
ATOM    842  HE  ARG A  54       7.947   0.095   2.533  1.00 94.32           H  
ATOM    843  NH1 ARG A  54       8.047   1.983   5.048  1.00 94.32           N  
ATOM    844 HH11 ARG A  54       8.139   2.972   5.234  1.00 94.32           H  
ATOM    845 HH12 ARG A  54       7.495   1.388   5.649  1.00 94.32           H  
ATOM    846  NH2 ARG A  54       8.793   2.381   2.986  1.00 94.32           N  
ATOM    847 HH21 ARG A  54       8.841   3.370   3.183  1.00 94.32           H  
ATOM    848 HH22 ARG A  54       9.017   2.084   2.046  1.00 94.32           H  
ATOM    849  CZ  ARG A  54       8.291   1.544   3.844  1.00 94.32           C  
ATOM    850  N   LYS A  55       9.498  -4.882   2.348  1.00 96.82           N  
ATOM    851  H   LYS A  55       9.520  -5.041   3.345  1.00 96.82           H  
ATOM    852  CA  LYS A  55       8.588  -5.695   1.537  1.00 96.82           C  
ATOM    853  HA  LYS A  55       8.829  -5.565   0.482  1.00 96.82           H  
ATOM    854  C   LYS A  55       7.150  -5.227   1.743  1.00 96.82           C  
ATOM    855  CB  LYS A  55       8.778  -7.174   1.883  1.00 96.82           C  
ATOM    856  HB2 LYS A  55       8.529  -7.321   2.934  1.00 96.82           H  
ATOM    857  HB3 LYS A  55       9.823  -7.445   1.727  1.00 96.82           H  
ATOM    858  O   LYS A  55       6.565  -5.507   2.793  1.00 96.82           O  
ATOM    859  CG  LYS A  55       7.895  -8.063   0.988  1.00 96.82           C  
ATOM    860  HG2 LYS A  55       6.851  -7.763   1.074  1.00 96.82           H  
ATOM    861  HG3 LYS A  55       8.200  -7.934  -0.051  1.00 96.82           H  
ATOM    862  CD  LYS A  55       7.995  -9.548   1.350  1.00 96.82           C  
ATOM    863  HD2 LYS A  55       9.026  -9.883   1.237  1.00 96.82           H  
ATOM    864  HD3 LYS A  55       7.362 -10.099   0.656  1.00 96.82           H  
ATOM    865  CE  LYS A  55       7.512  -9.774   2.787  1.00 96.82           C  
ATOM    866  HE2 LYS A  55       8.252  -9.365   3.475  1.00 96.82           H  
ATOM    867  HE3 LYS A  55       6.586  -9.215   2.922  1.00 96.82           H  
ATOM    868  NZ  LYS A  55       7.277 -11.209   3.066  1.00 96.82           N  
ATOM    869  HZ1 LYS A  55       6.995 -11.332   4.028  1.00 96.82           H  
ATOM    870  HZ2 LYS A  55       6.517 -11.531   2.483  1.00 96.82           H  
ATOM    871  HZ3 LYS A  55       8.106 -11.754   2.874  1.00 96.82           H  
ATOM    872  N   ASP A  56       6.620  -4.590   0.712  1.00 97.94           N  
ATOM    873  H   ASP A  56       7.187  -4.497  -0.118  1.00 97.94           H  
ATOM    874  CA  ASP A  56       5.235  -4.148   0.564  1.00 97.94           C  
ATOM    875  HA  ASP A  56       4.723  -4.146   1.527  1.00 97.94           H  
ATOM    876  C   ASP A  56       4.477  -5.107  -0.373  1.00 97.94           C  
ATOM    877  CB  ASP A  56       5.265  -2.711   0.018  1.00 97.94           C  
ATOM    878  HB2 ASP A  56       4.272  -2.414  -0.319  1.00 97.94           H  
ATOM    879  HB3 ASP A  56       5.923  -2.695  -0.851  1.00 97.94           H  
ATOM    880  O   ASP A  56       5.009  -6.150  -0.777  1.00 97.94           O  
ATOM    881  CG  ASP A  56       5.744  -1.663   1.029  1.00 97.94           C  
ATOM    882  OD1 ASP A  56       5.691  -1.934   2.249  1.00 97.94           O  
ATOM    883  OD2 ASP A  56       6.143  -0.564   0.569  1.00 97.94           O  
ATOM    884  N   TYR A  57       3.232  -4.772  -0.724  1.00 98.51           N  
ATOM    885  H   TYR A  57       2.836  -3.909  -0.377  1.00 98.51           H  
ATOM    886  CA  TYR A  57       2.416  -5.606  -1.607  1.00 98.51           C  
ATOM    887  HA  TYR A  57       3.079  -6.255  -2.179  1.00 98.51           H  
ATOM    888  C   TYR A  57       1.603  -4.804  -2.625  1.00 98.51           C  
ATOM    889  CB  TYR A  57       1.499  -6.507  -0.773  1.00 98.51           C  
ATOM    890  HB2 TYR A  57       0.770  -5.888  -0.249  1.00 98.51           H  
ATOM    891  HB3 TYR A  57       0.951  -7.148  -1.464  1.00 98.51           H  
ATOM    892  O   TYR A  57       1.134  -3.704  -2.346  1.00 98.51           O  
ATOM    893  CG  TYR A  57       2.225  -7.384   0.231  1.00 98.51           C  
ATOM    894  CD1 TYR A  57       2.807  -8.602  -0.171  1.00 98.51           C  
ATOM    895  HD1 TYR A  57       2.720  -8.913  -1.202  1.00 98.51           H  
ATOM    896  CD2 TYR A  57       2.339  -6.964   1.567  1.00 98.51           C  
ATOM    897  HD2 TYR A  57       1.907  -6.021   1.866  1.00 98.51           H  
ATOM    898  CE1 TYR A  57       3.511  -9.394   0.759  1.00 98.51           C  
ATOM    899  HE1 TYR A  57       3.954 -10.329   0.448  1.00 98.51           H  
ATOM    900  CE2 TYR A  57       3.005  -7.768   2.507  1.00 98.51           C  
ATOM    901  HE2 TYR A  57       3.033  -7.461   3.542  1.00 98.51           H  
ATOM    902  OH  TYR A  57       4.260  -9.728   3.034  1.00 98.51           O  
ATOM    903  HH  TYR A  57       4.064  -9.344   3.891  1.00 98.51           H  
ATOM    904  CZ  TYR A  57       3.609  -8.975   2.103  1.00 98.51           C  
ATOM    905  N   LEU A  58       1.382  -5.397  -3.794  1.00 98.54           N  
ATOM    906  H   LEU A  58       1.806  -6.302  -3.943  1.00 98.54           H  
ATOM    907  CA  LEU A  58       0.359  -4.995  -4.753  1.00 98.54           C  
ATOM    908  HA  LEU A  58       0.040  -3.972  -4.553  1.00 98.54           H  
ATOM    909  C   LEU A  58      -0.860  -5.901  -4.590  1.00 98.54           C  
ATOM    910  CB  LEU A  58       0.919  -5.088  -6.180  1.00 98.54           C  
ATOM    911  HB2 LEU A  58       1.303  -6.096  -6.336  1.00 98.54           H  
ATOM    912  HB3 LEU A  58       0.099  -4.944  -6.884  1.00 98.54           H  
ATOM    913  O   LEU A  58      -0.722  -7.123  -4.534  1.00 98.54           O  
ATOM    914  CG  LEU A  58       2.035  -4.086  -6.511  1.00 98.54           C  
ATOM    915  HG  LEU A  58       2.899  -4.274  -5.874  1.00 98.54           H  
ATOM    916  CD1 LEU A  58       2.456  -4.269  -7.970  1.00 98.54           C  
ATOM    917 HD11 LEU A  58       2.811  -5.289  -8.115  1.00 98.54           H  
ATOM    918 HD12 LEU A  58       3.257  -3.573  -8.218  1.00 98.54           H  
ATOM    919 HD13 LEU A  58       1.603  -4.092  -8.625  1.00 98.54           H  
ATOM    920  CD2 LEU A  58       1.591  -2.633  -6.330  1.00 98.54           C  
ATOM    921 HD21 LEU A  58       1.427  -2.427  -5.272  1.00 98.54           H  
ATOM    922 HD22 LEU A  58       2.377  -1.970  -6.692  1.00 98.54           H  
ATOM    923 HD23 LEU A  58       0.676  -2.450  -6.892  1.00 98.54           H  
ATOM    924  N   ILE A  59      -2.046  -5.302  -4.516  1.00 98.69           N  
ATOM    925  H   ILE A  59      -2.064  -4.292  -4.485  1.00 98.69           H  
ATOM    926  CA  ILE A  59      -3.309  -6.005  -4.295  1.00 98.69           C  
ATOM    927  HA  ILE A  59      -3.109  -7.074  -4.236  1.00 98.69           H  
ATOM    928  C   ILE A  59      -4.237  -5.752  -5.479  1.00 98.69           C  
ATOM    929  CB  ILE A  59      -3.948  -5.600  -2.951  1.00 98.69           C  
ATOM    930  HB  ILE A  59      -4.244  -4.552  -2.997  1.00 98.69           H  
ATOM    931  O   ILE A  59      -4.774  -4.655  -5.630  1.00 98.69           O  
ATOM    932  CG1 ILE A  59      -2.936  -5.774  -1.795  1.00 98.69           C  
ATOM    933 HG12 ILE A  59      -2.047  -5.175  -1.990  1.00 98.69           H  
ATOM    934 HG13 ILE A  59      -2.631  -6.818  -1.721  1.00 98.69           H  
ATOM    935  CG2 ILE A  59      -5.203  -6.464  -2.725  1.00 98.69           C  
ATOM    936 HG21 ILE A  59      -5.916  -6.332  -3.538  1.00 98.69           H  
ATOM    937 HG22 ILE A  59      -4.908  -7.512  -2.677  1.00 98.69           H  
ATOM    938 HG23 ILE A  59      -5.703  -6.176  -1.800  1.00 98.69           H  
ATOM    939  CD1 ILE A  59      -3.472  -5.309  -0.447  1.00 98.69           C  
ATOM    940 HD11 ILE A  59      -4.260  -5.977  -0.101  1.00 98.69           H  
ATOM    941 HD12 ILE A  59      -3.851  -4.291  -0.546  1.00 98.69           H  
ATOM    942 HD13 ILE A  59      -2.662  -5.317   0.282  1.00 98.69           H  
ATOM    943  N   THR A  60      -4.450  -6.766  -6.314  1.00 98.55           N  
ATOM    944  H   THR A  60      -4.008  -7.649  -6.099  1.00 98.55           H  
ATOM    945  CA  THR A  60      -5.345  -6.669  -7.475  1.00 98.55           C  
ATOM    946  HA  THR A  60      -5.192  -5.694  -7.939  1.00 98.55           H  
ATOM    947  C   THR A  60      -6.803  -6.773  -7.036  1.00 98.55           C  
ATOM    948  CB  THR A  60      -5.017  -7.722  -8.538  1.00 98.55           C  
ATOM    949  HB  THR A  60      -5.092  -8.723  -8.113  1.00 98.55           H  
ATOM    950  O   THR A  60      -7.193  -7.752  -6.400  1.00 98.55           O  
ATOM    951  CG2 THR A  60      -5.931  -7.615  -9.761  1.00 98.55           C  
ATOM    952 HG21 THR A  60      -5.581  -8.301 -10.532  1.00 98.55           H  
ATOM    953 HG22 THR A  60      -5.906  -6.596 -10.150  1.00 98.55           H  
ATOM    954 HG23 THR A  60      -6.954  -7.882  -9.496  1.00 98.55           H  
ATOM    955  OG1 THR A  60      -3.712  -7.512  -9.021  1.00 98.55           O  
ATOM    956  HG1 THR A  60      -3.078  -7.807  -8.363  1.00 98.55           H  
ATOM    957  N   VAL A  61      -7.631  -5.798  -7.409  1.00 98.51           N  
ATOM    958  H   VAL A  61      -7.247  -5.043  -7.960  1.00 98.51           H  
ATOM    959  CA  VAL A  61      -9.041  -5.686  -7.009  1.00 98.51           C  
ATOM    960  HA  VAL A  61      -9.354  -6.649  -6.605  1.00 98.51           H  
ATOM    961  C   VAL A  61      -9.952  -5.359  -8.203  1.00 98.51           C  
ATOM    962  CB  VAL A  61      -9.229  -4.640  -5.891  1.00 98.51           C  
ATOM    963  HB  VAL A  61     -10.288  -4.625  -5.633  1.00 98.51           H  
ATOM    964  O   VAL A  61      -9.519  -4.675  -9.137  1.00 98.51           O  
ATOM    965  CG1 VAL A  61      -8.454  -5.018  -4.624  1.00 98.51           C  
ATOM    966 HG11 VAL A  61      -7.381  -4.985  -4.815  1.00 98.51           H  
ATOM    967 HG12 VAL A  61      -8.741  -6.019  -4.302  1.00 98.51           H  
ATOM    968 HG13 VAL A  61      -8.683  -4.312  -3.826  1.00 98.51           H  
ATOM    969  CG2 VAL A  61      -8.830  -3.218  -6.309  1.00 98.51           C  
ATOM    970 HG21 VAL A  61      -8.996  -2.532  -5.478  1.00 98.51           H  
ATOM    971 HG22 VAL A  61      -9.436  -2.884  -7.151  1.00 98.51           H  
ATOM    972 HG23 VAL A  61      -7.777  -3.189  -6.589  1.00 98.51           H  
ATOM    973  N   PRO A  62     -11.224  -5.803  -8.192  1.00 97.94           N  
ATOM    974  CA  PRO A  62     -12.213  -5.389  -9.182  1.00 97.94           C  
ATOM    975  HA  PRO A  62     -11.796  -5.455 -10.187  1.00 97.94           H  
ATOM    976  C   PRO A  62     -12.647  -3.945  -8.907  1.00 97.94           C  
ATOM    977  CB  PRO A  62     -13.359  -6.394  -9.052  1.00 97.94           C  
ATOM    978  HB2 PRO A  62     -14.322  -5.964  -9.327  1.00 97.94           H  
ATOM    979  HB3 PRO A  62     -13.144  -7.266  -9.670  1.00 97.94           H  
ATOM    980  O   PRO A  62     -13.456  -3.664  -8.023  1.00 97.94           O  
ATOM    981  CG  PRO A  62     -13.310  -6.793  -7.577  1.00 97.94           C  
ATOM    982  HG2 PRO A  62     -13.724  -7.789  -7.416  1.00 97.94           H  
ATOM    983  HG3 PRO A  62     -13.846  -6.058  -6.976  1.00 97.94           H  
ATOM    984  CD  PRO A  62     -11.817  -6.744  -7.248  1.00 97.94           C  
ATOM    985  HD2 PRO A  62     -11.667  -6.428  -6.216  1.00 97.94           H  
ATOM    986  HD3 PRO A  62     -11.379  -7.730  -7.404  1.00 97.94           H  
ATOM    987  N   CYS A  63     -12.090  -3.017  -9.670  1.00 98.35           N  
ATOM    988  H   CYS A  63     -11.490  -3.321 -10.423  1.00 98.35           H  
ATOM    989  CA  CYS A  63     -12.380  -1.599  -9.578  1.00 98.35           C  
ATOM    990  HA  CYS A  63     -12.498  -1.323  -8.530  1.00 98.35           H  
ATOM    991  C   CYS A  63     -13.668  -1.262 -10.335  1.00 98.35           C  
ATOM    992  CB  CYS A  63     -11.171  -0.866 -10.146  1.00 98.35           C  
ATOM    993  HB2 CYS A  63     -10.286  -1.211  -9.612  1.00 98.35           H  
ATOM    994  HB3 CYS A  63     -11.059  -1.124 -11.199  1.00 98.35           H  
ATOM    995  O   CYS A  63     -13.907  -1.788 -11.427  1.00 98.35           O  
ATOM    996  SG  CYS A  63     -11.252   0.918 -10.003  1.00 98.35           S  
ATOM    997  N   SER A  64     -14.506  -0.385  -9.781  1.00 98.00           N  
ATOM    998  H   SER A  64     -14.272   0.022  -8.886  1.00 98.00           H  
ATOM    999  CA  SER A  64     -15.783  -0.019 -10.402  1.00 98.00           C  
ATOM   1000  HA  SER A  64     -15.735  -0.257 -11.464  1.00 98.00           H  
ATOM   1001  C   SER A  64     -16.076   1.471 -10.296  1.00 98.00           C  
ATOM   1002  CB  SER A  64     -16.925  -0.851  -9.815  1.00 98.00           C  
ATOM   1003  HB2 SER A  64     -16.679  -1.909  -9.907  1.00 98.00           H  
ATOM   1004  HB3 SER A  64     -17.839  -0.657 -10.376  1.00 98.00           H  
ATOM   1005  O   SER A  64     -15.820   2.101  -9.273  1.00 98.00           O  
ATOM   1006  OG  SER A  64     -17.148  -0.543  -8.453  1.00 98.00           O  
ATOM   1007  HG  SER A  64     -16.315  -0.302  -8.041  1.00 98.00           H  
ATOM   1008  N   CYS A  65     -16.614   2.040 -11.370  1.00 97.58           N  
ATOM   1009  H   CYS A  65     -16.820   1.455 -12.167  1.00 97.58           H  
ATOM   1010  CA  CYS A  65     -17.121   3.402 -11.367  1.00 97.58           C  
ATOM   1011  HA  CYS A  65     -16.385   4.068 -10.916  1.00 97.58           H  
ATOM   1012  C   CYS A  65     -18.415   3.455 -10.553  1.00 97.58           C  
ATOM   1013  CB  CYS A  65     -17.381   3.859 -12.803  1.00 97.58           C  
ATOM   1014  HB2 CYS A  65     -17.990   3.102 -13.297  1.00 97.58           H  
ATOM   1015  HB3 CYS A  65     -16.434   3.958 -13.334  1.00 97.58           H  
ATOM   1016  O   CYS A  65     -19.365   2.727 -10.851  1.00 97.58           O  
ATOM   1017  SG  CYS A  65     -18.272   5.431 -12.866  1.00 97.58           S  
ATOM   1018  N   SER A  66     -18.477   4.341  -9.563  1.00 95.28           N  
ATOM   1019  H   SER A  66     -17.682   4.940  -9.390  1.00 95.28           H  
ATOM   1020  CA  SER A  66     -19.675   4.560  -8.758  1.00 95.28           C  
ATOM   1021  HA  SER A  66     -20.552   4.374  -9.377  1.00 95.28           H  
ATOM   1022  C   SER A  66     -19.760   6.008  -8.275  1.00 95.28           C  
ATOM   1023  CB  SER A  66     -19.705   3.563  -7.592  1.00 95.28           C  
ATOM   1024  HB2 SER A  66     -20.658   3.640  -7.068  1.00 95.28           H  
ATOM   1025  HB3 SER A  66     -19.603   2.550  -7.981  1.00 95.28           H  
ATOM   1026  O   SER A  66     -18.779   6.754  -8.299  1.00 95.28           O  
ATOM   1027  OG  SER A  66     -18.651   3.808  -6.691  1.00 95.28           O  
ATOM   1028  HG  SER A  66     -17.828   3.780  -7.184  1.00 95.28           H  
ATOM   1029  N   SER A  67     -20.955   6.417  -7.856  1.00 91.85           N  
ATOM   1030  H   SER A  67     -21.730   5.769  -7.871  1.00 91.85           H  
ATOM   1031  CA  SER A  67     -21.174   7.701  -7.193  1.00 91.85           C  
ATOM   1032  HA  SER A  67     -20.321   8.358  -7.362  1.00 91.85           H  
ATOM   1033  C   SER A  67     -21.304   7.465  -5.695  1.00 91.85           C  
ATOM   1034  CB  SER A  67     -22.411   8.410  -7.747  1.00 91.85           C  
ATOM   1035  HB2 SER A  67     -22.530   9.373  -7.251  1.00 91.85           H  
ATOM   1036  HB3 SER A  67     -23.295   7.804  -7.548  1.00 91.85           H  
ATOM   1037  O   SER A  67     -22.192   6.732  -5.260  1.00 91.85           O  
ATOM   1038  OG  SER A  67     -22.297   8.614  -9.144  1.00 91.85           O  
ATOM   1039  HG  SER A  67     -21.644   9.296  -9.322  1.00 91.85           H  
ATOM   1040  N   MET A  68     -20.432   8.092  -4.910  1.00 84.73           N  
ATOM   1041  H   MET A  68     -19.723   8.672  -5.336  1.00 84.73           H  
ATOM   1042  CA  MET A  68     -20.421   8.006  -3.455  1.00 84.73           C  
ATOM   1043  HA  MET A  68     -21.339   7.527  -3.113  1.00 84.73           H  
ATOM   1044  C   MET A  68     -20.394   9.398  -2.852  1.00 84.73           C  
ATOM   1045  CB  MET A  68     -19.248   7.145  -2.978  1.00 84.73           C  
ATOM   1046  HB2 MET A  68     -19.219   7.166  -1.888  1.00 84.73           H  
ATOM   1047  HB3 MET A  68     -18.300   7.508  -3.373  1.00 84.73           H  
ATOM   1048  O   MET A  68     -19.498  10.188  -3.133  1.00 84.73           O  
ATOM   1049  CG  MET A  68     -19.511   5.713  -3.443  1.00 84.73           C  
ATOM   1050  HG2 MET A  68     -20.587   5.534  -3.441  1.00 84.73           H  
ATOM   1051  HG3 MET A  68     -19.159   5.588  -4.467  1.00 84.73           H  
ATOM   1052  SD  MET A  68     -18.808   4.449  -2.397  1.00 84.73           S  
ATOM   1053  CE  MET A  68     -17.184   4.330  -3.149  1.00 84.73           C  
ATOM   1054  HE1 MET A  68     -16.610   3.518  -2.704  1.00 84.73           H  
ATOM   1055  HE2 MET A  68     -16.655   5.275  -3.023  1.00 84.73           H  
ATOM   1056  HE3 MET A  68     -17.315   4.126  -4.211  1.00 84.73           H  
ATOM   1057  N   PHE A  69     -21.416   9.702  -2.051  1.00 83.71           N  
ATOM   1058  H   PHE A  69     -22.063   8.966  -1.806  1.00 83.71           H  
ATOM   1059  CA  PHE A  69     -21.543  10.978  -1.340  1.00 83.71           C  
ATOM   1060  HA  PHE A  69     -22.557  11.032  -0.944  1.00 83.71           H  
ATOM   1061  C   PHE A  69     -21.391  12.202  -2.261  1.00 83.71           C  
ATOM   1062  CB  PHE A  69     -20.602  10.969  -0.127  1.00 83.71           C  
ATOM   1063  HB2 PHE A  69     -19.568  11.015  -0.468  1.00 83.71           H  
ATOM   1064  HB3 PHE A  69     -20.787  11.859   0.475  1.00 83.71           H  
ATOM   1065  O   PHE A  69     -20.672  13.146  -1.966  1.00 83.71           O  
ATOM   1066  CG  PHE A  69     -20.789   9.745   0.747  1.00 83.71           C  
ATOM   1067  CD1 PHE A  69     -21.912   9.655   1.591  1.00 83.71           C  
ATOM   1068  HD1 PHE A  69     -22.603  10.482   1.665  1.00 83.71           H  
ATOM   1069  CD2 PHE A  69     -19.873   8.678   0.685  1.00 83.71           C  
ATOM   1070  HD2 PHE A  69     -19.000   8.747   0.053  1.00 83.71           H  
ATOM   1071  CE1 PHE A  69     -22.116   8.506   2.374  1.00 83.71           C  
ATOM   1072  HE1 PHE A  69     -22.958   8.454   3.050  1.00 83.71           H  
ATOM   1073  CE2 PHE A  69     -20.081   7.526   1.465  1.00 83.71           C  
ATOM   1074  HE2 PHE A  69     -19.370   6.714   1.435  1.00 83.71           H  
ATOM   1075  CZ  PHE A  69     -21.200   7.441   2.310  1.00 83.71           C  
ATOM   1076  HZ  PHE A  69     -21.338   6.568   2.930  1.00 83.71           H  
ATOM   1077  N   GLY A  70     -22.040  12.158  -3.431  1.00 86.10           N  
ATOM   1078  H   GLY A  70     -22.592  11.336  -3.634  1.00 86.10           H  
ATOM   1079  CA  GLY A  70     -21.989  13.233  -4.430  1.00 86.10           C  
ATOM   1080  HA2 GLY A  70     -22.855  13.154  -5.087  1.00 86.10           H  
ATOM   1081  HA3 GLY A  70     -22.040  14.194  -3.917  1.00 86.10           H  
ATOM   1082  C   GLY A  70     -20.731  13.247  -5.306  1.00 86.10           C  
ATOM   1083  O   GLY A  70     -20.695  13.979  -6.293  1.00 86.10           O  
ATOM   1084  N   VAL A  71     -19.736  12.405  -5.019  1.00 90.14           N  
ATOM   1085  H   VAL A  71     -19.797  11.840  -4.184  1.00 90.14           H  
ATOM   1086  CA  VAL A  71     -18.506  12.300  -5.808  1.00 90.14           C  
ATOM   1087  HA  VAL A  71     -18.435  13.172  -6.458  1.00 90.14           H  
ATOM   1088  C   VAL A  71     -18.560  11.065  -6.695  1.00 90.14           C  
ATOM   1089  CB  VAL A  71     -17.262  12.330  -4.906  1.00 90.14           C  
ATOM   1090  HB  VAL A  71     -17.250  11.467  -4.241  1.00 90.14           H  
ATOM   1091  O   VAL A  71     -18.802   9.955  -6.232  1.00 90.14           O  
ATOM   1092  CG1 VAL A  71     -15.992  12.325  -5.761  1.00 90.14           C  
ATOM   1093 HG11 VAL A  71     -16.044  13.098  -6.528  1.00 90.14           H  
ATOM   1094 HG12 VAL A  71     -15.136  12.540  -5.121  1.00 90.14           H  
ATOM   1095 HG13 VAL A  71     -15.853  11.350  -6.228  1.00 90.14           H  
ATOM   1096  CG2 VAL A  71     -17.263  13.617  -4.071  1.00 90.14           C  
ATOM   1097 HG21 VAL A  71     -17.399  14.487  -4.713  1.00 90.14           H  
ATOM   1098 HG22 VAL A  71     -16.317  13.723  -3.540  1.00 90.14           H  
ATOM   1099 HG23 VAL A  71     -18.064  13.587  -3.332  1.00 90.14           H  
ATOM   1100  N   THR A  72     -18.355  11.256  -7.996  1.00 94.13           N  
ATOM   1101  H   THR A  72     -18.080  12.177  -8.308  1.00 94.13           H  
ATOM   1102  CA  THR A  72     -18.333  10.158  -8.969  1.00 94.13           C  
ATOM   1103  HA  THR A  72     -18.768   9.264  -8.524  1.00 94.13           H  
ATOM   1104  C   THR A  72     -16.898   9.826  -9.336  1.00 94.13           C  
ATOM   1105  CB  THR A  72     -19.172  10.486 -10.206  1.00 94.13           C  
ATOM   1106  HB  THR A  72     -18.796  11.391 -10.683  1.00 94.13           H  
ATOM   1107  O   THR A  72     -16.160  10.691  -9.804  1.00 94.13           O  
ATOM   1108  CG2 THR A  72     -19.191   9.349 -11.225  1.00 94.13           C  
ATOM   1109 HG21 THR A  72     -18.208   9.257 -11.687  1.00 94.13           H  
ATOM   1110 HG22 THR A  72     -19.921   9.571 -12.004  1.00 94.13           H  
ATOM   1111 HG23 THR A  72     -19.458   8.412 -10.738  1.00 94.13           H  
ATOM   1112  OG1 THR A  72     -20.506  10.698  -9.794  1.00 94.13           O  
ATOM   1113  HG1 THR A  72     -20.512  11.512  -9.285  1.00 94.13           H  
ATOM   1114  N   GLY A  73     -16.518   8.569  -9.148  1.00 96.37           N  
ATOM   1115  H   GLY A  73     -17.181   7.897  -8.788  1.00 96.37           H  
ATOM   1116  CA  GLY A  73     -15.171   8.093  -9.422  1.00 96.37           C  
ATOM   1117  HA2 GLY A  73     -14.478   8.522  -8.698  1.00 96.37           H  
ATOM   1118  HA3 GLY A  73     -14.869   8.411 -10.420  1.00 96.37           H  
ATOM   1119  C   GLY A  73     -15.077   6.578  -9.350  1.00 96.37           C  
ATOM   1120  O   GLY A  73     -16.071   5.873  -9.165  1.00 96.37           O  
ATOM   1121  N   TYR A  74     -13.868   6.072  -9.525  1.00 97.83           N  
ATOM   1122  H   TYR A  74     -13.103   6.700  -9.725  1.00 97.83           H  
ATOM   1123  CA  TYR A  74     -13.583   4.655  -9.384  1.00 97.83           C  
ATOM   1124  HA  TYR A  74     -14.457   4.080  -9.688  1.00 97.83           H  
ATOM   1125  C   TYR A  74     -13.245   4.288  -7.944  1.00 97.83           C  
ATOM   1126  CB  TYR A  74     -12.444   4.287 -10.308  1.00 97.83           C  
ATOM   1127  HB2 TYR A  74     -11.661   5.036 -10.192  1.00 97.83           H  
ATOM   1128  HB3 TYR A  74     -12.027   3.333  -9.984  1.00 97.83           H  
ATOM   1129  O   TYR A  74     -12.374   4.890  -7.314  1.00 97.83           O  
ATOM   1130  CG  TYR A  74     -12.821   4.191 -11.760  1.00 97.83           C  
ATOM   1131  CD1 TYR A  74     -13.568   3.104 -12.254  1.00 97.83           C  
ATOM   1132  HD1 TYR A  74     -13.849   2.304 -11.585  1.00 97.83           H  
ATOM   1133  CD2 TYR A  74     -12.377   5.199 -12.622  1.00 97.83           C  
ATOM   1134  HD2 TYR A  74     -11.803   6.026 -12.230  1.00 97.83           H  
ATOM   1135  CE1 TYR A  74     -13.920   3.060 -13.617  1.00 97.83           C  
ATOM   1136  HE1 TYR A  74     -14.495   2.235 -14.012  1.00 97.83           H  
ATOM   1137  CE2 TYR A  74     -12.656   5.123 -13.988  1.00 97.83           C  
ATOM   1138  HE2 TYR A  74     -12.271   5.868 -14.669  1.00 97.83           H  
ATOM   1139  OH  TYR A  74     -13.761   4.106 -15.787  1.00 97.83           O  
ATOM   1140  HH  TYR A  74     -14.358   3.410 -16.069  1.00 97.83           H  
ATOM   1141  CZ  TYR A  74     -13.461   4.083 -14.474  1.00 97.83           C  
ATOM   1142  N   PHE A  75     -13.917   3.253  -7.452  1.00 97.89           N  
ATOM   1143  H   PHE A  75     -14.604   2.793  -8.033  1.00 97.89           H  
ATOM   1144  CA  PHE A  75     -13.728   2.748  -6.105  1.00 97.89           C  
ATOM   1145  HA  PHE A  75     -12.754   3.078  -5.744  1.00 97.89           H  
ATOM   1146  C   PHE A  75     -13.744   1.222  -6.066  1.00 97.89           C  
ATOM   1147  CB  PHE A  75     -14.797   3.321  -5.173  1.00 97.89           C  
ATOM   1148  HB2 PHE A  75     -15.767   2.924  -5.473  1.00 97.89           H  
ATOM   1149  HB3 PHE A  75     -14.601   2.964  -4.162  1.00 97.89           H  
ATOM   1150  O   PHE A  75     -14.408   0.549  -6.866  1.00 97.89           O  
ATOM   1151  CG  PHE A  75     -14.875   4.838  -5.144  1.00 97.89           C  
ATOM   1152  CD1 PHE A  75     -14.117   5.576  -4.217  1.00 97.89           C  
ATOM   1153  HD1 PHE A  75     -13.435   5.072  -3.548  1.00 97.89           H  
ATOM   1154  CD2 PHE A  75     -15.761   5.513  -6.006  1.00 97.89           C  
ATOM   1155  HD2 PHE A  75     -16.338   4.958  -6.730  1.00 97.89           H  
ATOM   1156  CE1 PHE A  75     -14.261   6.975  -4.154  1.00 97.89           C  
ATOM   1157  HE1 PHE A  75     -13.694   7.552  -3.439  1.00 97.89           H  
ATOM   1158  CE2 PHE A  75     -15.910   6.907  -5.933  1.00 97.89           C  
ATOM   1159  HE2 PHE A  75     -16.615   7.410  -6.578  1.00 97.89           H  
ATOM   1160  CZ  PHE A  75     -15.157   7.641  -5.005  1.00 97.89           C  
ATOM   1161  HZ  PHE A  75     -15.276   8.712  -4.933  1.00 97.89           H  
ATOM   1162  N   TYR A  76     -13.023   0.695  -5.085  1.00 98.24           N  
ATOM   1163  H   TYR A  76     -12.472   1.325  -4.520  1.00 98.24           H  
ATOM   1164  CA  TYR A  76     -13.129  -0.675  -4.625  1.00 98.24           C  
ATOM   1165  HA  TYR A  76     -13.834  -1.215  -5.257  1.00 98.24           H  
ATOM   1166  C   TYR A  76     -13.663  -0.679  -3.193  1.00 98.24           C  
ATOM   1167  CB  TYR A  76     -11.774  -1.372  -4.725  1.00 98.24           C  
ATOM   1168  HB2 TYR A  76     -11.486  -1.443  -5.774  1.00 98.24           H  
ATOM   1169  HB3 TYR A  76     -11.021  -0.777  -4.207  1.00 98.24           H  
ATOM   1170  O   TYR A  76     -13.091  -0.053  -2.301  1.00 98.24           O  
ATOM   1171  CG  TYR A  76     -11.819  -2.761  -4.130  1.00 98.24           C  
ATOM   1172  CD1 TYR A  76     -11.093  -3.066  -2.963  1.00 98.24           C  
ATOM   1173  HD1 TYR A  76     -10.477  -2.308  -2.502  1.00 98.24           H  
ATOM   1174  CD2 TYR A  76     -12.650  -3.732  -4.717  1.00 98.24           C  
ATOM   1175  HD2 TYR A  76     -13.224  -3.495  -5.601  1.00 98.24           H  
ATOM   1176  CE1 TYR A  76     -11.163  -4.358  -2.404  1.00 98.24           C  
ATOM   1177  HE1 TYR A  76     -10.594  -4.606  -1.520  1.00 98.24           H  
ATOM   1178  CE2 TYR A  76     -12.731  -5.016  -4.157  1.00 98.24           C  
ATOM   1179  HE2 TYR A  76     -13.369  -5.771  -4.593  1.00 98.24           H  
ATOM   1180  OH  TYR A  76     -12.062  -6.602  -2.534  1.00 98.24           O  
ATOM   1181  HH  TYR A  76     -11.524  -6.734  -1.750  1.00 98.24           H  
ATOM   1182  CZ  TYR A  76     -11.978  -5.338  -3.015  1.00 98.24           C  
ATOM   1183  N   ASN A  77     -14.762  -1.394  -2.970  1.00 97.39           N  
ATOM   1184  H   ASN A  77     -15.136  -1.954  -3.723  1.00 97.39           H  
ATOM   1185  CA  ASN A  77     -15.422  -1.441  -1.673  1.00 97.39           C  
ATOM   1186  HA  ASN A  77     -15.100  -0.589  -1.074  1.00 97.39           H  
ATOM   1187  C   ASN A  77     -15.023  -2.708  -0.919  1.00 97.39           C  
ATOM   1188  CB  ASN A  77     -16.943  -1.320  -1.868  1.00 97.39           C  
ATOM   1189  HB2 ASN A  77     -17.440  -1.502  -0.915  1.00 97.39           H  
ATOM   1190  HB3 ASN A  77     -17.280  -2.074  -2.579  1.00 97.39           H  
ATOM   1191  O   ASN A  77     -15.298  -3.819  -1.371  1.00 97.39           O  
ATOM   1192  CG  ASN A  77     -17.363   0.054  -2.355  1.00 97.39           C  
ATOM   1193  ND2 ASN A  77     -18.589   0.218  -2.786  1.00 97.39           N  
ATOM   1194 HD21 ASN A  77     -19.224  -0.563  -2.861  1.00 97.39           H  
ATOM   1195 HD22 ASN A  77     -18.818   1.141  -3.128  1.00 97.39           H  
ATOM   1196  OD1 ASN A  77     -16.618   1.016  -2.324  1.00 97.39           O  
ATOM   1197  N   THR A  78     -14.458  -2.537   0.272  1.00 97.93           N  
ATOM   1198  H   THR A  78     -14.270  -1.590   0.571  1.00 97.93           H  
ATOM   1199  CA  THR A  78     -14.285  -3.617   1.252  1.00 97.93           C  
ATOM   1200  HA  THR A  78     -14.739  -4.526   0.857  1.00 97.93           H  
ATOM   1201  C   THR A  78     -15.037  -3.287   2.542  1.00 97.93           C  
ATOM   1202  CB  THR A  78     -12.803  -3.952   1.462  1.00 97.93           C  
ATOM   1203  HB  THR A  78     -12.347  -4.167   0.495  1.00 97.93           H  
ATOM   1204  O   THR A  78     -15.629  -2.218   2.672  1.00 97.93           O  
ATOM   1205  CG2 THR A  78     -12.016  -2.838   2.139  1.00 97.93           C  
ATOM   1206 HG21 THR A  78     -10.956  -3.089   2.093  1.00 97.93           H  
ATOM   1207 HG22 THR A  78     -12.317  -2.729   3.181  1.00 97.93           H  
ATOM   1208 HG23 THR A  78     -12.160  -1.899   1.604  1.00 97.93           H  
ATOM   1209  OG1 THR A  78     -12.734  -5.110   2.261  1.00 97.93           O  
ATOM   1210  HG1 THR A  78     -11.859  -5.145   2.655  1.00 97.93           H  
ATOM   1211  N   THR A  79     -15.087  -4.208   3.501  1.00 97.77           N  
ATOM   1212  H   THR A  79     -14.431  -4.972   3.421  1.00 97.77           H  
ATOM   1213  CA  THR A  79     -15.782  -3.992   4.777  1.00 97.77           C  
ATOM   1214  HA  THR A  79     -16.142  -2.965   4.828  1.00 97.77           H  
ATOM   1215  C   THR A  79     -14.832  -4.207   5.936  1.00 97.77           C  
ATOM   1216  CB  THR A  79     -16.990  -4.915   4.954  1.00 97.77           C  
ATOM   1217  HB  THR A  79     -16.625  -5.916   5.181  1.00 97.77           H  
ATOM   1218  O   THR A  79     -14.180  -5.245   6.009  1.00 97.77           O  
ATOM   1219  CG2 THR A  79     -17.916  -4.502   6.089  1.00 97.77           C  
ATOM   1220 HG21 THR A  79     -18.279  -3.488   5.926  1.00 97.77           H  
ATOM   1221 HG22 THR A  79     -17.385  -4.542   7.040  1.00 97.77           H  
ATOM   1222 HG23 THR A  79     -18.763  -5.187   6.129  1.00 97.77           H  
ATOM   1223  OG1 THR A  79     -17.773  -4.982   3.778  1.00 97.77           O  
ATOM   1224  HG1 THR A  79     -17.978  -4.077   3.532  1.00 97.77           H  
ATOM   1225  N   TYR A  80     -14.834  -3.265   6.869  1.00 97.88           N  
ATOM   1226  H   TYR A  80     -15.434  -2.462   6.741  1.00 97.88           H  
ATOM   1227  CA  TYR A  80     -14.076  -3.313   8.108  1.00 97.88           C  
ATOM   1228  HA  TYR A  80     -13.423  -4.186   8.108  1.00 97.88           H  
ATOM   1229  C   TYR A  80     -15.027  -3.417   9.305  1.00 97.88           C  
ATOM   1230  CB  TYR A  80     -13.203  -2.060   8.171  1.00 97.88           C  
ATOM   1231  HB2 TYR A  80     -13.844  -1.179   8.166  1.00 97.88           H  
ATOM   1232  HB3 TYR A  80     -12.579  -2.010   7.278  1.00 97.88           H  
ATOM   1233  O   TYR A  80     -16.069  -2.764   9.327  1.00 97.88           O  
ATOM   1234  CG  TYR A  80     -12.308  -2.017   9.386  1.00 97.88           C  
ATOM   1235  CD1 TYR A  80     -12.660  -1.193  10.468  1.00 97.88           C  
ATOM   1236  HD1 TYR A  80     -13.546  -0.576  10.425  1.00 97.88           H  
ATOM   1237  CD2 TYR A  80     -11.129  -2.788   9.437  1.00 97.88           C  
ATOM   1238  HD2 TYR A  80     -10.834  -3.398   8.596  1.00 97.88           H  
ATOM   1239  CE1 TYR A  80     -11.840  -1.150  11.606  1.00 97.88           C  
ATOM   1240  HE1 TYR A  80     -12.083  -0.481  12.418  1.00 97.88           H  
ATOM   1241  CE2 TYR A  80     -10.315  -2.746  10.588  1.00 97.88           C  
ATOM   1242  HE2 TYR A  80      -9.384  -3.292  10.633  1.00 97.88           H  
ATOM   1243  OH  TYR A  80      -9.919  -1.940  12.817  1.00 97.88           O  
ATOM   1244  HH  TYR A  80     -10.303  -1.346  13.466  1.00 97.88           H  
ATOM   1245  CZ  TYR A  80     -10.683  -1.949  11.690  1.00 97.88           C  
ATOM   1246  N   ASN A  81     -14.687  -4.237  10.298  1.00 97.31           N  
ATOM   1247  H   ASN A  81     -13.780  -4.681  10.267  1.00 97.31           H  
ATOM   1248  CA  ASN A  81     -15.407  -4.281  11.570  1.00 97.31           C  
ATOM   1249  HA  ASN A  81     -16.436  -3.952  11.426  1.00 97.31           H  
ATOM   1250  C   ASN A  81     -14.733  -3.310  12.547  1.00 97.31           C  
ATOM   1251  CB  ASN A  81     -15.441  -5.725  12.083  1.00 97.31           C  
ATOM   1252  HB2 ASN A  81     -14.428  -6.070  12.291  1.00 97.31           H  
ATOM   1253  HB3 ASN A  81     -15.892  -6.372  11.330  1.00 97.31           H  
ATOM   1254  O   ASN A  81     -13.584  -3.529  12.932  1.00 97.31           O  
ATOM   1255  CG  ASN A  81     -16.250  -5.823  13.358  1.00 97.31           C  
ATOM   1256  ND2 ASN A  81     -17.557  -5.874  13.249  1.00 97.31           N  
ATOM   1257 HD21 ASN A  81     -17.994  -5.840  12.339  1.00 97.31           H  
ATOM   1258 HD22 ASN A  81     -18.072  -5.881  14.118  1.00 97.31           H  
ATOM   1259  OD1 ASN A  81     -15.720  -5.852  14.450  1.00 97.31           O  
ATOM   1260  N   VAL A  82     -15.431  -2.228  12.893  1.00 97.73           N  
ATOM   1261  H   VAL A  82     -16.385  -2.138  12.574  1.00 97.73           H  
ATOM   1262  CA  VAL A  82     -14.878  -1.123  13.684  1.00 97.73           C  
ATOM   1263  HA  VAL A  82     -13.900  -0.858  13.282  1.00 97.73           H  
ATOM   1264  C   VAL A  82     -14.687  -1.558  15.132  1.00 97.73           C  
ATOM   1265  CB  VAL A  82     -15.774   0.121  13.597  1.00 97.73           C  
ATOM   1266  HB  VAL A  82     -16.737  -0.142  14.036  1.00 97.73           H  
ATOM   1267  O   VAL A  82     -15.635  -2.002  15.777  1.00 97.73           O  
ATOM   1268  CG1 VAL A  82     -15.171   1.311  14.352  1.00 97.73           C  
ATOM   1269 HG11 VAL A  82     -15.102   1.101  15.419  1.00 97.73           H  
ATOM   1270 HG12 VAL A  82     -15.790   2.198  14.215  1.00 97.73           H  
ATOM   1271 HG13 VAL A  82     -14.172   1.520  13.970  1.00 97.73           H  
ATOM   1272  CG2 VAL A  82     -16.008   0.573  12.148  1.00 97.73           C  
ATOM   1273 HG21 VAL A  82     -16.511  -0.208  11.578  1.00 97.73           H  
ATOM   1274 HG22 VAL A  82     -16.639   1.461  12.139  1.00 97.73           H  
ATOM   1275 HG23 VAL A  82     -15.055   0.812  11.675  1.00 97.73           H  
ATOM   1276  N   LYS A  83     -13.473  -1.408  15.661  1.00 97.24           N  
ATOM   1277  H   LYS A  83     -12.737  -1.011  15.095  1.00 97.24           H  
ATOM   1278  CA  LYS A  83     -13.145  -1.748  17.049  1.00 97.24           C  
ATOM   1279  HA  LYS A  83     -13.840  -2.515  17.391  1.00 97.24           H  
ATOM   1280  C   LYS A  83     -13.320  -0.540  17.962  1.00 97.24           C  
ATOM   1281  CB  LYS A  83     -11.721  -2.318  17.135  1.00 97.24           C  
ATOM   1282  HB2 LYS A  83     -11.517  -2.609  18.165  1.00 97.24           H  
ATOM   1283  HB3 LYS A  83     -11.004  -1.545  16.860  1.00 97.24           H  
ATOM   1284  O   LYS A  83     -13.368   0.610  17.526  1.00 97.24           O  
ATOM   1285  CG  LYS A  83     -11.532  -3.545  16.230  1.00 97.24           C  
ATOM   1286  HG2 LYS A  83     -11.764  -3.286  15.196  1.00 97.24           H  
ATOM   1287  HG3 LYS A  83     -12.202  -4.341  16.555  1.00 97.24           H  
ATOM   1288  CD  LYS A  83     -10.083  -4.031  16.286  1.00 97.24           C  
ATOM   1289  HD2 LYS A  83      -9.832  -4.314  17.308  1.00 97.24           H  
ATOM   1290  HD3 LYS A  83      -9.433  -3.220  15.959  1.00 97.24           H  
ATOM   1291  CE  LYS A  83      -9.935  -5.230  15.347  1.00 97.24           C  
ATOM   1292  HE2 LYS A  83     -10.279  -4.925  14.359  1.00 97.24           H  
ATOM   1293  HE3 LYS A  83     -10.591  -6.029  15.695  1.00 97.24           H  
ATOM   1294  NZ  LYS A  83      -8.527  -5.690  15.285  1.00 97.24           N  
ATOM   1295  HZ1 LYS A  83      -8.441  -6.486  14.669  1.00 97.24           H  
ATOM   1296  HZ2 LYS A  83      -7.949  -4.943  14.926  1.00 97.24           H  
ATOM   1297  HZ3 LYS A  83      -8.199  -5.943  16.206  1.00 97.24           H  
ATOM   1298  N   LEU A  84     -13.397  -0.803  19.265  1.00 96.04           N  
ATOM   1299  H   LEU A  84     -13.369  -1.768  19.564  1.00 96.04           H  
ATOM   1300  CA  LEU A  84     -13.379   0.251  20.272  1.00 96.04           C  
ATOM   1301  HA  LEU A  84     -14.243   0.892  20.096  1.00 96.04           H  
ATOM   1302  C   LEU A  84     -12.100   1.097  20.129  1.00 96.04           C  
ATOM   1303  CB  LEU A  84     -13.499  -0.389  21.666  1.00 96.04           C  
ATOM   1304  HB2 LEU A  84     -14.375  -1.037  21.686  1.00 96.04           H  
ATOM   1305  HB3 LEU A  84     -12.618  -1.008  21.836  1.00 96.04           H  
ATOM   1306  O   LEU A  84     -11.003   0.545  20.104  1.00 96.04           O  
ATOM   1307  CG  LEU A  84     -13.614   0.631  22.814  1.00 96.04           C  
ATOM   1308  HG  LEU A  84     -12.773   1.324  22.776  1.00 96.04           H  
ATOM   1309  CD1 LEU A  84     -14.920   1.426  22.743  1.00 96.04           C  
ATOM   1310 HD11 LEU A  84     -15.773   0.748  22.727  1.00 96.04           H  
ATOM   1311 HD12 LEU A  84     -14.996   2.080  23.612  1.00 96.04           H  
ATOM   1312 HD13 LEU A  84     -14.935   2.052  21.851  1.00 96.04           H  
ATOM   1313  CD2 LEU A  84     -13.564  -0.097  24.157  1.00 96.04           C  
ATOM   1314 HD21 LEU A  84     -13.619   0.629  24.969  1.00 96.04           H  
ATOM   1315 HD22 LEU A  84     -14.400  -0.792  24.236  1.00 96.04           H  
ATOM   1316 HD23 LEU A  84     -12.627  -0.647  24.241  1.00 96.04           H  
ATOM   1317  N   ASN A  85     -12.264   2.422  20.093  1.00 95.17           N  
ATOM   1318  H   ASN A  85     -13.211   2.771  20.123  1.00 95.17           H  
ATOM   1319  CA  ASN A  85     -11.213   3.433  19.901  1.00 95.17           C  
ATOM   1320  HA  ASN A  85     -11.698   4.400  20.031  1.00 95.17           H  
ATOM   1321  C   ASN A  85     -10.590   3.514  18.497  1.00 95.17           C  
ATOM   1322  CB  ASN A  85     -10.136   3.341  21.000  1.00 95.17           C  
ATOM   1323  HB2 ASN A  85      -9.523   2.456  20.827  1.00 95.17           H  
ATOM   1324  HB3 ASN A  85      -9.479   4.207  20.926  1.00 95.17           H  
ATOM   1325  O   ASN A  85      -9.639   4.274  18.323  1.00 95.17           O  
ATOM   1326  CG  ASN A  85     -10.692   3.315  22.404  1.00 95.17           C  
ATOM   1327  ND2 ASN A  85     -10.095   2.542  23.280  1.00 95.17           N  
ATOM   1328 HD21 ASN A  85     -10.481   2.540  24.213  1.00 95.17           H  
ATOM   1329 HD22 ASN A  85      -9.323   1.963  22.982  1.00 95.17           H  
ATOM   1330  OD1 ASN A  85     -11.658   3.976  22.746  1.00 95.17           O  
ATOM   1331  N   ASP A  86     -11.116   2.800  17.498  1.00 96.45           N  
ATOM   1332  H   ASP A  86     -11.889   2.172  17.666  1.00 96.45           H  
ATOM   1333  CA  ASP A  86     -10.712   3.043  16.112  1.00 96.45           C  
ATOM   1334  HA  ASP A  86      -9.625   3.014  16.049  1.00 96.45           H  
ATOM   1335  C   ASP A  86     -11.178   4.440  15.659  1.00 96.45           C  
ATOM   1336  CB  ASP A  86     -11.277   1.968  15.166  1.00 96.45           C  
ATOM   1337  HB2 ASP A  86     -12.336   1.823  15.381  1.00 96.45           H  
ATOM   1338  HB3 ASP A  86     -11.193   2.346  14.147  1.00 96.45           H  
ATOM   1339  O   ASP A  86     -12.310   4.852  15.928  1.00 96.45           O  
ATOM   1340  CG  ASP A  86     -10.560   0.614  15.181  1.00 96.45           C  
ATOM   1341  OD1 ASP A  86      -9.453   0.481  15.742  1.00 96.45           O  
ATOM   1342  OD2 ASP A  86     -11.102  -0.332  14.558  1.00 96.45           O  
ATOM   1343  N   THR A  87     -10.329   5.139  14.905  1.00 94.87           N  
ATOM   1344  H   THR A  87      -9.402   4.770  14.748  1.00 94.87           H  
ATOM   1345  CA  THR A  87     -10.729   6.294  14.088  1.00 94.87           C  
ATOM   1346  HA  THR A  87     -11.762   6.554  14.319  1.00 94.87           H  
ATOM   1347  C   THR A  87     -10.676   5.914  12.608  1.00 94.87           C  
ATOM   1348  CB  THR A  87      -9.886   7.551  14.363  1.00 94.87           C  
ATOM   1349  HB  THR A  87     -10.408   8.395  13.913  1.00 94.87           H  
ATOM   1350  O   THR A  87      -9.892   5.043  12.218  1.00 94.87           O  
ATOM   1351  CG2 THR A  87      -9.697   7.859  15.848  1.00 94.87           C  
ATOM   1352 HG21 THR A  87      -9.188   8.817  15.958  1.00 94.87           H  
ATOM   1353 HG22 THR A  87     -10.669   7.905  16.339  1.00 94.87           H  
ATOM   1354 HG23 THR A  87      -9.093   7.085  16.322  1.00 94.87           H  
ATOM   1355  OG1 THR A  87      -8.625   7.470  13.746  1.00 94.87           O  
ATOM   1356  HG1 THR A  87      -7.963   7.263  14.409  1.00 94.87           H  
ATOM   1357  N   PHE A  88     -11.489   6.560  11.764  1.00 94.97           N  
ATOM   1358  H   PHE A  88     -12.149   7.238  12.116  1.00 94.97           H  
ATOM   1359  CA  PHE A  88     -11.462   6.298  10.319  1.00 94.97           C  
ATOM   1360  HA  PHE A  88     -11.713   5.252  10.143  1.00 94.97           H  
ATOM   1361  C   PHE A  88     -10.064   6.538   9.730  1.00 94.97           C  
ATOM   1362  CB  PHE A  88     -12.506   7.171   9.607  1.00 94.97           C  
ATOM   1363  HB2 PHE A  88     -13.501   6.893   9.955  1.00 94.97           H  
ATOM   1364  HB3 PHE A  88     -12.347   8.217   9.869  1.00 94.97           H  
ATOM   1365  O   PHE A  88      -9.573   5.725   8.949  1.00 94.97           O  
ATOM   1366  CG  PHE A  88     -12.457   7.033   8.095  1.00 94.97           C  
ATOM   1367  CD1 PHE A  88     -11.706   7.943   7.324  1.00 94.97           C  
ATOM   1368  HD1 PHE A  88     -11.221   8.783   7.799  1.00 94.97           H  
ATOM   1369  CD2 PHE A  88     -13.129   5.974   7.458  1.00 94.97           C  
ATOM   1370  HD2 PHE A  88     -13.710   5.274   8.040  1.00 94.97           H  
ATOM   1371  CE1 PHE A  88     -11.626   7.793   5.929  1.00 94.97           C  
ATOM   1372  HE1 PHE A  88     -11.083   8.512   5.334  1.00 94.97           H  
ATOM   1373  CE2 PHE A  88     -13.059   5.833   6.060  1.00 94.97           C  
ATOM   1374  HE2 PHE A  88     -13.590   5.032   5.567  1.00 94.97           H  
ATOM   1375  CZ  PHE A  88     -12.309   6.742   5.296  1.00 94.97           C  
ATOM   1376  HZ  PHE A  88     -12.279   6.658   4.220  1.00 94.97           H  
ATOM   1377  N   LEU A  89      -9.401   7.621  10.151  1.00 93.14           N  
ATOM   1378  H   LEU A  89      -9.850   8.213  10.835  1.00 93.14           H  
ATOM   1379  CA  LEU A  89      -8.067   7.990   9.677  1.00 93.14           C  
ATOM   1380  HA  LEU A  89      -8.081   8.025   8.587  1.00 93.14           H  
ATOM   1381  C   LEU A  89      -7.012   6.943  10.052  1.00 93.14           C  
ATOM   1382  CB  LEU A  89      -7.680   9.376  10.223  1.00 93.14           C  
ATOM   1383  HB2 LEU A  89      -7.752   9.351  11.310  1.00 93.14           H  
ATOM   1384  HB3 LEU A  89      -6.637   9.566   9.968  1.00 93.14           H  
ATOM   1385  O   LEU A  89      -6.249   6.531   9.180  1.00 93.14           O  
ATOM   1386  CG  LEU A  89      -8.531  10.542   9.689  1.00 93.14           C  
ATOM   1387  HG  LEU A  89      -9.580  10.366   9.924  1.00 93.14           H  
ATOM   1388  CD1 LEU A  89      -8.098  11.843  10.369  1.00 93.14           C  
ATOM   1389 HD11 LEU A  89      -7.053  12.053  10.140  1.00 93.14           H  
ATOM   1390 HD12 LEU A  89      -8.727  12.663  10.021  1.00 93.14           H  
ATOM   1391 HD13 LEU A  89      -8.217  11.741  11.448  1.00 93.14           H  
ATOM   1392  CD2 LEU A  89      -8.387  10.734   8.176  1.00 93.14           C  
ATOM   1393 HD21 LEU A  89      -8.951  11.612   7.860  1.00 93.14           H  
ATOM   1394 HD22 LEU A  89      -7.338  10.855   7.907  1.00 93.14           H  
ATOM   1395 HD23 LEU A  89      -8.797   9.872   7.650  1.00 93.14           H  
ATOM   1396  N   ASP A  90      -7.003   6.466  11.300  1.00 94.55           N  
ATOM   1397  H   ASP A  90      -7.639   6.851  11.983  1.00 94.55           H  
ATOM   1398  CA  ASP A  90      -6.028   5.463  11.748  1.00 94.55           C  
ATOM   1399  HA  ASP A  90      -5.024   5.811  11.506  1.00 94.55           H  
ATOM   1400  C   ASP A  90      -6.243   4.120  11.041  1.00 94.55           C  
ATOM   1401  CB  ASP A  90      -6.116   5.260  13.268  1.00 94.55           C  
ATOM   1402  HB2 ASP A  90      -5.424   4.468  13.555  1.00 94.55           H  
ATOM   1403  HB3 ASP A  90      -7.124   4.932  13.525  1.00 94.55           H  
ATOM   1404  O   ASP A  90      -5.287   3.467  10.623  1.00 94.55           O  
ATOM   1405  CG  ASP A  90      -5.763   6.514  14.072  1.00 94.55           C  
ATOM   1406  OD1 ASP A  90      -4.856   7.260  13.648  1.00 94.55           O  
ATOM   1407  OD2 ASP A  90      -6.443   6.729  15.103  1.00 94.55           O  
ATOM   1408  N   VAL A  91      -7.503   3.718  10.852  1.00 96.24           N  
ATOM   1409  H   VAL A  91      -8.242   4.299  11.221  1.00 96.24           H  
ATOM   1410  CA  VAL A  91      -7.859   2.483  10.140  1.00 96.24           C  
ATOM   1411  HA  VAL A  91      -7.252   1.670  10.538  1.00 96.24           H  
ATOM   1412  C   VAL A  91      -7.518   2.586   8.653  1.00 96.24           C  
ATOM   1413  CB  VAL A  91      -9.344   2.154  10.394  1.00 96.24           C  
ATOM   1414  HB  VAL A  91      -9.935   3.058  10.251  1.00 96.24           H  
ATOM   1415  O   VAL A  91      -6.950   1.643   8.096  1.00 96.24           O  
ATOM   1416  CG1 VAL A  91      -9.944   1.073   9.483  1.00 96.24           C  
ATOM   1417 HG11 VAL A  91      -9.554   0.086   9.733  1.00 96.24           H  
ATOM   1418 HG12 VAL A  91      -9.758   1.300   8.433  1.00 96.24           H  
ATOM   1419 HG13 VAL A  91     -11.024   1.052   9.628  1.00 96.24           H  
ATOM   1420  CG2 VAL A  91      -9.482   1.683  11.849  1.00 96.24           C  
ATOM   1421 HG21 VAL A  91      -9.258   2.502  12.533  1.00 96.24           H  
ATOM   1422 HG22 VAL A  91      -8.792   0.863  12.051  1.00 96.24           H  
ATOM   1423 HG23 VAL A  91     -10.490   1.324  12.056  1.00 96.24           H  
ATOM   1424  N   SER A  92      -7.816   3.721   8.013  1.00 96.47           N  
ATOM   1425  H   SER A  92      -8.283   4.452   8.531  1.00 96.47           H  
ATOM   1426  CA  SER A  92      -7.440   3.998   6.624  1.00 96.47           C  
ATOM   1427  HA  SER A  92      -7.878   3.240   5.975  1.00 96.47           H  
ATOM   1428  C   SER A  92      -5.924   3.940   6.449  1.00 96.47           C  
ATOM   1429  CB  SER A  92      -7.986   5.357   6.171  1.00 96.47           C  
ATOM   1430  HB2 SER A  92      -7.563   6.150   6.787  1.00 96.47           H  
ATOM   1431  HB3 SER A  92      -9.071   5.366   6.285  1.00 96.47           H  
ATOM   1432  O   SER A  92      -5.441   3.191   5.602  1.00 96.47           O  
ATOM   1433  OG  SER A  92      -7.658   5.583   4.811  1.00 96.47           O  
ATOM   1434  HG  SER A  92      -8.042   6.423   4.549  1.00 96.47           H  
ATOM   1435  N   ALA A  93      -5.165   4.655   7.284  1.00 95.49           N  
ATOM   1436  H   ALA A  93      -5.615   5.230   7.982  1.00 95.49           H  
ATOM   1437  CA  ALA A  93      -3.705   4.686   7.229  1.00 95.49           C  
ATOM   1438  HA  ALA A  93      -3.392   5.034   6.245  1.00 95.49           H  
ATOM   1439  C   ALA A  93      -3.091   3.294   7.440  1.00 95.49           C  
ATOM   1440  CB  ALA A  93      -3.201   5.701   8.263  1.00 95.49           C  
ATOM   1441  HB1 ALA A  93      -3.606   6.688   8.041  1.00 95.49           H  
ATOM   1442  HB2 ALA A  93      -2.113   5.748   8.228  1.00 95.49           H  
ATOM   1443  HB3 ALA A  93      -3.512   5.408   9.265  1.00 95.49           H  
ATOM   1444  O   ALA A  93      -2.311   2.837   6.607  1.00 95.49           O  
ATOM   1445  N   LYS A  94      -3.498   2.594   8.505  1.00 95.87           N  
ATOM   1446  H   LYS A  94      -4.150   3.037   9.136  1.00 95.87           H  
ATOM   1447  CA  LYS A  94      -2.883   1.331   8.928  1.00 95.87           C  
ATOM   1448  HA  LYS A  94      -1.799   1.442   8.900  1.00 95.87           H  
ATOM   1449  C   LYS A  94      -3.220   0.145   8.026  1.00 95.87           C  
ATOM   1450  CB  LYS A  94      -3.310   1.069  10.375  1.00 95.87           C  
ATOM   1451  HB2 LYS A  94      -3.034   1.932  10.981  1.00 95.87           H  
ATOM   1452  HB3 LYS A  94      -4.392   0.940  10.419  1.00 95.87           H  
ATOM   1453  O   LYS A  94      -2.348  -0.656   7.706  1.00 95.87           O  
ATOM   1454  CG  LYS A  94      -2.630  -0.175  10.947  1.00 95.87           C  
ATOM   1455  HG2 LYS A  94      -1.548  -0.067  10.867  1.00 95.87           H  
ATOM   1456  HG3 LYS A  94      -2.946  -1.061  10.397  1.00 95.87           H  
ATOM   1457  CD  LYS A  94      -3.021  -0.335  12.413  1.00 95.87           C  
ATOM   1458  HD2 LYS A  94      -2.685   0.538  12.972  1.00 95.87           H  
ATOM   1459  HD3 LYS A  94      -4.105  -0.422  12.488  1.00 95.87           H  
ATOM   1460  CE  LYS A  94      -2.342  -1.592  12.945  1.00 95.87           C  
ATOM   1461  HE2 LYS A  94      -2.610  -2.430  12.302  1.00 95.87           H  
ATOM   1462  HE3 LYS A  94      -1.263  -1.451  12.880  1.00 95.87           H  
ATOM   1463  NZ  LYS A  94      -2.759  -1.848  14.339  1.00 95.87           N  
ATOM   1464  HZ1 LYS A  94      -2.555  -1.035  14.902  1.00 95.87           H  
ATOM   1465  HZ2 LYS A  94      -3.753  -2.025  14.353  1.00 95.87           H  
ATOM   1466  HZ3 LYS A  94      -2.262  -2.648  14.704  1.00 95.87           H  
ATOM   1467  N   TYR A  95      -4.488  -0.015   7.648  1.00 97.54           N  
ATOM   1468  H   TYR A  95      -5.173   0.664   7.949  1.00 97.54           H  
ATOM   1469  CA  TYR A  95      -4.937  -1.221   6.936  1.00 97.54           C  
ATOM   1470  HA  TYR A  95      -4.187  -2.004   7.041  1.00 97.54           H  
ATOM   1471  C   TYR A  95      -5.097  -0.999   5.430  1.00 97.54           C  
ATOM   1472  CB  TYR A  95      -6.220  -1.755   7.580  1.00 97.54           C  
ATOM   1473  HB2 TYR A  95      -6.493  -2.687   7.085  1.00 97.54           H  
ATOM   1474  HB3 TYR A  95      -7.026  -1.044   7.399  1.00 97.54           H  
ATOM   1475  O   TYR A  95      -4.980  -1.948   4.656  1.00 97.54           O  
ATOM   1476  CG  TYR A  95      -6.106  -2.023   9.073  1.00 97.54           C  
ATOM   1477  CD1 TYR A  95      -5.196  -2.976   9.569  1.00 97.54           C  
ATOM   1478  HD1 TYR A  95      -4.579  -3.530   8.878  1.00 97.54           H  
ATOM   1479  CD2 TYR A  95      -6.909  -1.303   9.970  1.00 97.54           C  
ATOM   1480  HD2 TYR A  95      -7.569  -0.540   9.583  1.00 97.54           H  
ATOM   1481  CE1 TYR A  95      -5.104  -3.218  10.956  1.00 97.54           C  
ATOM   1482  HE1 TYR A  95      -4.422  -3.968  11.327  1.00 97.54           H  
ATOM   1483  CE2 TYR A  95      -6.840  -1.550  11.353  1.00 97.54           C  
ATOM   1484  HE2 TYR A  95      -7.471  -0.990  12.027  1.00 97.54           H  
ATOM   1485  OH  TYR A  95      -5.868  -2.708  13.196  1.00 97.54           O  
ATOM   1486  HH  TYR A  95      -6.526  -2.143  13.607  1.00 97.54           H  
ATOM   1487  CZ  TYR A  95      -5.936  -2.509  11.849  1.00 97.54           C  
ATOM   1488  N   TYR A  96      -5.307   0.249   5.005  1.00 98.01           N  
ATOM   1489  H   TYR A  96      -5.381   0.986   5.691  1.00 98.01           H  
ATOM   1490  CA  TYR A  96      -5.573   0.611   3.610  1.00 98.01           C  
ATOM   1491  HA  TYR A  96      -5.450  -0.277   2.989  1.00 98.01           H  
ATOM   1492  C   TYR A  96      -4.589   1.643   3.056  1.00 98.01           C  
ATOM   1493  CB  TYR A  96      -7.032   1.043   3.459  1.00 98.01           C  
ATOM   1494  HB2 TYR A  96      -7.177   2.009   3.943  1.00 98.01           H  
ATOM   1495  HB3 TYR A  96      -7.242   1.170   2.397  1.00 98.01           H  
ATOM   1496  O   TYR A  96      -4.862   2.281   2.041  1.00 98.01           O  
ATOM   1497  CG  TYR A  96      -8.010   0.036   4.026  1.00 98.01           C  
ATOM   1498  CD1 TYR A  96      -8.195  -1.201   3.382  1.00 98.01           C  
ATOM   1499  HD1 TYR A  96      -7.639  -1.428   2.485  1.00 98.01           H  
ATOM   1500  CD2 TYR A  96      -8.672   0.303   5.238  1.00 98.01           C  
ATOM   1501  HD2 TYR A  96      -8.474   1.223   5.767  1.00 98.01           H  
ATOM   1502  CE1 TYR A  96      -9.078  -2.151   3.925  1.00 98.01           C  
ATOM   1503  HE1 TYR A  96      -9.203  -3.111   3.449  1.00 98.01           H  
ATOM   1504  CE2 TYR A  96      -9.553  -0.644   5.786  1.00 98.01           C  
ATOM   1505  HE2 TYR A  96     -10.046  -0.438   6.725  1.00 98.01           H  
ATOM   1506  OH  TYR A  96     -10.646  -2.764   5.640  1.00 98.01           O  
ATOM   1507  HH  TYR A  96     -11.015  -2.432   6.462  1.00 98.01           H  
ATOM   1508  CZ  TYR A  96      -9.774  -1.865   5.117  1.00 98.01           C  
ATOM   1509  N   SER A  97      -3.455   1.837   3.739  1.00 97.36           N  
ATOM   1510  H   SER A  97      -3.332   1.338   4.608  1.00 97.36           H  
ATOM   1511  CA  SER A  97      -2.373   2.735   3.325  1.00 97.36           C  
ATOM   1512  HA  SER A  97      -1.694   2.831   4.172  1.00 97.36           H  
ATOM   1513  C   SER A  97      -2.842   4.166   3.024  1.00 97.36           C  
ATOM   1514  CB  SER A  97      -1.571   2.095   2.183  1.00 97.36           C  
ATOM   1515  HB2 SER A  97      -2.196   1.997   1.295  1.00 97.36           H  
ATOM   1516  HB3 SER A  97      -0.709   2.718   1.944  1.00 97.36           H  
ATOM   1517  O   SER A  97      -2.276   4.839   2.172  1.00 97.36           O  
ATOM   1518  OG  SER A  97      -1.124   0.810   2.594  1.00 97.36           O  
ATOM   1519  HG  SER A  97      -0.707   0.898   3.455  1.00 97.36           H  
ATOM   1520  N   GLY A  98      -3.896   4.638   3.695  1.00 96.16           N  
ATOM   1521  H   GLY A  98      -4.340   4.023   4.362  1.00 96.16           H  
ATOM   1522  CA  GLY A  98      -4.458   5.981   3.518  1.00 96.16           C  
ATOM   1523  HA2 GLY A  98      -3.645   6.706   3.487  1.00 96.16           H  
ATOM   1524  HA3 GLY A  98      -5.090   6.213   4.376  1.00 96.16           H  
ATOM   1525  C   GLY A  98      -5.302   6.162   2.250  1.00 96.16           C  
ATOM   1526  O   GLY A  98      -5.604   7.292   1.882  1.00 96.16           O  
ATOM   1527  N   GLN A  99      -5.679   5.078   1.564  1.00 97.29           N  
ATOM   1528  H   GLN A  99      -5.359   4.176   1.885  1.00 97.29           H  
ATOM   1529  CA  GLN A  99      -6.359   5.131   0.259  1.00 97.29           C  
ATOM   1530  HA  GLN A  99      -6.097   6.069  -0.231  1.00 97.29           H  
ATOM   1531  C   GLN A  99      -7.889   5.110   0.354  1.00 97.29           C  
ATOM   1532  CB  GLN A  99      -5.858   3.988  -0.637  1.00 97.29           C  
ATOM   1533  HB2 GLN A  99      -6.383   4.013  -1.592  1.00 97.29           H  
ATOM   1534  HB3 GLN A  99      -6.068   3.034  -0.155  1.00 97.29           H  
ATOM   1535  O   GLN A  99      -8.565   5.150  -0.676  1.00 97.29           O  
ATOM   1536  CG  GLN A  99      -4.356   4.116  -0.908  1.00 97.29           C  
ATOM   1537  HG2 GLN A  99      -3.825   4.226   0.037  1.00 97.29           H  
ATOM   1538  HG3 GLN A  99      -4.166   5.006  -1.508  1.00 97.29           H  
ATOM   1539  CD  GLN A  99      -3.757   2.911  -1.613  1.00 97.29           C  
ATOM   1540  NE2 GLN A  99      -2.447   2.851  -1.616  1.00 97.29           N  
ATOM   1541 HE21 GLN A  99      -1.927   3.591  -1.167  1.00 97.29           H  
ATOM   1542 HE22 GLN A  99      -2.026   1.960  -1.837  1.00 97.29           H  
ATOM   1543  OE1 GLN A  99      -4.427   2.041  -2.150  1.00 97.29           O  
ATOM   1544  N   ALA A 100      -8.457   5.046   1.562  1.00 96.14           N  
ATOM   1545  H   ALA A 100      -7.865   5.071   2.380  1.00 96.14           H  
ATOM   1546  CA  ALA A 100      -9.902   5.097   1.743  1.00 96.14           C  
ATOM   1547  HA  ALA A 100     -10.362   4.490   0.963  1.00 96.14           H  
ATOM   1548  C   ALA A 100     -10.428   6.529   1.597  1.00 96.14           C  
ATOM   1549  CB  ALA A 100     -10.288   4.475   3.083  1.00 96.14           C  
ATOM   1550  HB1 ALA A 100     -11.367   4.320   3.104  1.00 96.14           H  
ATOM   1551  HB2 ALA A 100     -10.022   5.145   3.901  1.00 96.14           H  
ATOM   1552  HB3 ALA A 100      -9.777   3.521   3.210  1.00 96.14           H  
ATOM   1553  O   ALA A 100      -9.981   7.436   2.296  1.00 96.14           O  
ATOM   1554  N   TRP A 101     -11.390   6.709   0.695  1.00 94.06           N  
ATOM   1555  H   TRP A 101     -11.705   5.907   0.168  1.00 94.06           H  
ATOM   1556  CA  TRP A 101     -12.059   7.973   0.435  1.00 94.06           C  
ATOM   1557  HA  TRP A 101     -11.311   8.699   0.117  1.00 94.06           H  
ATOM   1558  C   TRP A 101     -12.744   8.504   1.689  1.00 94.06           C  
ATOM   1559  CB  TRP A 101     -13.079   7.793  -0.692  1.00 94.06           C  
ATOM   1560  HB2 TRP A 101     -13.780   7.005  -0.418  1.00 94.06           H  
ATOM   1561  HB3 TRP A 101     -12.539   7.469  -1.582  1.00 94.06           H  
ATOM   1562  O   TRP A 101     -13.610   7.842   2.267  1.00 94.06           O  
ATOM   1563  CG  TRP A 101     -13.855   9.033  -1.016  1.00 94.06           C  
ATOM   1564  CD1 TRP A 101     -15.183   9.216  -0.832  1.00 94.06           C  
ATOM   1565  HD1 TRP A 101     -15.858   8.470  -0.436  1.00 94.06           H  
ATOM   1566  CD2 TRP A 101     -13.340  10.314  -1.480  1.00 94.06           C  
ATOM   1567  CE2 TRP A 101     -14.420  11.243  -1.545  1.00 94.06           C  
ATOM   1568  CE3 TRP A 101     -12.055  10.789  -1.804  1.00 94.06           C  
ATOM   1569  HE3 TRP A 101     -11.208  10.121  -1.747  1.00 94.06           H  
ATOM   1570  NE1 TRP A 101     -15.524  10.514  -1.164  1.00 94.06           N  
ATOM   1571  HE1 TRP A 101     -16.450  10.898  -1.040  1.00 94.06           H  
ATOM   1572  CH2 TRP A 101     -12.943  13.029  -2.227  1.00 94.06           C  
ATOM   1573  HH2 TRP A 101     -12.768  14.064  -2.479  1.00 94.06           H  
ATOM   1574  CZ2 TRP A 101     -14.233  12.585  -1.900  1.00 94.06           C  
ATOM   1575  HZ2 TRP A 101     -15.060  13.278  -1.859  1.00 94.06           H  
ATOM   1576  CZ3 TRP A 101     -11.867  12.130  -2.171  1.00 94.06           C  
ATOM   1577  HZ3 TRP A 101     -10.870  12.484  -2.390  1.00 94.06           H  
ATOM   1578  N   ARG A 102     -12.347   9.718   2.068  1.00 89.05           N  
ATOM   1579  H   ARG A 102     -11.642  10.177   1.509  1.00 89.05           H  
ATOM   1580  CA  ARG A 102     -12.909  10.471   3.180  1.00 89.05           C  
ATOM   1581  HA  ARG A 102     -13.206   9.782   3.970  1.00 89.05           H  
ATOM   1582  C   ARG A 102     -14.146  11.231   2.712  1.00 89.05           C  
ATOM   1583  CB  ARG A 102     -11.826  11.423   3.712  1.00 89.05           C  
ATOM   1584  HB2 ARG A 102     -11.758  12.305   3.075  1.00 89.05           H  
ATOM   1585  HB3 ARG A 102     -10.859  10.920   3.725  1.00 89.05           H  
ATOM   1586  O   ARG A 102     -14.089  11.904   1.684  1.00 89.05           O  
ATOM   1587  CG  ARG A 102     -12.177  11.823   5.135  1.00 89.05           C  
ATOM   1588  HG2 ARG A 102     -12.016  10.940   5.754  1.00 89.05           H  
ATOM   1589  HG3 ARG A 102     -13.220  12.134   5.180  1.00 89.05           H  
ATOM   1590  CD  ARG A 102     -11.326  12.935   5.729  1.00 89.05           C  
ATOM   1591  HD2 ARG A 102     -10.283  12.618   5.754  1.00 89.05           H  
ATOM   1592  HD3 ARG A 102     -11.436  13.838   5.128  1.00 89.05           H  
ATOM   1593  NE  ARG A 102     -11.835  13.156   7.081  1.00 89.05           N  
ATOM   1594  HE  ARG A 102     -12.581  12.527   7.342  1.00 89.05           H  
ATOM   1595  NH1 ARG A 102     -10.288  14.585   7.945  1.00 89.05           N  
ATOM   1596 HH11 ARG A 102     -10.007  15.201   8.695  1.00 89.05           H  
ATOM   1597 HH12 ARG A 102      -9.859  14.606   7.031  1.00 89.05           H  
ATOM   1598  NH2 ARG A 102     -12.024  13.859   9.188  1.00 89.05           N  
ATOM   1599 HH21 ARG A 102     -12.764  13.175   9.248  1.00 89.05           H  
ATOM   1600 HH22 ARG A 102     -11.721  14.347  10.019  1.00 89.05           H  
ATOM   1601  CZ  ARG A 102     -11.374  13.877   8.064  1.00 89.05           C  
ATOM   1602  N   PHE A 103     -15.238  11.167   3.463  1.00 85.81           N  
ATOM   1603  H   PHE A 103     -15.190  10.679   4.347  1.00 85.81           H  
ATOM   1604  CA  PHE A 103     -16.446  11.937   3.158  1.00 85.81           C  
ATOM   1605  HA  PHE A 103     -16.191  12.716   2.439  1.00 85.81           H  
ATOM   1606  C   PHE A 103     -16.957  12.677   4.393  1.00 85.81           C  
ATOM   1607  CB  PHE A 103     -17.507  11.051   2.482  1.00 85.81           C  
ATOM   1608  HB2 PHE A 103     -17.076  10.626   1.575  1.00 85.81           H  
ATOM   1609  HB3 PHE A 103     -18.339  11.683   2.171  1.00 85.81           H  
ATOM   1610  O   PHE A 103     -16.642  12.331   5.533  1.00 85.81           O  
ATOM   1611  CG  PHE A 103     -18.047   9.918   3.333  1.00 85.81           C  
ATOM   1612  CD1 PHE A 103     -17.351   8.699   3.421  1.00 85.81           C  
ATOM   1613  HD1 PHE A 103     -16.417   8.569   2.895  1.00 85.81           H  
ATOM   1614  CD2 PHE A 103     -19.258  10.074   4.028  1.00 85.81           C  
ATOM   1615  HD2 PHE A 103     -19.826  10.987   3.919  1.00 85.81           H  
ATOM   1616  CE1 PHE A 103     -17.857   7.654   4.215  1.00 85.81           C  
ATOM   1617  HE1 PHE A 103     -17.314   6.723   4.279  1.00 85.81           H  
ATOM   1618  CE2 PHE A 103     -19.748   9.047   4.851  1.00 85.81           C  
ATOM   1619  HE2 PHE A 103     -20.670   9.194   5.393  1.00 85.81           H  
ATOM   1620  CZ  PHE A 103     -19.049   7.832   4.941  1.00 85.81           C  
ATOM   1621  HZ  PHE A 103     -19.429   7.034   5.562  1.00 85.81           H  
ATOM   1622  N   GLU A 104     -17.726  13.740   4.162  1.00 81.29           N  
ATOM   1623  H   GLU A 104     -17.978  13.985   3.215  1.00 81.29           H  
ATOM   1624  CA  GLU A 104     -18.358  14.482   5.250  1.00 81.29           C  
ATOM   1625  HA  GLU A 104     -17.580  14.842   5.923  1.00 81.29           H  
ATOM   1626  C   GLU A 104     -19.275  13.548   6.050  1.00 81.29           C  
ATOM   1627  CB  GLU A 104     -19.130  15.699   4.714  1.00 81.29           C  
ATOM   1628  HB2 GLU A 104     -19.850  15.370   3.966  1.00 81.29           H  
ATOM   1629  HB3 GLU A 104     -19.667  16.153   5.547  1.00 81.29           H  
ATOM   1630  O   GLU A 104     -19.976  12.721   5.480  1.00 81.29           O  
ATOM   1631  CG  GLU A 104     -18.189  16.753   4.101  1.00 81.29           C  
ATOM   1632  HG2 GLU A 104     -17.676  16.313   3.246  1.00 81.29           H  
ATOM   1633  HG3 GLU A 104     -17.437  17.016   4.845  1.00 81.29           H  
ATOM   1634  CD  GLU A 104     -18.907  18.037   3.644  1.00 81.29           C  
ATOM   1635  OE1 GLU A 104     -18.192  18.942   3.156  1.00 81.29           O  
ATOM   1636  OE2 GLU A 104     -20.147  18.122   3.782  1.00 81.29           O  
ATOM   1637  N   GLU A 105     -19.269  13.674   7.378  1.00 84.03           N  
ATOM   1638  H   GLU A 105     -18.683  14.394   7.775  1.00 84.03           H  
ATOM   1639  CA  GLU A 105     -20.079  12.853   8.294  1.00 84.03           C  
ATOM   1640  HA  GLU A 105     -19.944  13.285   9.285  1.00 84.03           H  
ATOM   1641  C   GLU A 105     -19.659  11.381   8.446  1.00 84.03           C  
ATOM   1642  CB  GLU A 105     -21.586  12.960   7.989  1.00 84.03           C  
ATOM   1643  HB2 GLU A 105     -21.824  12.362   7.110  1.00 84.03           H  
ATOM   1644  HB3 GLU A 105     -22.133  12.528   8.827  1.00 84.03           H  
ATOM   1645  O   GLU A 105     -20.354  10.626   9.126  1.00 84.03           O  
ATOM   1646  CG  GLU A 105     -22.084  14.396   7.782  1.00 84.03           C  
ATOM   1647  HG2 GLU A 105     -21.807  14.982   8.659  1.00 84.03           H  
ATOM   1648  HG3 GLU A 105     -21.604  14.839   6.910  1.00 84.03           H  
ATOM   1649  CD  GLU A 105     -23.604  14.452   7.582  1.00 84.03           C  
ATOM   1650  OE1 GLU A 105     -24.178  15.497   7.965  1.00 84.03           O  
ATOM   1651  OE2 GLU A 105     -24.200  13.449   7.122  1.00 84.03           O  
ATOM   1652  N   GLU A 106     -18.507  10.957   7.918  1.00 84.60           N  
ATOM   1653  H   GLU A 106     -18.008  11.568   7.288  1.00 84.60           H  
ATOM   1654  CA  GLU A 106     -17.999   9.583   8.092  1.00 84.60           C  
ATOM   1655  HA  GLU A 106     -18.649   8.909   7.534  1.00 84.60           H  
ATOM   1656  C   GLU A 106     -18.000   9.114   9.559  1.00 84.60           C  
ATOM   1657  CB  GLU A 106     -16.593   9.475   7.487  1.00 84.60           C  
ATOM   1658  HB2 GLU A 106     -16.643   9.852   6.465  1.00 84.60           H  
ATOM   1659  HB3 GLU A 106     -16.305   8.425   7.444  1.00 84.60           H  
ATOM   1660  O   GLU A 106     -18.415   7.991   9.856  1.00 84.60           O  
ATOM   1661  CG  GLU A 106     -15.534  10.250   8.295  1.00 84.60           C  
ATOM   1662  HG2 GLU A 106     -15.936  11.221   8.587  1.00 84.60           H  
ATOM   1663  HG3 GLU A 106     -15.305   9.690   9.202  1.00 84.60           H  
ATOM   1664  CD  GLU A 106     -14.236  10.489   7.534  1.00 84.60           C  
ATOM   1665  OE1 GLU A 106     -13.364  11.200   8.099  1.00 84.60           O  
ATOM   1666  OE2 GLU A 106     -14.120  10.024   6.379  1.00 84.60           O  
ATOM   1667  N   ASP A 107     -17.652  10.006  10.493  1.00 84.71           N  
ATOM   1668  H   ASP A 107     -17.263  10.877  10.161  1.00 84.71           H  
ATOM   1669  CA  ASP A 107     -17.610   9.747  11.935  1.00 84.71           C  
ATOM   1670  HA  ASP A 107     -16.954   8.898  12.125  1.00 84.71           H  
ATOM   1671  C   ASP A 107     -18.990   9.416  12.522  1.00 84.71           C  
ATOM   1672  CB  ASP A 107     -17.049  10.982  12.664  1.00 84.71           C  
ATOM   1673  HB2 ASP A 107     -17.609  11.863  12.350  1.00 84.71           H  
ATOM   1674  HB3 ASP A 107     -17.208  10.855  13.734  1.00 84.71           H  
ATOM   1675  O   ASP A 107     -19.084   8.807  13.593  1.00 84.71           O  
ATOM   1676  CG  ASP A 107     -15.550  11.224  12.452  1.00 84.71           C  
ATOM   1677  OD1 ASP A 107     -14.823  10.241  12.195  1.00 84.71           O  
ATOM   1678  OD2 ASP A 107     -15.144  12.396  12.622  1.00 84.71           O  
ATOM   1679  N   GLN A 108     -20.085   9.801  11.854  1.00 89.37           N  
ATOM   1680  H   GLN A 108     -19.963  10.234  10.950  1.00 89.37           H  
ATOM   1681  CA  GLN A 108     -21.441   9.419  12.255  1.00 89.37           C  
ATOM   1682  HA  GLN A 108     -21.559   9.601  13.324  1.00 89.37           H  
ATOM   1683  C   GLN A 108     -21.698   7.927  12.006  1.00 89.37           C  
ATOM   1684  CB  GLN A 108     -22.498  10.250  11.515  1.00 89.37           C  
ATOM   1685  HB2 GLN A 108     -23.475   9.914  11.863  1.00 89.37           H  
ATOM   1686  HB3 GLN A 108     -22.447  10.044  10.445  1.00 89.37           H  
ATOM   1687  O   GLN A 108     -22.406   7.289  12.789  1.00 89.37           O  
ATOM   1688  CG  GLN A 108     -22.399  11.768  11.749  1.00 89.37           C  
ATOM   1689  HG2 GLN A 108     -22.397  11.973  12.819  1.00 89.37           H  
ATOM   1690  HG3 GLN A 108     -21.470  12.143  11.319  1.00 89.37           H  
ATOM   1691  CD  GLN A 108     -23.569  12.520  11.112  1.00 89.37           C  
ATOM   1692  NE2 GLN A 108     -23.578  13.833  11.129  1.00 89.37           N  
ATOM   1693 HE21 GLN A 108     -22.750  14.352  11.383  1.00 89.37           H  
ATOM   1694 HE22 GLN A 108     -24.249  14.236  10.492  1.00 89.37           H  
ATOM   1695  OE1 GLN A 108     -24.514  11.941  10.614  1.00 89.37           O  
ATOM   1696  N   TYR A 109     -21.080   7.363  10.969  1.00 91.14           N  
ATOM   1697  H   TYR A 109     -20.487   7.952  10.401  1.00 91.14           H  
ATOM   1698  CA  TYR A 109     -21.257   5.974  10.547  1.00 91.14           C  
ATOM   1699  HA  TYR A 109     -22.197   5.596  10.949  1.00 91.14           H  
ATOM   1700  C   TYR A 109     -20.137   5.054  11.060  1.00 91.14           C  
ATOM   1701  CB  TYR A 109     -21.361   5.952   9.016  1.00 91.14           C  
ATOM   1702  HB2 TYR A 109     -21.515   4.927   8.681  1.00 91.14           H  
ATOM   1703  HB3 TYR A 109     -20.418   6.308   8.601  1.00 91.14           H  
ATOM   1704  O   TYR A 109     -20.375   3.869  11.303  1.00 91.14           O  
ATOM   1705  CG  TYR A 109     -22.454   6.833   8.443  1.00 91.14           C  
ATOM   1706  CD1 TYR A 109     -23.794   6.400   8.447  1.00 91.14           C  
ATOM   1707  HD1 TYR A 109     -24.047   5.429   8.846  1.00 91.14           H  
ATOM   1708  CD2 TYR A 109     -22.127   8.103   7.927  1.00 91.14           C  
ATOM   1709  HD2 TYR A 109     -21.105   8.453   7.935  1.00 91.14           H  
ATOM   1710  CE1 TYR A 109     -24.803   7.240   7.935  1.00 91.14           C  
ATOM   1711  HE1 TYR A 109     -25.838   6.932   7.935  1.00 91.14           H  
ATOM   1712  CE2 TYR A 109     -23.134   8.951   7.432  1.00 91.14           C  
ATOM   1713  HE2 TYR A 109     -22.883   9.938   7.073  1.00 91.14           H  
ATOM   1714  OH  TYR A 109     -25.458   9.337   6.977  1.00 91.14           O  
ATOM   1715  HH  TYR A 109     -25.128  10.226   6.825  1.00 91.14           H  
ATOM   1716  CZ  TYR A 109     -24.476   8.520   7.436  1.00 91.14           C  
ATOM   1717  N   PHE A 110     -18.929   5.585  11.272  1.00 95.46           N  
ATOM   1718  H   PHE A 110     -18.780   6.543  10.991  1.00 95.46           H  
ATOM   1719  CA  PHE A 110     -17.761   4.850  11.760  1.00 95.46           C  
ATOM   1720  HA  PHE A 110     -17.760   3.865  11.292  1.00 95.46           H  
ATOM   1721  C   PHE A 110     -17.834   4.637  13.283  1.00 95.46           C  
ATOM   1722  CB  PHE A 110     -16.487   5.569  11.292  1.00 95.46           C  
ATOM   1723  HB2 PHE A 110     -16.628   5.913  10.267  1.00 95.46           H  
ATOM   1724  HB3 PHE A 110     -16.306   6.454  11.902  1.00 95.46           H  
ATOM   1725  O   PHE A 110     -17.233   5.366  14.072  1.00 95.46           O  
ATOM   1726  CG  PHE A 110     -15.270   4.670  11.310  1.00 95.46           C  
ATOM   1727  CD1 PHE A 110     -14.467   4.575  12.459  1.00 95.46           C  
ATOM   1728  HD1 PHE A 110     -14.696   5.162  13.336  1.00 95.46           H  
ATOM   1729  CD2 PHE A 110     -14.952   3.913  10.168  1.00 95.46           C  
ATOM   1730  HD2 PHE A 110     -15.551   4.012   9.275  1.00 95.46           H  
ATOM   1731  CE1 PHE A 110     -13.354   3.721  12.462  1.00 95.46           C  
ATOM   1732  HE1 PHE A 110     -12.734   3.666  13.344  1.00 95.46           H  
ATOM   1733  CE2 PHE A 110     -13.842   3.055  10.170  1.00 95.46           C  
ATOM   1734  HE2 PHE A 110     -13.590   2.491   9.284  1.00 95.46           H  
ATOM   1735  CZ  PHE A 110     -13.047   2.958  11.323  1.00 95.46           C  
ATOM   1736  HZ  PHE A 110     -12.185   2.308  11.324  1.00 95.46           H  
ATOM   1737  N   LYS A 111     -18.643   3.662  13.720  1.00 95.76           N  
ATOM   1738  H   LYS A 111     -19.141   3.132  13.018  1.00 95.76           H  
ATOM   1739  CA  LYS A 111     -18.925   3.383  15.141  1.00 95.76           C  
ATOM   1740  HA  LYS A 111     -18.373   4.107  15.740  1.00 95.76           H  
ATOM   1741  C   LYS A 111     -18.457   1.987  15.565  1.00 95.76           C  
ATOM   1742  CB  LYS A 111     -20.427   3.548  15.431  1.00 95.76           C  
ATOM   1743  HB2 LYS A 111     -20.609   3.305  16.478  1.00 95.76           H  
ATOM   1744  HB3 LYS A 111     -20.982   2.832  14.825  1.00 95.76           H  
ATOM   1745  O   LYS A 111     -18.656   1.057  14.786  1.00 95.76           O  
ATOM   1746  CG  LYS A 111     -20.991   4.951  15.155  1.00 95.76           C  
ATOM   1747  HG2 LYS A 111     -20.931   5.163  14.087  1.00 95.76           H  
ATOM   1748  HG3 LYS A 111     -22.042   4.960  15.442  1.00 95.76           H  
ATOM   1749  CD  LYS A 111     -20.249   6.050  15.928  1.00 95.76           C  
ATOM   1750  HD2 LYS A 111     -20.200   5.795  16.986  1.00 95.76           H  
ATOM   1751  HD3 LYS A 111     -19.238   6.138  15.531  1.00 95.76           H  
ATOM   1752  CE  LYS A 111     -20.960   7.392  15.752  1.00 95.76           C  
ATOM   1753  HE2 LYS A 111     -21.864   7.406  16.360  1.00 95.76           H  
ATOM   1754  HE3 LYS A 111     -21.251   7.486  14.706  1.00 95.76           H  
ATOM   1755  NZ  LYS A 111     -20.056   8.513  16.096  1.00 95.76           N  
ATOM   1756  HZ1 LYS A 111     -20.535   9.401  16.043  1.00 95.76           H  
ATOM   1757  HZ2 LYS A 111     -19.600   8.390  16.989  1.00 95.76           H  
ATOM   1758  HZ3 LYS A 111     -19.350   8.555  15.375  1.00 95.76           H  
ATOM   1759  N   PRO A 112     -17.919   1.813  16.791  1.00 96.33           N  
ATOM   1760  CA  PRO A 112     -17.521   0.506  17.316  1.00 96.33           C  
ATOM   1761  HA  PRO A 112     -16.626   0.182  16.785  1.00 96.33           H  
ATOM   1762  C   PRO A 112     -18.601  -0.574  17.174  1.00 96.33           C  
ATOM   1763  CB  PRO A 112     -17.159   0.738  18.785  1.00 96.33           C  
ATOM   1764  HB2 PRO A 112     -18.046   0.640  19.411  1.00 96.33           H  
ATOM   1765  HB3 PRO A 112     -16.380   0.053  19.119  1.00 96.33           H  
ATOM   1766  O   PRO A 112     -19.799  -0.290  17.262  1.00 96.33           O  
ATOM   1767  CG  PRO A 112     -16.687   2.190  18.795  1.00 96.33           C  
ATOM   1768  HG2 PRO A 112     -16.793   2.645  19.780  1.00 96.33           H  
ATOM   1769  HG3 PRO A 112     -15.652   2.239  18.457  1.00 96.33           H  
ATOM   1770  CD  PRO A 112     -17.594   2.852  17.761  1.00 96.33           C  
ATOM   1771  HD2 PRO A 112     -17.060   3.682  17.298  1.00 96.33           H  
ATOM   1772  HD3 PRO A 112     -18.509   3.202  18.239  1.00 96.33           H  
ATOM   1773  N   ASP A 113     -18.157  -1.809  16.941  1.00 95.15           N  
ATOM   1774  H   ASP A 113     -17.158  -1.938  16.864  1.00 95.15           H  
ATOM   1775  CA  ASP A 113     -18.962  -3.019  16.736  1.00 95.15           C  
ATOM   1776  HA  ASP A 113     -18.250  -3.810  16.502  1.00 95.15           H  
ATOM   1777  C   ASP A 113     -19.914  -2.959  15.525  1.00 95.15           C  
ATOM   1778  CB  ASP A 113     -19.652  -3.441  18.043  1.00 95.15           C  
ATOM   1779  HB2 ASP A 113     -20.150  -4.398  17.887  1.00 95.15           H  
ATOM   1780  HB3 ASP A 113     -20.415  -2.707  18.302  1.00 95.15           H  
ATOM   1781  O   ASP A 113     -20.837  -3.771  15.388  1.00 95.15           O  
ATOM   1782  CG  ASP A 113     -18.668  -3.600  19.206  1.00 95.15           C  
ATOM   1783  OD1 ASP A 113     -17.624  -4.261  19.001  1.00 95.15           O  
ATOM   1784  OD2 ASP A 113     -18.980  -3.077  20.299  1.00 95.15           O  
ATOM   1785  N   LYS A 114     -19.697  -2.008  14.607  1.00 95.66           N  
ATOM   1786  H   LYS A 114     -18.960  -1.343  14.791  1.00 95.66           H  
ATOM   1787  CA  LYS A 114     -20.388  -1.933  13.315  1.00 95.66           C  
ATOM   1788  HA  LYS A 114     -21.199  -2.662  13.315  1.00 95.66           H  
ATOM   1789  C   LYS A 114     -19.465  -2.340  12.178  1.00 95.66           C  
ATOM   1790  CB  LYS A 114     -20.992  -0.536  13.079  1.00 95.66           C  
ATOM   1791  HB2 LYS A 114     -20.187   0.196  13.013  1.00 95.66           H  
ATOM   1792  HB3 LYS A 114     -21.502  -0.531  12.116  1.00 95.66           H  
ATOM   1793  O   LYS A 114     -18.264  -2.087  12.188  1.00 95.66           O  
ATOM   1794  CG  LYS A 114     -21.989  -0.084  14.159  1.00 95.66           C  
ATOM   1795  HG2 LYS A 114     -21.486  -0.026  15.124  1.00 95.66           H  
ATOM   1796  HG3 LYS A 114     -22.340   0.915  13.900  1.00 95.66           H  
ATOM   1797  CD  LYS A 114     -23.198  -1.023  14.264  1.00 95.66           C  
ATOM   1798  HD2 LYS A 114     -23.678  -1.104  13.289  1.00 95.66           H  
ATOM   1799  HD3 LYS A 114     -22.860  -2.007  14.590  1.00 95.66           H  
ATOM   1800  CE  LYS A 114     -24.187  -0.477  15.292  1.00 95.66           C  
ATOM   1801  HE2 LYS A 114     -23.656  -0.355  16.236  1.00 95.66           H  
ATOM   1802  HE3 LYS A 114     -24.525   0.507  14.966  1.00 95.66           H  
ATOM   1803  NZ  LYS A 114     -25.333  -1.401  15.463  1.00 95.66           N  
ATOM   1804  HZ1 LYS A 114     -25.828  -1.514  14.590  1.00 95.66           H  
ATOM   1805  HZ2 LYS A 114     -24.987  -2.301  15.766  1.00 95.66           H  
ATOM   1806  HZ3 LYS A 114     -25.963  -1.047  16.168  1.00 95.66           H  
ATOM   1807  N   ASN A 115     -20.060  -2.951  11.160  1.00 96.26           N  
ATOM   1808  H   ASN A 115     -21.061  -3.079  11.205  1.00 96.26           H  
ATOM   1809  CA  ASN A 115     -19.404  -3.122   9.874  1.00 96.26           C  
ATOM   1810  HA  ASN A 115     -18.348  -3.342  10.030  1.00 96.26           H  
ATOM   1811  C   ASN A 115     -19.504  -1.809   9.096  1.00 96.26           C  
ATOM   1812  CB  ASN A 115     -20.047  -4.296   9.126  1.00 96.26           C  
ATOM   1813  HB2 ASN A 115     -21.131  -4.194   9.152  1.00 96.26           H  
ATOM   1814  HB3 ASN A 115     -19.738  -4.262   8.081  1.00 96.26           H  
ATOM   1815  O   ASN A 115     -20.603  -1.298   8.887  1.00 96.26           O  
ATOM   1816  CG  ASN A 115     -19.648  -5.649   9.686  1.00 96.26           C  
ATOM   1817  ND2 ASN A 115     -20.344  -6.689   9.295  1.00 96.26           N  
ATOM   1818 HD21 ASN A 115     -20.077  -7.575   9.700  1.00 96.26           H  
ATOM   1819 HD22 ASN A 115     -21.127  -6.581   8.667  1.00 96.26           H  
ATOM   1820  OD1 ASN A 115     -18.725  -5.807  10.468  1.00 96.26           O  
ATOM   1821  N   PHE A 116     -18.364  -1.299   8.651  1.00 96.44           N  
ATOM   1822  H   PHE A 116     -17.503  -1.768   8.893  1.00 96.44           H  
ATOM   1823  CA  PHE A 116     -18.239  -0.078   7.869  1.00 96.44           C  
ATOM   1824  HA  PHE A 116     -19.219   0.379   7.739  1.00 96.44           H  
ATOM   1825  C   PHE A 116     -17.670  -0.408   6.487  1.00 96.44           C  
ATOM   1826  CB  PHE A 116     -17.361   0.903   8.647  1.00 96.44           C  
ATOM   1827  HB2 PHE A 116     -17.765   1.016   9.654  1.00 96.44           H  
ATOM   1828  HB3 PHE A 116     -16.355   0.495   8.740  1.00 96.44           H  
ATOM   1829  O   PHE A 116     -16.749  -1.221   6.369  1.00 96.44           O  
ATOM   1830  CG  PHE A 116     -17.286   2.268   8.007  1.00 96.44           C  
ATOM   1831  CD1 PHE A 116     -16.348   2.513   6.990  1.00 96.44           C  
ATOM   1832  HD1 PHE A 116     -15.697   1.722   6.649  1.00 96.44           H  
ATOM   1833  CD2 PHE A 116     -18.143   3.299   8.430  1.00 96.44           C  
ATOM   1834  HD2 PHE A 116     -18.864   3.122   9.215  1.00 96.44           H  
ATOM   1835  CE1 PHE A 116     -16.259   3.785   6.402  1.00 96.44           C  
ATOM   1836  HE1 PHE A 116     -15.554   3.964   5.604  1.00 96.44           H  
ATOM   1837  CE2 PHE A 116     -18.023   4.579   7.863  1.00 96.44           C  
ATOM   1838  HE2 PHE A 116     -18.614   5.404   8.232  1.00 96.44           H  
ATOM   1839  CZ  PHE A 116     -17.086   4.824   6.849  1.00 96.44           C  
ATOM   1840  HZ  PHE A 116     -16.986   5.815   6.431  1.00 96.44           H  
ATOM   1841  N   THR A 117     -18.219   0.196   5.432  1.00 96.02           N  
ATOM   1842  H   THR A 117     -18.875   0.947   5.589  1.00 96.02           H  
ATOM   1843  CA  THR A 117     -17.709  -0.004   4.068  1.00 96.02           C  
ATOM   1844  HA  THR A 117     -17.314  -1.017   3.986  1.00 96.02           H  
ATOM   1845  C   THR A 117     -16.576   0.974   3.804  1.00 96.02           C  
ATOM   1846  CB  THR A 117     -18.800   0.125   3.001  1.00 96.02           C  
ATOM   1847  HB  THR A 117     -19.203   1.138   2.992  1.00 96.02           H  
ATOM   1848  O   THR A 117     -16.784   2.180   3.802  1.00 96.02           O  
ATOM   1849  CG2 THR A 117     -18.281  -0.235   1.609  1.00 96.02           C  
ATOM   1850 HG21 THR A 117     -17.467   0.431   1.324  1.00 96.02           H  
ATOM   1851 HG22 THR A 117     -19.089  -0.136   0.884  1.00 96.02           H  
ATOM   1852 HG23 THR A 117     -17.917  -1.262   1.602  1.00 96.02           H  
ATOM   1853  OG1 THR A 117     -19.834  -0.796   3.285  1.00 96.02           O  
ATOM   1854  HG1 THR A 117     -20.516  -0.305   3.748  1.00 96.02           H  
ATOM   1855  N   MET A 118     -15.377   0.449   3.571  1.00 96.47           N  
ATOM   1856  H   MET A 118     -15.309  -0.554   3.479  1.00 96.47           H  
ATOM   1857  CA  MET A 118     -14.211   1.243   3.205  1.00 96.47           C  
ATOM   1858  HA  MET A 118     -14.288   2.232   3.658  1.00 96.47           H  
ATOM   1859  C   MET A 118     -14.186   1.403   1.687  1.00 96.47           C  
ATOM   1860  CB  MET A 118     -12.929   0.583   3.726  1.00 96.47           C  
ATOM   1861  HB2 MET A 118     -12.066   1.170   3.412  1.00 96.47           H  
ATOM   1862  HB3 MET A 118     -12.838  -0.411   3.287  1.00 96.47           H  
ATOM   1863  O   MET A 118     -14.135   0.414   0.953  1.00 96.47           O  
ATOM   1864  CG  MET A 118     -12.921   0.436   5.254  1.00 96.47           C  
ATOM   1865  HG2 MET A 118     -12.024  -0.111   5.543  1.00 96.47           H  
ATOM   1866  HG3 MET A 118     -13.773  -0.176   5.549  1.00 96.47           H  
ATOM   1867  SD  MET A 118     -12.981   1.975   6.211  1.00 96.47           S  
ATOM   1868  CE  MET A 118     -11.357   2.691   5.862  1.00 96.47           C  
ATOM   1869  HE1 MET A 118     -11.191   2.719   4.785  1.00 96.47           H  
ATOM   1870  HE2 MET A 118     -11.306   3.701   6.267  1.00 96.47           H  
ATOM   1871  HE3 MET A 118     -10.580   2.085   6.330  1.00 96.47           H  
ATOM   1872  N   HIS A 119     -14.234   2.652   1.235  1.00 96.16           N  
ATOM   1873  H   HIS A 119     -14.329   3.397   1.910  1.00 96.16           H  
ATOM   1874  CA  HIS A 119     -14.289   3.033  -0.172  1.00 96.16           C  
ATOM   1875  HA  HIS A 119     -14.682   2.213  -0.772  1.00 96.16           H  
ATOM   1876  C   HIS A 119     -12.887   3.362  -0.682  1.00 96.16           C  
ATOM   1877  CB  HIS A 119     -15.247   4.226  -0.274  1.00 96.16           C  
ATOM   1878  HB2 HIS A 119     -15.240   4.605  -1.297  1.00 96.16           H  
ATOM   1879  HB3 HIS A 119     -14.895   5.029   0.373  1.00 96.16           H  
ATOM   1880  O   HIS A 119     -12.450   4.505  -0.605  1.00 96.16           O  
ATOM   1881  CG  HIS A 119     -16.654   3.866   0.131  1.00 96.16           C  
ATOM   1882  CD2 HIS A 119     -17.475   4.555   0.981  1.00 96.16           C  
ATOM   1883  HD2 HIS A 119     -17.228   5.471   1.498  1.00 96.16           H  
ATOM   1884  ND1 HIS A 119     -17.350   2.759  -0.286  1.00 96.16           N  
ATOM   1885  HD1 HIS A 119     -17.042   2.118  -1.003  1.00 96.16           H  
ATOM   1886  CE1 HIS A 119     -18.578   2.807   0.251  1.00 96.16           C  
ATOM   1887  HE1 HIS A 119     -19.376   2.110   0.041  1.00 96.16           H  
ATOM   1888  NE2 HIS A 119     -18.698   3.875   1.050  1.00 96.16           N  
ATOM   1889  N   LEU A 120     -12.143   2.363  -1.151  1.00 97.46           N  
ATOM   1890  H   LEU A 120     -12.558   1.450  -1.272  1.00 97.46           H  
ATOM   1891  CA  LEU A 120     -10.750   2.545  -1.559  1.00 97.46           C  
ATOM   1892  HA  LEU A 120     -10.274   3.255  -0.883  1.00 97.46           H  
ATOM   1893  C   LEU A 120     -10.679   3.141  -2.962  1.00 97.46           C  
ATOM   1894  CB  LEU A 120      -9.976   1.219  -1.460  1.00 97.46           C  
ATOM   1895  HB2 LEU A 120     -10.322   0.547  -2.245  1.00 97.46           H  
ATOM   1896  HB3 LEU A 120      -8.922   1.429  -1.642  1.00 97.46           H  
ATOM   1897  O   LEU A 120     -11.351   2.652  -3.872  1.00 97.46           O  
ATOM   1898  CG  LEU A 120     -10.118   0.496  -0.108  1.00 97.46           C  
ATOM   1899  HG  LEU A 120     -11.135   0.119  -0.006  1.00 97.46           H  
ATOM   1900  CD1 LEU A 120      -9.169  -0.697  -0.045  1.00 97.46           C  
ATOM   1901 HD11 LEU A 120      -9.304  -1.331  -0.921  1.00 97.46           H  
ATOM   1902 HD12 LEU A 120      -8.137  -0.347  -0.010  1.00 97.46           H  
ATOM   1903 HD13 LEU A 120      -9.383  -1.286   0.846  1.00 97.46           H  
ATOM   1904  CD2 LEU A 120      -9.816   1.408   1.082  1.00 97.46           C  
ATOM   1905 HD21 LEU A 120     -10.599   2.160   1.180  1.00 97.46           H  
ATOM   1906 HD22 LEU A 120      -9.796   0.821   2.001  1.00 97.46           H  
ATOM   1907 HD23 LEU A 120      -8.854   1.901   0.937  1.00 97.46           H  
ATOM   1908  N   LEU A 121      -9.863   4.178  -3.147  1.00 97.41           N  
ATOM   1909  H   LEU A 121      -9.333   4.529  -2.362  1.00 97.41           H  
ATOM   1910  CA  LEU A 121      -9.636   4.755  -4.469  1.00 97.41           C  
ATOM   1911  HA  LEU A 121     -10.601   4.993  -4.916  1.00 97.41           H  
ATOM   1912  C   LEU A 121      -8.952   3.742  -5.388  1.00 97.41           C  
ATOM   1913  CB  LEU A 121      -8.794   6.038  -4.377  1.00 97.41           C  
ATOM   1914  HB2 LEU A 121      -7.834   5.801  -3.918  1.00 97.41           H  
ATOM   1915  HB3 LEU A 121      -8.597   6.372  -5.396  1.00 97.41           H  
ATOM   1916  O   LEU A 121      -7.938   3.143  -5.037  1.00 97.41           O  
ATOM   1917  CG  LEU A 121      -9.433   7.199  -3.600  1.00 97.41           C  
ATOM   1918  HG  LEU A 121      -9.469   6.953  -2.539  1.00 97.41           H  
ATOM   1919  CD1 LEU A 121      -8.584   8.456  -3.790  1.00 97.41           C  
ATOM   1920 HD11 LEU A 121      -8.479   8.688  -4.850  1.00 97.41           H  
ATOM   1921 HD12 LEU A 121      -7.594   8.302  -3.360  1.00 97.41           H  
ATOM   1922 HD13 LEU A 121      -9.066   9.302  -3.300  1.00 97.41           H  
ATOM   1923  CD2 LEU A 121     -10.850   7.508  -4.069  1.00 97.41           C  
ATOM   1924 HD21 LEU A 121     -10.877   7.638  -5.150  1.00 97.41           H  
ATOM   1925 HD22 LEU A 121     -11.502   6.679  -3.794  1.00 97.41           H  
ATOM   1926 HD23 LEU A 121     -11.217   8.403  -3.565  1.00 97.41           H  
ATOM   1927  N   CYS A 122      -9.477   3.594  -6.596  1.00 98.18           N  
ATOM   1928  H   CYS A 122     -10.295   4.134  -6.838  1.00 98.18           H  
ATOM   1929  CA  CYS A 122      -8.850   2.842  -7.677  1.00 98.18           C  
ATOM   1930  HA  CYS A 122      -7.774   2.786  -7.511  1.00 98.18           H  
ATOM   1931  C   CYS A 122      -9.048   3.600  -8.993  1.00 98.18           C  
ATOM   1932  CB  CYS A 122      -9.394   1.408  -7.662  1.00 98.18           C  
ATOM   1933  HB2 CYS A 122      -9.209   0.997  -6.670  1.00 98.18           H  
ATOM   1934  HB3 CYS A 122      -8.835   0.804  -8.377  1.00 98.18           H  
ATOM   1935  O   CYS A 122      -9.595   4.701  -8.992  1.00 98.18           O  
ATOM   1936  SG  CYS A 122     -11.158   1.230  -8.006  1.00 98.18           S  
ATOM   1937  N   GLY A 123      -8.590   3.055 -10.117  1.00 97.14           N  
ATOM   1938  H   GLY A 123      -8.145   2.148 -10.097  1.00 97.14           H  
ATOM   1939  CA  GLY A 123      -8.762   3.697 -11.416  1.00 97.14           C  
ATOM   1940  HA2 GLY A 123      -7.940   4.393 -11.588  1.00 97.14           H  
ATOM   1941  HA3 GLY A 123      -9.694   4.261 -11.432  1.00 97.14           H  
ATOM   1942  C   GLY A 123      -8.792   2.698 -12.558  1.00 97.14           C  
ATOM   1943  O   GLY A 123      -8.229   1.610 -12.454  1.00 97.14           O  
ATOM   1944  N   CYS A 124      -9.433   3.092 -13.655  1.00 97.16           N  
ATOM   1945  H   CYS A 124      -9.849   4.012 -13.673  1.00 97.16           H  
ATOM   1946  CA  CYS A 124      -9.431   2.345 -14.905  1.00 97.16           C  
ATOM   1947  HA  CYS A 124      -8.735   1.510 -14.830  1.00 97.16           H  
ATOM   1948  C   CYS A 124      -8.954   3.243 -16.041  1.00 97.16           C  
ATOM   1949  CB  CYS A 124     -10.827   1.784 -15.198  1.00 97.16           C  
ATOM   1950  HB2 CYS A 124     -10.787   1.264 -16.155  1.00 97.16           H  
ATOM   1951  HB3 CYS A 124     -11.522   2.617 -15.302  1.00 97.16           H  
ATOM   1952  O   CYS A 124      -9.391   4.387 -16.161  1.00 97.16           O  
ATOM   1953  SG  CYS A 124     -11.455   0.629 -13.955  1.00 97.16           S  
ATOM   1954  N   LEU A 125      -8.080   2.701 -16.884  1.00 94.60           N  
ATOM   1955  H   LEU A 125      -7.825   1.732 -16.760  1.00 94.60           H  
ATOM   1956  CA  LEU A 125      -7.662   3.320 -18.136  1.00 94.60           C  
ATOM   1957  HA  LEU A 125      -7.987   4.360 -18.162  1.00 94.60           H  
ATOM   1958  C   LEU A 125      -8.342   2.612 -19.302  1.00 94.60           C  
ATOM   1959  CB  LEU A 125      -6.129   3.268 -18.257  1.00 94.60           C  
ATOM   1960  HB2 LEU A 125      -5.829   3.551 -19.266  1.00 94.60           H  
ATOM   1961  HB3 LEU A 125      -5.805   2.240 -18.096  1.00 94.60           H  
ATOM   1962  O   LEU A 125      -8.682   1.438 -19.207  1.00 94.60           O  
ATOM   1963  CG  LEU A 125      -5.420   4.193 -17.258  1.00 94.60           C  
ATOM   1964  HG  LEU A 125      -5.859   4.060 -16.269  1.00 94.60           H  
ATOM   1965  CD1 LEU A 125      -3.939   3.848 -17.178  1.00 94.60           C  
ATOM   1966 HD11 LEU A 125      -3.452   4.008 -18.140  1.00 94.60           H  
ATOM   1967 HD12 LEU A 125      -3.811   2.804 -16.891  1.00 94.60           H  
ATOM   1968 HD13 LEU A 125      -3.477   4.481 -16.421  1.00 94.60           H  
ATOM   1969  CD2 LEU A 125      -5.548   5.671 -17.634  1.00 94.60           C  
ATOM   1970 HD21 LEU A 125      -5.093   5.841 -18.610  1.00 94.60           H  
ATOM   1971 HD22 LEU A 125      -5.033   6.282 -16.891  1.00 94.60           H  
ATOM   1972 HD23 LEU A 125      -6.596   5.967 -17.668  1.00 94.60           H  
ATOM   1973  N   GLU A 126      -8.507   3.335 -20.407  1.00 90.57           N  
ATOM   1974  H   GLU A 126      -8.241   4.310 -20.400  1.00 90.57           H  
ATOM   1975  CA  GLU A 126      -8.995   2.773 -21.674  1.00 90.57           C  
ATOM   1976  HA  GLU A 126      -9.773   2.039 -21.465  1.00 90.57           H  
ATOM   1977  C   GLU A 126      -7.933   1.955 -22.417  1.00 90.57           C  
ATOM   1978  CB  GLU A 126      -9.632   3.878 -22.536  1.00 90.57           C  
ATOM   1979  HB2 GLU A 126      -8.903   4.671 -22.704  1.00 90.57           H  
ATOM   1980  HB3 GLU A 126      -9.925   3.457 -23.498  1.00 90.57           H  
ATOM   1981  O   GLU A 126      -8.243   1.282 -23.394  1.00 90.57           O  
ATOM   1982  CG  GLU A 126     -10.886   4.455 -21.848  1.00 90.57           C  
ATOM   1983  HG2 GLU A 126     -11.583   3.639 -21.659  1.00 90.57           H  
ATOM   1984  HG3 GLU A 126     -10.604   4.874 -20.882  1.00 90.57           H  
ATOM   1985  CD  GLU A 126     -11.621   5.547 -22.641  1.00 90.57           C  
ATOM   1986  OE1 GLU A 126     -12.708   5.945 -22.144  1.00 90.57           O  
ATOM   1987  OE2 GLU A 126     -11.104   6.015 -23.679  1.00 90.57           O  
ATOM   1988  N   SER A 127      -6.690   1.977 -21.929  1.00 88.39           N  
ATOM   1989  H   SER A 127      -6.532   2.470 -21.062  1.00 88.39           H  
ATOM   1990  CA  SER A 127      -5.613   1.133 -22.431  1.00 88.39           C  
ATOM   1991  HA  SER A 127      -5.719   1.032 -23.511  1.00 88.39           H  
ATOM   1992  C   SER A 127      -5.655  -0.260 -21.805  1.00 88.39           C  
ATOM   1993  CB  SER A 127      -4.250   1.770 -22.155  1.00 88.39           C  
ATOM   1994  HB2 SER A 127      -4.204   2.766 -22.594  1.00 88.39           H  
ATOM   1995  HB3 SER A 127      -4.076   1.837 -21.081  1.00 88.39           H  
ATOM   1996  O   SER A 127      -5.630  -0.406 -20.582  1.00 88.39           O  
ATOM   1997  OG  SER A 127      -3.271   0.946 -22.747  1.00 88.39           O  
ATOM   1998  HG  SER A 127      -2.402   1.230 -22.455  1.00 88.39           H  
ATOM   1999  N   ASP A 128      -5.604  -1.290 -22.647  1.00 87.93           N  
ATOM   2000  H   ASP A 128      -5.708  -1.107 -23.635  1.00 87.93           H  
ATOM   2001  CA  ASP A 128      -5.431  -2.674 -22.205  1.00 87.93           C  
ATOM   2002  HA  ASP A 128      -6.013  -2.817 -21.295  1.00 87.93           H  
ATOM   2003  C   ASP A 128      -3.974  -3.017 -21.850  1.00 87.93           C  
ATOM   2004  CB  ASP A 128      -5.970  -3.638 -23.275  1.00 87.93           C  
ATOM   2005  HB2 ASP A 128      -5.589  -3.342 -24.252  1.00 87.93           H  
ATOM   2006  HB3 ASP A 128      -5.597  -4.641 -23.066  1.00 87.93           H  
ATOM   2007  O   ASP A 128      -3.741  -4.063 -21.236  1.00 87.93           O  
ATOM   2008  CG  ASP A 128      -7.498  -3.722 -23.307  1.00 87.93           C  
ATOM   2009  OD1 ASP A 128      -8.110  -3.610 -22.220  1.00 87.93           O  
ATOM   2010  OD2 ASP A 128      -8.026  -3.993 -24.407  1.00 87.93           O  
ATOM   2011  N   SER A 129      -2.992  -2.168 -22.185  1.00 93.46           N  
ATOM   2012  H   SER A 129      -3.231  -1.291 -22.626  1.00 93.46           H  
ATOM   2013  CA  SER A 129      -1.571  -2.415 -21.881  1.00 93.46           C  
ATOM   2014  HA  SER A 129      -1.377  -3.481 -22.000  1.00 93.46           H  
ATOM   2015  C   SER A 129      -1.185  -2.055 -20.447  1.00 93.46           C  
ATOM   2016  CB  SER A 129      -0.652  -1.682 -22.866  1.00 93.46           C  
ATOM   2017  HB2 SER A 129      -0.965  -1.906 -23.885  1.00 93.46           H  
ATOM   2018  HB3 SER A 129       0.369  -2.039 -22.733  1.00 93.46           H  
ATOM   2019  O   SER A 129      -0.204  -2.585 -19.929  1.00 93.46           O  
ATOM   2020  OG  SER A 129      -0.668  -0.283 -22.671  1.00 93.46           O  
ATOM   2021  HG  SER A 129       0.115  -0.043 -22.170  1.00 93.46           H  
ATOM   2022  N   GLU A 130      -1.976  -1.215 -19.780  1.00 95.37           N  
ATOM   2023  H   GLU A 130      -2.778  -0.836 -20.262  1.00 95.37           H  
ATOM   2024  CA  GLU A 130      -1.667  -0.664 -18.461  1.00 95.37           C  
ATOM   2025  HA  GLU A 130      -0.681  -1.014 -18.155  1.00 95.37           H  
ATOM   2026  C   GLU A 130      -2.680  -1.142 -17.405  1.00 95.37           C  
ATOM   2027  CB  GLU A 130      -1.591   0.876 -18.537  1.00 95.37           C  
ATOM   2028  HB2 GLU A 130      -1.518   1.278 -17.526  1.00 95.37           H  
ATOM   2029  HB3 GLU A 130      -2.526   1.232 -18.969  1.00 95.37           H  
ATOM   2030  O   GLU A 130      -3.840  -1.452 -17.693  1.00 95.37           O  
ATOM   2031  CG  GLU A 130      -0.389   1.410 -19.353  1.00 95.37           C  
ATOM   2032  HG2 GLU A 130       0.515   1.269 -18.762  1.00 95.37           H  
ATOM   2033  HG3 GLU A 130      -0.289   0.828 -20.269  1.00 95.37           H  
ATOM   2034  CD  GLU A 130      -0.550   2.898 -19.744  1.00 95.37           C  
ATOM   2035  OE1 GLU A 130       0.353   3.733 -19.479  1.00 95.37           O  
ATOM   2036  OE2 GLU A 130      -1.635   3.233 -20.280  1.00 95.37           O  
ATOM   2037  N   ILE A 131      -2.241  -1.218 -16.150  1.00 96.85           N  
ATOM   2038  H   ILE A 131      -1.269  -0.995 -15.989  1.00 96.85           H  
ATOM   2039  CA  ILE A 131      -3.101  -1.333 -14.968  1.00 96.85           C  
ATOM   2040  HA  ILE A 131      -4.140  -1.260 -15.292  1.00 96.85           H  
ATOM   2041  C   ILE A 131      -2.829  -0.139 -14.057  1.00 96.85           C  
ATOM   2042  CB  ILE A 131      -2.932  -2.699 -14.261  1.00 96.85           C  
ATOM   2043  HB  ILE A 131      -3.137  -3.469 -15.004  1.00 96.85           H  
ATOM   2044  O   ILE A 131      -1.675   0.216 -13.815  1.00 96.85           O  
ATOM   2045  CG1 ILE A 131      -3.976  -2.843 -13.132  1.00 96.85           C  
ATOM   2046 HG12 ILE A 131      -3.735  -2.162 -12.316  1.00 96.85           H  
ATOM   2047 HG13 ILE A 131      -4.949  -2.559 -13.533  1.00 96.85           H  
ATOM   2048  CG2 ILE A 131      -1.505  -2.931 -13.727  1.00 96.85           C  
ATOM   2049 HG21 ILE A 131      -1.395  -3.960 -13.385  1.00 96.85           H  
ATOM   2050 HG22 ILE A 131      -0.777  -2.754 -14.519  1.00 96.85           H  
ATOM   2051 HG23 ILE A 131      -1.297  -2.254 -12.898  1.00 96.85           H  
ATOM   2052  CD1 ILE A 131      -4.095  -4.263 -12.563  1.00 96.85           C  
ATOM   2053 HD11 ILE A 131      -4.927  -4.306 -11.860  1.00 96.85           H  
ATOM   2054 HD12 ILE A 131      -3.182  -4.539 -12.034  1.00 96.85           H  
ATOM   2055 HD13 ILE A 131      -4.280  -4.973 -13.369  1.00 96.85           H  
ATOM   2056  N   VAL A 132      -3.880   0.496 -13.541  1.00 97.99           N  
ATOM   2057  H   VAL A 132      -4.814   0.171 -13.746  1.00 97.99           H  
ATOM   2058  CA  VAL A 132      -3.702   1.597 -12.588  1.00 97.99           C  
ATOM   2059  HA  VAL A 132      -2.864   2.210 -12.920  1.00 97.99           H  
ATOM   2060  C   VAL A 132      -3.360   1.023 -11.220  1.00 97.99           C  
ATOM   2061  CB  VAL A 132      -4.930   2.515 -12.503  1.00 97.99           C  
ATOM   2062  HB  VAL A 132      -5.781   1.936 -12.145  1.00 97.99           H  
ATOM   2063  O   VAL A 132      -4.100   0.196 -10.683  1.00 97.99           O  
ATOM   2064  CG1 VAL A 132      -4.686   3.680 -11.536  1.00 97.99           C  
ATOM   2065 HG11 VAL A 132      -5.534   4.364 -11.554  1.00 97.99           H  
ATOM   2066 HG12 VAL A 132      -3.780   4.216 -11.821  1.00 97.99           H  
ATOM   2067 HG13 VAL A 132      -4.578   3.309 -10.516  1.00 97.99           H  
ATOM   2068  CG2 VAL A 132      -5.261   3.113 -13.872  1.00 97.99           C  
ATOM   2069 HG21 VAL A 132      -4.406   3.677 -14.245  1.00 97.99           H  
ATOM   2070 HG22 VAL A 132      -5.510   2.321 -14.578  1.00 97.99           H  
ATOM   2071 HG23 VAL A 132      -6.121   3.777 -13.787  1.00 97.99           H  
ATOM   2072  N   VAL A 133      -2.252   1.492 -10.655  1.00 98.49           N  
ATOM   2073  H   VAL A 133      -1.667   2.106 -11.203  1.00 98.49           H  
ATOM   2074  CA  VAL A 133      -1.851   1.247  -9.272  1.00 98.49           C  
ATOM   2075  HA  VAL A 133      -2.415   0.397  -8.888  1.00 98.49           H  
ATOM   2076  C   VAL A 133      -2.175   2.491  -8.446  1.00 98.49           C  
ATOM   2077  CB  VAL A 133      -0.358   0.884  -9.168  1.00 98.49           C  
ATOM   2078  HB  VAL A 133       0.236   1.744  -9.477  1.00 98.49           H  
ATOM   2079  O   VAL A 133      -1.626   3.559  -8.711  1.00 98.49           O  
ATOM   2080  CG1 VAL A 133       0.020   0.533  -7.724  1.00 98.49           C  
ATOM   2081 HG11 VAL A 133      -0.602  -0.283  -7.358  1.00 98.49           H  
ATOM   2082 HG12 VAL A 133       1.069   0.239  -7.675  1.00 98.49           H  
ATOM   2083 HG13 VAL A 133      -0.117   1.401  -7.079  1.00 98.49           H  
ATOM   2084  CG2 VAL A 133       0.044  -0.294 -10.069  1.00 98.49           C  
ATOM   2085 HG21 VAL A 133      -0.271  -0.109 -11.096  1.00 98.49           H  
ATOM   2086 HG22 VAL A 133      -0.396  -1.225  -9.714  1.00 98.49           H  
ATOM   2087 HG23 VAL A 133       1.130  -0.396 -10.065  1.00 98.49           H  
ATOM   2088  N   THR A 134      -3.036   2.371  -7.437  1.00 98.50           N  
ATOM   2089  H   THR A 134      -3.508   1.488  -7.301  1.00 98.50           H  
ATOM   2090  CA  THR A 134      -3.205   3.415  -6.415  1.00 98.50           C  
ATOM   2091  HA  THR A 134      -3.215   4.393  -6.895  1.00 98.50           H  
ATOM   2092  C   THR A 134      -2.028   3.334  -5.450  1.00 98.50           C  
ATOM   2093  CB  THR A 134      -4.519   3.262  -5.642  1.00 98.50           C  
ATOM   2094  HB  THR A 134      -4.501   2.341  -5.059  1.00 98.50           H  
ATOM   2095  O   THR A 134      -1.824   2.302  -4.813  1.00 98.50           O  
ATOM   2096  CG2 THR A 134      -4.775   4.447  -4.718  1.00 98.50           C  
ATOM   2097 HG21 THR A 134      -5.697   4.291  -4.159  1.00 98.50           H  
ATOM   2098 HG22 THR A 134      -4.855   5.363  -5.303  1.00 98.50           H  
ATOM   2099 HG23 THR A 134      -3.955   4.535  -4.004  1.00 98.50           H  
ATOM   2100  OG1 THR A 134      -5.607   3.230  -6.530  1.00 98.50           O  
ATOM   2101  HG1 THR A 134      -6.378   3.133  -5.966  1.00 98.50           H  
ATOM   2102  N   TYR A 135      -1.231   4.396  -5.366  1.00 97.89           N  
ATOM   2103  H   TYR A 135      -1.470   5.213  -5.909  1.00 97.89           H  
ATOM   2104  CA  TYR A 135       0.028   4.427  -4.628  1.00 97.89           C  
ATOM   2105  HA  TYR A 135       0.162   3.491  -4.087  1.00 97.89           H  
ATOM   2106  C   TYR A 135       0.039   5.561  -3.609  1.00 97.89           C  
ATOM   2107  CB  TYR A 135       1.188   4.571  -5.619  1.00 97.89           C  
ATOM   2108  HB2 TYR A 135       1.092   5.519  -6.148  1.00 97.89           H  
ATOM   2109  HB3 TYR A 135       1.122   3.772  -6.358  1.00 97.89           H  
ATOM   2110  O   TYR A 135      -0.193   6.711  -3.968  1.00 97.89           O  
ATOM   2111  CG  TYR A 135       2.547   4.515  -4.955  1.00 97.89           C  
ATOM   2112  CD1 TYR A 135       3.138   5.683  -4.439  1.00 97.89           C  
ATOM   2113  HD1 TYR A 135       2.639   6.636  -4.532  1.00 97.89           H  
ATOM   2114  CD2 TYR A 135       3.204   3.279  -4.820  1.00 97.89           C  
ATOM   2115  HD2 TYR A 135       2.742   2.381  -5.202  1.00 97.89           H  
ATOM   2116  CE1 TYR A 135       4.379   5.604  -3.783  1.00 97.89           C  
ATOM   2117  HE1 TYR A 135       4.847   6.497  -3.397  1.00 97.89           H  
ATOM   2118  CE2 TYR A 135       4.444   3.203  -4.158  1.00 97.89           C  
ATOM   2119  HE2 TYR A 135       4.946   2.257  -4.025  1.00 97.89           H  
ATOM   2120  OH  TYR A 135       6.221   4.271  -2.982  1.00 97.89           O  
ATOM   2121  HH  TYR A 135       6.507   5.128  -2.659  1.00 97.89           H  
ATOM   2122  CZ  TYR A 135       5.028   4.364  -3.624  1.00 97.89           C  
ATOM   2123  N   THR A 136       0.373   5.263  -2.357  1.00 97.00           N  
ATOM   2124  H   THR A 136       0.611   4.310  -2.121  1.00 97.00           H  
ATOM   2125  CA  THR A 136       0.539   6.292  -1.325  1.00 97.00           C  
ATOM   2126  HA  THR A 136      -0.024   7.181  -1.610  1.00 97.00           H  
ATOM   2127  C   THR A 136       2.009   6.660  -1.204  1.00 97.00           C  
ATOM   2128  CB  THR A 136      -0.028   5.836   0.017  1.00 97.00           C  
ATOM   2129  HB  THR A 136       0.537   4.981   0.389  1.00 97.00           H  
ATOM   2130  O   THR A 136       2.832   5.796  -0.912  1.00 97.00           O  
ATOM   2131  CG2 THR A 136      -0.005   6.961   1.053  1.00 97.00           C  
ATOM   2132 HG21 THR A 136      -0.596   7.804   0.696  1.00 97.00           H  
ATOM   2133 HG22 THR A 136       1.021   7.281   1.234  1.00 97.00           H  
ATOM   2134 HG23 THR A 136      -0.419   6.606   1.997  1.00 97.00           H  
ATOM   2135  OG1 THR A 136      -1.366   5.445  -0.184  1.00 97.00           O  
ATOM   2136  HG1 THR A 136      -1.735   5.310   0.692  1.00 97.00           H  
ATOM   2137  N   VAL A 137       2.336   7.936  -1.418  1.00 96.38           N  
ATOM   2138  H   VAL A 137       1.590   8.576  -1.650  1.00 96.38           H  
ATOM   2139  CA  VAL A 137       3.704   8.465  -1.339  1.00 96.38           C  
ATOM   2140  HA  VAL A 137       4.324   7.951  -2.074  1.00 96.38           H  
ATOM   2141  C   VAL A 137       4.295   8.185   0.037  1.00 96.38           C  
ATOM   2142  CB  VAL A 137       3.749   9.966  -1.668  1.00 96.38           C  
ATOM   2143  HB  VAL A 137       3.083  10.489  -0.983  1.00 96.38           H  
ATOM   2144  O   VAL A 137       3.713   8.544   1.063  1.00 96.38           O  
ATOM   2145  CG1 VAL A 137       5.161  10.558  -1.558  1.00 96.38           C  
ATOM   2146 HG11 VAL A 137       5.553  10.449  -0.546  1.00 96.38           H  
ATOM   2147 HG12 VAL A 137       5.137  11.621  -1.798  1.00 96.38           H  
ATOM   2148 HG13 VAL A 137       5.830  10.048  -2.251  1.00 96.38           H  
ATOM   2149  CG2 VAL A 137       3.284  10.220  -3.106  1.00 96.38           C  
ATOM   2150 HG21 VAL A 137       3.920   9.676  -3.804  1.00 96.38           H  
ATOM   2151 HG22 VAL A 137       2.254   9.885  -3.227  1.00 96.38           H  
ATOM   2152 HG23 VAL A 137       3.321  11.287  -3.327  1.00 96.38           H  
ATOM   2153  N   GLN A 138       5.464   7.560   0.045  1.00 96.10           N  
ATOM   2154  H   GLN A 138       5.878   7.303  -0.840  1.00 96.10           H  
ATOM   2155  CA  GLN A 138       6.226   7.191   1.229  1.00 96.10           C  
ATOM   2156  HA  GLN A 138       5.591   7.285   2.110  1.00 96.10           H  
ATOM   2157  C   GLN A 138       7.421   8.130   1.411  1.00 96.10           C  
ATOM   2158  CB  GLN A 138       6.674   5.722   1.123  1.00 96.10           C  
ATOM   2159  HB2 GLN A 138       7.109   5.425   2.077  1.00 96.10           H  
ATOM   2160  HB3 GLN A 138       7.439   5.627   0.353  1.00 96.10           H  
ATOM   2161  O   GLN A 138       7.741   8.944   0.541  1.00 96.10           O  
ATOM   2162  CG  GLN A 138       5.505   4.787   0.784  1.00 96.10           C  
ATOM   2163  HG2 GLN A 138       4.651   5.035   1.414  1.00 96.10           H  
ATOM   2164  HG3 GLN A 138       5.219   4.935  -0.258  1.00 96.10           H  
ATOM   2165  CD  GLN A 138       5.851   3.324   0.994  1.00 96.10           C  
ATOM   2166  NE2 GLN A 138       5.787   2.488  -0.016  1.00 96.10           N  
ATOM   2167 HE21 GLN A 138       5.577   2.828  -0.943  1.00 96.10           H  
ATOM   2168 HE22 GLN A 138       5.995   1.521   0.190  1.00 96.10           H  
ATOM   2169  OE1 GLN A 138       6.168   2.905   2.092  1.00 96.10           O  
ATOM   2170  N   ASP A 139       8.082   8.030   2.562  1.00 94.14           N  
ATOM   2171  H   ASP A 139       7.819   7.319   3.229  1.00 94.14           H  
ATOM   2172  CA  ASP A 139       9.321   8.770   2.786  1.00 94.14           C  
ATOM   2173  HA  ASP A 139       9.091   9.829   2.672  1.00 94.14           H  
ATOM   2174  C   ASP A 139      10.376   8.403   1.728  1.00 94.14           C  
ATOM   2175  CB  ASP A 139       9.820   8.543   4.218  1.00 94.14           C  
ATOM   2176  HB2 ASP A 139      10.209   7.529   4.308  1.00 94.14           H  
ATOM   2177  HB3 ASP A 139       8.980   8.648   4.905  1.00 94.14           H  
ATOM   2178  O   ASP A 139      10.451   7.256   1.285  1.00 94.14           O  
ATOM   2179  CG  ASP A 139      10.894   9.555   4.628  1.00 94.14           C  
ATOM   2180  OD1 ASP A 139      10.903  10.668   4.049  1.00 94.14           O  
ATOM   2181  OD2 ASP A 139      11.659   9.228   5.557  1.00 94.14           O  
ATOM   2182  N   HIS A 140      11.164   9.395   1.310  1.00 93.53           N  
ATOM   2183  H   HIS A 140      11.117  10.246   1.852  1.00 93.53           H  
ATOM   2184  CA  HIS A 140      12.173   9.305   0.239  1.00 93.53           C  
ATOM   2185  HA  HIS A 140      12.597  10.305   0.143  1.00 93.53           H  
ATOM   2186  C   HIS A 140      11.669   8.965  -1.176  1.00 93.53           C  
ATOM   2187  CB  HIS A 140      13.318   8.381   0.673  1.00 93.53           C  
ATOM   2188  HB2 HIS A 140      12.966   7.349   0.704  1.00 93.53           H  
ATOM   2189  HB3 HIS A 140      14.119   8.431  -0.065  1.00 93.53           H  
ATOM   2190  O   HIS A 140      12.475   8.762  -2.094  1.00 93.53           O  
ATOM   2191  CG  HIS A 140      13.898   8.746   2.010  1.00 93.53           C  
ATOM   2192  CD2 HIS A 140      14.060   7.916   3.085  1.00 93.53           C  
ATOM   2193  HD2 HIS A 140      13.788   6.872   3.126  1.00 93.53           H  
ATOM   2194  ND1 HIS A 140      14.352   9.989   2.380  1.00 93.53           N  
ATOM   2195  HD1 HIS A 140      14.235  10.843   1.853  1.00 93.53           H  
ATOM   2196  CE1 HIS A 140      14.775   9.909   3.651  1.00 93.53           C  
ATOM   2197  HE1 HIS A 140      15.125  10.740   4.245  1.00 93.53           H  
ATOM   2198  NE2 HIS A 140      14.667   8.655   4.107  1.00 93.53           N  
ATOM   2199  N   ASP A 141      10.359   8.956  -1.410  1.00 95.94           N  
ATOM   2200  H   ASP A 141       9.710   9.061  -0.643  1.00 95.94           H  
ATOM   2201  CA  ASP A 141       9.842   8.777  -2.759  1.00 95.94           C  
ATOM   2202  HA  ASP A 141      10.355   7.921  -3.198  1.00 95.94           H  
ATOM   2203  C   ASP A 141      10.134   9.974  -3.673  1.00 95.94           C  
ATOM   2204  CB  ASP A 141       8.351   8.448  -2.748  1.00 95.94           C  
ATOM   2205  HB2 ASP A 141       7.847   9.067  -2.006  1.00 95.94           H  
ATOM   2206  HB3 ASP A 141       7.945   8.712  -3.725  1.00 95.94           H  
ATOM   2207  O   ASP A 141      10.117  11.143  -3.286  1.00 95.94           O  
ATOM   2208  CG  ASP A 141       8.049   6.965  -2.510  1.00 95.94           C  
ATOM   2209  OD1 ASP A 141       8.908   6.089  -2.765  1.00 95.94           O  
ATOM   2210  OD2 ASP A 141       6.886   6.665  -2.171  1.00 95.94           O  
ATOM   2211  N   THR A 142      10.344   9.654  -4.947  1.00 95.05           N  
ATOM   2212  H   THR A 142      10.270   8.677  -5.189  1.00 95.05           H  
ATOM   2213  CA  THR A 142      10.325  10.601  -6.064  1.00 95.05           C  
ATOM   2214  HA  THR A 142       9.886  11.543  -5.736  1.00 95.05           H  
ATOM   2215  C   THR A 142       9.444  10.006  -7.154  1.00 95.05           C  
ATOM   2216  CB  THR A 142      11.729  10.880  -6.626  1.00 95.05           C  
ATOM   2217  HB  THR A 142      11.637  11.580  -7.456  1.00 95.05           H  
ATOM   2218  O   THR A 142       9.362   8.786  -7.285  1.00 95.05           O  
ATOM   2219  CG2 THR A 142      12.689  11.473  -5.597  1.00 95.05           C  
ATOM   2220 HG21 THR A 142      13.642  11.702  -6.074  1.00 95.05           H  
ATOM   2221 HG22 THR A 142      12.265  12.391  -5.191  1.00 95.05           H  
ATOM   2222 HG23 THR A 142      12.854  10.774  -4.778  1.00 95.05           H  
ATOM   2223  OG1 THR A 142      12.313   9.691  -7.105  1.00 95.05           O  
ATOM   2224  HG1 THR A 142      12.466   9.162  -6.319  1.00 95.05           H  
ATOM   2225  N   LEU A 143       8.822  10.825  -8.005  1.00 95.37           N  
ATOM   2226  H   LEU A 143       8.845  11.823  -7.857  1.00 95.37           H  
ATOM   2227  CA  LEU A 143       8.041  10.275  -9.124  1.00 95.37           C  
ATOM   2228  HA  LEU A 143       7.242   9.651  -8.723  1.00 95.37           H  
ATOM   2229  C   LEU A 143       8.881   9.352 -10.024  1.00 95.37           C  
ATOM   2230  CB  LEU A 143       7.427  11.414  -9.949  1.00 95.37           C  
ATOM   2231  HB2 LEU A 143       7.005  10.985 -10.858  1.00 95.37           H  
ATOM   2232  HB3 LEU A 143       8.220  12.103 -10.239  1.00 95.37           H  
ATOM   2233  O   LEU A 143       8.361   8.374 -10.551  1.00 95.37           O  
ATOM   2234  CG  LEU A 143       6.321  12.212  -9.240  1.00 95.37           C  
ATOM   2235  HG  LEU A 143       6.738  12.723  -8.373  1.00 95.37           H  
ATOM   2236  CD1 LEU A 143       5.784  13.248 -10.219  1.00 95.37           C  
ATOM   2237 HD11 LEU A 143       6.620  13.810 -10.633  1.00 95.37           H  
ATOM   2238 HD12 LEU A 143       5.240  12.756 -11.025  1.00 95.37           H  
ATOM   2239 HD13 LEU A 143       5.118  13.935  -9.695  1.00 95.37           H  
ATOM   2240  CD2 LEU A 143       5.141  11.345  -8.801  1.00 95.37           C  
ATOM   2241 HD21 LEU A 143       4.767  10.762  -9.642  1.00 95.37           H  
ATOM   2242 HD22 LEU A 143       4.334  11.980  -8.435  1.00 95.37           H  
ATOM   2243 HD23 LEU A 143       5.438  10.677  -7.993  1.00 95.37           H  
ATOM   2244  N   LEU A 144      10.187   9.618 -10.150  1.00 94.51           N  
ATOM   2245  H   LEU A 144      10.563  10.408  -9.646  1.00 94.51           H  
ATOM   2246  CA  LEU A 144      11.106   8.783 -10.921  1.00 94.51           C  
ATOM   2247  HA  LEU A 144      10.681   8.650 -11.916  1.00 94.51           H  
ATOM   2248  C   LEU A 144      11.270   7.384 -10.310  1.00 94.51           C  
ATOM   2249  CB  LEU A 144      12.455   9.513 -11.045  1.00 94.51           C  
ATOM   2250  HB2 LEU A 144      12.282  10.507 -11.455  1.00 94.51           H  
ATOM   2251  HB3 LEU A 144      12.881   9.630 -10.049  1.00 94.51           H  
ATOM   2252  O   LEU A 144      11.181   6.392 -11.033  1.00 94.51           O  
ATOM   2253  CG  LEU A 144      13.477   8.784 -11.939  1.00 94.51           C  
ATOM   2254  HG  LEU A 144      13.641   7.773 -11.566  1.00 94.51           H  
ATOM   2255  CD1 LEU A 144      13.014   8.710 -13.396  1.00 94.51           C  
ATOM   2256 HD11 LEU A 144      12.135   8.070 -13.479  1.00 94.51           H  
ATOM   2257 HD12 LEU A 144      13.801   8.275 -14.011  1.00 94.51           H  
ATOM   2258 HD13 LEU A 144      12.775   9.705 -13.770  1.00 94.51           H  
ATOM   2259  CD2 LEU A 144      14.814   9.522 -11.895  1.00 94.51           C  
ATOM   2260 HD21 LEU A 144      14.696  10.535 -12.281  1.00 94.51           H  
ATOM   2261 HD22 LEU A 144      15.177   9.566 -10.868  1.00 94.51           H  
ATOM   2262 HD23 LEU A 144      15.547   8.990 -12.501  1.00 94.51           H  
ATOM   2263  N   ASN A 145      11.488   7.282  -8.993  1.00 95.70           N  
ATOM   2264  H   ASN A 145      11.491   8.117  -8.424  1.00 95.70           H  
ATOM   2265  CA  ASN A 145      11.648   5.975  -8.351  1.00 95.70           C  
ATOM   2266  HA  ASN A 145      12.273   5.374  -9.012  1.00 95.70           H  
ATOM   2267  C   ASN A 145      10.318   5.207  -8.259  1.00 95.70           C  
ATOM   2268  CB  ASN A 145      12.435   6.091  -7.028  1.00 95.70           C  
ATOM   2269  HB2 ASN A 145      12.760   5.091  -6.738  1.00 95.70           H  
ATOM   2270  HB3 ASN A 145      13.332   6.683  -7.210  1.00 95.70           H  
ATOM   2271  O   ASN A 145      10.321   3.989  -8.425  1.00 95.70           O  
ATOM   2272  CG  ASN A 145      11.700   6.674  -5.830  1.00 95.70           C  
ATOM   2273  ND2 ASN A 145      12.427   7.131  -4.838  1.00 95.70           N  
ATOM   2274 HD21 ASN A 145      11.970   7.418  -3.984  1.00 95.70           H  
ATOM   2275 HD22 ASN A 145      13.427   6.991  -4.815  1.00 95.70           H  
ATOM   2276  OD1 ASN A 145      10.491   6.714  -5.746  1.00 95.70           O  
ATOM   2277  N   ILE A 146       9.185   5.904  -8.102  1.00 97.13           N  
ATOM   2278  H   ILE A 146       9.264   6.884  -7.869  1.00 97.13           H  
ATOM   2279  CA  ILE A 146       7.844   5.310  -8.166  1.00 97.13           C  
ATOM   2280  HA  ILE A 146       7.784   4.477  -7.465  1.00 97.13           H  
ATOM   2281  C   ILE A 146       7.607   4.719  -9.556  1.00 97.13           C  
ATOM   2282  CB  ILE A 146       6.762   6.341  -7.768  1.00 97.13           C  
ATOM   2283  HB  ILE A 146       6.892   7.234  -8.379  1.00 97.13           H  
ATOM   2284  O   ILE A 146       7.241   3.547  -9.664  1.00 97.13           O  
ATOM   2285  CG1 ILE A 146       6.899   6.731  -6.276  1.00 97.13           C  
ATOM   2286 HG12 ILE A 146       6.649   5.872  -5.653  1.00 97.13           H  
ATOM   2287 HG13 ILE A 146       7.930   7.006  -6.054  1.00 97.13           H  
ATOM   2288  CG2 ILE A 146       5.352   5.774  -8.030  1.00 97.13           C  
ATOM   2289 HG21 ILE A 146       5.184   4.888  -7.417  1.00 97.13           H  
ATOM   2290 HG22 ILE A 146       5.218   5.519  -9.081  1.00 97.13           H  
ATOM   2291 HG23 ILE A 146       4.589   6.515  -7.792  1.00 97.13           H  
ATOM   2292  CD1 ILE A 146       6.015   7.918  -5.872  1.00 97.13           C  
ATOM   2293 HD11 ILE A 146       6.169   8.149  -4.818  1.00 97.13           H  
ATOM   2294 HD12 ILE A 146       4.961   7.669  -5.994  1.00 97.13           H  
ATOM   2295 HD13 ILE A 146       6.263   8.792  -6.473  1.00 97.13           H  
ATOM   2296  N   ALA A 147       7.869   5.497 -10.611  1.00 96.67           N  
ATOM   2297  H   ALA A 147       8.156   6.453 -10.455  1.00 96.67           H  
ATOM   2298  CA  ALA A 147       7.724   5.052 -11.992  1.00 96.67           C  
ATOM   2299  HA  ALA A 147       6.684   4.765 -12.147  1.00 96.67           H  
ATOM   2300  C   ALA A 147       8.594   3.821 -12.287  1.00 96.67           C  
ATOM   2301  CB  ALA A 147       8.058   6.223 -12.924  1.00 96.67           C  
ATOM   2302  HB1 ALA A 147       7.364   7.046 -12.752  1.00 96.67           H  
ATOM   2303  HB2 ALA A 147       7.971   5.908 -13.963  1.00 96.67           H  
ATOM   2304  HB3 ALA A 147       9.076   6.571 -12.747  1.00 96.67           H  
ATOM   2305  O   ALA A 147       8.093   2.819 -12.792  1.00 96.67           O  
ATOM   2306  N   ALA A 148       9.871   3.854 -11.895  1.00 95.54           N  
ATOM   2307  H   ALA A 148      10.234   4.711 -11.501  1.00 95.54           H  
ATOM   2308  CA  ALA A 148      10.785   2.728 -12.075  1.00 95.54           C  
ATOM   2309  HA  ALA A 148      10.825   2.480 -13.135  1.00 95.54           H  
ATOM   2310  C   ALA A 148      10.312   1.467 -11.327  1.00 95.54           C  
ATOM   2311  CB  ALA A 148      12.184   3.166 -11.626  1.00 95.54           C  
ATOM   2312  HB1 ALA A 148      12.176   3.425 -10.568  1.00 95.54           H  
ATOM   2313  HB2 ALA A 148      12.502   4.033 -12.205  1.00 95.54           H  
ATOM   2314  HB3 ALA A 148      12.890   2.352 -11.790  1.00 95.54           H  
ATOM   2315  O   ALA A 148      10.248   0.388 -11.916  1.00 95.54           O  
ATOM   2316  N   ARG A 149       9.921   1.602 -10.052  1.00 96.50           N  
ATOM   2317  H   ARG A 149       9.984   2.519  -9.635  1.00 96.50           H  
ATOM   2318  CA  ARG A 149       9.457   0.488  -9.205  1.00 96.50           C  
ATOM   2319  HA  ARG A 149      10.234  -0.274  -9.156  1.00 96.50           H  
ATOM   2320  C   ARG A 149       8.213  -0.192  -9.763  1.00 96.50           C  
ATOM   2321  CB  ARG A 149       9.197   1.045  -7.800  1.00 96.50           C  
ATOM   2322  HB2 ARG A 149      10.110   1.548  -7.481  1.00 96.50           H  
ATOM   2323  HB3 ARG A 149       8.393   1.781  -7.847  1.00 96.50           H  
ATOM   2324  O   ARG A 149       8.084  -1.409  -9.674  1.00 96.50           O  
ATOM   2325  CG  ARG A 149       8.840  -0.022  -6.753  1.00 96.50           C  
ATOM   2326  HG2 ARG A 149       9.655  -0.741  -6.677  1.00 96.50           H  
ATOM   2327  HG3 ARG A 149       7.936  -0.546  -7.064  1.00 96.50           H  
ATOM   2328  CD  ARG A 149       8.577   0.594  -5.372  1.00 96.50           C  
ATOM   2329  HD2 ARG A 149       8.388  -0.214  -4.664  1.00 96.50           H  
ATOM   2330  HD3 ARG A 149       7.672   1.200  -5.415  1.00 96.50           H  
ATOM   2331  NE  ARG A 149       9.722   1.398  -4.889  1.00 96.50           N  
ATOM   2332  HE  ARG A 149      10.471   0.884  -4.447  1.00 96.50           H  
ATOM   2333  NH1 ARG A 149       8.964   3.483  -5.500  1.00 96.50           N  
ATOM   2334 HH11 ARG A 149       9.040   4.482  -5.373  1.00 96.50           H  
ATOM   2335 HH12 ARG A 149       8.104   3.074  -5.837  1.00 96.50           H  
ATOM   2336  NH2 ARG A 149      10.863   3.331  -4.397  1.00 96.50           N  
ATOM   2337 HH21 ARG A 149      10.770   4.323  -4.231  1.00 96.50           H  
ATOM   2338 HH22 ARG A 149      11.540   2.840  -3.831  1.00 96.50           H  
ATOM   2339  CZ  ARG A 149       9.852   2.717  -4.940  1.00 96.50           C  
ATOM   2340  N   LEU A 150       7.306   0.592 -10.337  1.00 97.28           N  
ATOM   2341  H   LEU A 150       7.478   1.587 -10.344  1.00 97.28           H  
ATOM   2342  CA  LEU A 150       6.042   0.104 -10.878  1.00 97.28           C  
ATOM   2343  HA  LEU A 150       5.841  -0.883 -10.461  1.00 97.28           H  
ATOM   2344  C   LEU A 150       6.082  -0.136 -12.387  1.00 97.28           C  
ATOM   2345  CB  LEU A 150       4.908   1.047 -10.437  1.00 97.28           C  
ATOM   2346  HB2 LEU A 150       5.162   2.062 -10.743  1.00 97.28           H  
ATOM   2347  HB3 LEU A 150       3.985   0.771 -10.946  1.00 97.28           H  
ATOM   2348  O   LEU A 150       5.041  -0.446 -12.950  1.00 97.28           O  
ATOM   2349  CG  LEU A 150       4.649   1.018  -8.919  1.00 97.28           C  
ATOM   2350  HG  LEU A 150       5.575   1.211  -8.378  1.00 97.28           H  
ATOM   2351  CD1 LEU A 150       3.646   2.100  -8.539  1.00 97.28           C  
ATOM   2352 HD11 LEU A 150       3.420   2.044  -7.474  1.00 97.28           H  
ATOM   2353 HD12 LEU A 150       4.087   3.077  -8.738  1.00 97.28           H  
ATOM   2354 HD13 LEU A 150       2.726   1.983  -9.111  1.00 97.28           H  
ATOM   2355  CD2 LEU A 150       4.079  -0.323  -8.453  1.00 97.28           C  
ATOM   2356 HD21 LEU A 150       3.151  -0.544  -8.980  1.00 97.28           H  
ATOM   2357 HD22 LEU A 150       4.795  -1.125  -8.634  1.00 97.28           H  
ATOM   2358 HD23 LEU A 150       3.887  -0.279  -7.381  1.00 97.28           H  
ATOM   2359  N   SER A 151       7.244  -0.038 -13.046  1.00 96.52           N  
ATOM   2360  H   SER A 151       8.064   0.259 -12.537  1.00 96.52           H  
ATOM   2361  CA  SER A 151       7.348  -0.154 -14.511  1.00 96.52           C  
ATOM   2362  HA  SER A 151       8.338   0.195 -14.802  1.00 96.52           H  
ATOM   2363  C   SER A 151       6.340   0.746 -15.242  1.00 96.52           C  
ATOM   2364  CB  SER A 151       7.223  -1.616 -14.957  1.00 96.52           C  
ATOM   2365  HB2 SER A 151       6.236  -1.999 -14.698  1.00 96.52           H  
ATOM   2366  HB3 SER A 151       7.349  -1.678 -16.038  1.00 96.52           H  
ATOM   2367  O   SER A 151       5.654   0.314 -16.165  1.00 96.52           O  
ATOM   2368  OG  SER A 151       8.216  -2.403 -14.330  1.00 96.52           O  
ATOM   2369  HG  SER A 151       8.283  -2.118 -13.416  1.00 96.52           H  
ATOM   2370  N   ALA A 152       6.216   1.991 -14.788  1.00 96.40           N  
ATOM   2371  H   ALA A 152       6.836   2.288 -14.048  1.00 96.40           H  
ATOM   2372  CA  ALA A 152       5.330   2.993 -15.362  1.00 96.40           C  
ATOM   2373  HA  ALA A 152       4.610   2.512 -16.024  1.00 96.40           H  
ATOM   2374  C   ALA A 152       6.117   4.014 -16.186  1.00 96.40           C  
ATOM   2375  CB  ALA A 152       4.546   3.657 -14.230  1.00 96.40           C  
ATOM   2376  HB1 ALA A 152       3.976   2.892 -13.703  1.00 96.40           H  
ATOM   2377  HB2 ALA A 152       3.861   4.398 -14.641  1.00 96.40           H  
ATOM   2378  HB3 ALA A 152       5.228   4.150 -13.536  1.00 96.40           H  
ATOM   2379  O   ALA A 152       7.223   4.419 -15.816  1.00 96.40           O  
ATOM   2380  N   ASN A 153       5.529   4.485 -17.283  1.00 95.19           N  
ATOM   2381  H   ASN A 153       4.630   4.116 -17.556  1.00 95.19           H  
ATOM   2382  CA  ASN A 153       6.083   5.616 -18.015  1.00 95.19           C  
ATOM   2383  HA  ASN A 153       7.139   5.418 -18.198  1.00 95.19           H  
ATOM   2384  C   ASN A 153       5.978   6.901 -17.164  1.00 95.19           C  
ATOM   2385  CB  ASN A 153       5.378   5.719 -19.375  1.00 95.19           C  
ATOM   2386  HB2 ASN A 153       5.520   4.794 -19.934  1.00 95.19           H  
ATOM   2387  HB3 ASN A 153       4.307   5.858 -19.231  1.00 95.19           H  
ATOM   2388  O   ASN A 153       4.902   7.249 -16.672  1.00 95.19           O  
ATOM   2389  CG  ASN A 153       5.912   6.887 -20.173  1.00 95.19           C  
ATOM   2390  ND2 ASN A 153       6.770   6.654 -21.137  1.00 95.19           N  
ATOM   2391 HD21 ASN A 153       6.976   5.706 -21.418  1.00 95.19           H  
ATOM   2392 HD22 ASN A 153       7.094   7.464 -21.646  1.00 95.19           H  
ATOM   2393  OD1 ASN A 153       5.617   8.032 -19.887  1.00 95.19           O  
ATOM   2394  N   PHE A 154       7.097   7.614 -16.999  1.00 94.41           N  
ATOM   2395  H   PHE A 154       7.951   7.274 -17.418  1.00 94.41           H  
ATOM   2396  CA  PHE A 154       7.170   8.817 -16.163  1.00 94.41           C  
ATOM   2397  HA  PHE A 154       6.880   8.553 -15.146  1.00 94.41           H  
ATOM   2398  C   PHE A 154       6.213   9.925 -16.630  1.00 94.41           C  
ATOM   2399  CB  PHE A 154       8.620   9.319 -16.136  1.00 94.41           C  
ATOM   2400  HB2 PHE A 154       9.258   8.530 -15.739  1.00 94.41           H  
ATOM   2401  HB3 PHE A 154       8.945   9.524 -17.156  1.00 94.41           H  
ATOM   2402  O   PHE A 154       5.512  10.515 -15.809  1.00 94.41           O  
ATOM   2403  CG  PHE A 154       8.819  10.571 -15.302  1.00 94.41           C  
ATOM   2404  CD1 PHE A 154       8.770  11.841 -15.910  1.00 94.41           C  
ATOM   2405  HD1 PHE A 154       8.584  11.931 -16.970  1.00 94.41           H  
ATOM   2406  CD2 PHE A 154       9.041  10.467 -13.916  1.00 94.41           C  
ATOM   2407  HD2 PHE A 154       9.067   9.496 -13.445  1.00 94.41           H  
ATOM   2408  CE1 PHE A 154       8.945  13.000 -15.135  1.00 94.41           C  
ATOM   2409  HE1 PHE A 154       8.898  13.968 -15.612  1.00 94.41           H  
ATOM   2410  CE2 PHE A 154       9.229  11.629 -13.146  1.00 94.41           C  
ATOM   2411  HE2 PHE A 154       9.423  11.546 -12.087  1.00 94.41           H  
ATOM   2412  CZ  PHE A 154       9.173  12.896 -13.752  1.00 94.41           C  
ATOM   2413  HZ  PHE A 154       9.308  13.788 -13.159  1.00 94.41           H  
ATOM   2414  N   ASP A 155       6.119  10.172 -17.938  1.00 93.51           N  
ATOM   2415  H   ASP A 155       6.652   9.616 -18.591  1.00 93.51           H  
ATOM   2416  CA  ASP A 155       5.253  11.220 -18.487  1.00 93.51           C  
ATOM   2417  HA  ASP A 155       5.445  12.150 -17.952  1.00 93.51           H  
ATOM   2418  C   ASP A 155       3.769  10.876 -18.305  1.00 93.51           C  
ATOM   2419  CB  ASP A 155       5.561  11.454 -19.975  1.00 93.51           C  
ATOM   2420  HB2 ASP A 155       5.398  10.530 -20.531  1.00 93.51           H  
ATOM   2421  HB3 ASP A 155       4.859  12.194 -20.358  1.00 93.51           H  
ATOM   2422  O   ASP A 155       2.954  11.756 -18.014  1.00 93.51           O  
ATOM   2423  CG  ASP A 155       6.979  11.968 -20.239  1.00 93.51           C  
ATOM   2424  OD1 ASP A 155       7.527  12.664 -19.355  1.00 93.51           O  
ATOM   2425  OD2 ASP A 155       7.493  11.674 -21.341  1.00 93.51           O  
ATOM   2426  N   ASN A 156       3.406   9.593 -18.418  1.00 93.74           N  
ATOM   2427  H   ASN A 156       4.115   8.925 -18.685  1.00 93.74           H  
ATOM   2428  CA  ASN A 156       2.049   9.125 -18.123  1.00 93.74           C  
ATOM   2429  HA  ASN A 156       1.340   9.747 -18.670  1.00 93.74           H  
ATOM   2430  C   ASN A 156       1.714   9.298 -16.634  1.00 93.74           C  
ATOM   2431  CB  ASN A 156       1.859   7.663 -18.574  1.00 93.74           C  
ATOM   2432  HB2 ASN A 156       0.900   7.304 -18.200  1.00 93.74           H  
ATOM   2433  HB3 ASN A 156       2.638   7.034 -18.144  1.00 93.74           H  
ATOM   2434  O   ASN A 156       0.637   9.806 -16.316  1.00 93.74           O  
ATOM   2435  CG  ASN A 156       1.821   7.454 -20.078  1.00 93.74           C  
ATOM   2436  ND2 ASN A 156       1.666   6.229 -20.525  1.00 93.74           N  
ATOM   2437 HD21 ASN A 156       1.453   5.442 -19.928  1.00 93.74           H  
ATOM   2438 HD22 ASN A 156       1.654   6.050 -21.519  1.00 93.74           H  
ATOM   2439  OD1 ASN A 156       1.838   8.399 -20.865  1.00 93.74           O  
ATOM   2440  N   LEU A 157       2.640   8.948 -15.732  1.00 95.28           N  
ATOM   2441  H   LEU A 157       3.496   8.531 -16.069  1.00 95.28           H  
ATOM   2442  CA  LEU A 157       2.492   9.161 -14.288  1.00 95.28           C  
ATOM   2443  HA  LEU A 157       1.611   8.614 -13.953  1.00 95.28           H  
ATOM   2444  C   LEU A 157       2.261  10.643 -13.958  1.00 95.28           C  
ATOM   2445  CB  LEU A 157       3.736   8.597 -13.565  1.00 95.28           C  
ATOM   2446  HB2 LEU A 157       4.634   8.985 -14.047  1.00 95.28           H  
ATOM   2447  HB3 LEU A 157       3.746   7.514 -13.683  1.00 95.28           H  
ATOM   2448  O   LEU A 157       1.318  10.974 -13.237  1.00 95.28           O  
ATOM   2449  CG  LEU A 157       3.828   8.948 -12.067  1.00 95.28           C  
ATOM   2450  HG  LEU A 157       3.853  10.029 -11.936  1.00 95.28           H  
ATOM   2451  CD1 LEU A 157       2.650   8.378 -11.293  1.00 95.28           C  
ATOM   2452 HD11 LEU A 157       1.707   8.723 -11.717  1.00 95.28           H  
ATOM   2453 HD12 LEU A 157       2.704   8.684 -10.248  1.00 95.28           H  
ATOM   2454 HD13 LEU A 157       2.678   7.291 -11.367  1.00 95.28           H  
ATOM   2455  CD2 LEU A 157       5.102   8.363 -11.462  1.00 95.28           C  
ATOM   2456 HD21 LEU A 157       5.970   8.816 -11.940  1.00 95.28           H  
ATOM   2457 HD22 LEU A 157       5.131   7.284 -11.613  1.00 95.28           H  
ATOM   2458 HD23 LEU A 157       5.145   8.569 -10.392  1.00 95.28           H  
ATOM   2459  N   VAL A 158       3.088  11.541 -14.502  1.00 94.52           N  
ATOM   2460  H   VAL A 158       3.854  11.203 -15.066  1.00 94.52           H  
ATOM   2461  CA  VAL A 158       2.959  12.989 -14.278  1.00 94.52           C  
ATOM   2462  HA  VAL A 158       2.962  13.181 -13.205  1.00 94.52           H  
ATOM   2463  C   VAL A 158       1.629  13.508 -14.816  1.00 94.52           C  
ATOM   2464  CB  VAL A 158       4.140  13.749 -14.909  1.00 94.52           C  
ATOM   2465  HB  VAL A 158       4.266  13.436 -15.946  1.00 94.52           H  
ATOM   2466  O   VAL A 158       0.907  14.204 -14.101  1.00 94.52           O  
ATOM   2467  CG1 VAL A 158       3.928  15.269 -14.882  1.00 94.52           C  
ATOM   2468 HG11 VAL A 158       4.836  15.775 -15.213  1.00 94.52           H  
ATOM   2469 HG12 VAL A 158       3.672  15.590 -13.873  1.00 94.52           H  
ATOM   2470 HG13 VAL A 158       3.124  15.552 -15.562  1.00 94.52           H  
ATOM   2471  CG2 VAL A 158       5.430  13.454 -14.139  1.00 94.52           C  
ATOM   2472 HG21 VAL A 158       5.325  13.781 -13.105  1.00 94.52           H  
ATOM   2473 HG22 VAL A 158       5.650  12.387 -14.147  1.00 94.52           H  
ATOM   2474 HG23 VAL A 158       6.267  13.974 -14.606  1.00 94.52           H  
ATOM   2475  N   ARG A 159       1.267  13.142 -16.051  1.00 92.89           N  
ATOM   2476  H   ARG A 159       1.903  12.565 -16.582  1.00 92.89           H  
ATOM   2477  CA  ARG A 159       0.015  13.578 -16.685  1.00 92.89           C  
ATOM   2478  HA  ARG A 159       0.001  14.668 -16.708  1.00 92.89           H  
ATOM   2479  C   ARG A 159      -1.210  13.147 -15.880  1.00 92.89           C  
ATOM   2480  CB  ARG A 159      -0.022  13.040 -18.124  1.00 92.89           C  
ATOM   2481  HB2 ARG A 159       0.874  13.382 -18.643  1.00 92.89           H  
ATOM   2482  HB3 ARG A 159      -0.012  11.950 -18.100  1.00 92.89           H  
ATOM   2483  O   ARG A 159      -2.124  13.947 -15.697  1.00 92.89           O  
ATOM   2484  CG  ARG A 159      -1.253  13.525 -18.903  1.00 92.89           C  
ATOM   2485  HG2 ARG A 159      -1.295  14.613 -18.850  1.00 92.89           H  
ATOM   2486  HG3 ARG A 159      -2.162  13.121 -18.457  1.00 92.89           H  
ATOM   2487  CD  ARG A 159      -1.194  13.113 -20.381  1.00 92.89           C  
ATOM   2488  HD2 ARG A 159      -2.021  13.597 -20.900  1.00 92.89           H  
ATOM   2489  HD3 ARG A 159      -0.270  13.489 -20.820  1.00 92.89           H  
ATOM   2490  NE  ARG A 159      -1.315  11.652 -20.566  1.00 92.89           N  
ATOM   2491  HE  ARG A 159      -2.222  11.248 -20.385  1.00 92.89           H  
ATOM   2492  NH1 ARG A 159       0.857  11.142 -21.192  1.00 92.89           N  
ATOM   2493 HH11 ARG A 159       1.524  10.398 -21.340  1.00 92.89           H  
ATOM   2494 HH12 ARG A 159       1.186  12.076 -20.992  1.00 92.89           H  
ATOM   2495  NH2 ARG A 159      -0.653   9.542 -21.092  1.00 92.89           N  
ATOM   2496 HH21 ARG A 159      -1.572   9.161 -20.917  1.00 92.89           H  
ATOM   2497 HH22 ARG A 159       0.114   8.913 -21.286  1.00 92.89           H  
ATOM   2498  CZ  ARG A 159      -0.376  10.803 -20.953  1.00 92.89           C  
ATOM   2499  N   LEU A 160      -1.218  11.913 -15.379  1.00 93.25           N  
ATOM   2500  H   LEU A 160      -0.431  11.310 -15.575  1.00 93.25           H  
ATOM   2501  CA  LEU A 160      -2.347  11.353 -14.635  1.00 93.25           C  
ATOM   2502  HA  LEU A 160      -3.246  11.535 -15.223  1.00 93.25           H  
ATOM   2503  C   LEU A 160      -2.559  12.030 -13.268  1.00 93.25           C  
ATOM   2504  CB  LEU A 160      -2.111   9.837 -14.519  1.00 93.25           C  
ATOM   2505  HB2 LEU A 160      -1.280   9.662 -13.836  1.00 93.25           H  
ATOM   2506  HB3 LEU A 160      -1.820   9.460 -15.499  1.00 93.25           H  
ATOM   2507  O   LEU A 160      -3.688  12.127 -12.793  1.00 93.25           O  
ATOM   2508  CG  LEU A 160      -3.323   9.017 -14.053  1.00 93.25           C  
ATOM   2509  HG  LEU A 160      -3.589   9.294 -13.032  1.00 93.25           H  
ATOM   2510  CD1 LEU A 160      -4.528   9.224 -14.972  1.00 93.25           C  
ATOM   2511 HD11 LEU A 160      -4.241   9.076 -16.013  1.00 93.25           H  
ATOM   2512 HD12 LEU A 160      -4.937  10.225 -14.834  1.00 93.25           H  
ATOM   2513 HD13 LEU A 160      -5.315   8.513 -14.717  1.00 93.25           H  
ATOM   2514  CD2 LEU A 160      -2.942   7.537 -14.094  1.00 93.25           C  
ATOM   2515 HD21 LEU A 160      -3.717   6.926 -13.631  1.00 93.25           H  
ATOM   2516 HD22 LEU A 160      -2.018   7.383 -13.536  1.00 93.25           H  
ATOM   2517 HD23 LEU A 160      -2.786   7.212 -15.123  1.00 93.25           H  
ATOM   2518  N   ASN A 161      -1.489  12.560 -12.667  1.00 93.54           N  
ATOM   2519  H   ASN A 161      -0.594  12.451 -13.123  1.00 93.54           H  
ATOM   2520  CA  ASN A 161      -1.506  13.188 -11.340  1.00 93.54           C  
ATOM   2521  HA  ASN A 161      -2.481  13.025 -10.882  1.00 93.54           H  
ATOM   2522  C   ASN A 161      -1.312  14.711 -11.372  1.00 93.54           C  
ATOM   2523  CB  ASN A 161      -0.476  12.497 -10.441  1.00 93.54           C  
ATOM   2524  HB2 ASN A 161      -0.462  12.974  -9.461  1.00 93.54           H  
ATOM   2525  HB3 ASN A 161       0.519  12.585 -10.877  1.00 93.54           H  
ATOM   2526  O   ASN A 161      -1.118  15.328 -10.326  1.00 93.54           O  
ATOM   2527  CG  ASN A 161      -0.829  11.044 -10.241  1.00 93.54           C  
ATOM   2528  ND2 ASN A 161      -0.222  10.183 -11.008  1.00 93.54           N  
ATOM   2529 HD21 ASN A 161      -0.524   9.220 -10.976  1.00 93.54           H  
ATOM   2530 HD22 ASN A 161       0.406  10.504 -11.730  1.00 93.54           H  
ATOM   2531  OD1 ASN A 161      -1.675  10.677  -9.447  1.00 93.54           O  
ATOM   2532  N   GLY A 162      -1.390  15.344 -12.547  1.00 89.70           N  
ATOM   2533  H   GLY A 162      -1.474  14.781 -13.381  1.00 89.70           H  
ATOM   2534  CA  GLY A 162      -1.122  16.781 -12.711  1.00 89.70           C  
ATOM   2535  HA2 GLY A 162      -0.101  16.988 -12.394  1.00 89.70           H  
ATOM   2536  HA3 GLY A 162      -1.209  17.033 -13.768  1.00 89.70           H  
ATOM   2537  C   GLY A 162      -2.057  17.710 -11.924  1.00 89.70           C  
ATOM   2538  O   GLY A 162      -1.773  18.894 -11.780  1.00 89.70           O  
ATOM   2539  N   HIS A 163      -3.158  17.185 -11.382  1.00 85.44           N  
ATOM   2540  H   HIS A 163      -3.305  16.191 -11.484  1.00 85.44           H  
ATOM   2541  CA  HIS A 163      -4.066  17.914 -10.499  1.00 85.44           C  
ATOM   2542  HA  HIS A 163      -4.202  18.922 -10.892  1.00 85.44           H  
ATOM   2543  C   HIS A 163      -3.527  18.070  -9.063  1.00 85.44           C  
ATOM   2544  CB  HIS A 163      -5.431  17.211 -10.523  1.00 85.44           C  
ATOM   2545  HB2 HIS A 163      -5.816  17.214 -11.543  1.00 85.44           H  
ATOM   2546  HB3 HIS A 163      -6.128  17.777  -9.905  1.00 85.44           H  
ATOM   2547  O   HIS A 163      -3.945  18.991  -8.365  1.00 85.44           O  
ATOM   2548  CG  HIS A 163      -5.387  15.788 -10.023  1.00 85.44           C  
ATOM   2549  CD2 HIS A 163      -5.569  15.392  -8.728  1.00 85.44           C  
ATOM   2550  HD2 HIS A 163      -5.768  16.047  -7.892  1.00 85.44           H  
ATOM   2551  ND1 HIS A 163      -5.124  14.650 -10.761  1.00 85.44           N  
ATOM   2552  HD1 HIS A 163      -5.028  14.574 -11.764  1.00 85.44           H  
ATOM   2553  CE1 HIS A 163      -5.147  13.599  -9.925  1.00 85.44           C  
ATOM   2554  HE1 HIS A 163      -4.993  12.569 -10.213  1.00 85.44           H  
ATOM   2555  NE2 HIS A 163      -5.412  14.006  -8.678  1.00 85.44           N  
ATOM   2556  N   LEU A 164      -2.598  17.210  -8.621  1.00 84.61           N  
ATOM   2557  H   LEU A 164      -2.285  16.478  -9.241  1.00 84.61           H  
ATOM   2558  CA  LEU A 164      -2.012  17.259  -7.273  1.00 84.61           C  
ATOM   2559  HA  LEU A 164      -2.784  17.516  -6.548  1.00 84.61           H  
ATOM   2560  C   LEU A 164      -0.920  18.322  -7.145  1.00 84.61           C  
ATOM   2561  CB  LEU A 164      -1.409  15.886  -6.923  1.00 84.61           C  
ATOM   2562  HB2 LEU A 164      -0.861  15.977  -5.985  1.00 84.61           H  
ATOM   2563  HB3 LEU A 164      -0.691  15.610  -7.696  1.00 84.61           H  
ATOM   2564  O   LEU A 164      -0.779  18.964  -6.106  1.00 84.61           O  
ATOM   2565  CG  LEU A 164      -2.435  14.757  -6.770  1.00 84.61           C  
ATOM   2566  HG  LEU A 164      -3.027  14.677  -7.681  1.00 84.61           H  
ATOM   2567  CD1 LEU A 164      -1.719  13.439  -6.539  1.00 84.61           C  
ATOM   2568 HD11 LEU A 164      -1.187  13.463  -5.588  1.00 84.61           H  
ATOM   2569 HD12 LEU A 164      -2.449  12.629  -6.526  1.00 84.61           H  
ATOM   2570 HD13 LEU A 164      -1.015  13.255  -7.351  1.00 84.61           H  
ATOM   2571  CD2 LEU A 164      -3.337  14.990  -5.566  1.00 84.61           C  
ATOM   2572 HD21 LEU A 164      -3.964  14.111  -5.414  1.00 84.61           H  
ATOM   2573 HD22 LEU A 164      -3.969  15.858  -5.753  1.00 84.61           H  
ATOM   2574 HD23 LEU A 164      -2.744  15.155  -4.667  1.00 84.61           H  
ATOM   2575  N   THR A 165      -0.120  18.497  -8.195  1.00 78.01           N  
ATOM   2576  H   THR A 165      -0.289  17.955  -9.030  1.00 78.01           H  
ATOM   2577  CA  THR A 165       0.995  19.442  -8.197  1.00 78.01           C  
ATOM   2578  HA  THR A 165       0.712  20.304  -7.593  1.00 78.01           H  
ATOM   2579  C   THR A 165       1.287  19.930  -9.607  1.00 78.01           C  
ATOM   2580  CB  THR A 165       2.249  18.828  -7.553  1.00 78.01           C  
ATOM   2581  HB  THR A 165       2.014  18.567  -6.522  1.00 78.01           H  
ATOM   2582  O   THR A 165       1.338  19.154 -10.558  1.00 78.01           O  
ATOM   2583  CG2 THR A 165       2.780  17.578  -8.261  1.00 78.01           C  
ATOM   2584 HG21 THR A 165       3.618  17.159  -7.705  1.00 78.01           H  
ATOM   2585 HG22 THR A 165       1.997  16.822  -8.317  1.00 78.01           H  
ATOM   2586 HG23 THR A 165       3.120  17.818  -9.269  1.00 78.01           H  
ATOM   2587  OG1 THR A 165       3.284  19.785  -7.535  1.00 78.01           O  
ATOM   2588  HG1 THR A 165       4.085  19.283  -7.373  1.00 78.01           H  
ATOM   2589  N   GLN A 166       1.541  21.232  -9.732  1.00 79.56           N  
ATOM   2590  H   GLN A 166       1.472  21.814  -8.909  1.00 79.56           H  
ATOM   2591  CA  GLN A 166       2.078  21.816 -10.964  1.00 79.56           C  
ATOM   2592  HA  GLN A 166       1.570  21.377 -11.823  1.00 79.56           H  
ATOM   2593  C   GLN A 166       3.577  21.530 -11.127  1.00 79.56           C  
ATOM   2594  CB  GLN A 166       1.837  23.331 -10.966  1.00 79.56           C  
ATOM   2595  HB2 GLN A 166       2.308  23.773 -10.088  1.00 79.56           H  
ATOM   2596  HB3 GLN A 166       2.306  23.753 -11.855  1.00 79.56           H  
ATOM   2597  O   GLN A 166       4.109  21.654 -12.227  1.00 79.56           O  
ATOM   2598  CG  GLN A 166       0.346  23.696 -10.983  1.00 79.56           C  
ATOM   2599  HG2 GLN A 166      -0.140  23.297 -10.094  1.00 79.56           H  
ATOM   2600  HG3 GLN A 166      -0.124  23.250 -11.860  1.00 79.56           H  
ATOM   2601  CD  GLN A 166       0.113  25.203 -11.021  1.00 79.56           C  
ATOM   2602  NE2 GLN A 166      -1.112  25.643 -10.851  1.00 79.56           N  
ATOM   2603 HE21 GLN A 166      -1.232  26.645 -10.893  1.00 79.56           H  
ATOM   2604 HE22 GLN A 166      -1.877  24.997 -10.718  1.00 79.56           H  
ATOM   2605  OE1 GLN A 166       1.006  26.014 -11.191  1.00 79.56           O  
ATOM   2606  N   ASN A 167       4.266  21.162 -10.040  1.00 87.33           N  
ATOM   2607  H   ASN A 167       3.752  20.985  -9.188  1.00 87.33           H  
ATOM   2608  CA  ASN A 167       5.682  20.821 -10.044  1.00 87.33           C  
ATOM   2609  HA  ASN A 167       6.100  21.019 -11.031  1.00 87.33           H  
ATOM   2610  C   ASN A 167       5.864  19.329  -9.708  1.00 87.33           C  
ATOM   2611  CB  ASN A 167       6.440  21.740  -9.075  1.00 87.33           C  
ATOM   2612  HB2 ASN A 167       6.265  22.779  -9.355  1.00 87.33           H  
ATOM   2613  HB3 ASN A 167       6.079  21.583  -8.058  1.00 87.33           H  
ATOM   2614  O   ASN A 167       5.795  18.966  -8.530  1.00 87.33           O  
ATOM   2615  CG  ASN A 167       7.937  21.478  -9.112  1.00 87.33           C  
ATOM   2616  ND2 ASN A 167       8.706  22.215  -8.350  1.00 87.33           N  
ATOM   2617 HD21 ASN A 167       9.696  22.021  -8.394  1.00 87.33           H  
ATOM   2618 HD22 ASN A 167       8.308  22.922  -7.749  1.00 87.33           H  
ATOM   2619  OD1 ASN A 167       8.441  20.620  -9.818  1.00 87.33           O  
ATOM   2620  N   PRO A 168       6.162  18.471 -10.701  1.00 83.40           N  
ATOM   2621  CA  PRO A 168       6.380  17.036 -10.500  1.00 83.40           C  
ATOM   2622  HA  PRO A 168       5.455  16.590 -10.134  1.00 83.40           H  
ATOM   2623  C   PRO A 168       7.514  16.692  -9.521  1.00 83.40           C  
ATOM   2624  CB  PRO A 168       6.690  16.489 -11.898  1.00 83.40           C  
ATOM   2625  HB2 PRO A 168       7.764  16.504 -12.080  1.00 83.40           H  
ATOM   2626  HB3 PRO A 168       6.295  15.482 -12.036  1.00 83.40           H  
ATOM   2627  O   PRO A 168       7.555  15.586  -8.990  1.00 83.40           O  
ATOM   2628  CG  PRO A 168       6.009  17.473 -12.841  1.00 83.40           C  
ATOM   2629  HG2 PRO A 168       4.944  17.247 -12.903  1.00 83.40           H  
ATOM   2630  HG3 PRO A 168       6.467  17.478 -13.830  1.00 83.40           H  
ATOM   2631  CD  PRO A 168       6.194  18.796 -12.120  1.00 83.40           C  
ATOM   2632  HD2 PRO A 168       7.161  19.229 -12.375  1.00 83.40           H  
ATOM   2633  HD3 PRO A 168       5.387  19.471 -12.403  1.00 83.40           H  
ATOM   2634  N   ALA A 169       8.436  17.626  -9.258  1.00 85.90           N  
ATOM   2635  H   ALA A 169       8.365  18.528  -9.706  1.00 85.90           H  
ATOM   2636  CA  ALA A 169       9.499  17.436  -8.272  1.00 85.90           C  
ATOM   2637  HA  ALA A 169       9.913  16.435  -8.400  1.00 85.90           H  
ATOM   2638  C   ALA A 169       9.007  17.533  -6.816  1.00 85.90           C  
ATOM   2639  CB  ALA A 169      10.613  18.451  -8.555  1.00 85.90           C  
ATOM   2640  HB1 ALA A 169      11.466  18.239  -7.911  1.00 85.90           H  
ATOM   2641  HB2 ALA A 169      10.260  19.462  -8.349  1.00 85.90           H  
ATOM   2642  HB3 ALA A 169      10.929  18.380  -9.596  1.00 85.90           H  
ATOM   2643  O   ALA A 169       9.760  17.215  -5.899  1.00 85.90           O  
ATOM   2644  N   PHE A 170       7.770  17.985  -6.589  1.00 88.34           N  
ATOM   2645  H   PHE A 170       7.175  18.193  -7.378  1.00 88.34           H  
ATOM   2646  CA  PHE A 170       7.190  18.134  -5.260  1.00 88.34           C  
ATOM   2647  HA  PHE A 170       7.940  17.898  -4.506  1.00 88.34           H  
ATOM   2648  C   PHE A 170       6.023  17.165  -5.067  1.00 88.34           C  
ATOM   2649  CB  PHE A 170       6.781  19.593  -5.041  1.00 88.34           C  
ATOM   2650  HB2 PHE A 170       5.971  19.853  -5.723  1.00 88.34           H  
ATOM   2651  HB3 PHE A 170       7.629  20.235  -5.279  1.00 88.34           H  
ATOM   2652  O   PHE A 170       4.922  17.391  -5.567  1.00 88.34           O  
ATOM   2653  CG  PHE A 170       6.351  19.874  -3.615  1.00 88.34           C  
ATOM   2654  CD1 PHE A 170       4.995  19.784  -3.250  1.00 88.34           C  
ATOM   2655  HD1 PHE A 170       4.256  19.500  -3.984  1.00 88.34           H  
ATOM   2656  CD2 PHE A 170       7.317  20.201  -2.645  1.00 88.34           C  
ATOM   2657  HD2 PHE A 170       8.362  20.239  -2.916  1.00 88.34           H  
ATOM   2658  CE1 PHE A 170       4.603  20.057  -1.928  1.00 88.34           C  
ATOM   2659  HE1 PHE A 170       3.560  19.982  -1.658  1.00 88.34           H  
ATOM   2660  CE2 PHE A 170       6.926  20.473  -1.323  1.00 88.34           C  
ATOM   2661  HE2 PHE A 170       7.671  20.719  -0.582  1.00 88.34           H  
ATOM   2662  CZ  PHE A 170       5.567  20.416  -0.969  1.00 88.34           C  
ATOM   2663  HZ  PHE A 170       5.265  20.637   0.044  1.00 88.34           H  
ATOM   2664  N   ILE A 171       6.273  16.112  -4.297  1.00 91.59           N  
ATOM   2665  H   ILE A 171       7.206  16.003  -3.923  1.00 91.59           H  
ATOM   2666  CA  ILE A 171       5.262  15.203  -3.755  1.00 91.59           C  
ATOM   2667  HA  ILE A 171       4.273  15.627  -3.932  1.00 91.59           H  
ATOM   2668  C   ILE A 171       5.446  15.126  -2.238  1.00 91.59           C  
ATOM   2669  CB  ILE A 171       5.311  13.817  -4.438  1.00 91.59           C  
ATOM   2670  HB  ILE A 171       4.559  13.195  -3.952  1.00 91.59           H  
ATOM   2671  O   ILE A 171       6.564  15.266  -1.741  1.00 91.59           O  
ATOM   2672  CG1 ILE A 171       6.681  13.115  -4.285  1.00 91.59           C  
ATOM   2673 HG12 ILE A 171       6.917  13.023  -3.225  1.00 91.59           H  
ATOM   2674 HG13 ILE A 171       7.462  13.714  -4.753  1.00 91.59           H  
ATOM   2675  CG2 ILE A 171       4.902  13.956  -5.916  1.00 91.59           C  
ATOM   2676 HG21 ILE A 171       4.705  12.971  -6.338  1.00 91.59           H  
ATOM   2677 HG22 ILE A 171       5.692  14.444  -6.486  1.00 91.59           H  
ATOM   2678 HG23 ILE A 171       3.990  14.548  -5.998  1.00 91.59           H  
ATOM   2679  CD1 ILE A 171       6.727  11.705  -4.889  1.00 91.59           C  
ATOM   2680 HD11 ILE A 171       6.687  11.756  -5.977  1.00 91.59           H  
ATOM   2681 HD12 ILE A 171       7.656  11.216  -4.596  1.00 91.59           H  
ATOM   2682 HD13 ILE A 171       5.888  11.114  -4.522  1.00 91.59           H  
ATOM   2683  N   LEU A 172       4.356  14.946  -1.493  1.00 91.84           N  
ATOM   2684  H   LEU A 172       3.470  14.793  -1.951  1.00 91.84           H  
ATOM   2685  CA  LEU A 172       4.388  14.846  -0.032  1.00 91.84           C  
ATOM   2686  HA  LEU A 172       5.402  15.015   0.329  1.00 91.84           H  
ATOM   2687  C   LEU A 172       3.990  13.446   0.417  1.00 91.84           C  
ATOM   2688  CB  LEU A 172       3.458  15.895   0.598  1.00 91.84           C  
ATOM   2689  HB2 LEU A 172       2.469  15.765   0.157  1.00 91.84           H  
ATOM   2690  HB3 LEU A 172       3.366  15.686   1.664  1.00 91.84           H  
ATOM   2691  O   LEU A 172       3.085  12.844  -0.155  1.00 91.84           O  
ATOM   2692  CG  LEU A 172       3.901  17.354   0.417  1.00 91.84           C  
ATOM   2693  HG  LEU A 172       4.048  17.571  -0.641  1.00 91.84           H  
ATOM   2694  CD1 LEU A 172       2.819  18.292   0.961  1.00 91.84           C  
ATOM   2695 HD11 LEU A 172       1.891  18.117   0.416  1.00 91.84           H  
ATOM   2696 HD12 LEU A 172       2.658  18.093   2.021  1.00 91.84           H  
ATOM   2697 HD13 LEU A 172       3.125  19.327   0.813  1.00 91.84           H  
ATOM   2698  CD2 LEU A 172       5.198  17.629   1.182  1.00 91.84           C  
ATOM   2699 HD21 LEU A 172       5.427  18.695   1.183  1.00 91.84           H  
ATOM   2700 HD22 LEU A 172       5.114  17.279   2.211  1.00 91.84           H  
ATOM   2701 HD23 LEU A 172       6.023  17.112   0.693  1.00 91.84           H  
ATOM   2702  N   VAL A 173       4.628  12.968   1.486  1.00 93.93           N  
ATOM   2703  H   VAL A 173       5.385  13.509   1.880  1.00 93.93           H  
ATOM   2704  CA  VAL A 173       4.266  11.710   2.150  1.00 93.93           C  
ATOM   2705  HA  VAL A 173       4.468  10.892   1.459  1.00 93.93           H  
ATOM   2706  C   VAL A 173       2.771  11.701   2.483  1.00 93.93           C  
ATOM   2707  CB  VAL A 173       5.117  11.485   3.414  1.00 93.93           C  
ATOM   2708  HB  VAL A 173       4.947  12.303   4.113  1.00 93.93           H  
ATOM   2709  O   VAL A 173       2.233  12.685   2.996  1.00 93.93           O  
ATOM   2710  CG1 VAL A 173       4.767  10.168   4.117  1.00 93.93           C  
ATOM   2711 HG11 VAL A 173       5.430  10.015   4.969  1.00 93.93           H  
ATOM   2712 HG12 VAL A 173       4.883   9.333   3.426  1.00 93.93           H  
ATOM   2713 HG13 VAL A 173       3.742  10.191   4.487  1.00 93.93           H  
ATOM   2714  CG2 VAL A 173       6.611  11.452   3.064  1.00 93.93           C  
ATOM   2715 HG21 VAL A 173       6.947  12.425   2.707  1.00 93.93           H  
ATOM   2716 HG22 VAL A 173       7.202  11.192   3.942  1.00 93.93           H  
ATOM   2717 HG23 VAL A 173       6.791  10.712   2.284  1.00 93.93           H  
ATOM   2718  N   GLY A 174       2.104  10.590   2.175  1.00 93.61           N  
ATOM   2719  H   GLY A 174       2.627   9.823   1.776  1.00 93.61           H  
ATOM   2720  CA  GLY A 174       0.665  10.398   2.360  1.00 93.61           C  
ATOM   2721  HA2 GLY A 174       0.337  10.949   3.241  1.00 93.61           H  
ATOM   2722  HA3 GLY A 174       0.475   9.339   2.539  1.00 93.61           H  
ATOM   2723  C   GLY A 174      -0.205  10.841   1.180  1.00 93.61           C  
ATOM   2724  O   GLY A 174      -1.409  10.599   1.205  1.00 93.61           O  
ATOM   2725  N   TRP A 175       0.353  11.470   0.139  1.00 94.22           N  
ATOM   2726  H   TRP A 175       1.342  11.678   0.151  1.00 94.22           H  
ATOM   2727  CA  TRP A 175      -0.405  11.738  -1.087  1.00 94.22           C  
ATOM   2728  HA  TRP A 175      -1.349  12.215  -0.823  1.00 94.22           H  
ATOM   2729  C   TRP A 175      -0.748  10.443  -1.815  1.00 94.22           C  
ATOM   2730  CB  TRP A 175       0.366  12.681  -2.012  1.00 94.22           C  
ATOM   2731  HB2 TRP A 175      -0.077  12.616  -3.006  1.00 94.22           H  
ATOM   2732  HB3 TRP A 175       1.398  12.342  -2.099  1.00 94.22           H  
ATOM   2733  O   TRP A 175       0.094   9.557  -1.930  1.00 94.22           O  
ATOM   2734  CG  TRP A 175       0.350  14.127  -1.628  1.00 94.22           C  
ATOM   2735  CD1 TRP A 175      -0.067  14.650  -0.452  1.00 94.22           C  
ATOM   2736  HD1 TRP A 175      -0.425  14.072   0.387  1.00 94.22           H  
ATOM   2737  CD2 TRP A 175       0.731  15.261  -2.456  1.00 94.22           C  
ATOM   2738  CE2 TRP A 175       0.487  16.460  -1.722  1.00 94.22           C  
ATOM   2739  CE3 TRP A 175       1.248  15.392  -3.760  1.00 94.22           C  
ATOM   2740  HE3 TRP A 175       1.428  14.504  -4.348  1.00 94.22           H  
ATOM   2741  NE1 TRP A 175      -0.017  16.028  -0.513  1.00 94.22           N  
ATOM   2742  HE1 TRP A 175      -0.358  16.624   0.227  1.00 94.22           H  
ATOM   2743  CH2 TRP A 175       1.254  17.827  -3.562  1.00 94.22           C  
ATOM   2744  HH2 TRP A 175       1.427  18.794  -4.011  1.00 94.22           H  
ATOM   2745  CZ2 TRP A 175       0.740  17.730  -2.257  1.00 94.22           C  
ATOM   2746  HZ2 TRP A 175       0.511  18.621  -1.691  1.00 94.22           H  
ATOM   2747  CZ3 TRP A 175       1.513  16.661  -4.304  1.00 94.22           C  
ATOM   2748  HZ3 TRP A 175       1.908  16.737  -5.307  1.00 94.22           H  
ATOM   2749  N   VAL A 176      -1.968  10.355  -2.342  1.00 95.61           N  
ATOM   2750  H   VAL A 176      -2.600  11.138  -2.248  1.00 95.61           H  
ATOM   2751  CA  VAL A 176      -2.428   9.207  -3.127  1.00 95.61           C  
ATOM   2752  HA  VAL A 176      -1.792   8.348  -2.911  1.00 95.61           H  
ATOM   2753  C   VAL A 176      -2.290   9.534  -4.610  1.00 95.61           C  
ATOM   2754  CB  VAL A 176      -3.863   8.805  -2.745  1.00 95.61           C  
ATOM   2755  HB  VAL A 176      -4.540   9.643  -2.908  1.00 95.61           H  
ATOM   2756  O   VAL A 176      -2.924  10.461  -5.105  1.00 95.61           O  
ATOM   2757  CG1 VAL A 176      -4.336   7.613  -3.582  1.00 95.61           C  
ATOM   2758 HG11 VAL A 176      -5.310   7.272  -3.233  1.00 95.61           H  
ATOM   2759 HG12 VAL A 176      -3.615   6.801  -3.494  1.00 95.61           H  
ATOM   2760 HG13 VAL A 176      -4.429   7.900  -4.630  1.00 95.61           H  
ATOM   2761  CG2 VAL A 176      -3.934   8.395  -1.266  1.00 95.61           C  
ATOM   2762 HG21 VAL A 176      -4.946   8.083  -1.008  1.00 95.61           H  
ATOM   2763 HG22 VAL A 176      -3.249   7.570  -1.071  1.00 95.61           H  
ATOM   2764 HG23 VAL A 176      -3.666   9.233  -0.623  1.00 95.61           H  
ATOM   2765  N   LEU A 177      -1.446   8.775  -5.303  1.00 96.35           N  
ATOM   2766  H   LEU A 177      -0.983   8.028  -4.804  1.00 96.35           H  
ATOM   2767  CA  LEU A 177      -1.180   8.870  -6.733  1.00 96.35           C  
ATOM   2768  HA  LEU A 177      -1.588   9.808  -7.110  1.00 96.35           H  
ATOM   2769  C   LEU A 177      -1.851   7.717  -7.479  1.00 96.35           C  
ATOM   2770  CB  LEU A 177       0.338   8.833  -7.007  1.00 96.35           C  
ATOM   2771  HB2 LEU A 177       0.694   7.824  -6.800  1.00 96.35           H  
ATOM   2772  HB3 LEU A 177       0.493   9.025  -8.069  1.00 96.35           H  
ATOM   2773  O   LEU A 177      -1.951   6.603  -6.965  1.00 96.35           O  
ATOM   2774  CG  LEU A 177       1.207   9.808  -6.198  1.00 96.35           C  
ATOM   2775  HG  LEU A 177       1.152   9.544  -5.141  1.00 96.35           H  
ATOM   2776  CD1 LEU A 177       2.660   9.688  -6.653  1.00 96.35           C  
ATOM   2777 HD11 LEU A 177       2.743   9.943  -7.709  1.00 96.35           H  
ATOM   2778 HD12 LEU A 177       3.292  10.357  -6.068  1.00 96.35           H  
ATOM   2779 HD13 LEU A 177       2.994   8.661  -6.504  1.00 96.35           H  
ATOM   2780  CD2 LEU A 177       0.779  11.259  -6.366  1.00 96.35           C  
ATOM   2781 HD21 LEU A 177       0.748  11.523  -7.423  1.00 96.35           H  
ATOM   2782 HD22 LEU A 177      -0.213  11.368  -5.928  1.00 96.35           H  
ATOM   2783 HD23 LEU A 177       1.466  11.917  -5.835  1.00 96.35           H  
ATOM   2784  N   PHE A 178      -2.204   7.949  -8.738  1.00 97.14           N  
ATOM   2785  H   PHE A 178      -2.126   8.895  -9.082  1.00 97.14           H  
ATOM   2786  CA  PHE A 178      -2.539   6.886  -9.681  1.00 97.14           C  
ATOM   2787  HA  PHE A 178      -2.723   5.957  -9.142  1.00 97.14           H  
ATOM   2788  C   PHE A 178      -1.369   6.655 -10.630  1.00 97.14           C  
ATOM   2789  CB  PHE A 178      -3.819   7.248 -10.428  1.00 97.14           C  
ATOM   2790  HB2 PHE A 178      -3.660   8.180 -10.970  1.00 97.14           H  
ATOM   2791  HB3 PHE A 178      -4.039   6.471 -11.160  1.00 97.14           H  
ATOM   2792  O   PHE A 178      -0.959   7.561 -11.352  1.00 97.14           O  
ATOM   2793  CG  PHE A 178      -5.009   7.396  -9.509  1.00 97.14           C  
ATOM   2794  CD1 PHE A 178      -5.531   6.277  -8.830  1.00 97.14           C  
ATOM   2795  HD1 PHE A 178      -5.077   5.304  -8.946  1.00 97.14           H  
ATOM   2796  CD2 PHE A 178      -5.592   8.661  -9.332  1.00 97.14           C  
ATOM   2797  HD2 PHE A 178      -5.186   9.526  -9.836  1.00 97.14           H  
ATOM   2798  CE1 PHE A 178      -6.634   6.428  -7.972  1.00 97.14           C  
ATOM   2799  HE1 PHE A 178      -7.023   5.573  -7.439  1.00 97.14           H  
ATOM   2800  CE2 PHE A 178      -6.695   8.807  -8.482  1.00 97.14           C  
ATOM   2801  HE2 PHE A 178      -7.129   9.787  -8.351  1.00 97.14           H  
ATOM   2802  CZ  PHE A 178      -7.213   7.697  -7.793  1.00 97.14           C  
ATOM   2803  HZ  PHE A 178      -8.052   7.826  -7.126  1.00 97.14           H  
ATOM   2804  N   VAL A 179      -0.818   5.447 -10.636  1.00 97.57           N  
ATOM   2805  H   VAL A 179      -1.170   4.758  -9.987  1.00 97.57           H  
ATOM   2806  CA  VAL A 179       0.373   5.102 -11.416  1.00 97.57           C  
ATOM   2807  HA  VAL A 179       0.781   6.012 -11.855  1.00 97.57           H  
ATOM   2808  C   VAL A 179      -0.017   4.122 -12.527  1.00 97.57           C  
ATOM   2809  CB  VAL A 179       1.479   4.525 -10.514  1.00 97.57           C  
ATOM   2810  HB  VAL A 179       1.165   3.546 -10.152  1.00 97.57           H  
ATOM   2811  O   VAL A 179      -0.470   3.021 -12.215  1.00 97.57           O  
ATOM   2812  CG1 VAL A 179       2.761   4.326 -11.332  1.00 97.57           C  
ATOM   2813 HG11 VAL A 179       3.602   4.096 -10.678  1.00 97.57           H  
ATOM   2814 HG12 VAL A 179       2.617   3.483 -12.008  1.00 97.57           H  
ATOM   2815 HG13 VAL A 179       3.003   5.213 -11.917  1.00 97.57           H  
ATOM   2816  CG2 VAL A 179       1.748   5.387  -9.271  1.00 97.57           C  
ATOM   2817 HG21 VAL A 179       2.590   4.982  -8.711  1.00 97.57           H  
ATOM   2818 HG22 VAL A 179       1.952   6.425  -9.535  1.00 97.57           H  
ATOM   2819 HG23 VAL A 179       0.876   5.363  -8.617  1.00 97.57           H  
ATOM   2820  N   PRO A 180       0.136   4.479 -13.814  1.00 96.93           N  
ATOM   2821  CA  PRO A 180      -0.169   3.580 -14.923  1.00 96.93           C  
ATOM   2822  HA  PRO A 180      -1.088   3.025 -14.735  1.00 96.93           H  
ATOM   2823  C   PRO A 180       0.984   2.586 -15.121  1.00 96.93           C  
ATOM   2824  CB  PRO A 180      -0.385   4.512 -16.114  1.00 96.93           C  
ATOM   2825  HB2 PRO A 180      -0.150   4.027 -17.062  1.00 96.93           H  
ATOM   2826  HB3 PRO A 180      -1.416   4.867 -16.114  1.00 96.93           H  
ATOM   2827  O   PRO A 180       1.994   2.904 -15.744  1.00 96.93           O  
ATOM   2828  CG  PRO A 180       0.523   5.706 -15.833  1.00 96.93           C  
ATOM   2829  HG2 PRO A 180       1.518   5.522 -16.238  1.00 96.93           H  
ATOM   2830  HG3 PRO A 180       0.099   6.624 -16.240  1.00 96.93           H  
ATOM   2831  CD  PRO A 180       0.587   5.773 -14.310  1.00 96.93           C  
ATOM   2832  HD2 PRO A 180      -0.071   6.563 -13.949  1.00 96.93           H  
ATOM   2833  HD3 PRO A 180       1.612   5.972 -13.996  1.00 96.93           H  
ATOM   2834  N   LYS A 181       0.865   1.395 -14.529  1.00 96.98           N  
ATOM   2835  H   LYS A 181      -0.004   1.187 -14.058  1.00 96.98           H  
ATOM   2836  CA  LYS A 181       1.864   0.321 -14.621  1.00 96.98           C  
ATOM   2837  HA  LYS A 181       2.865   0.752 -14.640  1.00 96.98           H  
ATOM   2838  C   LYS A 181       1.680  -0.456 -15.918  1.00 96.98           C  
ATOM   2839  CB  LYS A 181       1.750  -0.578 -13.376  1.00 96.98           C  
ATOM   2840  HB2 LYS A 181       2.191  -0.040 -12.536  1.00 96.98           H  
ATOM   2841  HB3 LYS A 181       0.698  -0.752 -13.152  1.00 96.98           H  
ATOM   2842  O   LYS A 181       0.604  -1.007 -16.147  1.00 96.98           O  
ATOM   2843  CG  LYS A 181       2.426  -1.954 -13.526  1.00 96.98           C  
ATOM   2844  HG2 LYS A 181       1.805  -2.584 -14.162  1.00 96.98           H  
ATOM   2845  HG3 LYS A 181       3.395  -1.852 -14.014  1.00 96.98           H  
ATOM   2846  CD  LYS A 181       2.596  -2.639 -12.161  1.00 96.98           C  
ATOM   2847  HD2 LYS A 181       3.128  -1.959 -11.496  1.00 96.98           H  
ATOM   2848  HD3 LYS A 181       1.617  -2.845 -11.727  1.00 96.98           H  
ATOM   2849  CE  LYS A 181       3.416  -3.934 -12.261  1.00 96.98           C  
ATOM   2850  HE2 LYS A 181       3.619  -4.289 -11.251  1.00 96.98           H  
ATOM   2851  HE3 LYS A 181       4.370  -3.696 -12.730  1.00 96.98           H  
ATOM   2852  NZ  LYS A 181       2.720  -4.996 -13.032  1.00 96.98           N  
ATOM   2853  HZ1 LYS A 181       3.279  -5.837 -13.058  1.00 96.98           H  
ATOM   2854  HZ2 LYS A 181       1.834  -5.227 -12.607  1.00 96.98           H  
ATOM   2855  HZ3 LYS A 181       2.574  -4.689 -13.983  1.00 96.98           H  
ATOM   2856  N   GLU A 182       2.741  -0.592 -16.707  1.00 96.14           N  
ATOM   2857  H   GLU A 182       3.601  -0.115 -16.477  1.00 96.14           H  
ATOM   2858  CA  GLU A 182       2.731  -1.448 -17.895  1.00 96.14           C  
ATOM   2859  HA  GLU A 182       1.874  -1.189 -18.517  1.00 96.14           H  
ATOM   2860  C   GLU A 182       2.605  -2.922 -17.478  1.00 96.14           C  
ATOM   2861  CB  GLU A 182       4.005  -1.236 -18.726  1.00 96.14           C  
ATOM   2862  HB2 GLU A 182       4.870  -1.467 -18.104  1.00 96.14           H  
ATOM   2863  HB3 GLU A 182       4.004  -1.943 -19.556  1.00 96.14           H  
ATOM   2864  O   GLU A 182       3.369  -3.428 -16.645  1.00 96.14           O  
ATOM   2865  CG  GLU A 182       4.170   0.190 -19.281  1.00 96.14           C  
ATOM   2866  HG2 GLU A 182       4.158   0.901 -18.455  1.00 96.14           H  
ATOM   2867  HG3 GLU A 182       5.155   0.251 -19.743  1.00 96.14           H  
ATOM   2868  CD  GLU A 182       3.117   0.600 -20.326  1.00 96.14           C  
ATOM   2869  OE1 GLU A 182       3.121   1.802 -20.667  1.00 96.14           O  
ATOM   2870  OE2 GLU A 182       2.346  -0.275 -20.796  1.00 96.14           O  
ATOM   2871  N   LYS A 183       1.640  -3.646 -18.055  1.00 92.39           N  
ATOM   2872  H   LYS A 183       1.041  -3.187 -18.726  1.00 92.39           H  
ATOM   2873  CA  LYS A 183       1.406  -5.066 -17.736  1.00 92.39           C  
ATOM   2874  HA  LYS A 183       1.330  -5.180 -16.654  1.00 92.39           H  
ATOM   2875  C   LYS A 183       2.573  -5.953 -18.171  1.00 92.39           C  
ATOM   2876  CB  LYS A 183       0.096  -5.549 -18.376  1.00 92.39           C  
ATOM   2877  HB2 LYS A 183       0.099  -5.296 -19.436  1.00 92.39           H  
ATOM   2878  HB3 LYS A 183       0.039  -6.634 -18.286  1.00 92.39           H  
ATOM   2879  O   LYS A 183       2.883  -6.915 -17.475  1.00 92.39           O  
ATOM   2880  CG  LYS A 183      -1.141  -4.943 -17.695  1.00 92.39           C  
ATOM   2881  HG2 LYS A 183      -1.079  -3.856 -17.722  1.00 92.39           H  
ATOM   2882  HG3 LYS A 183      -1.180  -5.265 -16.654  1.00 92.39           H  
ATOM   2883  CD  LYS A 183      -2.416  -5.392 -18.420  1.00 92.39           C  
ATOM   2884  HD2 LYS A 183      -2.308  -5.130 -19.473  1.00 92.39           H  
ATOM   2885  HD3 LYS A 183      -2.539  -6.471 -18.334  1.00 92.39           H  
ATOM   2886  CE  LYS A 183      -3.634  -4.670 -17.833  1.00 92.39           C  
ATOM   2887  HE2 LYS A 183      -3.349  -3.630 -17.675  1.00 92.39           H  
ATOM   2888  HE3 LYS A 183      -3.890  -5.099 -16.864  1.00 92.39           H  
ATOM   2889  NZ  LYS A 183      -4.789  -4.698 -18.761  1.00 92.39           N  
ATOM   2890  HZ1 LYS A 183      -5.479  -4.009 -18.496  1.00 92.39           H  
ATOM   2891  HZ2 LYS A 183      -5.204  -5.615 -18.856  1.00 92.39           H  
ATOM   2892  HZ3 LYS A 183      -4.471  -4.414 -19.676  1.00 92.39           H  
ATOM   2893  N   ASN A 184       3.237  -5.592 -19.269  1.00 89.66           N  
ATOM   2894  H   ASN A 184       2.927  -4.755 -19.742  1.00 89.66           H  
ATOM   2895  CA  ASN A 184       4.354  -6.340 -19.856  1.00 89.66           C  
ATOM   2896  HA  ASN A 184       4.375  -7.339 -19.420  1.00 89.66           H  
ATOM   2897  C   ASN A 184       5.732  -5.721 -19.545  1.00 89.66           C  
ATOM   2898  CB  ASN A 184       4.097  -6.499 -21.364  1.00 89.66           C  
ATOM   2899  HB2 ASN A 184       4.060  -5.511 -21.824  1.00 89.66           H  
ATOM   2900  HB3 ASN A 184       4.923  -7.046 -21.818  1.00 89.66           H  
ATOM   2901  O   ASN A 184       6.733  -6.129 -20.129  1.00 89.66           O  
ATOM   2902  CG  ASN A 184       2.819  -7.260 -21.672  1.00 89.66           C  
ATOM   2903  ND2 ASN A 184       2.134  -6.898 -22.731  1.00 89.66           N  
ATOM   2904 HD21 ASN A 184       1.288  -7.415 -22.920  1.00 89.66           H  
ATOM   2905 HD22 ASN A 184       2.470  -6.148 -23.318  1.00 89.66           H  
ATOM   2906  OD1 ASN A 184       2.409  -8.174 -20.979  1.00 89.66           O  
ATOM   2907  N   GLY A 185       5.790  -4.751 -18.625  1.00 83.84           N  
ATOM   2908  H   GLY A 185       4.931  -4.467 -18.175  1.00 83.84           H  
ATOM   2909  CA  GLY A 185       6.982  -3.941 -18.376  1.00 83.84           C  
ATOM   2910  HA2 GLY A 185       6.888  -3.467 -17.399  1.00 83.84           H  
ATOM   2911  HA3 GLY A 185       7.866  -4.579 -18.365  1.00 83.84           H  
ATOM   2912  C   GLY A 185       7.189  -2.848 -19.428  1.00 83.84           C  
ATOM   2913  O   GLY A 185       6.508  -2.803 -20.450  1.00 83.84           O  
ATOM   2914  N   ILE A 186       8.129  -1.941 -19.161  1.00 78.44           N  
ATOM   2915  H   ILE A 186       8.686  -2.046 -18.325  1.00 78.44           H  
ATOM   2916  CA  ILE A 186       8.515  -0.907 -20.125  1.00 78.44           C  
ATOM   2917  HA  ILE A 186       7.628  -0.565 -20.658  1.00 78.44           H  
ATOM   2918  C   ILE A 186       9.467  -1.558 -21.123  1.00 78.44           C  
ATOM   2919  CB  ILE A 186       9.160   0.315 -19.429  1.00 78.44           C  
ATOM   2920  HB  ILE A 186      10.077  -0.014 -18.941  1.00 78.44           H  
ATOM   2921  O   ILE A 186      10.541  -2.022 -20.731  1.00 78.44           O  
ATOM   2922  CG1 ILE A 186       8.222   0.896 -18.346  1.00 78.44           C  
ATOM   2923 HG12 ILE A 186       7.296   1.245 -18.803  1.00 78.44           H  
ATOM   2924 HG13 ILE A 186       7.973   0.110 -17.634  1.00 78.44           H  
ATOM   2925  CG2 ILE A 186       9.527   1.398 -20.463  1.00 78.44           C  
ATOM   2926 HG21 ILE A 186       8.625   1.762 -20.956  1.00 78.44           H  
ATOM   2927 HG22 ILE A 186      10.039   2.232 -19.983  1.00 78.44           H  
ATOM   2928 HG23 ILE A 186      10.201   0.993 -21.217  1.00 78.44           H  
ATOM   2929  CD1 ILE A 186       8.854   2.040 -17.547  1.00 78.44           C  
ATOM   2930 HD11 ILE A 186       8.867   2.956 -18.137  1.00 78.44           H  
ATOM   2931 HD12 ILE A 186       8.272   2.213 -16.642  1.00 78.44           H  
ATOM   2932 HD13 ILE A 186       9.870   1.775 -17.253  1.00 78.44           H  
ATOM   2933  N   GLU A 187       9.108  -1.578 -22.407  1.00 67.19           N  
ATOM   2934  H   GLU A 187       8.191  -1.250 -22.676  1.00 67.19           H  
ATOM   2935  CA  GLU A 187      10.075  -1.906 -23.450  1.00 67.19           C  
ATOM   2936  HA  GLU A 187      10.484  -2.898 -23.260  1.00 67.19           H  
ATOM   2937  C   GLU A 187      11.214  -0.884 -23.368  1.00 67.19           C  
ATOM   2938  CB  GLU A 187       9.443  -1.909 -24.852  1.00 67.19           C  
ATOM   2939  HB2 GLU A 187       8.912  -0.971 -25.019  1.00 67.19           H  
ATOM   2940  HB3 GLU A 187      10.255  -1.983 -25.575  1.00 67.19           H  
ATOM   2941  O   GLU A 187      11.052   0.291 -23.702  1.00 67.19           O  
ATOM   2942  CG  GLU A 187       8.483  -3.091 -25.071  1.00 67.19           C  
ATOM   2943  HG2 GLU A 187       7.600  -2.947 -24.447  1.00 67.19           H  
ATOM   2944  HG3 GLU A 187       8.982  -4.002 -24.743  1.00 67.19           H  
ATOM   2945  CD  GLU A 187       8.052  -3.268 -26.541  1.00 67.19           C  
ATOM   2946  OE1 GLU A 187       7.373  -4.282 -26.817  1.00 67.19           O  
ATOM   2947  OE2 GLU A 187       8.425  -2.423 -27.389  1.00 67.19           O  
ATOM   2948  N   THR A 188      12.385  -1.306 -22.886  1.00 55.70           N  
ATOM   2949  H   THR A 188      12.465  -2.241 -22.514  1.00 55.70           H  
ATOM   2950  CA  THR A 188      13.585  -0.490 -23.028  1.00 55.70           C  
ATOM   2951  HA  THR A 188      13.402   0.501 -22.613  1.00 55.70           H  
ATOM   2952  C   THR A 188      13.825  -0.370 -24.522  1.00 55.70           C  
ATOM   2953  CB  THR A 188      14.811  -1.101 -22.333  1.00 55.70           C  
ATOM   2954  HB  THR A 188      15.691  -0.518 -22.604  1.00 55.70           H  
ATOM   2955  O   THR A 188      14.141  -1.367 -25.176  1.00 55.70           O  
ATOM   2956  CG2 THR A 188      14.674  -1.093 -20.812  1.00 55.70           C  
ATOM   2957 HG21 THR A 188      15.568  -1.528 -20.365  1.00 55.70           H  
ATOM   2958 HG22 THR A 188      13.804  -1.676 -20.512  1.00 55.70           H  
ATOM   2959 HG23 THR A 188      14.559  -0.068 -20.458  1.00 55.70           H  
ATOM   2960  OG1 THR A 188      15.004  -2.434 -22.748  1.00 55.70           O  
ATOM   2961  HG1 THR A 188      14.887  -2.429 -23.701  1.00 55.70           H  
ATOM   2962  N   SER A 189      13.665   0.826 -25.080  1.00 43.47           N  
ATOM   2963  H   SER A 189      13.283   1.582 -24.529  1.00 43.47           H  
ATOM   2964  CA  SER A 189      14.116   1.127 -26.431  1.00 43.47           C  
ATOM   2965  HA  SER A 189      13.729   0.360 -27.103  1.00 43.47           H  
ATOM   2966  C   SER A 189      15.646   1.048 -26.457  1.00 43.47           C  
ATOM   2967  CB  SER A 189      13.551   2.472 -26.903  1.00 43.47           C  
ATOM   2968  HB2 SER A 189      13.974   2.722 -27.876  1.00 43.47           H  
ATOM   2969  HB3 SER A 189      12.470   2.375 -27.005  1.00 43.47           H  
ATOM   2970  O   SER A 189      16.370   2.040 -26.400  1.00 43.47           O  
ATOM   2971  OG  SER A 189      13.829   3.507 -25.980  1.00 43.47           O  
ATOM   2972  HG  SER A 189      13.287   4.269 -26.194  1.00 43.47           H  
ATOM   2973  N   THR A 190      16.170  -0.174 -26.524  1.00 35.36           N  
ATOM   2974  H   THR A 190      15.544  -0.952 -26.373  1.00 35.36           H  
ATOM   2975  CA  THR A 190      17.575  -0.477 -26.778  1.00 35.36           C  
ATOM   2976  HA  THR A 190      18.192   0.147 -26.132  1.00 35.36           H  
ATOM   2977  C   THR A 190      17.845  -0.110 -28.238  1.00 35.36           C  
ATOM   2978  CB  THR A 190      17.886  -1.955 -26.466  1.00 35.36           C  
ATOM   2979  HB  THR A 190      17.496  -2.596 -27.256  1.00 35.36           H  
ATOM   2980  O   THR A 190      17.825  -0.958 -29.125  1.00 35.36           O  
ATOM   2981  CG2 THR A 190      19.385  -2.190 -26.290  1.00 35.36           C  
ATOM   2982 HG21 THR A 190      19.763  -1.583 -25.468  1.00 35.36           H  
ATOM   2983 HG22 THR A 190      19.909  -1.926 -27.209  1.00 35.36           H  
ATOM   2984 HG23 THR A 190      19.565  -3.243 -26.071  1.00 35.36           H  
ATOM   2985  OG1 THR A 190      17.283  -2.332 -25.250  1.00 35.36           O  
ATOM   2986  HG1 THR A 190      17.219  -3.289 -25.215  1.00 35.36           H  
ATOM   2987  N   GLY A 191      17.987   1.192 -28.505  1.00 34.50           N  
ATOM   2988  H   GLY A 191      17.794   1.817 -27.736  1.00 34.50           H  
ATOM   2989  CA  GLY A 191      18.020   1.743 -29.862  1.00 34.50           C  
ATOM   2990  HA2 GLY A 191      16.992   1.894 -30.192  1.00 34.50           H  
ATOM   2991  HA3 GLY A 191      18.480   1.019 -30.534  1.00 34.50           H  
ATOM   2992  C   GLY A 191      18.760   3.070 -30.042  1.00 34.50           C  
ATOM   2993  O   GLY A 191      19.028   3.430 -31.183  1.00 34.50           O  
ATOM   2994  N   MET A 192      19.187   3.765 -28.981  1.00 39.08           N  
ATOM   2995  H   MET A 192      18.930   3.465 -28.052  1.00 39.08           H  
ATOM   2996  CA  MET A 192      20.233   4.790 -29.118  1.00 39.08           C  
ATOM   2997  HA  MET A 192      20.248   5.160 -30.143  1.00 39.08           H  
ATOM   2998  C   MET A 192      21.605   4.146 -28.916  1.00 39.08           C  
ATOM   2999  CB  MET A 192      19.968   6.027 -28.249  1.00 39.08           C  
ATOM   3000  HB2 MET A 192      20.881   6.619 -28.188  1.00 39.08           H  
ATOM   3001  HB3 MET A 192      19.673   5.732 -27.242  1.00 39.08           H  
ATOM   3002  O   MET A 192      22.243   4.275 -27.876  1.00 39.08           O  
ATOM   3003  CG  MET A 192      18.881   6.902 -28.889  1.00 39.08           C  
ATOM   3004  HG2 MET A 192      19.143   7.089 -29.930  1.00 39.08           H  
ATOM   3005  HG3 MET A 192      17.936   6.359 -28.865  1.00 39.08           H  
ATOM   3006  SD  MET A 192      18.650   8.506 -28.078  1.00 39.08           S  
ATOM   3007  CE  MET A 192      17.268   9.155 -29.054  1.00 39.08           C  
ATOM   3008  HE1 MET A 192      16.995  10.141 -28.678  1.00 39.08           H  
ATOM   3009  HE2 MET A 192      16.411   8.487 -28.966  1.00 39.08           H  
ATOM   3010  HE3 MET A 192      17.563   9.235 -30.100  1.00 39.08           H  
ATOM   3011  N   ARG A 193      22.038   3.408 -29.946  1.00 39.69           N  
ATOM   3012  H   ARG A 193      21.415   3.356 -30.740  1.00 39.69           H  
ATOM   3013  CA  ARG A 193      23.461   3.180 -30.201  1.00 39.69           C  
ATOM   3014  HA  ARG A 193      23.941   2.807 -29.296  1.00 39.69           H  
ATOM   3015  C   ARG A 193      24.104   4.519 -30.555  1.00 39.69           C  
ATOM   3016  CB  ARG A 193      23.676   2.184 -31.354  1.00 39.69           C  
ATOM   3017  HB2 ARG A 193      22.904   2.325 -32.110  1.00 39.69           H  
ATOM   3018  HB3 ARG A 193      24.639   2.395 -31.820  1.00 39.69           H  
ATOM   3019  O   ARG A 193      23.629   5.213 -31.448  1.00 39.69           O  
ATOM   3020  CG  ARG A 193      23.700   0.726 -30.884  1.00 39.69           C  
ATOM   3021  HG2 ARG A 193      22.760   0.487 -30.386  1.00 39.69           H  
ATOM   3022  HG3 ARG A 193      24.522   0.591 -30.181  1.00 39.69           H  
ATOM   3023  CD  ARG A 193      23.896  -0.205 -32.086  1.00 39.69           C  
ATOM   3024  HD2 ARG A 193      24.803   0.094 -32.612  1.00 39.69           H  
ATOM   3025  HD3 ARG A 193      23.044  -0.086 -32.755  1.00 39.69           H  
ATOM   3026  NE  ARG A 193      24.020  -1.614 -31.668  1.00 39.69           N  
ATOM   3027  HE  ARG A 193      24.143  -1.772 -30.678  1.00 39.69           H  
ATOM   3028  NH1 ARG A 193      23.904  -2.560 -33.754  1.00 39.69           N  
ATOM   3029 HH11 ARG A 193      23.899  -3.375 -34.349  1.00 39.69           H  
ATOM   3030 HH12 ARG A 193      23.804  -1.633 -34.143  1.00 39.69           H  
ATOM   3031  NH2 ARG A 193      24.165  -3.866 -31.963  1.00 39.69           N  
ATOM   3032 HH21 ARG A 193      24.265  -3.982 -30.964  1.00 39.69           H  
ATOM   3033 HH22 ARG A 193      24.165  -4.676 -32.565  1.00 39.69           H  
ATOM   3034  CZ  ARG A 193      24.029  -2.669 -32.460  1.00 39.69           C  
ATOM   3035  N   GLU A 194      25.165   4.814 -29.821  1.00 33.80           N  
ATOM   3036  H   GLU A 194      25.315   4.208 -29.026  1.00 33.80           H  
ATOM   3037  CA  GLU A 194      26.331   5.630 -30.158  1.00 33.80           C  
ATOM   3038  HA  GLU A 194      26.387   6.469 -29.464  1.00 33.80           H  
ATOM   3039  C   GLU A 194      26.380   6.190 -31.591  1.00 33.80           C  
ATOM   3040  CB  GLU A 194      27.572   4.745 -29.931  1.00 33.80           C  
ATOM   3041  HB2 GLU A 194      27.474   3.862 -30.562  1.00 33.80           H  
ATOM   3042  HB3 GLU A 194      28.465   5.289 -30.240  1.00 33.80           H  
ATOM   3043  O   GLU A 194      26.437   5.454 -32.583  1.00 33.80           O  
ATOM   3044  CG  GLU A 194      27.746   4.320 -28.457  1.00 33.80           C  
ATOM   3045  HG2 GLU A 194      26.794   3.974 -28.054  1.00 33.80           H  
ATOM   3046  HG3 GLU A 194      28.047   5.194 -27.879  1.00 33.80           H  
ATOM   3047  CD  GLU A 194      28.761   3.181 -28.272  1.00 33.80           C  
ATOM   3048  OE1 GLU A 194      29.480   3.208 -27.250  1.00 33.80           O  
ATOM   3049  OE2 GLU A 194      28.760   2.252 -29.115  1.00 33.80           O  
ATOM   3050  N   LYS A 195      26.501   7.516 -31.665  1.00 34.92           N  
ATOM   3051  H   LYS A 195      26.317   8.059 -30.833  1.00 34.92           H  
ATOM   3052  CA  LYS A 195      27.477   8.164 -32.534  1.00 34.92           C  
ATOM   3053  HA  LYS A 195      28.260   7.444 -32.771  1.00 34.92           H  
ATOM   3054  C   LYS A 195      28.182   9.268 -31.763  1.00 34.92           C  
ATOM   3055  CB  LYS A 195      26.834   8.696 -33.820  1.00 34.92           C  
ATOM   3056  HB2 LYS A 195      26.913   9.783 -33.842  1.00 34.92           H  
ATOM   3057  HB3 LYS A 195      25.780   8.423 -33.859  1.00 34.92           H  
ATOM   3058  O   LYS A 195      27.485   9.944 -30.976  1.00 34.92           O  
ATOM   3059  CG  LYS A 195      27.563   8.093 -35.023  1.00 34.92           C  
ATOM   3060  HG2 LYS A 195      27.341   7.027 -35.076  1.00 34.92           H  
ATOM   3061  HG3 LYS A 195      28.638   8.231 -34.906  1.00 34.92           H  
ATOM   3062  CD  LYS A 195      27.114   8.784 -36.308  1.00 34.92           C  
ATOM   3063  HD2 LYS A 195      26.031   8.712 -36.401  1.00 34.92           H  
ATOM   3064  HD3 LYS A 195      27.408   9.832 -36.260  1.00 34.92           H  
ATOM   3065  CE  LYS A 195      27.793   8.095 -37.492  1.00 34.92           C  
ATOM   3066  HE2 LYS A 195      27.403   7.080 -37.570  1.00 34.92           H  
ATOM   3067  HE3 LYS A 195      28.860   8.030 -37.280  1.00 34.92           H  
ATOM   3068  NZ  LYS A 195      27.560   8.851 -38.743  1.00 34.92           N  
ATOM   3069  HZ1 LYS A 195      28.003   8.386 -39.522  1.00 34.92           H  
ATOM   3070  HZ2 LYS A 195      27.944   9.781 -38.650  1.00 34.92           H  
ATOM   3071  HZ3 LYS A 195      26.568   8.927 -38.916  1.00 34.92           H  
ATOM   3072  OXT LYS A 195      29.395   9.395 -32.016  1.00 34.92           O  
TER    3073      LYS A 195                                                       
END   
