# Supplementary material for: A glycan receptor kinase facilitates intracellular accommodation of arbuscular mycorrhiza and symbiotic rhizobia in the legume Lotus japonicus
Source: PLoS Biol. 2023 May 18;21(5):e3002127. doi: 10.1371/journal.pbio.3002127 (PMC10231839; doi:10.1371/journal.pbio.3002127)
Supplement: S1 Information — (ZIP) [file pbio.3002127.s017.zip › ZmRLK8_A0A1D6NMX9_ecto_23-232_AF2.pdb]

ATOM      1  N   ALA A   1      34.479 -38.041 -34.973  1.00 45.93           N  
ATOM      2  H   ALA A   1      35.208 -38.719 -35.144  1.00 45.93           H  
ATOM      3  H2  ALA A   1      33.984 -37.858 -35.834  1.00 45.93           H  
ATOM      4  H3  ALA A   1      33.822 -38.404 -34.298  1.00 45.93           H  
ATOM      5  CA  ALA A   1      35.060 -36.776 -34.492  1.00 45.93           C  
ATOM      6  HA  ALA A   1      35.535 -36.947 -33.526  1.00 45.93           H  
ATOM      7  C   ALA A   1      33.926 -35.776 -34.293  1.00 45.93           C  
ATOM      8  CB  ALA A   1      36.134 -36.262 -35.461  1.00 45.93           C  
ATOM      9  HB1 ALA A   1      36.547 -35.327 -35.083  1.00 45.93           H  
ATOM     10  HB2 ALA A   1      35.703 -36.084 -36.446  1.00 45.93           H  
ATOM     11  HB3 ALA A   1      36.940 -36.991 -35.547  1.00 45.93           H  
ATOM     12  O   ALA A   1      33.220 -35.486 -35.245  1.00 45.93           O  
ATOM     13  N   SER A   2      33.732 -35.393 -33.030  1.00 52.61           N  
ATOM     14  H   SER A   2      34.397 -35.753 -32.361  1.00 52.61           H  
ATOM     15  CA  SER A   2      33.065 -34.201 -32.481  1.00 52.61           C  
ATOM     16  HA  SER A   2      32.895 -34.422 -31.427  1.00 52.61           H  
ATOM     17  C   SER A   2      31.695 -33.765 -33.022  1.00 52.61           C  
ATOM     18  CB  SER A   2      34.070 -33.048 -32.463  1.00 52.61           C  
ATOM     19  HB2 SER A   2      33.687 -32.239 -31.841  1.00 52.61           H  
ATOM     20  HB3 SER A   2      34.226 -32.678 -33.477  1.00 52.61           H  
ATOM     21  O   SER A   2      31.592 -32.987 -33.963  1.00 52.61           O  
ATOM     22  OG  SER A   2      35.303 -33.528 -31.936  1.00 52.61           O  
ATOM     23  HG  SER A   2      35.864 -32.769 -31.761  1.00 52.61           H  
ATOM     24  N   SER A   3      30.650 -34.194 -32.307  1.00 50.27           N  
ATOM     25  H   SER A   3      30.832 -34.860 -31.569  1.00 50.27           H  
ATOM     26  CA  SER A   3      29.353 -33.521 -32.198  1.00 50.27           C  
ATOM     27  HA  SER A   3      29.020 -33.188 -33.181  1.00 50.27           H  
ATOM     28  C   SER A   3      29.447 -32.323 -31.246  1.00 50.27           C  
ATOM     29  CB  SER A   3      28.327 -34.503 -31.607  1.00 50.27           C  
ATOM     30  HB2 SER A   3      27.360 -34.007 -31.528  1.00 50.27           H  
ATOM     31  HB3 SER A   3      28.222 -35.364 -32.267  1.00 50.27           H  
ATOM     32  O   SER A   3      29.966 -32.473 -30.139  1.00 50.27           O  
ATOM     33  OG  SER A   3      28.737 -34.940 -30.319  1.00 50.27           O  
ATOM     34  HG  SER A   3      29.056 -34.178 -29.829  1.00 50.27           H  
ATOM     35  N   THR A   4      28.857 -31.185 -31.597  1.00 63.33           N  
ATOM     36  H   THR A   4      28.544 -31.052 -32.548  1.00 63.33           H  
ATOM     37  CA  THR A   4      28.539 -30.111 -30.642  1.00 63.33           C  
ATOM     38  HA  THR A   4      28.809 -30.441 -29.639  1.00 63.33           H  
ATOM     39  C   THR A   4      27.032 -29.899 -30.635  1.00 63.33           C  
ATOM     40  CB  THR A   4      29.313 -28.804 -30.897  1.00 63.33           C  
ATOM     41  HB  THR A   4      28.647 -27.952 -30.761  1.00 63.33           H  
ATOM     42  O   THR A   4      26.439 -29.460 -31.616  1.00 63.33           O  
ATOM     43  CG2 THR A   4      30.475 -28.677 -29.912  1.00 63.33           C  
ATOM     44 HG21 THR A   4      31.141 -29.534 -30.013  1.00 63.33           H  
ATOM     45 HG22 THR A   4      30.093 -28.633 -28.892  1.00 63.33           H  
ATOM     46 HG23 THR A   4      31.032 -27.762 -30.116  1.00 63.33           H  
ATOM     47  OG1 THR A   4      29.872 -28.757 -32.190  1.00 63.33           O  
ATOM     48  HG1 THR A   4      30.085 -27.842 -32.386  1.00 63.33           H  
ATOM     49  N   GLY A   5      26.423 -30.313 -29.523  1.00 54.61           N  
ATOM     50  H   GLY A   5      27.006 -30.649 -28.769  1.00 54.61           H  
ATOM     51  CA  GLY A   5      24.998 -30.215 -29.248  1.00 54.61           C  
ATOM     52  HA2 GLY A   5      24.734 -30.878 -28.425  1.00 54.61           H  
ATOM     53  HA3 GLY A   5      24.448 -30.535 -30.133  1.00 54.61           H  
ATOM     54  C   GLY A   5      24.563 -28.798 -28.881  1.00 54.61           C  
ATOM     55  O   GLY A   5      25.321 -27.999 -28.335  1.00 54.61           O  
ATOM     56  N   GLN A   6      23.305 -28.522 -29.194  1.00 52.61           N  
ATOM     57  H   GLN A   6      22.764 -29.261 -29.619  1.00 52.61           H  
ATOM     58  CA  GLN A   6      22.591 -27.278 -28.947  1.00 52.61           C  
ATOM     59  HA  GLN A   6      23.288 -26.442 -29.015  1.00 52.61           H  
ATOM     60  C   GLN A   6      21.932 -27.336 -27.556  1.00 52.61           C  
ATOM     61  CB  GLN A   6      21.562 -27.192 -30.086  1.00 52.61           C  
ATOM     62  HB2 GLN A   6      22.072 -27.494 -31.001  1.00 52.61           H  
ATOM     63  HB3 GLN A   6      20.760 -27.910 -29.912  1.00 52.61           H  
ATOM     64  O   GLN A   6      21.290 -28.344 -27.253  1.00 52.61           O  
ATOM     65  CG  GLN A   6      20.948 -25.816 -30.352  1.00 52.61           C  
ATOM     66  HG2 GLN A   6      21.735 -25.062 -30.390  1.00 52.61           H  
ATOM     67  HG3 GLN A   6      20.256 -25.563 -29.548  1.00 52.61           H  
ATOM     68  CD  GLN A   6      20.225 -25.821 -31.700  1.00 52.61           C  
ATOM     69  NE2 GLN A   6      18.978 -25.414 -31.765  1.00 52.61           N  
ATOM     70 HE21 GLN A   6      18.490 -25.087 -30.944  1.00 52.61           H  
ATOM     71 HE22 GLN A   6      18.561 -25.444 -32.685  1.00 52.61           H  
ATOM     72  OE1 GLN A   6      20.762 -26.206 -32.724  1.00 52.61           O  
ATOM     73  N   PRO A   7      22.031 -26.303 -26.700  1.00 57.68           N  
ATOM     74  CA  PRO A   7      21.274 -26.280 -25.458  1.00 57.68           C  
ATOM     75  HA  PRO A   7      21.232 -27.278 -25.022  1.00 57.68           H  
ATOM     76  C   PRO A   7      19.843 -25.793 -25.723  1.00 57.68           C  
ATOM     77  CB  PRO A   7      22.074 -25.386 -24.511  1.00 57.68           C  
ATOM     78  HB2 PRO A   7      22.834 -25.985 -24.008  1.00 57.68           H  
ATOM     79  HB3 PRO A   7      21.439 -24.885 -23.781  1.00 57.68           H  
ATOM     80  O   PRO A   7      19.607 -24.671 -26.171  1.00 57.68           O  
ATOM     81  CG  PRO A   7      22.756 -24.396 -25.456  1.00 57.68           C  
ATOM     82  HG2 PRO A   7      22.095 -23.547 -25.627  1.00 57.68           H  
ATOM     83  HG3 PRO A   7      23.711 -24.053 -25.058  1.00 57.68           H  
ATOM     84  CD  PRO A   7      22.936 -25.166 -26.769  1.00 57.68           C  
ATOM     85  HD2 PRO A   7      23.962 -25.526 -26.845  1.00 57.68           H  
ATOM     86  HD3 PRO A   7      22.697 -24.526 -27.619  1.00 57.68           H  
ATOM     87  N   THR A   8      18.874 -26.651 -25.420  1.00 47.03           N  
ATOM     88  H   THR A   8      19.134 -27.580 -25.123  1.00 47.03           H  
ATOM     89  CA  THR A   8      17.457 -26.307 -25.271  1.00 47.03           C  
ATOM     90  HA  THR A   8      17.107 -25.780 -26.158  1.00 47.03           H  
ATOM     91  C   THR A   8      17.284 -25.409 -24.046  1.00 47.03           C  
ATOM     92  CB  THR A   8      16.629 -27.590 -25.082  1.00 47.03           C  
ATOM     93  HB  THR A   8      15.627 -27.328 -24.741  1.00 47.03           H  
ATOM     94  O   THR A   8      17.518 -25.850 -22.920  1.00 47.03           O  
ATOM     95  CG2 THR A   8      16.514 -28.390 -26.378  1.00 47.03           C  
ATOM     96 HG21 THR A   8      17.501 -28.699 -26.721  1.00 47.03           H  
ATOM     97 HG22 THR A   8      15.908 -29.278 -26.199  1.00 47.03           H  
ATOM     98 HG23 THR A   8      16.035 -27.784 -27.147  1.00 47.03           H  
ATOM     99  OG1 THR A   8      17.250 -28.425 -24.129  1.00 47.03           O  
ATOM    100  HG1 THR A   8      17.311 -27.923 -23.313  1.00 47.03           H  
ATOM    101  N   ARG A   9      16.874 -24.151 -24.239  1.00 49.75           N  
ATOM    102  H   ARG A   9      16.742 -23.830 -25.188  1.00 49.75           H  
ATOM    103  CA  ARG A   9      16.508 -23.249 -23.141  1.00 49.75           C  
ATOM    104  HA  ARG A   9      17.009 -23.590 -22.235  1.00 49.75           H  
ATOM    105  C   ARG A   9      15.005 -23.355 -22.904  1.00 49.75           C  
ATOM    106  CB  ARG A   9      17.013 -21.826 -23.432  1.00 49.75           C  
ATOM    107  HB2 ARG A   9      18.014 -21.897 -23.858  1.00 49.75           H  
ATOM    108  HB3 ARG A   9      16.366 -21.344 -24.165  1.00 49.75           H  
ATOM    109  O   ARG A   9      14.209 -22.839 -23.682  1.00 49.75           O  
ATOM    110  CG  ARG A   9      17.099 -20.967 -22.160  1.00 49.75           C  
ATOM    111  HG2 ARG A   9      17.708 -21.478 -21.414  1.00 49.75           H  
ATOM    112  HG3 ARG A   9      16.097 -20.811 -21.759  1.00 49.75           H  
ATOM    113  CD  ARG A   9      17.739 -19.611 -22.491  1.00 49.75           C  
ATOM    114  HD2 ARG A   9      18.742 -19.780 -22.883  1.00 49.75           H  
ATOM    115  HD3 ARG A   9      17.137 -19.133 -23.263  1.00 49.75           H  
ATOM    116  NE  ARG A   9      17.819 -18.729 -21.309  1.00 49.75           N  
ATOM    117  HE  ARG A   9      17.663 -19.158 -20.408  1.00 49.75           H  
ATOM    118  NH1 ARG A   9      18.228 -16.764 -22.432  1.00 49.75           N  
ATOM    119 HH11 ARG A   9      18.381 -15.765 -22.417  1.00 49.75           H  
ATOM    120 HH12 ARG A   9      18.210 -17.264 -23.308  1.00 49.75           H  
ATOM    121  NH2 ARG A   9      18.060 -16.745 -20.209  1.00 49.75           N  
ATOM    122 HH21 ARG A   9      18.214 -15.747 -20.222  1.00 49.75           H  
ATOM    123 HH22 ARG A   9      17.896 -17.205 -19.325  1.00 49.75           H  
ATOM    124  CZ  ARG A   9      18.036 -17.423 -21.322  1.00 49.75           C  
ATOM    125  N   SER A  10      14.652 -24.080 -21.850  1.00 45.12           N  
ATOM    126  H   SER A  10      15.372 -24.585 -21.353  1.00 45.12           H  
ATOM    127  CA  SER A  10      13.287 -24.257 -21.368  1.00 45.12           C  
ATOM    128  HA  SER A  10      12.704 -24.741 -22.151  1.00 45.12           H  
ATOM    129  C   SER A  10      12.644 -22.916 -21.020  1.00 45.12           C  
ATOM    130  CB  SER A  10      13.283 -25.167 -20.137  1.00 45.12           C  
ATOM    131  HB2 SER A  10      13.774 -24.662 -19.305  1.00 45.12           H  
ATOM    132  HB3 SER A  10      12.254 -25.395 -19.859  1.00 45.12           H  
ATOM    133  O   SER A  10      13.220 -22.084 -20.320  1.00 45.12           O  
ATOM    134  OG  SER A  10      13.978 -26.364 -20.436  1.00 45.12           O  
ATOM    135  HG  SER A  10      13.877 -26.973 -19.701  1.00 45.12           H  
ATOM    136  N   SER A  11      11.432 -22.740 -21.524  1.00 41.31           N  
ATOM    137  H   SER A  11      11.081 -23.432 -22.170  1.00 41.31           H  
ATOM    138  CA  SER A  11      10.523 -21.631 -21.281  1.00 41.31           C  
ATOM    139  HA  SER A  11      11.034 -20.691 -21.486  1.00 41.31           H  
ATOM    140  C   SER A  11      10.040 -21.656 -19.830  1.00 41.31           C  
ATOM    141  CB  SER A  11       9.320 -21.776 -22.237  1.00 41.31           C  
ATOM    142  HB2 SER A  11       8.896 -20.792 -22.438  1.00 41.31           H  
ATOM    143  HB3 SER A  11       8.550 -22.391 -21.772  1.00 41.31           H  
ATOM    144  O   SER A  11       9.343 -22.582 -19.425  1.00 41.31           O  
ATOM    145  OG  SER A  11       9.695 -22.410 -23.454  1.00 41.31           O  
ATOM    146  HG  SER A  11       9.537 -21.805 -24.182  1.00 41.31           H  
ATOM    147  N   SER A  12      10.374 -20.635 -19.042  1.00 43.85           N  
ATOM    148  H   SER A  12      11.056 -19.963 -19.364  1.00 43.85           H  
ATOM    149  CA  SER A  12       9.683 -20.347 -17.785  1.00 43.85           C  
ATOM    150  HA  SER A  12       9.139 -21.229 -17.446  1.00 43.85           H  
ATOM    151  C   SER A  12       8.661 -19.244 -18.045  1.00 43.85           C  
ATOM    152  CB  SER A  12      10.676 -19.997 -16.672  1.00 43.85           C  
ATOM    153  HB2 SER A  12      10.130 -19.791 -15.751  1.00 43.85           H  
ATOM    154  HB3 SER A  12      11.339 -20.846 -16.502  1.00 43.85           H  
ATOM    155  O   SER A  12       8.984 -18.056 -18.021  1.00 43.85           O  
ATOM    156  OG  SER A  12      11.450 -18.870 -17.027  1.00 43.85           O  
ATOM    157  HG  SER A  12      10.837 -18.161 -17.233  1.00 43.85           H  
ATOM    158  N   THR A  13       7.427 -19.639 -18.342  1.00 42.62           N  
ATOM    159  H   THR A  13       7.240 -20.623 -18.472  1.00 42.62           H  
ATOM    160  CA  THR A  13       6.268 -18.747 -18.353  1.00 42.62           C  
ATOM    161  HA  THR A  13       6.491 -17.882 -18.978  1.00 42.62           H  
ATOM    162  C   THR A  13       6.046 -18.287 -16.912  1.00 42.62           C  
ATOM    163  CB  THR A  13       5.014 -19.461 -18.910  1.00 42.62           C  
ATOM    164  HB  THR A  13       4.416 -19.871 -18.096  1.00 42.62           H  
ATOM    165  O   THR A  13       5.557 -19.051 -16.082  1.00 42.62           O  
ATOM    166  CG2 THR A  13       4.145 -18.517 -19.739  1.00 42.62           C  
ATOM    167 HG21 THR A  13       3.826 -17.678 -19.121  1.00 42.62           H  
ATOM    168 HG22 THR A  13       3.259 -19.043 -20.095  1.00 42.62           H  
ATOM    169 HG23 THR A  13       4.709 -18.141 -20.593  1.00 42.62           H  
ATOM    170  OG1 THR A  13       5.370 -20.532 -19.761  1.00 42.62           O  
ATOM    171  HG1 THR A  13       4.561 -20.981 -20.017  1.00 42.62           H  
ATOM    172  N   ALA A  14       6.463 -17.064 -16.581  1.00 40.21           N  
ATOM    173  H   ALA A  14       6.961 -16.510 -17.264  1.00 40.21           H  
ATOM    174  CA  ALA A  14       6.125 -16.450 -15.306  1.00 40.21           C  
ATOM    175  HA  ALA A  14       6.404 -17.129 -14.500  1.00 40.21           H  
ATOM    176  C   ALA A  14       4.606 -16.242 -15.277  1.00 40.21           C  
ATOM    177  CB  ALA A  14       6.917 -15.150 -15.120  1.00 40.21           C  
ATOM    178  HB1 ALA A  14       6.677 -14.443 -15.914  1.00 40.21           H  
ATOM    179  HB2 ALA A  14       7.987 -15.359 -15.133  1.00 40.21           H  
ATOM    180  HB3 ALA A  14       6.658 -14.702 -14.161  1.00 40.21           H  
ATOM    181  O   ALA A  14       4.063 -15.365 -15.946  1.00 40.21           O  
ATOM    182  N   SER A  15       3.923 -17.108 -14.532  1.00 30.50           N  
ATOM    183  H   SER A  15       4.439 -17.883 -14.139  1.00 30.50           H  
ATOM    184  CA  SER A  15       2.531 -16.944 -14.133  1.00 30.50           C  
ATOM    185  HA  SER A  15       1.888 -16.934 -15.014  1.00 30.50           H  
ATOM    186  C   SER A  15       2.404 -15.615 -13.392  1.00 30.50           C  
ATOM    187  CB  SER A  15       2.136 -18.132 -13.246  1.00 30.50           C  
ATOM    188  HB2 SER A  15       2.034 -19.023 -13.865  1.00 30.50           H  
ATOM    189  HB3 SER A  15       2.915 -18.310 -12.504  1.00 30.50           H  
ATOM    190  O   SER A  15       2.704 -15.528 -12.200  1.00 30.50           O  
ATOM    191  OG  SER A  15       0.923 -17.887 -12.570  1.00 30.50           O  
ATOM    192  HG  SER A  15       1.107 -17.277 -11.852  1.00 30.50           H  
ATOM    193  N   ARG A  16       1.992 -14.566 -14.109  1.00 40.23           N  
ATOM    194  H   ARG A  16       1.897 -14.702 -15.106  1.00 40.23           H  
ATOM    195  CA  ARG A  16       1.665 -13.250 -13.559  1.00 40.23           C  
ATOM    196  HA  ARG A  16       2.476 -12.941 -12.899  1.00 40.23           H  
ATOM    197  C   ARG A  16       0.400 -13.425 -12.713  1.00 40.23           C  
ATOM    198  CB  ARG A  16       1.571 -12.241 -14.725  1.00 40.23           C  
ATOM    199  HB2 ARG A  16       2.335 -12.503 -15.458  1.00 40.23           H  
ATOM    200  HB3 ARG A  16       0.603 -12.328 -15.218  1.00 40.23           H  
ATOM    201  O   ARG A  16      -0.713 -13.328 -13.214  1.00 40.23           O  
ATOM    202  CG  ARG A  16       1.823 -10.778 -14.323  1.00 40.23           C  
ATOM    203  HG2 ARG A  16       1.009 -10.438 -13.683  1.00 40.23           H  
ATOM    204  HG3 ARG A  16       2.761 -10.706 -13.773  1.00 40.23           H  
ATOM    205  CD  ARG A  16       1.907  -9.887 -15.576  1.00 40.23           C  
ATOM    206  HD2 ARG A  16       1.007 -10.041 -16.172  1.00 40.23           H  
ATOM    207  HD3 ARG A  16       2.772 -10.193 -16.165  1.00 40.23           H  
ATOM    208  NE  ARG A  16       2.026  -8.453 -15.241  1.00 40.23           N  
ATOM    209  HE  ARG A  16       2.114  -8.212 -14.264  1.00 40.23           H  
ATOM    210  NH1 ARG A  16       2.013  -7.602 -17.383  1.00 40.23           N  
ATOM    211 HH11 ARG A  16       2.047  -6.795 -17.989  1.00 40.23           H  
ATOM    212 HH12 ARG A  16       1.988  -8.538 -17.760  1.00 40.23           H  
ATOM    213  NH2 ARG A  16       2.119  -6.206 -15.652  1.00 40.23           N  
ATOM    214 HH21 ARG A  16       2.155  -5.424 -16.290  1.00 40.23           H  
ATOM    215 HH22 ARG A  16       2.263  -6.007 -14.673  1.00 40.23           H  
ATOM    216  CZ  ARG A  16       2.050  -7.433 -16.089  1.00 40.23           C  
ATOM    217  N   SER A  17       0.620 -13.810 -11.454  1.00 42.93           N  
ATOM    218  H   SER A  17       1.583 -14.010 -11.226  1.00 42.93           H  
ATOM    219  CA  SER A  17      -0.367 -13.978 -10.387  1.00 42.93           C  
ATOM    220  HA  SER A  17      -0.948 -14.884 -10.564  1.00 42.93           H  
ATOM    221  C   SER A  17      -1.307 -12.774 -10.374  1.00 42.93           C  
ATOM    222  CB  SER A  17       0.388 -14.131  -9.055  1.00 42.93           C  
ATOM    223  HB2 SER A  17       0.772 -15.147  -8.973  1.00 42.93           H  
ATOM    224  HB3 SER A  17       1.233 -13.443  -9.046  1.00 42.93           H  
ATOM    225  O   SER A  17      -0.929 -11.684  -9.951  1.00 42.93           O  
ATOM    226  OG  SER A  17      -0.418 -13.831  -7.932  1.00 42.93           O  
ATOM    227  HG  SER A  17      -0.639 -12.899  -7.998  1.00 42.93           H  
ATOM    228  N   THR A  18      -2.512 -13.005 -10.882  1.00 51.95           N  
ATOM    229  H   THR A  18      -2.702 -13.938 -11.219  1.00 51.95           H  
ATOM    230  CA  THR A  18      -3.632 -12.081 -11.053  1.00 51.95           C  
ATOM    231  HA  THR A  18      -3.366 -11.347 -11.814  1.00 51.95           H  
ATOM    232  C   THR A  18      -3.958 -11.341  -9.762  1.00 51.95           C  
ATOM    233  CB  THR A  18      -4.877 -12.870 -11.522  1.00 51.95           C  
ATOM    234  HB  THR A  18      -5.772 -12.476 -11.041  1.00 51.95           H  
ATOM    235  O   THR A  18      -4.175 -11.958  -8.720  1.00 51.95           O  
ATOM    236  CG2 THR A  18      -5.069 -12.768 -13.032  1.00 51.95           C  
ATOM    237 HG21 THR A  18      -4.183 -13.143 -13.544  1.00 51.95           H  
ATOM    238 HG22 THR A  18      -5.240 -11.729 -13.313  1.00 51.95           H  
ATOM    239 HG23 THR A  18      -5.935 -13.360 -13.329  1.00 51.95           H  
ATOM    240  OG1 THR A  18      -4.759 -14.253 -11.234  1.00 51.95           O  
ATOM    241  HG1 THR A  18      -5.117 -14.382 -10.353  1.00 51.95           H  
ATOM    242  N   ALA A  19      -4.009 -10.013  -9.835  1.00 57.30           N  
ATOM    243  H   ALA A  19      -3.806  -9.563 -10.716  1.00 57.30           H  
ATOM    244  CA  ALA A  19      -4.559  -9.183  -8.777  1.00 57.30           C  
ATOM    245  HA  ALA A  19      -3.984  -9.321  -7.861  1.00 57.30           H  
ATOM    246  C   ALA A  19      -6.022  -9.597  -8.519  1.00 57.30           C  
ATOM    247  CB  ALA A  19      -4.436  -7.725  -9.242  1.00 57.30           C  
ATOM    248  HB1 ALA A  19      -4.911  -7.074  -8.509  1.00 57.30           H  
ATOM    249  HB2 ALA A  19      -3.386  -7.450  -9.341  1.00 57.30           H  
ATOM    250  HB3 ALA A  19      -4.944  -7.588 -10.196  1.00 57.30           H  
ATOM    251  O   ALA A  19      -6.856  -9.445  -9.408  1.00 57.30           O  
ATOM    252  N   GLU A  20      -6.349 -10.116  -7.328  1.00 74.05           N  
ATOM    253  H   GLU A  20      -5.630 -10.282  -6.638  1.00 74.05           H  
ATOM    254  CA  GLU A  20      -7.746 -10.407  -6.937  1.00 74.05           C  
ATOM    255  HA  GLU A  20      -8.292 -10.718  -7.827  1.00 74.05           H  
ATOM    256  C   GLU A  20      -8.473  -9.150  -6.432  1.00 74.05           C  
ATOM    257  CB  GLU A  20      -7.874 -11.557  -5.922  1.00 74.05           C  
ATOM    258  HB2 GLU A  20      -7.289 -11.315  -5.034  1.00 74.05           H  
ATOM    259  HB3 GLU A  20      -8.921 -11.630  -5.629  1.00 74.05           H  
ATOM    260  O   GLU A  20      -9.353  -9.211  -5.573  1.00 74.05           O  
ATOM    261  CG  GLU A  20      -7.486 -12.936  -6.466  1.00 74.05           C  
ATOM    262  HG2 GLU A  20      -7.933 -13.056  -7.453  1.00 74.05           H  
ATOM    263  HG3 GLU A  20      -6.403 -12.978  -6.581  1.00 74.05           H  
ATOM    264  CD  GLU A  20      -7.953 -14.097  -5.563  1.00 74.05           C  
ATOM    265  OE1 GLU A  20      -7.936 -15.245  -6.059  1.00 74.05           O  
ATOM    266  OE2 GLU A  20      -8.310 -13.869  -4.389  1.00 74.05           O  
ATOM    267  N   TRP A  21      -8.120  -7.983  -6.966  1.00 87.79           N  
ATOM    268  H   TRP A  21      -7.493  -7.988  -7.757  1.00 87.79           H  
ATOM    269  CA  TRP A  21      -8.827  -6.741  -6.692  1.00 87.79           C  
ATOM    270  HA  TRP A  21      -9.707  -6.947  -6.083  1.00 87.79           H  
ATOM    271  C   TRP A  21      -9.338  -6.136  -8.000  1.00 87.79           C  
ATOM    272  CB  TRP A  21      -7.969  -5.800  -5.845  1.00 87.79           C  
ATOM    273  HB2 TRP A  21      -8.654  -5.111  -5.352  1.00 87.79           H  
ATOM    274  HB3 TRP A  21      -7.458  -6.362  -5.064  1.00 87.79           H  
ATOM    275  O   TRP A  21      -8.750  -6.326  -9.066  1.00 87.79           O  
ATOM    276  CG  TRP A  21      -6.987  -4.975  -6.604  1.00 87.79           C  
ATOM    277  CD1 TRP A  21      -5.688  -5.259  -6.829  1.00 87.79           C  
ATOM    278  HD1 TRP A  21      -5.178  -6.134  -6.452  1.00 87.79           H  
ATOM    279  CD2 TRP A  21      -7.242  -3.704  -7.257  1.00 87.79           C  
ATOM    280  CE2 TRP A  21      -6.071  -3.318  -7.970  1.00 87.79           C  
ATOM    281  CE3 TRP A  21      -8.347  -2.830  -7.286  1.00 87.79           C  
ATOM    282  HE3 TRP A  21      -9.220  -3.061  -6.693  1.00 87.79           H  
ATOM    283  NE1 TRP A  21      -5.140  -4.282  -7.639  1.00 87.79           N  
ATOM    284  HE1 TRP A  21      -4.167  -4.262  -7.908  1.00 87.79           H  
ATOM    285  CH2 TRP A  21      -7.168  -1.334  -8.797  1.00 87.79           C  
ATOM    286  HH2 TRP A  21      -7.187  -0.430  -9.388  1.00 87.79           H  
ATOM    287  CZ2 TRP A  21      -6.031  -2.161  -8.762  1.00 87.79           C  
ATOM    288  HZ2 TRP A  21      -5.138  -1.894  -9.306  1.00 87.79           H  
ATOM    289  CZ3 TRP A  21      -8.301  -1.647  -8.035  1.00 87.79           C  
ATOM    290  HZ3 TRP A  21      -9.139  -0.966  -8.021  1.00 87.79           H  
ATOM    291  N   GLN A  22     -10.461  -5.428  -7.918  1.00 89.00           N  
ATOM    292  H   GLN A  22     -10.888  -5.295  -7.013  1.00 89.00           H  
ATOM    293  CA  GLN A  22     -11.059  -4.703  -9.037  1.00 89.00           C  
ATOM    294  HA  GLN A  22     -10.325  -4.618  -9.838  1.00 89.00           H  
ATOM    295  C   GLN A  22     -11.472  -3.305  -8.570  1.00 89.00           C  
ATOM    296  CB  GLN A  22     -12.284  -5.457  -9.573  1.00 89.00           C  
ATOM    297  HB2 GLN A  22     -12.984  -5.644  -8.758  1.00 89.00           H  
ATOM    298  HB3 GLN A  22     -12.781  -4.831 -10.315  1.00 89.00           H  
ATOM    299  O   GLN A  22     -11.959  -3.194  -7.447  1.00 89.00           O  
ATOM    300  CG  GLN A  22     -11.898  -6.784 -10.237  1.00 89.00           C  
ATOM    301  HG2 GLN A  22     -11.140  -6.589 -10.996  1.00 89.00           H  
ATOM    302  HG3 GLN A  22     -11.471  -7.461  -9.496  1.00 89.00           H  
ATOM    303  CD  GLN A  22     -13.084  -7.483 -10.890  1.00 89.00           C  
ATOM    304  NE2 GLN A  22     -12.861  -8.225 -11.951  1.00 89.00           N  
ATOM    305 HE21 GLN A  22     -13.679  -8.636 -12.377  1.00 89.00           H  
ATOM    306 HE22 GLN A  22     -11.928  -8.302 -12.331  1.00 89.00           H  
ATOM    307  OE1 GLN A  22     -14.223  -7.412 -10.460  1.00 89.00           O  
ATOM    308  N   PRO A  23     -11.313  -2.250  -9.391  1.00 93.06           N  
ATOM    309  CA  PRO A  23     -11.792  -0.912  -9.054  1.00 93.06           C  
ATOM    310  HA  PRO A  23     -11.243  -0.548  -8.186  1.00 93.06           H  
ATOM    311  C   PRO A  23     -13.292  -0.877  -8.748  1.00 93.06           C  
ATOM    312  CB  PRO A  23     -11.467  -0.038 -10.266  1.00 93.06           C  
ATOM    313  HB2 PRO A  23     -12.323  -0.021 -10.941  1.00 93.06           H  
ATOM    314  HB3 PRO A  23     -11.181   0.973  -9.974  1.00 93.06           H  
ATOM    315  O   PRO A  23     -14.068  -1.627  -9.342  1.00 93.06           O  
ATOM    316  CG  PRO A  23     -10.329  -0.771 -10.962  1.00 93.06           C  
ATOM    317  HG2 PRO A  23     -10.325  -0.571 -12.033  1.00 93.06           H  
ATOM    318  HG3 PRO A  23      -9.381  -0.485 -10.504  1.00 93.06           H  
ATOM    319  CD  PRO A  23     -10.621  -2.238 -10.670  1.00 93.06           C  
ATOM    320  HD2 PRO A  23     -11.276  -2.648 -11.439  1.00 93.06           H  
ATOM    321  HD3 PRO A  23      -9.682  -2.791 -10.629  1.00 93.06           H  
ATOM    322  N   LEU A  24     -13.719   0.042  -7.878  1.00 93.76           N  
ATOM    323  H   LEU A  24     -13.052   0.638  -7.409  1.00 93.76           H  
ATOM    324  CA  LEU A  24     -15.143   0.274  -7.645  1.00 93.76           C  
ATOM    325  HA  LEU A  24     -15.628  -0.685  -7.464  1.00 93.76           H  
ATOM    326  C   LEU A  24     -15.783   0.886  -8.890  1.00 93.76           C  
ATOM    327  CB  LEU A  24     -15.365   1.182  -6.425  1.00 93.76           C  
ATOM    328  HB2 LEU A  24     -16.411   1.489  -6.410  1.00 93.76           H  
ATOM    329  HB3 LEU A  24     -14.753   2.077  -6.538  1.00 93.76           H  
ATOM    330  O   LEU A  24     -15.475   2.015  -9.272  1.00 93.76           O  
ATOM    331  CG  LEU A  24     -15.040   0.523  -5.080  1.00 93.76           C  
ATOM    332  HG  LEU A  24     -13.999   0.201  -5.092  1.00 93.76           H  
ATOM    333  CD1 LEU A  24     -15.221   1.545  -3.961  1.00 93.76           C  
ATOM    334 HD11 LEU A  24     -14.476   2.327  -4.109  1.00 93.76           H  
ATOM    335 HD12 LEU A  24     -16.226   1.965  -3.983  1.00 93.76           H  
ATOM    336 HD13 LEU A  24     -15.037   1.072  -2.996  1.00 93.76           H  
ATOM    337  CD2 LEU A  24     -15.927  -0.683  -4.775  1.00 93.76           C  
ATOM    338 HD21 LEU A  24     -15.681  -1.509  -5.442  1.00 93.76           H  
ATOM    339 HD22 LEU A  24     -15.736  -1.020  -3.756  1.00 93.76           H  
ATOM    340 HD23 LEU A  24     -16.979  -0.419  -4.876  1.00 93.76           H  
ATOM    341  N   HIS A  25     -16.699   0.143  -9.503  1.00 92.74           N  
ATOM    342  H   HIS A  25     -16.838  -0.806  -9.185  1.00 92.74           H  
ATOM    343  CA  HIS A  25     -17.490   0.634 -10.621  1.00 92.74           C  
ATOM    344  HA  HIS A  25     -16.802   1.004 -11.381  1.00 92.74           H  
ATOM    345  C   HIS A  25     -18.389   1.797 -10.208  1.00 92.74           C  
ATOM    346  CB  HIS A  25     -18.307  -0.506 -11.229  1.00 92.74           C  
ATOM    347  HB2 HIS A  25     -18.881  -1.006 -10.448  1.00 92.74           H  
ATOM    348  HB3 HIS A  25     -19.009  -0.095 -11.955  1.00 92.74           H  
ATOM    349  O   HIS A  25     -18.893   1.861  -9.085  1.00 92.74           O  
ATOM    350  CG  HIS A  25     -17.437  -1.501 -11.943  1.00 92.74           C  
ATOM    351  CD2 HIS A  25     -17.193  -2.798 -11.581  1.00 92.74           C  
ATOM    352  HD2 HIS A  25     -17.600  -3.309 -10.721  1.00 92.74           H  
ATOM    353  ND1 HIS A  25     -16.700  -1.241 -13.075  1.00 92.74           N  
ATOM    354  HD1 HIS A  25     -16.591  -0.335 -13.507  1.00 92.74           H  
ATOM    355  CE1 HIS A  25     -16.038  -2.365 -13.396  1.00 92.74           C  
ATOM    356  HE1 HIS A  25     -15.347  -2.464 -14.220  1.00 92.74           H  
ATOM    357  NE2 HIS A  25     -16.318  -3.345 -12.525  1.00 92.74           N  
ATOM    358  N   CYS A  26     -18.616   2.703 -11.149  1.00 93.17           N  
ATOM    359  H   CYS A  26     -18.193   2.586 -12.059  1.00 93.17           H  
ATOM    360  CA  CYS A  26     -19.402   3.905 -10.936  1.00 93.17           C  
ATOM    361  HA  CYS A  26     -20.057   3.771 -10.075  1.00 93.17           H  
ATOM    362  C   CYS A  26     -20.277   4.207 -12.150  1.00 93.17           C  
ATOM    363  CB  CYS A  26     -18.441   5.054 -10.634  1.00 93.17           C  
ATOM    364  HB2 CYS A  26     -17.853   4.776  -9.760  1.00 93.17           H  
ATOM    365  HB3 CYS A  26     -18.997   5.962 -10.402  1.00 93.17           H  
ATOM    366  O   CYS A  26     -20.009   3.758 -13.268  1.00 93.17           O  
ATOM    367  SG  CYS A  26     -17.274   5.387 -11.965  1.00 93.17           S  
ATOM    368  N   SER A  27     -21.317   5.000 -11.917  1.00 85.64           N  
ATOM    369  H   SER A  27     -21.436   5.372 -10.985  1.00 85.64           H  
ATOM    370  CA  SER A  27     -22.086   5.627 -12.987  1.00 85.64           C  
ATOM    371  HA  SER A  27     -22.072   4.972 -13.858  1.00 85.64           H  
ATOM    372  C   SER A  27     -21.455   6.980 -13.328  1.00 85.64           C  
ATOM    373  CB  SER A  27     -23.543   5.818 -12.576  1.00 85.64           C  
ATOM    374  HB2 SER A  27     -23.589   6.402 -11.657  1.00 85.64           H  
ATOM    375  HB3 SER A  27     -24.072   6.355 -13.364  1.00 85.64           H  
ATOM    376  O   SER A  27     -21.028   7.679 -12.407  1.00 85.64           O  
ATOM    377  OG  SER A  27     -24.154   4.557 -12.377  1.00 85.64           O  
ATOM    378  HG  SER A  27     -25.054   4.695 -12.072  1.00 85.64           H  
ATOM    379  N   PRO A  28     -21.413   7.386 -14.609  1.00 79.17           N  
ATOM    380  CA  PRO A  28     -20.843   8.671 -15.005  1.00 79.17           C  
ATOM    381  HA  PRO A  28     -19.761   8.614 -14.889  1.00 79.17           H  
ATOM    382  C   PRO A  28     -21.380   9.850 -14.173  1.00 79.17           C  
ATOM    383  CB  PRO A  28     -21.182   8.816 -16.492  1.00 79.17           C  
ATOM    384  HB2 PRO A  28     -22.155   9.292 -16.609  1.00 79.17           H  
ATOM    385  HB3 PRO A  28     -20.416   9.377 -17.028  1.00 79.17           H  
ATOM    386  O   PRO A  28     -22.549   9.859 -13.786  1.00 79.17           O  
ATOM    387  CG  PRO A  28     -21.270   7.369 -16.978  1.00 79.17           C  
ATOM    388  HG2 PRO A  28     -20.268   6.993 -17.185  1.00 79.17           H  
ATOM    389  HG3 PRO A  28     -21.906   7.273 -17.858  1.00 79.17           H  
ATOM    390  CD  PRO A  28     -21.851   6.633 -15.775  1.00 79.17           C  
ATOM    391  HD2 PRO A  28     -21.475   5.610 -15.762  1.00 79.17           H  
ATOM    392  HD3 PRO A  28     -22.940   6.641 -15.825  1.00 79.17           H  
ATOM    393  N   VAL A  29     -20.537  10.871 -13.963  1.00 79.74           N  
ATOM    394  H   VAL A  29     -19.598  10.770 -14.321  1.00 79.74           H  
ATOM    395  CA  VAL A  29     -20.841  12.141 -13.256  1.00 79.74           C  
ATOM    396  HA  VAL A  29     -19.992  12.791 -13.467  1.00 79.74           H  
ATOM    397  C   VAL A  29     -20.870  12.055 -11.712  1.00 79.74           C  
ATOM    398  CB  VAL A  29     -22.082  12.871 -13.854  1.00 79.74           C  
ATOM    399  HB  VAL A  29     -22.990  12.443 -13.430  1.00 79.74           H  
ATOM    400  O   VAL A  29     -21.080  13.065 -11.047  1.00 79.74           O  
ATOM    401  CG1 VAL A  29     -22.092  14.383 -13.574  1.00 79.74           C  
ATOM    402 HG11 VAL A  29     -22.217  14.583 -12.510  1.00 79.74           H  
ATOM    403 HG12 VAL A  29     -22.930  14.859 -14.085  1.00 79.74           H  
ATOM    404 HG13 VAL A  29     -21.161  14.835 -13.916  1.00 79.74           H  
ATOM    405  CG2 VAL A  29     -22.172  12.756 -15.390  1.00 79.74           C  
ATOM    406 HG21 VAL A  29     -22.993  13.366 -15.766  1.00 79.74           H  
ATOM    407 HG22 VAL A  29     -22.378  11.730 -15.696  1.00 79.74           H  
ATOM    408 HG23 VAL A  29     -21.240  13.093 -15.844  1.00 79.74           H  
ATOM    409  N   SER A  30     -20.600  10.901 -11.092  1.00 90.16           N  
ATOM    410  H   SER A  30     -20.486  10.056 -11.634  1.00 90.16           H  
ATOM    411  CA  SER A  30     -20.469  10.822  -9.625  1.00 90.16           C  
ATOM    412  HA  SER A  30     -21.170  11.527  -9.178  1.00 90.16           H  
ATOM    413  C   SER A  30     -19.066  11.196  -9.129  1.00 90.16           C  
ATOM    414  CB  SER A  30     -20.868   9.438  -9.113  1.00 90.16           C  
ATOM    415  HB2 SER A  30     -21.902   9.233  -9.389  1.00 90.16           H  
ATOM    416  HB3 SER A  30     -20.784   9.420  -8.026  1.00 90.16           H  
ATOM    417  O   SER A  30     -18.078  10.663  -9.639  1.00 90.16           O  
ATOM    418  OG  SER A  30     -20.038   8.439  -9.658  1.00 90.16           O  
ATOM    419  HG  SER A  30     -19.160   8.812  -9.763  1.00 90.16           H  
ATOM    420  N   SER A  31     -18.983  12.023  -8.083  1.00 94.21           N  
ATOM    421  H   SER A  31     -19.819  12.468  -7.732  1.00 94.21           H  
ATOM    422  CA  SER A  31     -17.743  12.328  -7.356  1.00 94.21           C  
ATOM    423  HA  SER A  31     -17.037  11.518  -7.540  1.00 94.21           H  
ATOM    424  C   SER A  31     -17.961  12.397  -5.840  1.00 94.21           C  
ATOM    425  CB  SER A  31     -17.109  13.625  -7.876  1.00 94.21           C  
ATOM    426  HB2 SER A  31     -16.951  13.536  -8.950  1.00 94.21           H  
ATOM    427  HB3 SER A  31     -16.141  13.772  -7.396  1.00 94.21           H  
ATOM    428  O   SER A  31     -19.090  12.541  -5.363  1.00 94.21           O  
ATOM    429  OG  SER A  31     -17.932  14.747  -7.614  1.00 94.21           O  
ATOM    430  HG  SER A  31     -17.528  15.503  -8.046  1.00 94.21           H  
ATOM    431  N   CYS A  32     -16.883  12.260  -5.067  1.00 95.21           N  
ATOM    432  H   CYS A  32     -15.994  12.098  -5.517  1.00 95.21           H  
ATOM    433  CA  CYS A  32     -16.884  12.410  -3.612  1.00 95.21           C  
ATOM    434  HA  CYS A  32     -17.543  13.236  -3.345  1.00 95.21           H  
ATOM    435  C   CYS A  32     -15.478  12.724  -3.071  1.00 95.21           C  
ATOM    436  CB  CYS A  32     -17.418  11.125  -2.960  1.00 95.21           C  
ATOM    437  HB2 CYS A  32     -18.396  10.885  -3.377  1.00 95.21           H  
ATOM    438  HB3 CYS A  32     -17.545  11.302  -1.892  1.00 95.21           H  
ATOM    439  O   CYS A  32     -14.483  12.653  -3.792  1.00 95.21           O  
ATOM    440  SG  CYS A  32     -16.322   9.703  -3.153  1.00 95.21           S  
ATOM    441  N   GLY A  33     -15.386  13.032  -1.775  1.00 95.09           N  
ATOM    442  H   GLY A  33     -16.234  13.050  -1.227  1.00 95.09           H  
ATOM    443  CA  GLY A  33     -14.121  12.931  -1.046  1.00 95.09           C  
ATOM    444  HA2 GLY A  33     -14.173  13.511  -0.125  1.00 95.09           H  
ATOM    445  HA3 GLY A  33     -13.306  13.323  -1.654  1.00 95.09           H  
ATOM    446  C   GLY A  33     -13.829  11.472  -0.683  1.00 95.09           C  
ATOM    447  O   GLY A  33     -14.706  10.782  -0.164  1.00 95.09           O  
ATOM    448  N   SER A  34     -12.602  11.024  -0.936  1.00 96.97           N  
ATOM    449  H   SER A  34     -11.937  11.666  -1.343  1.00 96.97           H  
ATOM    450  CA  SER A  34     -12.101   9.687  -0.594  1.00 96.97           C  
ATOM    451  HA  SER A  34     -12.803   9.179   0.067  1.00 96.97           H  
ATOM    452  C   SER A  34     -10.763   9.812   0.133  1.00 96.97           C  
ATOM    453  CB  SER A  34     -11.967   8.853  -1.876  1.00 96.97           C  
ATOM    454  HB2 SER A  34     -11.198   9.298  -2.508  1.00 96.97           H  
ATOM    455  HB3 SER A  34     -12.918   8.890  -2.408  1.00 96.97           H  
ATOM    456  O   SER A  34     -10.183  10.898   0.210  1.00 96.97           O  
ATOM    457  OG  SER A  34     -11.649   7.486  -1.655  1.00 96.97           O  
ATOM    458  HG  SER A  34     -10.764   7.406  -1.289  1.00 96.97           H  
ATOM    459  N   PHE A  35     -10.258   8.698   0.654  1.00 97.78           N  
ATOM    460  H   PHE A  35     -10.822   7.860   0.651  1.00 97.78           H  
ATOM    461  CA  PHE A  35      -8.956   8.647   1.306  1.00 97.78           C  
ATOM    462  HA  PHE A  35      -8.475   9.620   1.202  1.00 97.78           H  
ATOM    463  C   PHE A  35      -8.022   7.621   0.666  1.00 97.78           C  
ATOM    464  CB  PHE A  35      -9.140   8.396   2.801  1.00 97.78           C  
ATOM    465  HB2 PHE A  35      -9.628   7.433   2.949  1.00 97.78           H  
ATOM    466  HB3 PHE A  35      -8.147   8.346   3.249  1.00 97.78           H  
ATOM    467  O   PHE A  35      -8.468   6.597   0.152  1.00 97.78           O  
ATOM    468  CG  PHE A  35      -9.939   9.474   3.504  1.00 97.78           C  
ATOM    469  CD1 PHE A  35      -9.291  10.606   4.033  1.00 97.78           C  
ATOM    470  HD1 PHE A  35      -8.220  10.711   3.941  1.00 97.78           H  
ATOM    471  CD2 PHE A  35     -11.340   9.375   3.577  1.00 97.78           C  
ATOM    472  HD2 PHE A  35     -11.846   8.520   3.152  1.00 97.78           H  
ATOM    473  CE1 PHE A  35     -10.034  11.616   4.667  1.00 97.78           C  
ATOM    474  HE1 PHE A  35      -9.528  12.477   5.080  1.00 97.78           H  
ATOM    475  CE2 PHE A  35     -12.085  10.411   4.163  1.00 97.78           C  
ATOM    476  HE2 PHE A  35     -13.164  10.363   4.164  1.00 97.78           H  
ATOM    477  CZ  PHE A  35     -11.435  11.520   4.728  1.00 97.78           C  
ATOM    478  HZ  PHE A  35     -12.014  12.309   5.185  1.00 97.78           H  
ATOM    479  N   LEU A  36      -6.721   7.884   0.743  1.00 98.45           N  
ATOM    480  H   LEU A  36      -6.445   8.780   1.117  1.00 98.45           H  
ATOM    481  CA  LEU A  36      -5.649   6.966   0.367  1.00 98.45           C  
ATOM    482  HA  LEU A  36      -6.066   6.030  -0.004  1.00 98.45           H  
ATOM    483  C   LEU A  36      -4.801   6.654   1.600  1.00 98.45           C  
ATOM    484  CB  LEU A  36      -4.789   7.598  -0.741  1.00 98.45           C  
ATOM    485  HB2 LEU A  36      -4.291   8.476  -0.330  1.00 98.45           H  
ATOM    486  HB3 LEU A  36      -4.012   6.887  -1.022  1.00 98.45           H  
ATOM    487  O   LEU A  36      -4.472   7.566   2.364  1.00 98.45           O  
ATOM    488  CG  LEU A  36      -5.554   8.035  -2.004  1.00 98.45           C  
ATOM    489  HG  LEU A  36      -6.270   8.812  -1.738  1.00 98.45           H  
ATOM    490  CD1 LEU A  36      -4.559   8.620  -2.995  1.00 98.45           C  
ATOM    491 HD11 LEU A  36      -5.081   8.954  -3.891  1.00 98.45           H  
ATOM    492 HD12 LEU A  36      -3.824   7.859  -3.258  1.00 98.45           H  
ATOM    493 HD13 LEU A  36      -4.050   9.475  -2.549  1.00 98.45           H  
ATOM    494  CD2 LEU A  36      -6.299   6.897  -2.704  1.00 98.45           C  
ATOM    495 HD21 LEU A  36      -7.075   6.497  -2.051  1.00 98.45           H  
ATOM    496 HD22 LEU A  36      -6.780   7.276  -3.606  1.00 98.45           H  
ATOM    497 HD23 LEU A  36      -5.609   6.102  -2.986  1.00 98.45           H  
ATOM    498  N   TYR A  37      -4.440   5.386   1.790  1.00 98.26           N  
ATOM    499  H   TYR A  37      -4.762   4.678   1.146  1.00 98.26           H  
ATOM    500  CA  TYR A  37      -3.438   5.002   2.782  1.00 98.26           C  
ATOM    501  HA  TYR A  37      -3.524   5.651   3.653  1.00 98.26           H  
ATOM    502  C   TYR A  37      -2.039   5.155   2.200  1.00 98.26           C  
ATOM    503  CB  TYR A  37      -3.661   3.570   3.244  1.00 98.26           C  
ATOM    504  HB2 TYR A  37      -4.672   3.500   3.645  1.00 98.26           H  
ATOM    505  HB3 TYR A  37      -3.567   2.883   2.403  1.00 98.26           H  
ATOM    506  O   TYR A  37      -1.682   4.471   1.243  1.00 98.26           O  
ATOM    507  CG  TYR A  37      -2.734   3.156   4.356  1.00 98.26           C  
ATOM    508  CD1 TYR A  37      -1.551   2.440   4.086  1.00 98.26           C  
ATOM    509  HD1 TYR A  37      -1.273   2.212   3.067  1.00 98.26           H  
ATOM    510  CD2 TYR A  37      -3.081   3.491   5.676  1.00 98.26           C  
ATOM    511  HD2 TYR A  37      -3.959   4.090   5.867  1.00 98.26           H  
ATOM    512  CE1 TYR A  37      -0.733   2.014   5.150  1.00 98.26           C  
ATOM    513  HE1 TYR A  37       0.171   1.455   4.960  1.00 98.26           H  
ATOM    514  CE2 TYR A  37      -2.289   3.032   6.738  1.00 98.26           C  
ATOM    515  HE2 TYR A  37      -2.541   3.260   7.763  1.00 98.26           H  
ATOM    516  OH  TYR A  37      -0.451   1.793   7.533  1.00 98.26           O  
ATOM    517  HH  TYR A  37       0.495   1.936   7.449  1.00 98.26           H  
ATOM    518  CZ  TYR A  37      -1.130   2.284   6.475  1.00 98.26           C  
ATOM    519  N   VAL A  38      -1.254   6.053   2.781  1.00 98.04           N  
ATOM    520  H   VAL A  38      -1.597   6.538   3.597  1.00 98.04           H  
ATOM    521  CA  VAL A  38       0.043   6.450   2.247  1.00 98.04           C  
ATOM    522  HA  VAL A  38       0.244   5.887   1.336  1.00 98.04           H  
ATOM    523  C   VAL A  38       1.142   6.124   3.244  1.00 98.04           C  
ATOM    524  CB  VAL A  38       0.040   7.935   1.854  1.00 98.04           C  
ATOM    525  HB  VAL A  38      -0.169   8.552   2.729  1.00 98.04           H  
ATOM    526  O   VAL A  38       1.150   6.620   4.368  1.00 98.04           O  
ATOM    527  CG1 VAL A  38       1.405   8.329   1.290  1.00 98.04           C  
ATOM    528 HG11 VAL A  38       1.729   7.597   0.551  1.00 98.04           H  
ATOM    529 HG12 VAL A  38       2.144   8.396   2.089  1.00 98.04           H  
ATOM    530 HG13 VAL A  38       1.311   9.297   0.798  1.00 98.04           H  
ATOM    531  CG2 VAL A  38      -1.034   8.247   0.802  1.00 98.04           C  
ATOM    532 HG21 VAL A  38      -0.968   9.289   0.490  1.00 98.04           H  
ATOM    533 HG22 VAL A  38      -0.897   7.605  -0.068  1.00 98.04           H  
ATOM    534 HG23 VAL A  38      -2.028   8.077   1.218  1.00 98.04           H  
ATOM    535  N   THR A  39       2.103   5.327   2.794  1.00 96.22           N  
ATOM    536  H   THR A  39       2.009   4.970   1.853  1.00 96.22           H  
ATOM    537  CA  THR A  39       3.359   5.037   3.490  1.00 96.22           C  
ATOM    538  HA  THR A  39       3.173   4.992   4.564  1.00 96.22           H  
ATOM    539  C   THR A  39       4.379   6.141   3.169  1.00 96.22           C  
ATOM    540  CB  THR A  39       3.900   3.658   3.082  1.00 96.22           C  
ATOM    541  HB  THR A  39       4.873   3.504   3.549  1.00 96.22           H  
ATOM    542  O   THR A  39       4.785   6.271   2.009  1.00 96.22           O  
ATOM    543  CG2 THR A  39       2.963   2.534   3.525  1.00 96.22           C  
ATOM    544 HG21 THR A  39       3.405   1.573   3.265  1.00 96.22           H  
ATOM    545 HG22 THR A  39       1.996   2.625   3.030  1.00 96.22           H  
ATOM    546 HG23 THR A  39       2.823   2.574   4.605  1.00 96.22           H  
ATOM    547  OG1 THR A  39       4.039   3.570   1.675  1.00 96.22           O  
ATOM    548  HG1 THR A  39       4.845   4.038   1.446  1.00 96.22           H  
ATOM    549  N   PRO A  40       4.824   6.960   4.142  1.00 94.56           N  
ATOM    550  CA  PRO A  40       5.657   8.133   3.857  1.00 94.56           C  
ATOM    551  HA  PRO A  40       5.099   8.791   3.191  1.00 94.56           H  
ATOM    552  C   PRO A  40       7.009   7.824   3.213  1.00 94.56           C  
ATOM    553  CB  PRO A  40       5.859   8.827   5.210  1.00 94.56           C  
ATOM    554  HB2 PRO A  40       6.722   8.410   5.730  1.00 94.56           H  
ATOM    555  HB3 PRO A  40       5.964   9.907   5.108  1.00 94.56           H  
ATOM    556  O   PRO A  40       7.505   8.618   2.414  1.00 94.56           O  
ATOM    557  CG  PRO A  40       4.594   8.453   5.965  1.00 94.56           C  
ATOM    558  HG2 PRO A  40       4.712   8.531   7.046  1.00 94.56           H  
ATOM    559  HG3 PRO A  40       3.790   9.094   5.603  1.00 94.56           H  
ATOM    560  CD  PRO A  40       4.338   7.021   5.513  1.00 94.56           C  
ATOM    561  HD2 PRO A  40       4.895   6.324   6.139  1.00 94.56           H  
ATOM    562  HD3 PRO A  40       3.270   6.814   5.580  1.00 94.56           H  
ATOM    563  N   GLY A  41       7.628   6.694   3.575  1.00 91.26           N  
ATOM    564  H   GLY A  41       7.144   6.062   4.196  1.00 91.26           H  
ATOM    565  CA  GLY A  41       8.949   6.305   3.064  1.00 91.26           C  
ATOM    566  HA2 GLY A  41       8.898   6.199   1.981  1.00 91.26           H  
ATOM    567  HA3 GLY A  41       9.225   5.341   3.490  1.00 91.26           H  
ATOM    568  C   GLY A  41      10.063   7.309   3.395  1.00 91.26           C  
ATOM    569  O   GLY A  41      11.019   7.430   2.640  1.00 91.26           O  
ATOM    570  N   GLY A  42       9.922   8.081   4.479  1.00 91.59           N  
ATOM    571  H   GLY A  42       9.100   7.946   5.051  1.00 91.59           H  
ATOM    572  CA  GLY A  42      10.869   9.138   4.863  1.00 91.59           C  
ATOM    573  HA2 GLY A  42      10.761   9.338   5.929  1.00 91.59           H  
ATOM    574  HA3 GLY A  42      11.886   8.787   4.685  1.00 91.59           H  
ATOM    575  C   GLY A  42      10.703  10.471   4.118  1.00 91.59           C  
ATOM    576  O   GLY A  42      11.411  11.426   4.437  1.00 91.59           O  
ATOM    577  N   ARG A  43       9.761  10.573   3.171  1.00 93.55           N  
ATOM    578  H   ARG A  43       9.209   9.755   2.951  1.00 93.55           H  
ATOM    579  CA  ARG A  43       9.440  11.827   2.472  1.00 93.55           C  
ATOM    580  HA  ARG A  43      10.372  12.296   2.157  1.00 93.55           H  
ATOM    581  C   ARG A  43       8.722  12.812   3.392  1.00 93.55           C  
ATOM    582  CB  ARG A  43       8.603  11.553   1.217  1.00 93.55           C  
ATOM    583  HB2 ARG A  43       7.681  11.047   1.505  1.00 93.55           H  
ATOM    584  HB3 ARG A  43       8.342  12.504   0.753  1.00 93.55           H  
ATOM    585  O   ARG A  43       8.019  12.425   4.327  1.00 93.55           O  
ATOM    586  CG  ARG A  43       9.357  10.704   0.185  1.00 93.55           C  
ATOM    587  HG2 ARG A  43      10.276  11.221  -0.093  1.00 93.55           H  
ATOM    588  HG3 ARG A  43       9.615   9.731   0.602  1.00 93.55           H  
ATOM    589  CD  ARG A  43       8.513  10.506  -1.076  1.00 93.55           C  
ATOM    590  HD2 ARG A  43       8.178  11.480  -1.432  1.00 93.55           H  
ATOM    591  HD3 ARG A  43       9.146  10.058  -1.842  1.00 93.55           H  
ATOM    592  NE  ARG A  43       7.332   9.655  -0.839  1.00 93.55           N  
ATOM    593  HE  ARG A  43       7.222   9.273   0.090  1.00 93.55           H  
ATOM    594  NH1 ARG A  43       6.570   9.701  -3.001  1.00 93.55           N  
ATOM    595 HH11 ARG A  43       5.872   9.423  -3.676  1.00 93.55           H  
ATOM    596 HH12 ARG A  43       7.344  10.304  -3.242  1.00 93.55           H  
ATOM    597  NH2 ARG A  43       5.455   8.529  -1.479  1.00 93.55           N  
ATOM    598 HH21 ARG A  43       5.405   8.085  -0.573  1.00 93.55           H  
ATOM    599 HH22 ARG A  43       4.897   8.151  -2.232  1.00 93.55           H  
ATOM    600  CZ  ARG A  43       6.460   9.303  -1.765  1.00 93.55           C  
ATOM    601  N   ASN A  44       8.869  14.104   3.109  1.00 94.33           N  
ATOM    602  H   ASN A  44       9.354  14.340   2.255  1.00 94.33           H  
ATOM    603  CA  ASN A  44       8.142  15.141   3.841  1.00 94.33           C  
ATOM    604  HA  ASN A  44       8.103  14.841   4.889  1.00 94.33           H  
ATOM    605  C   ASN A  44       6.682  15.253   3.352  1.00 94.33           C  
ATOM    606  CB  ASN A  44       8.915  16.469   3.775  1.00 94.33           C  
ATOM    607  HB2 ASN A  44       8.464  17.187   4.459  1.00 94.33           H  
ATOM    608  HB3 ASN A  44       9.947  16.307   4.087  1.00 94.33           H  
ATOM    609  O   ASN A  44       6.363  14.911   2.216  1.00 94.33           O  
ATOM    610  CG  ASN A  44       8.888  17.072   2.384  1.00 94.33           C  
ATOM    611  ND2 ASN A  44       9.967  16.991   1.646  1.00 94.33           N  
ATOM    612 HD21 ASN A  44      10.757  16.437   1.944  1.00 94.33           H  
ATOM    613 HD22 ASN A  44       9.856  17.183   0.661  1.00 94.33           H  
ATOM    614  OD1 ASN A  44       7.877  17.604   1.955  1.00 94.33           O  
ATOM    615  N   LEU A  45       5.789  15.781   4.196  1.00 94.59           N  
ATOM    616  H   LEU A  45       6.096  16.025   5.127  1.00 94.59           H  
ATOM    617  CA  LEU A  45       4.349  15.840   3.900  1.00 94.59           C  
ATOM    618  HA  LEU A  45       3.988  14.828   3.716  1.00 94.59           H  
ATOM    619  C   LEU A  45       3.996  16.648   2.643  1.00 94.59           C  
ATOM    620  CB  LEU A  45       3.596  16.437   5.104  1.00 94.59           C  
ATOM    621  HB2 LEU A  45       2.551  16.563   4.820  1.00 94.59           H  
ATOM    622  HB3 LEU A  45       4.000  17.428   5.312  1.00 94.59           H  
ATOM    623  O   LEU A  45       3.032  16.308   1.964  1.00 94.59           O  
ATOM    624  CG  LEU A  45       3.637  15.603   6.395  1.00 94.59           C  
ATOM    625  HG  LEU A  45       4.671  15.494   6.725  1.00 94.59           H  
ATOM    626  CD1 LEU A  45       2.852  16.324   7.489  1.00 94.59           C  
ATOM    627 HD11 LEU A  45       1.806  16.424   7.197  1.00 94.59           H  
ATOM    628 HD12 LEU A  45       2.908  15.753   8.416  1.00 94.59           H  
ATOM    629 HD13 LEU A  45       3.276  17.313   7.662  1.00 94.59           H  
ATOM    630  CD2 LEU A  45       3.028  14.218   6.199  1.00 94.59           C  
ATOM    631 HD21 LEU A  45       3.654  13.629   5.529  1.00 94.59           H  
ATOM    632 HD22 LEU A  45       2.023  14.303   5.785  1.00 94.59           H  
ATOM    633 HD23 LEU A  45       2.978  13.697   7.156  1.00 94.59           H  
ATOM    634  N   SER A  46       4.757  17.703   2.333  1.00 94.85           N  
ATOM    635  H   SER A  46       5.609  17.847   2.856  1.00 94.85           H  
ATOM    636  CA  SER A  46       4.507  18.554   1.160  1.00 94.85           C  
ATOM    637  HA  SER A  46       3.463  18.865   1.153  1.00 94.85           H  
ATOM    638  C   SER A  46       4.783  17.795  -0.138  1.00 94.85           C  
ATOM    639  CB  SER A  46       5.391  19.802   1.232  1.00 94.85           C  
ATOM    640  HB2 SER A  46       6.438  19.518   1.125  1.00 94.85           H  
ATOM    641  HB3 SER A  46       5.253  20.289   2.197  1.00 94.85           H  
ATOM    642  O   SER A  46       3.976  17.811  -1.065  1.00 94.85           O  
ATOM    643  OG  SER A  46       5.048  20.709   0.207  1.00 94.85           O  
ATOM    644  HG  SER A  46       5.808  21.260   0.007  1.00 94.85           H  
ATOM    645  N   GLU A  47       5.898  17.065  -0.172  1.00 95.21           N  
ATOM    646  H   GLU A  47       6.511  17.077   0.631  1.00 95.21           H  
ATOM    647  CA  GLU A  47       6.254  16.188  -1.282  1.00 95.21           C  
ATOM    648  HA  GLU A  47       6.303  16.766  -2.205  1.00 95.21           H  
ATOM    649  C   GLU A  47       5.210  15.087  -1.473  1.00 95.21           C  
ATOM    650  CB  GLU A  47       7.634  15.598  -0.992  1.00 95.21           C  
ATOM    651  HB2 GLU A  47       7.575  14.992  -0.088  1.00 95.21           H  
ATOM    652  HB3 GLU A  47       8.331  16.417  -0.814  1.00 95.21           H  
ATOM    653  O   GLU A  47       4.717  14.899  -2.582  1.00 95.21           O  
ATOM    654  CG  GLU A  47       8.173  14.734  -2.136  1.00 95.21           C  
ATOM    655  HG2 GLU A  47       7.424  13.993  -2.415  1.00 95.21           H  
ATOM    656  HG3 GLU A  47       8.368  15.370  -3.000  1.00 95.21           H  
ATOM    657  CD  GLU A  47       9.454  14.003  -1.723  1.00 95.21           C  
ATOM    658  OE1 GLU A  47       9.753  12.988  -2.386  1.00 95.21           O  
ATOM    659  OE2 GLU A  47      10.076  14.413  -0.711  1.00 95.21           O  
ATOM    660  N   ILE A  48       4.812  14.411  -0.390  1.00 96.49           N  
ATOM    661  H   ILE A  48       5.263  14.614   0.491  1.00 96.49           H  
ATOM    662  CA  ILE A  48       3.803  13.348  -0.449  1.00 96.49           C  
ATOM    663  HA  ILE A  48       4.137  12.598  -1.166  1.00 96.49           H  
ATOM    664  C   ILE A  48       2.470  13.904  -0.968  1.00 96.49           C  
ATOM    665  CB  ILE A  48       3.646  12.666   0.927  1.00 96.49           C  
ATOM    666  HB  ILE A  48       3.336  13.418   1.653  1.00 96.49           H  
ATOM    667  O   ILE A  48       1.893  13.333  -1.890  1.00 96.49           O  
ATOM    668  CG1 ILE A  48       4.965  12.009   1.394  1.00 96.49           C  
ATOM    669 HG12 ILE A  48       5.180  11.134   0.781  1.00 96.49           H  
ATOM    670 HG13 ILE A  48       5.798  12.700   1.260  1.00 96.49           H  
ATOM    671  CG2 ILE A  48       2.583  11.560   0.863  1.00 96.49           C  
ATOM    672 HG21 ILE A  48       1.677  11.887   0.353  1.00 96.49           H  
ATOM    673 HG22 ILE A  48       2.310  11.237   1.868  1.00 96.49           H  
ATOM    674 HG23 ILE A  48       2.977  10.714   0.300  1.00 96.49           H  
ATOM    675  CD1 ILE A  48       4.943  11.596   2.869  1.00 96.49           C  
ATOM    676 HD11 ILE A  48       5.917  11.184   3.134  1.00 96.49           H  
ATOM    677 HD12 ILE A  48       4.747  12.466   3.496  1.00 96.49           H  
ATOM    678 HD13 ILE A  48       4.182  10.837   3.048  1.00 96.49           H  
ATOM    679  N   ALA A  49       1.989  15.028  -0.428  1.00 97.19           N  
ATOM    680  H   ALA A  49       2.509  15.480   0.311  1.00 97.19           H  
ATOM    681  CA  ALA A  49       0.735  15.640  -0.868  1.00 97.19           C  
ATOM    682  HA  ALA A  49      -0.074  14.919  -0.755  1.00 97.19           H  
ATOM    683  C   ALA A  49       0.768  16.040  -2.349  1.00 97.19           C  
ATOM    684  CB  ALA A  49       0.439  16.848   0.023  1.00 97.19           C  
ATOM    685  HB1 ALA A  49       0.386  16.536   1.066  1.00 97.19           H  
ATOM    686  HB2 ALA A  49      -0.516  17.283  -0.272  1.00 97.19           H  
ATOM    687  HB3 ALA A  49       1.225  17.595  -0.089  1.00 97.19           H  
ATOM    688  O   ALA A  49      -0.217  15.843  -3.055  1.00 97.19           O  
ATOM    689  N   SER A  50       1.909  16.546  -2.826  1.00 96.57           N  
ATOM    690  H   SER A  50       2.672  16.696  -2.182  1.00 96.57           H  
ATOM    691  CA  SER A  50       2.116  16.880  -4.237  1.00 96.57           C  
ATOM    692  HA  SER A  50       1.323  17.553  -4.564  1.00 96.57           H  
ATOM    693  C   SER A  50       2.069  15.635  -5.130  1.00 96.57           C  
ATOM    694  CB  SER A  50       3.456  17.603  -4.383  1.00 96.57           C  
ATOM    695  HB2 SER A  50       3.480  18.458  -3.709  1.00 96.57           H  
ATOM    696  HB3 SER A  50       4.267  16.925  -4.118  1.00 96.57           H  
ATOM    697  O   SER A  50       1.310  15.598  -6.095  1.00 96.57           O  
ATOM    698  OG  SER A  50       3.639  18.056  -5.708  1.00 96.57           O  
ATOM    699  HG  SER A  50       4.579  18.176  -5.862  1.00 96.57           H  
ATOM    700  N   VAL A  51       2.815  14.581  -4.773  1.00 96.20           N  
ATOM    701  H   VAL A  51       3.390  14.663  -3.947  1.00 96.20           H  
ATOM    702  CA  VAL A  51       2.876  13.321  -5.539  1.00 96.20           C  
ATOM    703  HA  VAL A  51       3.196  13.537  -6.558  1.00 96.20           H  
ATOM    704  C   VAL A  51       1.508  12.655  -5.641  1.00 96.20           C  
ATOM    705  CB  VAL A  51       3.889  12.352  -4.895  1.00 96.20           C  
ATOM    706  HB  VAL A  51       3.710  12.307  -3.821  1.00 96.20           H  
ATOM    707  O   VAL A  51       1.148  12.134  -6.693  1.00 96.20           O  
ATOM    708  CG1 VAL A  51       3.807  10.922  -5.447  1.00 96.20           C  
ATOM    709 HG11 VAL A  51       4.611  10.320  -5.023  1.00 96.20           H  
ATOM    710 HG12 VAL A  51       2.863  10.456  -5.168  1.00 96.20           H  
ATOM    711 HG13 VAL A  51       3.895  10.931  -6.534  1.00 96.20           H  
ATOM    712  CG2 VAL A  51       5.322  12.844  -5.133  1.00 96.20           C  
ATOM    713 HG21 VAL A  51       6.029  12.219  -4.587  1.00 96.20           H  
ATOM    714 HG22 VAL A  51       5.438  13.871  -4.786  1.00 96.20           H  
ATOM    715 HG23 VAL A  51       5.558  12.809  -6.197  1.00 96.20           H  
ATOM    716  N   PHE A  52       0.730  12.671  -4.566  1.00 97.88           N  
ATOM    717  H   PHE A  52       1.083  13.096  -3.720  1.00 97.88           H  
ATOM    718  CA  PHE A  52      -0.598  12.068  -4.532  1.00 97.88           C  
ATOM    719  HA  PHE A  52      -0.643  11.241  -5.240  1.00 97.88           H  
ATOM    720  C   PHE A  52      -1.715  13.028  -4.947  1.00 97.88           C  
ATOM    721  CB  PHE A  52      -0.832  11.494  -3.134  1.00 97.88           C  
ATOM    722  HB2 PHE A  52      -1.899  11.378  -2.945  1.00 97.88           H  
ATOM    723  HB3 PHE A  52      -0.444  12.208  -2.407  1.00 97.88           H  
ATOM    724  O   PHE A  52      -2.867  12.641  -4.822  1.00 97.88           O  
ATOM    725  CG  PHE A  52      -0.185  10.150  -2.900  1.00 97.88           C  
ATOM    726  CD1 PHE A  52      -0.891   8.976  -3.212  1.00 97.88           C  
ATOM    727  HD1 PHE A  52      -1.875   9.051  -3.650  1.00 97.88           H  
ATOM    728  CD2 PHE A  52       1.107  10.064  -2.356  1.00 97.88           C  
ATOM    729  HD2 PHE A  52       1.664  10.961  -2.130  1.00 97.88           H  
ATOM    730  CE1 PHE A  52      -0.324   7.718  -2.947  1.00 97.88           C  
ATOM    731  HE1 PHE A  52      -0.870   6.814  -3.174  1.00 97.88           H  
ATOM    732  CE2 PHE A  52       1.675   8.810  -2.091  1.00 97.88           C  
ATOM    733  HE2 PHE A  52       2.661   8.742  -1.655  1.00 97.88           H  
ATOM    734  CZ  PHE A  52       0.952   7.638  -2.366  1.00 97.88           C  
ATOM    735  HZ  PHE A  52       1.379   6.676  -2.122  1.00 97.88           H  
ATOM    736  N   ASN A  53      -1.408  14.258  -5.385  1.00 97.85           N  
ATOM    737  H   ASN A  53      -0.434  14.509  -5.485  1.00 97.85           H  
ATOM    738  CA  ASN A  53      -2.405  15.296  -5.684  1.00 97.85           C  
ATOM    739  HA  ASN A  53      -1.879  16.251  -5.682  1.00 97.85           H  
ATOM    740  C   ASN A  53      -3.491  15.409  -4.583  1.00 97.85           C  
ATOM    741  CB  ASN A  53      -2.934  15.061  -7.106  1.00 97.85           C  
ATOM    742  HB2 ASN A  53      -2.095  14.960  -7.795  1.00 97.85           H  
ATOM    743  HB3 ASN A  53      -3.500  14.130  -7.124  1.00 97.85           H  
ATOM    744  O   ASN A  53      -4.692  15.538  -4.840  1.00 97.85           O  
ATOM    745  CG  ASN A  53      -3.813  16.184  -7.615  1.00 97.85           C  
ATOM    746  ND2 ASN A  53      -4.724  15.869  -8.508  1.00 97.85           N  
ATOM    747 HD21 ASN A  53      -5.324  16.610  -8.840  1.00 97.85           H  
ATOM    748 HD22 ASN A  53      -4.824  14.910  -8.808  1.00 97.85           H  
ATOM    749  OD1 ASN A  53      -3.665  17.348  -7.270  1.00 97.85           O  
ATOM    750  N   GLY A  54      -3.050  15.293  -3.328  1.00 97.04           N  
ATOM    751  H   GLY A  54      -2.049  15.261  -3.199  1.00 97.04           H  
ATOM    752  CA  GLY A  54      -3.902  15.194  -2.152  1.00 97.04           C  
ATOM    753  HA2 GLY A  54      -4.921  14.960  -2.458  1.00 97.04           H  
ATOM    754  HA3 GLY A  54      -3.551  14.378  -1.520  1.00 97.04           H  
ATOM    755  C   GLY A  54      -3.938  16.474  -1.329  1.00 97.04           C  
ATOM    756  O   GLY A  54      -3.084  17.356  -1.427  1.00 97.04           O  
ATOM    757  N   ASN A  55      -4.945  16.578  -0.465  1.00 95.96           N  
ATOM    758  H   ASN A  55      -5.600  15.813  -0.396  1.00 95.96           H  
ATOM    759  CA  ASN A  55      -5.120  17.750   0.381  1.00 95.96           C  
ATOM    760  HA  ASN A  55      -4.797  18.627  -0.182  1.00 95.96           H  
ATOM    761  C   ASN A  55      -4.238  17.660   1.636  1.00 95.96           C  
ATOM    762  CB  ASN A  55      -6.613  17.939   0.678  1.00 95.96           C  
ATOM    763  HB2 ASN A  55      -7.161  17.919  -0.264  1.00 95.96           H  
ATOM    764  HB3 ASN A  55      -6.974  17.124   1.305  1.00 95.96           H  
ATOM    765  O   ASN A  55      -4.603  17.011   2.620  1.00 95.96           O  
ATOM    766  CG  ASN A  55      -6.891  19.259   1.374  1.00 95.96           C  
ATOM    767  ND2 ASN A  55      -8.084  19.784   1.234  1.00 95.96           N  
ATOM    768 HD21 ASN A  55      -8.774  19.333   0.650  1.00 95.96           H  
ATOM    769 HD22 ASN A  55      -8.228  20.683   1.669  1.00 95.96           H  
ATOM    770  OD1 ASN A  55      -6.057  19.846   2.045  1.00 95.96           O  
ATOM    771  N   ALA A  56      -3.105  18.370   1.617  1.00 93.15           N  
ATOM    772  H   ALA A  56      -2.838  18.795   0.740  1.00 93.15           H  
ATOM    773  CA  ALA A  56      -2.154  18.429   2.728  1.00 93.15           C  
ATOM    774  HA  ALA A  56      -1.741  17.431   2.875  1.00 93.15           H  
ATOM    775  C   ALA A  56      -2.787  18.875   4.061  1.00 93.15           C  
ATOM    776  CB  ALA A  56      -1.005  19.367   2.338  1.00 93.15           C  
ATOM    777  HB1 ALA A  56      -0.555  19.044   1.399  1.00 93.15           H  
ATOM    778  HB2 ALA A  56      -1.375  20.385   2.222  1.00 93.15           H  
ATOM    779  HB3 ALA A  56      -0.242  19.350   3.116  1.00 93.15           H  
ATOM    780  O   ALA A  56      -2.395  18.393   5.121  1.00 93.15           O  
ATOM    781  N   SER A  57      -3.790  19.761   4.022  1.00 94.52           N  
ATOM    782  H   SER A  57      -4.126  20.079   3.124  1.00 94.52           H  
ATOM    783  CA  SER A  57      -4.473  20.273   5.220  1.00 94.52           C  
ATOM    784  HA  SER A  57      -3.723  20.536   5.965  1.00 94.52           H  
ATOM    785  C   SER A  57      -5.412  19.257   5.875  1.00 94.52           C  
ATOM    786  CB  SER A  57      -5.277  21.531   4.875  1.00 94.52           C  
ATOM    787  HB2 SER A  57      -6.091  21.272   4.198  1.00 94.52           H  
ATOM    788  HB3 SER A  57      -5.705  21.945   5.788  1.00 94.52           H  
ATOM    789  O   SER A  57      -5.863  19.486   6.995  1.00 94.52           O  
ATOM    790  OG  SER A  57      -4.454  22.506   4.262  1.00 94.52           O  
ATOM    791  HG  SER A  57      -3.676  22.639   4.809  1.00 94.52           H  
ATOM    792  N   LEU A  58      -5.723  18.154   5.189  1.00 94.88           N  
ATOM    793  H   LEU A  58      -5.305  18.031   4.278  1.00 94.88           H  
ATOM    794  CA  LEU A  58      -6.618  17.096   5.664  1.00 94.88           C  
ATOM    795  HA  LEU A  58      -7.042  17.385   6.626  1.00 94.88           H  
ATOM    796  C   LEU A  58      -5.888  15.771   5.930  1.00 94.88           C  
ATOM    797  CB  LEU A  58      -7.765  16.918   4.656  1.00 94.88           C  
ATOM    798  HB2 LEU A  58      -8.385  16.079   4.972  1.00 94.88           H  
ATOM    799  HB3 LEU A  58      -7.318  16.665   3.694  1.00 94.88           H  
ATOM    800  O   LEU A  58      -6.547  14.756   6.165  1.00 94.88           O  
ATOM    801  CG  LEU A  58      -8.679  18.139   4.461  1.00 94.88           C  
ATOM    802  HG  LEU A  58      -8.098  18.977   4.077  1.00 94.88           H  
ATOM    803  CD1 LEU A  58      -9.762  17.787   3.439  1.00 94.88           C  
ATOM    804 HD11 LEU A  58     -10.379  18.663   3.241  1.00 94.88           H  
ATOM    805 HD12 LEU A  58      -9.299  17.464   2.507  1.00 94.88           H  
ATOM    806 HD13 LEU A  58     -10.390  16.981   3.820  1.00 94.88           H  
ATOM    807  CD2 LEU A  58      -9.371  18.572   5.755  1.00 94.88           C  
ATOM    808 HD21 LEU A  58     -10.070  19.381   5.545  1.00 94.88           H  
ATOM    809 HD22 LEU A  58      -9.909  17.730   6.193  1.00 94.88           H  
ATOM    810 HD23 LEU A  58      -8.631  18.939   6.465  1.00 94.88           H  
ATOM    811  N   ILE A  59      -4.552  15.766   5.895  1.00 95.72           N  
ATOM    812  H   ILE A  59      -4.069  16.635   5.720  1.00 95.72           H  
ATOM    813  CA  ILE A  59      -3.750  14.584   6.224  1.00 95.72           C  
ATOM    814  HA  ILE A  59      -4.110  13.755   5.614  1.00 95.72           H  
ATOM    815  C   ILE A  59      -3.960  14.210   7.695  1.00 95.72           C  
ATOM    816  CB  ILE A  59      -2.257  14.806   5.891  1.00 95.72           C  
ATOM    817  HB  ILE A  59      -1.930  15.737   6.353  1.00 95.72           H  
ATOM    818  O   ILE A  59      -3.880  15.061   8.581  1.00 95.72           O  
ATOM    819  CG1 ILE A  59      -2.073  14.912   4.361  1.00 95.72           C  
ATOM    820 HG12 ILE A  59      -2.371  13.973   3.895  1.00 95.72           H  
ATOM    821 HG13 ILE A  59      -2.730  15.695   3.980  1.00 95.72           H  
ATOM    822  CG2 ILE A  59      -1.391  13.660   6.446  1.00 95.72           C  
ATOM    823 HG21 ILE A  59      -1.443  13.629   7.534  1.00 95.72           H  
ATOM    824 HG22 ILE A  59      -1.728  12.706   6.040  1.00 95.72           H  
ATOM    825 HG23 ILE A  59      -0.342  13.814   6.192  1.00 95.72           H  
ATOM    826  CD1 ILE A  59      -0.641  15.254   3.925  1.00 95.72           C  
ATOM    827 HD11 ILE A  59      -0.284  16.132   4.464  1.00 95.72           H  
ATOM    828 HD12 ILE A  59      -0.633  15.467   2.856  1.00 95.72           H  
ATOM    829 HD13 ILE A  59       0.030  14.414   4.103  1.00 95.72           H  
ATOM    830  N   GLN A  60      -4.189  12.923   7.957  1.00 95.34           N  
ATOM    831  H   GLN A  60      -4.253  12.282   7.178  1.00 95.34           H  
ATOM    832  CA  GLN A  60      -4.319  12.381   9.311  1.00 95.34           C  
ATOM    833  HA  GLN A  60      -4.175  13.192  10.026  1.00 95.34           H  
ATOM    834  C   GLN A  60      -3.251  11.307   9.557  1.00 95.34           C  
ATOM    835  CB  GLN A  60      -5.729  11.813   9.546  1.00 95.34           C  
ATOM    836  HB2 GLN A  60      -5.801  11.466  10.576  1.00 95.34           H  
ATOM    837  HB3 GLN A  60      -5.886  10.956   8.891  1.00 95.34           H  
ATOM    838  O   GLN A  60      -3.069  10.446   8.696  1.00 95.34           O  
ATOM    839  CG  GLN A  60      -6.837  12.844   9.290  1.00 95.34           C  
ATOM    840  HG2 GLN A  60      -6.718  13.263   8.291  1.00 95.34           H  
ATOM    841  HG3 GLN A  60      -6.751  13.657  10.010  1.00 95.34           H  
ATOM    842  CD  GLN A  60      -8.244  12.262   9.363  1.00 95.34           C  
ATOM    843  NE2 GLN A  60      -9.220  12.986   8.861  1.00 95.34           N  
ATOM    844 HE21 GLN A  60      -8.987  13.831   8.360  1.00 95.34           H  
ATOM    845 HE22 GLN A  60     -10.126  12.543   8.808  1.00 95.34           H  
ATOM    846  OE1 GLN A  60      -8.513  11.179   9.862  1.00 95.34           O  
ATOM    847  N   PRO A  61      -2.558  11.309  10.709  1.00 96.34           N  
ATOM    848  CA  PRO A  61      -1.611  10.252  11.045  1.00 96.34           C  
ATOM    849  HA  PRO A  61      -0.933  10.076  10.210  1.00 96.34           H  
ATOM    850  C   PRO A  61      -2.342   8.945  11.380  1.00 96.34           C  
ATOM    851  CB  PRO A  61      -0.810  10.789  12.232  1.00 96.34           C  
ATOM    852  HB2 PRO A  61       0.036  11.370  11.866  1.00 96.34           H  
ATOM    853  HB3 PRO A  61      -0.463   9.993  12.891  1.00 96.34           H  
ATOM    854  O   PRO A  61      -3.372   8.945  12.062  1.00 96.34           O  
ATOM    855  CG  PRO A  61      -1.803  11.717  12.933  1.00 96.34           C  
ATOM    856  HG2 PRO A  61      -2.452  11.133  13.585  1.00 96.34           H  
ATOM    857  HG3 PRO A  61      -1.293  12.498  13.498  1.00 96.34           H  
ATOM    858  CD  PRO A  61      -2.621  12.297  11.779  1.00 96.34           C  
ATOM    859  HD2 PRO A  61      -3.648  12.470  12.100  1.00 96.34           H  
ATOM    860  HD3 PRO A  61      -2.167  13.227  11.436  1.00 96.34           H  
ATOM    861  N   VAL A  62      -1.779   7.820  10.945  1.00 96.26           N  
ATOM    862  H   VAL A  62      -0.953   7.903  10.371  1.00 96.26           H  
ATOM    863  CA  VAL A  62      -2.257   6.465  11.230  1.00 96.26           C  
ATOM    864  HA  VAL A  62      -3.125   6.524  11.886  1.00 96.26           H  
ATOM    865  C   VAL A  62      -1.156   5.699  11.951  1.00 96.26           C  
ATOM    866  CB  VAL A  62      -2.697   5.724   9.951  1.00 96.26           C  
ATOM    867  HB  VAL A  62      -1.846   5.584   9.286  1.00 96.26           H  
ATOM    868  O   VAL A  62      -0.128   5.362  11.372  1.00 96.26           O  
ATOM    869  CG1 VAL A  62      -3.274   4.352  10.330  1.00 96.26           C  
ATOM    870 HG11 VAL A  62      -4.023   4.460  11.115  1.00 96.26           H  
ATOM    871 HG12 VAL A  62      -2.472   3.696  10.669  1.00 96.26           H  
ATOM    872 HG13 VAL A  62      -3.754   3.894   9.465  1.00 96.26           H  
ATOM    873  CG2 VAL A  62      -3.783   6.494   9.190  1.00 96.26           C  
ATOM    874 HG21 VAL A  62      -4.653   6.654   9.827  1.00 96.26           H  
ATOM    875 HG22 VAL A  62      -4.072   5.939   8.298  1.00 96.26           H  
ATOM    876 HG23 VAL A  62      -3.392   7.460   8.869  1.00 96.26           H  
ATOM    877  N   LYS A  63      -1.376   5.399  13.232  1.00 94.69           N  
ATOM    878  H   LYS A  63      -2.253   5.681  13.645  1.00 94.69           H  
ATOM    879  CA  LYS A  63      -0.415   4.646  14.046  1.00 94.69           C  
ATOM    880  HA  LYS A  63       0.593   4.865  13.694  1.00 94.69           H  
ATOM    881  C   LYS A  63      -0.627   3.148  13.873  1.00 94.69           C  
ATOM    882  CB  LYS A  63      -0.498   5.070  15.517  1.00 94.69           C  
ATOM    883  HB2 LYS A  63      -1.515   4.938  15.887  1.00 94.69           H  
ATOM    884  HB3 LYS A  63       0.174   4.438  16.098  1.00 94.69           H  
ATOM    885  O   LYS A  63      -1.681   2.626  14.237  1.00 94.69           O  
ATOM    886  CG  LYS A  63      -0.066   6.532  15.670  1.00 94.69           C  
ATOM    887  HG2 LYS A  63      -0.779   7.181  15.160  1.00 94.69           H  
ATOM    888  HG3 LYS A  63       0.913   6.663  15.209  1.00 94.69           H  
ATOM    889  CD  LYS A  63       0.020   6.943  17.139  1.00 94.69           C  
ATOM    890  HD2 LYS A  63       0.739   6.302  17.648  1.00 94.69           H  
ATOM    891  HD3 LYS A  63      -0.960   6.853  17.607  1.00 94.69           H  
ATOM    892  CE  LYS A  63       0.498   8.396  17.164  1.00 94.69           C  
ATOM    893  HE2 LYS A  63       1.404   8.474  16.564  1.00 94.69           H  
ATOM    894  HE3 LYS A  63      -0.245   9.023  16.672  1.00 94.69           H  
ATOM    895  NZ  LYS A  63       0.756   8.869  18.542  1.00 94.69           N  
ATOM    896  HZ1 LYS A  63       1.105   9.815  18.491  1.00 94.69           H  
ATOM    897  HZ2 LYS A  63       1.475   8.296  18.962  1.00 94.69           H  
ATOM    898  HZ3 LYS A  63      -0.088   8.842  19.097  1.00 94.69           H  
ATOM    899  N   ARG A  64       0.380   2.456  13.342  1.00 90.55           N  
ATOM    900  H   ARG A  64       1.209   2.966  13.071  1.00 90.55           H  
ATOM    901  CA  ARG A  64       0.398   0.994  13.211  1.00 90.55           C  
ATOM    902  HA  ARG A  64      -0.609   0.653  12.970  1.00 90.55           H  
ATOM    903  C   ARG A  64       0.791   0.334  14.531  1.00 90.55           C  
ATOM    904  CB  ARG A  64       1.358   0.604  12.072  1.00 90.55           C  
ATOM    905  HB2 ARG A  64       1.550  -0.469  12.096  1.00 90.55           H  
ATOM    906  HB3 ARG A  64       2.309   1.108  12.244  1.00 90.55           H  
ATOM    907  O   ARG A  64       1.429   0.941  15.389  1.00 90.55           O  
ATOM    908  CG  ARG A  64       0.835   0.985  10.674  1.00 90.55           C  
ATOM    909  HG2 ARG A  64       1.666   1.006   9.969  1.00 90.55           H  
ATOM    910  HG3 ARG A  64       0.403   1.985  10.699  1.00 90.55           H  
ATOM    911  CD  ARG A  64      -0.220  -0.016  10.172  1.00 90.55           C  
ATOM    912  HD2 ARG A  64      -0.836   0.463   9.411  1.00 90.55           H  
ATOM    913  HD3 ARG A  64      -0.886  -0.283  10.992  1.00 90.55           H  
ATOM    914  NE  ARG A  64       0.388  -1.243   9.606  1.00 90.55           N  
ATOM    915  HE  ARG A  64       1.390  -1.245   9.485  1.00 90.55           H  
ATOM    916  NH1 ARG A  64      -1.554  -2.377   9.083  1.00 90.55           N  
ATOM    917 HH11 ARG A  64      -2.106  -1.533   9.134  1.00 90.55           H  
ATOM    918 HH12 ARG A  64      -1.908  -3.191   8.600  1.00 90.55           H  
ATOM    919  NH2 ARG A  64       0.348  -3.383   8.745  1.00 90.55           N  
ATOM    920 HH21 ARG A  64      -0.230  -4.127   8.382  1.00 90.55           H  
ATOM    921 HH22 ARG A  64       1.350  -3.465   8.653  1.00 90.55           H  
ATOM    922  CZ  ARG A  64      -0.259  -2.310   9.154  1.00 90.55           C  
ATOM    923  N   LEU A  65       0.451  -0.948  14.673  1.00 85.73           N  
ATOM    924  H   LEU A  65      -0.063  -1.392  13.926  1.00 85.73           H  
ATOM    925  CA  LEU A  65       0.848  -1.756  15.836  1.00 85.73           C  
ATOM    926  HA  LEU A  65       0.523  -1.255  16.748  1.00 85.73           H  
ATOM    927  C   LEU A  65       2.371  -1.912  15.956  1.00 85.73           C  
ATOM    928  CB  LEU A  65       0.192  -3.144  15.747  1.00 85.73           C  
ATOM    929  HB2 LEU A  65       0.461  -3.597  14.793  1.00 85.73           H  
ATOM    930  HB3 LEU A  65       0.610  -3.772  16.534  1.00 85.73           H  
ATOM    931  O   LEU A  65       2.885  -2.019  17.064  1.00 85.73           O  
ATOM    932  CG  LEU A  65      -1.339  -3.153  15.891  1.00 85.73           C  
ATOM    933  HG  LEU A  65      -1.782  -2.519  15.123  1.00 85.73           H  
ATOM    934  CD1 LEU A  65      -1.857  -4.577  15.695  1.00 85.73           C  
ATOM    935 HD11 LEU A  65      -1.565  -4.943  14.710  1.00 85.73           H  
ATOM    936 HD12 LEU A  65      -1.440  -5.238  16.455  1.00 85.73           H  
ATOM    937 HD13 LEU A  65      -2.945  -4.590  15.761  1.00 85.73           H  
ATOM    938  CD2 LEU A  65      -1.798  -2.661  17.267  1.00 85.73           C  
ATOM    939 HD21 LEU A  65      -2.879  -2.768  17.352  1.00 85.73           H  
ATOM    940 HD22 LEU A  65      -1.549  -1.607  17.390  1.00 85.73           H  
ATOM    941 HD23 LEU A  65      -1.313  -3.243  18.051  1.00 85.73           H  
ATOM    942  N   SER A  66       3.086  -1.877  14.830  1.00 86.62           N  
ATOM    943  H   SER A  66       2.606  -1.755  13.950  1.00 86.62           H  
ATOM    944  CA  SER A  66       4.553  -1.863  14.764  1.00 86.62           C  
ATOM    945  HA  SER A  66       4.952  -2.715  15.315  1.00 86.62           H  
ATOM    946  C   SER A  66       5.182  -0.592  15.349  1.00 86.62           C  
ATOM    947  CB  SER A  66       4.982  -1.973  13.295  1.00 86.62           C  
ATOM    948  HB2 SER A  66       4.686  -2.943  12.896  1.00 86.62           H  
ATOM    949  HB3 SER A  66       6.064  -1.870  13.216  1.00 86.62           H  
ATOM    950  O   SER A  66       6.391  -0.552  15.553  1.00 86.62           O  
ATOM    951  OG  SER A  66       4.339  -0.942  12.561  1.00 86.62           O  
ATOM    952  HG  SER A  66       4.805  -0.773  11.739  1.00 86.62           H  
ATOM    953  N   GLY A  67       4.387   0.456  15.587  1.00 88.42           N  
ATOM    954  H   GLY A  67       3.395   0.353  15.430  1.00 88.42           H  
ATOM    955  CA  GLY A  67       4.862   1.778  15.984  1.00 88.42           C  
ATOM    956  HA2 GLY A  67       5.751   1.676  16.606  1.00 88.42           H  
ATOM    957  HA3 GLY A  67       4.083   2.265  16.571  1.00 88.42           H  
ATOM    958  C   GLY A  67       5.207   2.700  14.812  1.00 88.42           C  
ATOM    959  O   GLY A  67       5.518   3.863  15.058  1.00 88.42           O  
ATOM    960  N   SER A  68       5.122   2.231  13.559  1.00 89.49           N  
ATOM    961  H   SER A  68       4.818   1.280  13.402  1.00 89.49           H  
ATOM    962  CA  SER A  68       5.238   3.117  12.397  1.00 89.49           C  
ATOM    963  HA  SER A  68       6.120   3.739  12.548  1.00 89.49           H  
ATOM    964  C   SER A  68       4.036   4.060  12.305  1.00 89.49           C  
ATOM    965  CB  SER A  68       5.467   2.346  11.088  1.00 89.49           C  
ATOM    966  HB2 SER A  68       6.375   1.750  11.188  1.00 89.49           H  
ATOM    967  HB3 SER A  68       5.615   3.058  10.276  1.00 89.49           H  
ATOM    968  O   SER A  68       2.918   3.726  12.714  1.00 89.49           O  
ATOM    969  OG  SER A  68       4.394   1.487  10.754  1.00 89.49           O  
ATOM    970  HG  SER A  68       3.971   1.842   9.968  1.00 89.49           H  
ATOM    971  N   GLU A  69       4.281   5.255  11.774  1.00 93.97           N  
ATOM    972  H   GLU A  69       5.204   5.465  11.424  1.00 93.97           H  
ATOM    973  CA  GLU A  69       3.246   6.244  11.495  1.00 93.97           C  
ATOM    974  HA  GLU A  69       2.289   5.880  11.868  1.00 93.97           H  
ATOM    975  C   GLU A  69       3.119   6.412   9.984  1.00 93.97           C  
ATOM    976  CB  GLU A  69       3.538   7.558  12.233  1.00 93.97           C  
ATOM    977  HB2 GLU A  69       3.700   7.330  13.287  1.00 93.97           H  
ATOM    978  HB3 GLU A  69       4.441   8.022  11.836  1.00 93.97           H  
ATOM    979  O   GLU A  69       4.035   6.889   9.316  1.00 93.97           O  
ATOM    980  CG  GLU A  69       2.358   8.534  12.122  1.00 93.97           C  
ATOM    981  HG2 GLU A  69       2.268   8.879  11.092  1.00 93.97           H  
ATOM    982  HG3 GLU A  69       1.438   8.009  12.378  1.00 93.97           H  
ATOM    983  CD  GLU A  69       2.525   9.731  13.068  1.00 93.97           C  
ATOM    984  OE1 GLU A  69       2.922  10.815  12.587  1.00 93.97           O  
ATOM    985  OE2 GLU A  69       2.200   9.570  14.276  1.00 93.97           O  
ATOM    986  N   ASP A  70       1.970   5.990   9.473  1.00 96.40           N  
ATOM    987  H   ASP A  70       1.267   5.639  10.107  1.00 96.40           H  
ATOM    988  CA  ASP A  70       1.567   6.179   8.088  1.00 96.40           C  
ATOM    989  HA  ASP A  70       2.429   6.489   7.497  1.00 96.40           H  
ATOM    990  C   ASP A  70       0.539   7.311   8.004  1.00 96.40           C  
ATOM    991  CB  ASP A  70       1.068   4.840   7.522  1.00 96.40           C  
ATOM    992  HB2 ASP A  70       0.270   4.462   8.160  1.00 96.40           H  
ATOM    993  HB3 ASP A  70       0.658   4.994   6.523  1.00 96.40           H  
ATOM    994  O   ASP A  70       0.194   7.943   9.007  1.00 96.40           O  
ATOM    995  CG  ASP A  70       2.192   3.799   7.414  1.00 96.40           C  
ATOM    996  OD1 ASP A  70       3.320   4.172   7.031  1.00 96.40           O  
ATOM    997  OD2 ASP A  70       1.921   2.606   7.687  1.00 96.40           O  
ATOM    998  N   LEU A  71       0.048   7.608   6.806  1.00 97.53           N  
ATOM    999  H   LEU A  71       0.354   7.069   6.009  1.00 97.53           H  
ATOM   1000  CA  LEU A  71      -0.826   8.748   6.564  1.00 97.53           C  
ATOM   1001  HA  LEU A  71      -1.076   9.232   7.508  1.00 97.53           H  
ATOM   1002  C   LEU A  71      -2.134   8.304   5.927  1.00 97.53           C  
ATOM   1003  CB  LEU A  71      -0.106   9.779   5.685  1.00 97.53           C  
ATOM   1004  HB2 LEU A  71       0.070   9.317   4.714  1.00 97.53           H  
ATOM   1005  HB3 LEU A  71      -0.757  10.641   5.536  1.00 97.53           H  
ATOM   1006  O   LEU A  71      -2.177   7.431   5.064  1.00 97.53           O  
ATOM   1007  CG  LEU A  71       1.249  10.255   6.230  1.00 97.53           C  
ATOM   1008  HG  LEU A  71       1.877   9.385   6.427  1.00 97.53           H  
ATOM   1009  CD1 LEU A  71       1.931  11.112   5.164  1.00 97.53           C  
ATOM   1010 HD11 LEU A  71       2.040  10.530   4.249  1.00 97.53           H  
ATOM   1011 HD12 LEU A  71       2.923  11.398   5.514  1.00 97.53           H  
ATOM   1012 HD13 LEU A  71       1.337  12.003   4.960  1.00 97.53           H  
ATOM   1013  CD2 LEU A  71       1.144  11.055   7.528  1.00 97.53           C  
ATOM   1014 HD21 LEU A  71       2.141  11.352   7.853  1.00 97.53           H  
ATOM   1015 HD22 LEU A  71       0.525  11.941   7.385  1.00 97.53           H  
ATOM   1016 HD23 LEU A  71       0.712  10.433   8.312  1.00 97.53           H  
ATOM   1017  N   LEU A  72      -3.205   8.981   6.311  1.00 97.38           N  
ATOM   1018  H   LEU A  72      -3.100   9.634   7.074  1.00 97.38           H  
ATOM   1019  CA  LEU A  72      -4.458   8.989   5.587  1.00 97.38           C  
ATOM   1020  HA  LEU A  72      -4.471   8.164   4.875  1.00 97.38           H  
ATOM   1021  C   LEU A  72      -4.545  10.308   4.821  1.00 97.38           C  
ATOM   1022  CB  LEU A  72      -5.596   8.806   6.592  1.00 97.38           C  
ATOM   1023  HB2 LEU A  72      -5.684   9.724   7.173  1.00 97.38           H  
ATOM   1024  HB3 LEU A  72      -5.357   7.993   7.277  1.00 97.38           H  
ATOM   1025  O   LEU A  72      -4.611  11.380   5.427  1.00 97.38           O  
ATOM   1026  CG  LEU A  72      -6.936   8.509   5.915  1.00 97.38           C  
ATOM   1027  HG  LEU A  72      -7.087   9.211   5.095  1.00 97.38           H  
ATOM   1028  CD1 LEU A  72      -6.979   7.077   5.375  1.00 97.38           C  
ATOM   1029 HD11 LEU A  72      -6.285   6.969   4.541  1.00 97.38           H  
ATOM   1030 HD12 LEU A  72      -6.710   6.370   6.160  1.00 97.38           H  
ATOM   1031 HD13 LEU A  72      -7.984   6.842   5.025  1.00 97.38           H  
ATOM   1032  CD2 LEU A  72      -8.062   8.689   6.926  1.00 97.38           C  
ATOM   1033 HD21 LEU A  72      -9.018   8.488   6.442  1.00 97.38           H  
ATOM   1034 HD22 LEU A  72      -7.911   8.011   7.766  1.00 97.38           H  
ATOM   1035 HD23 LEU A  72      -8.068   9.716   7.289  1.00 97.38           H  
ATOM   1036  N   MET A  73      -4.529  10.230   3.495  1.00 97.58           N  
ATOM   1037  H   MET A  73      -4.454   9.318   3.068  1.00 97.58           H  
ATOM   1038  CA  MET A  73      -4.547  11.398   2.621  1.00 97.58           C  
ATOM   1039  HA  MET A  73      -4.326  12.290   3.208  1.00 97.58           H  
ATOM   1040  C   MET A  73      -5.917  11.577   1.981  1.00 97.58           C  
ATOM   1041  CB  MET A  73      -3.445  11.257   1.574  1.00 97.58           C  
ATOM   1042  HB2 MET A  73      -2.499  11.109   2.096  1.00 97.58           H  
ATOM   1043  HB3 MET A  73      -3.628  10.392   0.937  1.00 97.58           H  
ATOM   1044  O   MET A  73      -6.402  10.674   1.305  1.00 97.58           O  
ATOM   1045  CG  MET A  73      -3.378  12.521   0.714  1.00 97.58           C  
ATOM   1046  HG2 MET A  73      -3.497  13.397   1.351  1.00 97.58           H  
ATOM   1047  HG3 MET A  73      -4.201  12.507  -0.001  1.00 97.58           H  
ATOM   1048  SD  MET A  73      -1.836  12.716  -0.193  1.00 97.58           S  
ATOM   1049  CE  MET A  73      -0.668  12.836   1.179  1.00 97.58           C  
ATOM   1050  HE1 MET A  73      -1.130  13.383   2.000  1.00 97.58           H  
ATOM   1051  HE2 MET A  73       0.223  13.375   0.856  1.00 97.58           H  
ATOM   1052  HE3 MET A  73      -0.392  11.837   1.517  1.00 97.58           H  
ATOM   1053  N   ALA A  74      -6.533  12.742   2.178  1.00 97.51           N  
ATOM   1054  H   ALA A  74      -6.080  13.452   2.736  1.00 97.51           H  
ATOM   1055  CA  ALA A  74      -7.794  13.077   1.527  1.00 97.51           C  
ATOM   1056  HA  ALA A  74      -8.446  12.204   1.559  1.00 97.51           H  
ATOM   1057  C   ALA A  74      -7.565  13.462   0.059  1.00 97.51           C  
ATOM   1058  CB  ALA A  74      -8.480  14.204   2.302  1.00 97.51           C  
ATOM   1059  HB1 ALA A  74      -9.473  14.377   1.888  1.00 97.51           H  
ATOM   1060  HB2 ALA A  74      -7.890  15.115   2.208  1.00 97.51           H  
ATOM   1061  HB3 ALA A  74      -8.572  13.933   3.354  1.00 97.51           H  
ATOM   1062  O   ALA A  74      -6.700  14.290  -0.240  1.00 97.51           O  
ATOM   1063  N   VAL A  75      -8.378  12.905  -0.835  1.00 97.95           N  
ATOM   1064  H   VAL A  75      -9.067  12.242  -0.507  1.00 97.95           H  
ATOM   1065  CA  VAL A  75      -8.325  13.141  -2.283  1.00 97.95           C  
ATOM   1066  HA  VAL A  75      -7.765  14.057  -2.473  1.00 97.95           H  
ATOM   1067  C   VAL A  75      -9.724  13.341  -2.865  1.00 97.95           C  
ATOM   1068  CB  VAL A  75      -7.591  12.003  -3.021  1.00 97.95           C  
ATOM   1069  HB  VAL A  75      -7.613  12.251  -4.083  1.00 97.95           H  
ATOM   1070  O   VAL A  75     -10.718  12.851  -2.320  1.00 97.95           O  
ATOM   1071  CG1 VAL A  75      -6.121  11.910  -2.604  1.00 97.95           C  
ATOM   1072 HG11 VAL A  75      -6.027  11.542  -1.582  1.00 97.95           H  
ATOM   1073 HG12 VAL A  75      -5.650  12.889  -2.691  1.00 97.95           H  
ATOM   1074 HG13 VAL A  75      -5.597  11.242  -3.287  1.00 97.95           H  
ATOM   1075  CG2 VAL A  75      -8.253  10.629  -2.852  1.00 97.95           C  
ATOM   1076 HG21 VAL A  75      -8.238  10.326  -1.805  1.00 97.95           H  
ATOM   1077 HG22 VAL A  75      -9.282  10.662  -3.211  1.00 97.95           H  
ATOM   1078 HG23 VAL A  75      -7.710   9.896  -3.448  1.00 97.95           H  
ATOM   1079  N   ALA A  76      -9.806  14.052  -3.990  1.00 96.97           N  
ATOM   1080  H   ALA A  76      -8.954  14.401  -4.406  1.00 96.97           H  
ATOM   1081  CA  ALA A  76     -11.010  14.074  -4.814  1.00 96.97           C  
ATOM   1082  HA  ALA A  76     -11.886  14.164  -4.171  1.00 96.97           H  
ATOM   1083  C   ALA A  76     -11.111  12.758  -5.592  1.00 96.97           C  
ATOM   1084  CB  ALA A  76     -10.974  15.289  -5.746  1.00 96.97           C  
ATOM   1085  HB1 ALA A  76     -11.875  15.309  -6.359  1.00 96.97           H  
ATOM   1086  HB2 ALA A  76     -10.109  15.230  -6.406  1.00 96.97           H  
ATOM   1087  HB3 ALA A  76     -10.921  16.208  -5.162  1.00 96.97           H  
ATOM   1088  O   ALA A  76     -10.138  12.322  -6.204  1.00 96.97           O  
ATOM   1089  N   CYS A  77     -12.277  12.126  -5.549  1.00 97.24           N  
ATOM   1090  H   CYS A  77     -13.039  12.536  -5.028  1.00 97.24           H  
ATOM   1091  CA  CYS A  77     -12.543  10.861  -6.210  1.00 97.24           C  
ATOM   1092  HA  CYS A  77     -11.648  10.508  -6.722  1.00 97.24           H  
ATOM   1093  C   CYS A  77     -13.650  11.042  -7.239  1.00 97.24           C  
ATOM   1094  CB  CYS A  77     -12.929   9.849  -5.137  1.00 97.24           C  
ATOM   1095  HB2 CYS A  77     -12.120   9.813  -4.407  1.00 97.24           H  
ATOM   1096  HB3 CYS A  77     -13.837  10.189  -4.638  1.00 97.24           H  
ATOM   1097  O   CYS A  77     -14.730  11.534  -6.904  1.00 97.24           O  
ATOM   1098  SG  CYS A  77     -13.204   8.189  -5.765  1.00 97.24           S  
ATOM   1099  N   GLU A  78     -13.390  10.644  -8.480  1.00 95.90           N  
ATOM   1100  H   GLU A  78     -12.493  10.233  -8.697  1.00 95.90           H  
ATOM   1101  CA  GLU A  78     -14.278  10.912  -9.607  1.00 95.90           C  
ATOM   1102  HA  GLU A  78     -15.242  11.267  -9.242  1.00 95.90           H  
ATOM   1103  C   GLU A  78     -14.544   9.644 -10.409  1.00 95.90           C  
ATOM   1104  CB  GLU A  78     -13.693  12.011 -10.504  1.00 95.90           C  
ATOM   1105  HB2 GLU A  78     -12.715  11.700 -10.871  1.00 95.90           H  
ATOM   1106  HB3 GLU A  78     -14.362  12.142 -11.355  1.00 95.90           H  
ATOM   1107  O   GLU A  78     -13.696   8.760 -10.521  1.00 95.90           O  
ATOM   1108  CG  GLU A  78     -13.565  13.347  -9.755  1.00 95.90           C  
ATOM   1109  HG2 GLU A  78     -12.864  13.231  -8.929  1.00 95.90           H  
ATOM   1110  HG3 GLU A  78     -14.538  13.601  -9.333  1.00 95.90           H  
ATOM   1111  CD  GLU A  78     -13.094  14.510 -10.638  1.00 95.90           C  
ATOM   1112  OE1 GLU A  78     -12.794  15.571 -10.043  1.00 95.90           O  
ATOM   1113  OE2 GLU A  78     -13.102  14.363 -11.880  1.00 95.90           O  
ATOM   1114  N   CYS A  79     -15.742   9.547 -10.977  1.00 95.31           N  
ATOM   1115  H   CYS A  79     -16.424  10.274 -10.818  1.00 95.31           H  
ATOM   1116  CA  CYS A  79     -16.067   8.473 -11.897  1.00 95.31           C  
ATOM   1117  HA  CYS A  79     -15.648   7.546 -11.504  1.00 95.31           H  
ATOM   1118  C   CYS A  79     -15.457   8.736 -13.274  1.00 95.31           C  
ATOM   1119  CB  CYS A  79     -17.580   8.318 -11.982  1.00 95.31           C  
ATOM   1120  HB2 CYS A  79     -17.956   8.157 -10.971  1.00 95.31           H  
ATOM   1121  HB3 CYS A  79     -18.017   9.231 -12.386  1.00 95.31           H  
ATOM   1122  O   CYS A  79     -15.878   9.654 -13.980  1.00 95.31           O  
ATOM   1123  SG  CYS A  79     -18.083   6.916 -12.995  1.00 95.31           S  
ATOM   1124  N   GLN A  80     -14.499   7.900 -13.664  1.00 93.19           N  
ATOM   1125  H   GLN A  80     -14.218   7.168 -13.029  1.00 93.19           H  
ATOM   1126  CA  GLN A  80     -13.717   8.055 -14.886  1.00 93.19           C  
ATOM   1127  HA  GLN A  80     -14.156   8.833 -15.511  1.00 93.19           H  
ATOM   1128  C   GLN A  80     -13.694   6.753 -15.695  1.00 93.19           C  
ATOM   1129  CB  GLN A  80     -12.293   8.486 -14.519  1.00 93.19           C  
ATOM   1130  HB2 GLN A  80     -11.834   7.696 -13.925  1.00 93.19           H  
ATOM   1131  HB3 GLN A  80     -11.722   8.593 -15.441  1.00 93.19           H  
ATOM   1132  O   GLN A  80     -13.865   5.662 -15.150  1.00 93.19           O  
ATOM   1133  CG  GLN A  80     -12.202   9.802 -13.724  1.00 93.19           C  
ATOM   1134  HG2 GLN A  80     -12.646   9.680 -12.736  1.00 93.19           H  
ATOM   1135  HG3 GLN A  80     -12.729  10.596 -14.253  1.00 93.19           H  
ATOM   1136  CD  GLN A  80     -10.740  10.195 -13.578  1.00 93.19           C  
ATOM   1137  NE2 GLN A  80     -10.132  10.061 -12.420  1.00 93.19           N  
ATOM   1138 HE21 GLN A  80     -10.624   9.830 -11.569  1.00 93.19           H  
ATOM   1139 HE22 GLN A  80      -9.124  10.056 -12.482  1.00 93.19           H  
ATOM   1140  OE1 GLN A  80     -10.105  10.541 -14.556  1.00 93.19           O  
ATOM   1141  N   ALA A  81     -13.465   6.848 -17.007  1.00 91.52           N  
ATOM   1142  H   ALA A  81     -13.257   7.755 -17.398  1.00 91.52           H  
ATOM   1143  CA  ALA A  81     -13.278   5.669 -17.850  1.00 91.52           C  
ATOM   1144  HA  ALA A  81     -14.120   4.994 -17.697  1.00 91.52           H  
ATOM   1145  C   ALA A  81     -11.986   4.927 -17.462  1.00 91.52           C  
ATOM   1146  CB  ALA A  81     -13.275   6.091 -19.324  1.00 91.52           C  
ATOM   1147  HB1 ALA A  81     -12.441   6.766 -19.518  1.00 91.52           H  
ATOM   1148  HB2 ALA A  81     -13.170   5.210 -19.957  1.00 91.52           H  
ATOM   1149  HB3 ALA A  81     -14.211   6.592 -19.570  1.00 91.52           H  
ATOM   1150  O   ALA A  81     -10.919   5.533 -17.369  1.00 91.52           O  
ATOM   1151  N   ILE A  82     -12.065   3.606 -17.274  1.00 87.76           N  
ATOM   1152  H   ILE A  82     -12.967   3.162 -17.374  1.00 87.76           H  
ATOM   1153  CA  ILE A  82     -10.900   2.787 -16.888  1.00 87.76           C  
ATOM   1154  HA  ILE A  82     -10.423   3.243 -16.021  1.00 87.76           H  
ATOM   1155  C   ILE A  82      -9.865   2.765 -18.019  1.00 87.76           C  
ATOM   1156  CB  ILE A  82     -11.340   1.352 -16.510  1.00 87.76           C  
ATOM   1157  HB  ILE A  82     -11.858   0.916 -17.365  1.00 87.76           H  
ATOM   1158  O   ILE A  82      -8.667   2.863 -17.776  1.00 87.76           O  
ATOM   1159  CG1 ILE A  82     -12.315   1.374 -15.310  1.00 87.76           C  
ATOM   1160 HG12 ILE A  82     -13.145   2.047 -15.527  1.00 87.76           H  
ATOM   1161 HG13 ILE A  82     -11.795   1.756 -14.432  1.00 87.76           H  
ATOM   1162  CG2 ILE A  82     -10.120   0.466 -16.183  1.00 87.76           C  
ATOM   1163 HG21 ILE A  82      -9.561   0.895 -15.351  1.00 87.76           H  
ATOM   1164 HG22 ILE A  82     -10.434  -0.545 -15.921  1.00 87.76           H  
ATOM   1165 HG23 ILE A  82      -9.458   0.381 -17.044  1.00 87.76           H  
ATOM   1166  CD1 ILE A  82     -12.922   0.004 -14.980  1.00 87.76           C  
ATOM   1167 HD11 ILE A  82     -12.189  -0.625 -14.475  1.00 87.76           H  
ATOM   1168 HD12 ILE A  82     -13.780   0.134 -14.320  1.00 87.76           H  
ATOM   1169 HD13 ILE A  82     -13.258  -0.486 -15.894  1.00 87.76           H  
ATOM   1170  N   SER A  83     -10.336   2.662 -19.261  1.00 83.28           N  
ATOM   1171  H   SER A  83     -11.338   2.688 -19.387  1.00 83.28           H  
ATOM   1172  CA  SER A  83      -9.523   2.640 -20.476  1.00 83.28           C  
ATOM   1173  HA  SER A  83      -8.580   3.157 -20.299  1.00 83.28           H  
ATOM   1174  C   SER A  83     -10.265   3.351 -21.603  1.00 83.28           C  
ATOM   1175  CB  SER A  83      -9.218   1.190 -20.870  1.00 83.28           C  
ATOM   1176  HB2 SER A  83     -10.139   0.608 -20.852  1.00 83.28           H  
ATOM   1177  HB3 SER A  83      -8.514   0.766 -20.155  1.00 83.28           H  
ATOM   1178  O   SER A  83     -11.494   3.333 -21.649  1.00 83.28           O  
ATOM   1179  OG  SER A  83      -8.666   1.135 -22.173  1.00 83.28           O  
ATOM   1180  HG  SER A  83      -8.430   0.226 -22.371  1.00 83.28           H  
ATOM   1181  N   ASN A  84      -9.519   3.905 -22.558  1.00 77.51           N  
ATOM   1182  H   ASN A  84      -8.515   3.849 -22.460  1.00 77.51           H  
ATOM   1183  CA  ASN A  84     -10.072   4.546 -23.753  1.00 77.51           C  
ATOM   1184  HA  ASN A  84     -10.790   5.305 -23.445  1.00 77.51           H  
ATOM   1185  C   ASN A  84     -10.824   3.566 -24.672  1.00 77.51           C  
ATOM   1186  CB  ASN A  84      -8.918   5.226 -24.511  1.00 77.51           C  
ATOM   1187  HB2 ASN A  84      -8.163   4.484 -24.769  1.00 77.51           H  
ATOM   1188  HB3 ASN A  84      -9.304   5.657 -25.435  1.00 77.51           H  
ATOM   1189  O   ASN A  84     -11.554   3.994 -25.561  1.00 77.51           O  
ATOM   1190  CG  ASN A  84      -8.266   6.351 -23.725  1.00 77.51           C  
ATOM   1191  ND2 ASN A  84      -7.047   6.704 -24.054  1.00 77.51           N  
ATOM   1192 HD21 ASN A  84      -6.542   6.234 -24.792  1.00 77.51           H  
ATOM   1193 HD22 ASN A  84      -6.626   7.431 -23.493  1.00 77.51           H  
ATOM   1194  OD1 ASN A  84      -8.824   6.914 -22.800  1.00 77.51           O  
ATOM   1195  N   THR A  85     -10.639   2.255 -24.489  1.00 78.09           N  
ATOM   1196  H   THR A  85     -10.004   1.957 -23.762  1.00 78.09           H  
ATOM   1197  CA  THR A  85     -11.234   1.217 -25.345  1.00 78.09           C  
ATOM   1198  HA  THR A  85     -11.505   1.654 -26.306  1.00 78.09           H  
ATOM   1199  C   THR A  85     -12.512   0.605 -24.780  1.00 78.09           C  
ATOM   1200  CB  THR A  85     -10.228   0.092 -25.618  1.00 78.09           C  
ATOM   1201  HB  THR A  85     -10.696  -0.656 -26.259  1.00 78.09           H  
ATOM   1202  O   THR A  85     -13.168  -0.166 -25.476  1.00 78.09           O  
ATOM   1203  CG2 THR A  85      -8.967   0.603 -26.317  1.00 78.09           C  
ATOM   1204 HG21 THR A  85      -9.242   1.068 -27.264  1.00 78.09           H  
ATOM   1205 HG22 THR A  85      -8.294  -0.230 -26.518  1.00 78.09           H  
ATOM   1206 HG23 THR A  85      -8.450   1.334 -25.695  1.00 78.09           H  
ATOM   1207  OG1 THR A  85      -9.841  -0.529 -24.410  1.00 78.09           O  
ATOM   1208  HG1 THR A  85      -9.362  -1.326 -24.646  1.00 78.09           H  
ATOM   1209  N   THR A  86     -12.871   0.902 -23.527  1.00 78.14           N  
ATOM   1210  H   THR A  86     -12.379   1.637 -23.039  1.00 78.14           H  
ATOM   1211  CA  THR A  86     -14.000   0.252 -22.844  1.00 78.14           C  
ATOM   1212  HA  THR A  86     -14.529  -0.389 -23.548  1.00 78.14           H  
ATOM   1213  C   THR A  86     -14.986   1.290 -22.330  1.00 78.14           C  
ATOM   1214  CB  THR A  86     -13.520  -0.641 -21.688  1.00 78.14           C  
ATOM   1215  HB  THR A  86     -13.234  -0.021 -20.839  1.00 78.14           H  
ATOM   1216  O   THR A  86     -14.595   2.333 -21.823  1.00 78.14           O  
ATOM   1217  CG2 THR A  86     -14.576  -1.660 -21.257  1.00 78.14           C  
ATOM   1218 HG21 THR A  86     -14.815  -2.314 -22.095  1.00 78.14           H  
ATOM   1219 HG22 THR A  86     -15.491  -1.174 -20.918  1.00 78.14           H  
ATOM   1220 HG23 THR A  86     -14.180  -2.267 -20.443  1.00 78.14           H  
ATOM   1221  OG1 THR A  86     -12.414  -1.411 -22.093  1.00 78.14           O  
ATOM   1222  HG1 THR A  86     -11.850  -0.844 -22.625  1.00 78.14           H  
ATOM   1223  N   THR A  87     -16.280   0.972 -22.362  1.00 84.06           N  
ATOM   1224  H   THR A  87     -16.572   0.112 -22.804  1.00 84.06           H  
ATOM   1225  CA  THR A  87     -17.333   1.781 -21.722  1.00 84.06           C  
ATOM   1226  HA  THR A  87     -17.146   2.833 -21.938  1.00 84.06           H  
ATOM   1227  C   THR A  87     -17.361   1.643 -20.193  1.00 84.06           C  
ATOM   1228  CB  THR A  87     -18.710   1.409 -22.289  1.00 84.06           C  
ATOM   1229  HB  THR A  87     -19.487   1.974 -21.774  1.00 84.06           H  
ATOM   1230  O   THR A  87     -18.266   2.159 -19.542  1.00 84.06           O  
ATOM   1231  CG2 THR A  87     -18.817   1.703 -23.785  1.00 84.06           C  
ATOM   1232 HG21 THR A  87     -18.116   1.089 -24.350  1.00 84.06           H  
ATOM   1233 HG22 THR A  87     -18.603   2.756 -23.968  1.00 84.06           H  
ATOM   1234 HG23 THR A  87     -19.831   1.485 -24.121  1.00 84.06           H  
ATOM   1235  OG1 THR A  87     -18.936   0.027 -22.111  1.00 84.06           O  
ATOM   1236  HG1 THR A  87     -19.422  -0.076 -21.289  1.00 84.06           H  
ATOM   1237  N   ALA A  88     -16.418   0.902 -19.609  1.00 90.27           N  
ATOM   1238  H   ALA A  88     -15.634   0.605 -20.173  1.00 90.27           H  
ATOM   1239  CA  ALA A  88     -16.350   0.659 -18.179  1.00 90.27           C  
ATOM   1240  HA  ALA A  88     -17.361   0.495 -17.807  1.00 90.27           H  
ATOM   1241  C   ALA A  88     -15.766   1.882 -17.467  1.00 90.27           C  
ATOM   1242  CB  ALA A  88     -15.538  -0.613 -17.913  1.00 90.27           C  
ATOM   1243  HB1 ALA A  88     -15.518  -0.813 -16.842  1.00 90.27           H  
ATOM   1244  HB2 ALA A  88     -14.515  -0.485 -18.269  1.00 90.27           H  
ATOM   1245  HB3 ALA A  88     -15.998  -1.461 -18.419  1.00 90.27           H  
ATOM   1246  O   ALA A  88     -14.675   2.349 -17.807  1.00 90.27           O  
ATOM   1247  N   ALA A  89     -16.484   2.358 -16.454  1.00 93.24           N  
ATOM   1248  H   ALA A  89     -17.374   1.934 -16.239  1.00 93.24           H  
ATOM   1249  CA  ALA A  89     -16.044   3.431 -15.581  1.00 93.24           C  
ATOM   1250  HA  ALA A  89     -15.092   3.811 -15.952  1.00 93.24           H  
ATOM   1251  C   ALA A  89     -15.800   2.914 -14.158  1.00 93.24           C  
ATOM   1252  CB  ALA A  89     -17.052   4.582 -15.645  1.00 93.24           C  
ATOM   1253  HB1 ALA A  89     -18.006   4.272 -15.218  1.00 93.24           H  
ATOM   1254  HB2 ALA A  89     -17.199   4.891 -16.680  1.00 93.24           H  
ATOM   1255  HB3 ALA A  89     -16.666   5.431 -15.081  1.00 93.24           H  
ATOM   1256  O   ALA A  89     -16.438   1.953 -13.708  1.00 93.24           O  
ATOM   1257  N   ALA A  90     -14.863   3.555 -13.468  1.00 94.49           N  
ATOM   1258  H   ALA A  90     -14.413   4.351 -13.897  1.00 94.49           H  
ATOM   1259  CA  ALA A  90     -14.557   3.315 -12.070  1.00 94.49           C  
ATOM   1260  HA  ALA A  90     -15.428   2.874 -11.586  1.00 94.49           H  
ATOM   1261  C   ALA A  90     -14.242   4.622 -11.341  1.00 94.49           C  
ATOM   1262  CB  ALA A  90     -13.389   2.336 -11.957  1.00 94.49           C  
ATOM   1263  HB1 ALA A  90     -12.507   2.752 -12.445  1.00 94.49           H  
ATOM   1264  HB2 ALA A  90     -13.661   1.383 -12.410  1.00 94.49           H  
ATOM   1265  HB3 ALA A  90     -13.163   2.175 -10.903  1.00 94.49           H  
ATOM   1266  O   ALA A  90     -13.908   5.635 -11.954  1.00 94.49           O  
ATOM   1267  N   PHE A  91     -14.353   4.580 -10.020  1.00 96.47           N  
ATOM   1268  H   PHE A  91     -14.650   3.715  -9.591  1.00 96.47           H  
ATOM   1269  CA  PHE A  91     -13.903   5.649  -9.146  1.00 96.47           C  
ATOM   1270  HA  PHE A  91     -14.270   6.604  -9.524  1.00 96.47           H  
ATOM   1271  C   PHE A  91     -12.374   5.700  -9.127  1.00 96.47           C  
ATOM   1272  CB  PHE A  91     -14.495   5.410  -7.760  1.00 96.47           C  
ATOM   1273  HB2 PHE A  91     -13.942   6.002  -7.030  1.00 96.47           H  
ATOM   1274  HB3 PHE A  91     -14.354   4.363  -7.490  1.00 96.47           H  
ATOM   1275  O   PHE A  91     -11.718   4.796  -8.602  1.00 96.47           O  
ATOM   1276  CG  PHE A  91     -15.958   5.772  -7.651  1.00 96.47           C  
ATOM   1277  CD1 PHE A  91     -16.372   7.100  -7.861  1.00 96.47           C  
ATOM   1278  HD1 PHE A  91     -15.644   7.867  -8.079  1.00 96.47           H  
ATOM   1279  CD2 PHE A  91     -16.906   4.782  -7.338  1.00 96.47           C  
ATOM   1280  HD2 PHE A  91     -16.591   3.758  -7.196  1.00 96.47           H  
ATOM   1281  CE1 PHE A  91     -17.733   7.431  -7.772  1.00 96.47           C  
ATOM   1282  HE1 PHE A  91     -18.038   8.457  -7.913  1.00 96.47           H  
ATOM   1283  CE2 PHE A  91     -18.268   5.114  -7.243  1.00 96.47           C  
ATOM   1284  HE2 PHE A  91     -18.992   4.344  -7.021  1.00 96.47           H  
ATOM   1285  CZ  PHE A  91     -18.682   6.438  -7.469  1.00 96.47           C  
ATOM   1286  HZ  PHE A  91     -19.729   6.696  -7.410  1.00 96.47           H  
ATOM   1287  N   LEU A  92     -11.819   6.754  -9.721  1.00 96.15           N  
ATOM   1288  H   LEU A  92     -12.428   7.464 -10.100  1.00 96.15           H  
ATOM   1289  CA  LEU A  92     -10.385   6.965  -9.882  1.00 96.15           C  
ATOM   1290  HA  LEU A  92      -9.843   6.257  -9.255  1.00 96.15           H  
ATOM   1291  C   LEU A  92      -9.996   8.371  -9.420  1.00 96.15           C  
ATOM   1292  CB  LEU A  92      -9.973   6.733 -11.349  1.00 96.15           C  
ATOM   1293  HB2 LEU A  92      -8.905   6.928 -11.449  1.00 96.15           H  
ATOM   1294  HB3 LEU A  92     -10.500   7.462 -11.965  1.00 96.15           H  
ATOM   1295  O   LEU A  92     -10.749   9.337  -9.570  1.00 96.15           O  
ATOM   1296  CG  LEU A  92     -10.279   5.335 -11.915  1.00 96.15           C  
ATOM   1297  HG  LEU A  92     -11.349   5.137 -11.855  1.00 96.15           H  
ATOM   1298  CD1 LEU A  92      -9.867   5.238 -13.384  1.00 96.15           C  
ATOM   1299 HD11 LEU A  92     -10.202   4.286 -13.797  1.00 96.15           H  
ATOM   1300 HD12 LEU A  92      -8.782   5.308 -13.463  1.00 96.15           H  
ATOM   1301 HD13 LEU A  92     -10.320   6.047 -13.956  1.00 96.15           H  
ATOM   1302  CD2 LEU A  92      -9.536   4.224 -11.178  1.00 96.15           C  
ATOM   1303 HD21 LEU A  92      -9.722   3.270 -11.670  1.00 96.15           H  
ATOM   1304 HD22 LEU A  92      -8.466   4.434 -11.165  1.00 96.15           H  
ATOM   1305 HD23 LEU A  92      -9.902   4.153 -10.154  1.00 96.15           H  
ATOM   1306  N   HIS A  93      -8.793   8.462  -8.875  1.00 96.95           N  
ATOM   1307  H   HIS A  93      -8.263   7.610  -8.761  1.00 96.95           H  
ATOM   1308  CA  HIS A  93      -8.102   9.692  -8.553  1.00 96.95           C  
ATOM   1309  HA  HIS A  93      -8.735  10.551  -8.779  1.00 96.95           H  
ATOM   1310  C   HIS A  93      -6.838   9.780  -9.411  1.00 96.95           C  
ATOM   1311  CB  HIS A  93      -7.791   9.707  -7.055  1.00 96.95           C  
ATOM   1312  HB2 HIS A  93      -8.723   9.756  -6.492  1.00 96.95           H  
ATOM   1313  HB3 HIS A  93      -7.266   8.793  -6.776  1.00 96.95           H  
ATOM   1314  O   HIS A  93      -5.941   8.941  -9.289  1.00 96.95           O  
ATOM   1315  CG  HIS A  93      -6.941  10.890  -6.703  1.00 96.95           C  
ATOM   1316  CD2 HIS A  93      -5.582  10.903  -6.573  1.00 96.95           C  
ATOM   1317  HD2 HIS A  93      -4.923  10.054  -6.677  1.00 96.95           H  
ATOM   1318  ND1 HIS A  93      -7.371  12.193  -6.647  1.00 96.95           N  
ATOM   1319  HD1 HIS A  93      -8.334  12.488  -6.724  1.00 96.95           H  
ATOM   1320  CE1 HIS A  93      -6.299  12.978  -6.456  1.00 96.95           C  
ATOM   1321  HE1 HIS A  93      -6.308  14.054  -6.365  1.00 96.95           H  
ATOM   1322  NE2 HIS A  93      -5.195  12.228  -6.408  1.00 96.95           N  
ATOM   1323  N   ASP A  94      -6.775  10.789 -10.274  1.00 95.72           N  
ATOM   1324  H   ASP A  94      -7.540  11.446 -10.325  1.00 95.72           H  
ATOM   1325  CA  ASP A  94      -5.651  10.993 -11.182  1.00 95.72           C  
ATOM   1326  HA  ASP A  94      -5.163  10.035 -11.358  1.00 95.72           H  
ATOM   1327  C   ASP A  94      -4.613  11.926 -10.549  1.00 95.72           C  
ATOM   1328  CB  ASP A  94      -6.137  11.497 -12.555  1.00 95.72           C  
ATOM   1329  HB2 ASP A  94      -6.880  12.282 -12.416  1.00 95.72           H  
ATOM   1330  HB3 ASP A  94      -5.285  11.933 -13.078  1.00 95.72           H  
ATOM   1331  O   ASP A  94      -4.921  12.999 -10.019  1.00 95.72           O  
ATOM   1332  CG  ASP A  94      -6.721  10.383 -13.440  1.00 95.72           C  
ATOM   1333  OD1 ASP A  94      -7.282   9.408 -12.885  1.00 95.72           O  
ATOM   1334  OD2 ASP A  94      -6.556  10.468 -14.678  1.00 95.72           O  
ATOM   1335  N   THR A  95      -3.352  11.521 -10.656  1.00 96.50           N  
ATOM   1336  H   THR A  95      -3.177  10.615 -11.069  1.00 96.50           H  
ATOM   1337  CA  THR A  95      -2.189  12.326 -10.288  1.00 96.50           C  
ATOM   1338  HA  THR A  95      -2.513  13.356 -10.142  1.00 96.50           H  
ATOM   1339  C   THR A  95      -1.170  12.354 -11.426  1.00 96.50           C  
ATOM   1340  CB  THR A  95      -1.604  11.871  -8.944  1.00 96.50           C  
ATOM   1341  HB  THR A  95      -2.372  11.975  -8.178  1.00 96.50           H  
ATOM   1342  O   THR A  95      -1.262  11.595 -12.393  1.00 96.50           O  
ATOM   1343  CG2 THR A  95      -1.095  10.436  -8.928  1.00 96.50           C  
ATOM   1344 HG21 THR A  95      -0.962  10.141  -7.887  1.00 96.50           H  
ATOM   1345 HG22 THR A  95      -1.839   9.762  -9.352  1.00 96.50           H  
ATOM   1346 HG23 THR A  95      -0.155  10.364  -9.475  1.00 96.50           H  
ATOM   1347  OG1 THR A  95      -0.532  12.729  -8.636  1.00 96.50           O  
ATOM   1348  HG1 THR A  95      -0.034  12.383  -7.891  1.00 96.50           H  
ATOM   1349  N   GLN A  96      -0.207  13.268 -11.341  1.00 94.76           N  
ATOM   1350  H   GLN A  96      -0.110  13.732 -10.449  1.00 94.76           H  
ATOM   1351  CA  GLN A  96       0.861  13.443 -12.317  1.00 94.76           C  
ATOM   1352  HA  GLN A  96       0.696  12.781 -13.167  1.00 94.76           H  
ATOM   1353  C   GLN A  96       2.204  13.074 -11.694  1.00 94.76           C  
ATOM   1354  CB  GLN A  96       0.865  14.883 -12.841  1.00 94.76           C  
ATOM   1355  HB2 GLN A  96       0.966  15.582 -12.010  1.00 94.76           H  
ATOM   1356  HB3 GLN A  96       1.725  15.006 -13.498  1.00 94.76           H  
ATOM   1357  O   GLN A  96       2.618  13.652 -10.691  1.00 94.76           O  
ATOM   1358  CG  GLN A  96      -0.410  15.204 -13.631  1.00 94.76           C  
ATOM   1359  HG2 GLN A  96      -0.594  14.413 -14.358  1.00 94.76           H  
ATOM   1360  HG3 GLN A  96      -1.263  15.261 -12.956  1.00 94.76           H  
ATOM   1361  CD  GLN A  96      -0.268  16.518 -14.384  1.00 94.76           C  
ATOM   1362  NE2 GLN A  96      -0.505  17.645 -13.748  1.00 94.76           N  
ATOM   1363 HE21 GLN A  96      -0.420  18.489 -14.297  1.00 94.76           H  
ATOM   1364 HE22 GLN A  96      -0.813  17.631 -12.787  1.00 94.76           H  
ATOM   1365  OE1 GLN A  96       0.093  16.564 -15.547  1.00 94.76           O  
ATOM   1366  N   TYR A  97       2.911  12.140 -12.323  1.00 95.40           N  
ATOM   1367  H   TYR A  97       2.515  11.705 -13.144  1.00 95.40           H  
ATOM   1368  CA  TYR A  97       4.237  11.709 -11.904  1.00 95.40           C  
ATOM   1369  HA  TYR A  97       4.490  12.171 -10.950  1.00 95.40           H  
ATOM   1370  C   TYR A  97       5.281  12.130 -12.932  1.00 95.40           C  
ATOM   1371  CB  TYR A  97       4.242  10.194 -11.698  1.00 95.40           C  
ATOM   1372  HB2 TYR A  97       3.518   9.938 -10.924  1.00 95.40           H  
ATOM   1373  HB3 TYR A  97       3.912   9.715 -12.620  1.00 95.40           H  
ATOM   1374  O   TYR A  97       5.173  11.791 -14.111  1.00 95.40           O  
ATOM   1375  CG  TYR A  97       5.599   9.644 -11.309  1.00 95.40           C  
ATOM   1376  CD1 TYR A  97       6.273   8.779 -12.191  1.00 95.40           C  
ATOM   1377  HD1 TYR A  97       5.811   8.479 -13.120  1.00 95.40           H  
ATOM   1378  CD2 TYR A  97       6.204  10.024 -10.093  1.00 95.40           C  
ATOM   1379  HD2 TYR A  97       5.686  10.680  -9.410  1.00 95.40           H  
ATOM   1380  CE1 TYR A  97       7.551   8.295 -11.860  1.00 95.40           C  
ATOM   1381  HE1 TYR A  97       8.072   7.616 -12.519  1.00 95.40           H  
ATOM   1382  CE2 TYR A  97       7.498   9.560  -9.774  1.00 95.40           C  
ATOM   1383  HE2 TYR A  97       7.984   9.872  -8.861  1.00 95.40           H  
ATOM   1384  OH  TYR A  97       9.430   8.248 -10.398  1.00 95.40           O  
ATOM   1385  HH  TYR A  97       9.796   8.580  -9.575  1.00 95.40           H  
ATOM   1386  CZ  TYR A  97       8.175   8.697 -10.663  1.00 95.40           C  
ATOM   1387  N   LYS A  98       6.309  12.851 -12.483  1.00 95.82           N  
ATOM   1388  H   LYS A  98       6.362  13.033 -11.491  1.00 95.82           H  
ATOM   1389  CA  LYS A  98       7.490  13.134 -13.297  1.00 95.82           C  
ATOM   1390  HA  LYS A  98       7.196  13.210 -14.344  1.00 95.82           H  
ATOM   1391  C   LYS A  98       8.463  11.969 -13.160  1.00 95.82           C  
ATOM   1392  CB  LYS A  98       8.108  14.469 -12.874  1.00 95.82           C  
ATOM   1393  HB2 LYS A  98       7.348  15.247 -12.941  1.00 95.82           H  
ATOM   1394  HB3 LYS A  98       8.454  14.400 -11.842  1.00 95.82           H  
ATOM   1395  O   LYS A  98       8.996  11.746 -12.080  1.00 95.82           O  
ATOM   1396  CG  LYS A  98       9.282  14.829 -13.793  1.00 95.82           C  
ATOM   1397  HG2 LYS A  98       8.926  14.909 -14.820  1.00 95.82           H  
ATOM   1398  HG3 LYS A  98      10.045  14.053 -13.743  1.00 95.82           H  
ATOM   1399  CD  LYS A  98       9.899  16.157 -13.359  1.00 95.82           C  
ATOM   1400  HD2 LYS A  98       9.146  16.942 -13.420  1.00 95.82           H  
ATOM   1401  HD3 LYS A  98      10.249  16.065 -12.331  1.00 95.82           H  
ATOM   1402  CE  LYS A  98      11.072  16.480 -14.283  1.00 95.82           C  
ATOM   1403  HE2 LYS A  98      10.696  16.570 -15.302  1.00 95.82           H  
ATOM   1404  HE3 LYS A  98      11.767  15.641 -14.259  1.00 95.82           H  
ATOM   1405  NZ  LYS A  98      11.752  17.725 -13.857  1.00 95.82           N  
ATOM   1406  HZ1 LYS A  98      12.100  17.614 -12.915  1.00 95.82           H  
ATOM   1407  HZ2 LYS A  98      11.102  18.498 -13.878  1.00 95.82           H  
ATOM   1408  HZ3 LYS A  98      12.529  17.923 -14.471  1.00 95.82           H  
ATOM   1409  N   VAL A  99       8.703  11.267 -14.260  1.00 95.63           N  
ATOM   1410  H   VAL A  99       8.229  11.540 -15.109  1.00 95.63           H  
ATOM   1411  CA  VAL A  99       9.554  10.078 -14.303  1.00 95.63           C  
ATOM   1412  HA  VAL A  99       9.194   9.360 -13.566  1.00 95.63           H  
ATOM   1413  C   VAL A  99      10.992  10.442 -13.939  1.00 95.63           C  
ATOM   1414  CB  VAL A  99       9.474   9.418 -15.689  1.00 95.63           C  
ATOM   1415  HB  VAL A  99       9.802  10.142 -16.435  1.00 95.63           H  
ATOM   1416  O   VAL A  99      11.626  11.267 -14.605  1.00 95.63           O  
ATOM   1417  CG1 VAL A  99      10.363   8.176 -15.774  1.00 95.63           C  
ATOM   1418 HG11 VAL A  99       9.987   7.405 -15.102  1.00 95.63           H  
ATOM   1419 HG12 VAL A  99      10.381   7.806 -16.800  1.00 95.63           H  
ATOM   1420 HG13 VAL A  99      11.392   8.409 -15.501  1.00 95.63           H  
ATOM   1421  CG2 VAL A  99       8.039   8.975 -16.024  1.00 95.63           C  
ATOM   1422 HG21 VAL A  99       7.355   9.823 -16.003  1.00 95.63           H  
ATOM   1423 HG22 VAL A  99       7.697   8.232 -15.303  1.00 95.63           H  
ATOM   1424 HG23 VAL A  99       8.015   8.547 -17.026  1.00 95.63           H  
ATOM   1425  N   GLU A 100      11.509   9.814 -12.889  1.00 94.50           N  
ATOM   1426  H   GLU A 100      10.928   9.185 -12.354  1.00 94.50           H  
ATOM   1427  CA  GLU A 100      12.904   9.951 -12.473  1.00 94.50           C  
ATOM   1428  HA  GLU A 100      13.163  11.010 -12.509  1.00 94.50           H  
ATOM   1429  C   GLU A 100      13.854   9.194 -13.419  1.00 94.50           C  
ATOM   1430  CB  GLU A 100      13.070   9.482 -11.019  1.00 94.50           C  
ATOM   1431  HB2 GLU A 100      14.129   9.481 -10.763  1.00 94.50           H  
ATOM   1432  HB3 GLU A 100      12.682   8.469 -10.918  1.00 94.50           H  
ATOM   1433  O   GLU A 100      13.438   8.243 -14.092  1.00 94.50           O  
ATOM   1434  CG  GLU A 100      12.334  10.427 -10.056  1.00 94.50           C  
ATOM   1435  HG2 GLU A 100      11.273  10.442 -10.305  1.00 94.50           H  
ATOM   1436  HG3 GLU A 100      12.724  11.435 -10.203  1.00 94.50           H  
ATOM   1437  CD  GLU A 100      12.480  10.045  -8.578  1.00 94.50           C  
ATOM   1438  OE1 GLU A 100      12.096  10.897  -7.747  1.00 94.50           O  
ATOM   1439  OE2 GLU A 100      12.922   8.914  -8.286  1.00 94.50           O  
ATOM   1440  N   PRO A 101      15.137   9.595 -13.504  1.00 93.75           N  
ATOM   1441  CA  PRO A 101      16.160   8.743 -14.101  1.00 93.75           C  
ATOM   1442  HA  PRO A 101      15.978   8.658 -15.173  1.00 93.75           H  
ATOM   1443  C   PRO A 101      16.116   7.353 -13.457  1.00 93.75           C  
ATOM   1444  CB  PRO A 101      17.497   9.454 -13.858  1.00 93.75           C  
ATOM   1445  HB2 PRO A 101      17.966   9.072 -12.952  1.00 93.75           H  
ATOM   1446  HB3 PRO A 101      18.171   9.342 -14.707  1.00 93.75           H  
ATOM   1447  O   PRO A 101      16.041   7.246 -12.238  1.00 93.75           O  
ATOM   1448  CG  PRO A 101      17.090  10.912 -13.640  1.00 93.75           C  
ATOM   1449  HG2 PRO A 101      16.954  11.403 -14.604  1.00 93.75           H  
ATOM   1450  HG3 PRO A 101      17.818  11.448 -13.031  1.00 93.75           H  
ATOM   1451  CD  PRO A 101      15.743  10.787 -12.934  1.00 93.75           C  
ATOM   1452  HD2 PRO A 101      15.896  10.640 -11.865  1.00 93.75           H  
ATOM   1453  HD3 PRO A 101      15.138  11.675 -13.117  1.00 93.75           H  
ATOM   1454  N   ASP A 102      16.124   6.309 -14.284  1.00 90.79           N  
ATOM   1455  H   ASP A 102      16.291   6.477 -15.266  1.00 90.79           H  
ATOM   1456  CA  ASP A 102      16.117   4.904 -13.853  1.00 90.79           C  
ATOM   1457  HA  ASP A 102      16.144   4.314 -14.769  1.00 90.79           H  
ATOM   1458  C   ASP A 102      14.842   4.428 -13.124  1.00 90.79           C  
ATOM   1459  CB  ASP A 102      17.428   4.574 -13.114  1.00 90.79           C  
ATOM   1460  HB2 ASP A 102      17.405   5.005 -12.113  1.00 90.79           H  
ATOM   1461  HB3 ASP A 102      17.516   3.492 -13.011  1.00 90.79           H  
ATOM   1462  O   ASP A 102      14.837   3.354 -12.524  1.00 90.79           O  
ATOM   1463  CG  ASP A 102      18.657   5.094 -13.871  1.00 90.79           C  
ATOM   1464  OD1 ASP A 102      18.724   4.851 -15.101  1.00 90.79           O  
ATOM   1465  OD2 ASP A 102      19.514   5.757 -13.243  1.00 90.79           O  
ATOM   1466  N   ALA A 103      13.734   5.175 -13.215  1.00 92.91           N  
ATOM   1467  H   ALA A 103      13.797   6.083 -13.654  1.00 92.91           H  
ATOM   1468  CA  ALA A 103      12.455   4.769 -12.634  1.00 92.91           C  
ATOM   1469  HA  ALA A 103      12.605   4.630 -11.564  1.00 92.91           H  
ATOM   1470  C   ALA A 103      11.936   3.443 -13.226  1.00 92.91           C  
ATOM   1471  CB  ALA A 103      11.434   5.893 -12.827  1.00 92.91           C  
ATOM   1472  HB1 ALA A 103      10.479   5.606 -12.385  1.00 92.91           H  
ATOM   1473  HB2 ALA A 103      11.791   6.801 -12.342  1.00 92.91           H  
ATOM   1474  HB3 ALA A 103      11.304   6.077 -13.893  1.00 92.91           H  
ATOM   1475  O   ALA A 103      11.721   3.313 -14.436  1.00 92.91           O  
ATOM   1476  N   ILE A 104      11.655   2.479 -12.348  1.00 91.76           N  
ATOM   1477  H   ILE A 104      11.895   2.636 -11.380  1.00 91.76           H  
ATOM   1478  CA  ILE A 104      11.045   1.190 -12.692  1.00 91.76           C  
ATOM   1479  HA  ILE A 104      11.186   1.014 -13.758  1.00 91.76           H  
ATOM   1480  C   ILE A 104       9.541   1.261 -12.369  1.00 91.76           C  
ATOM   1481  CB  ILE A 104      11.764   0.041 -11.947  1.00 91.76           C  
ATOM   1482  HB  ILE A 104      11.705   0.234 -10.876  1.00 91.76           H  
ATOM   1483  O   ILE A 104       9.199   1.596 -11.235  1.00 91.76           O  
ATOM   1484  CG1 ILE A 104      13.258  -0.006 -12.353  1.00 91.76           C  
ATOM   1485 HG12 ILE A 104      13.714   0.965 -12.162  1.00 91.76           H  
ATOM   1486 HG13 ILE A 104      13.337  -0.207 -13.422  1.00 91.76           H  
ATOM   1487  CG2 ILE A 104      11.075  -1.308 -12.234  1.00 91.76           C  
ATOM   1488 HG21 ILE A 104      11.144  -1.554 -13.293  1.00 91.76           H  
ATOM   1489 HG22 ILE A 104      10.030  -1.281 -11.923  1.00 91.76           H  
ATOM   1490 HG23 ILE A 104      11.549  -2.093 -11.645  1.00 91.76           H  
ATOM   1491  CD1 ILE A 104      14.103  -1.036 -11.593  1.00 91.76           C  
ATOM   1492 HD11 ILE A 104      13.793  -2.050 -11.842  1.00 91.76           H  
ATOM   1493 HD12 ILE A 104      15.150  -0.915 -11.873  1.00 91.76           H  
ATOM   1494 HD13 ILE A 104      14.009  -0.876 -10.519  1.00 91.76           H  
ATOM   1495  N   PRO A 105       8.624   0.926 -13.303  1.00 92.47           N  
ATOM   1496  CA  PRO A 105       7.176   1.010 -13.075  1.00 92.47           C  
ATOM   1497  HA  PRO A 105       6.882   2.060 -13.073  1.00 92.47           H  
ATOM   1498  C   PRO A 105       6.685   0.365 -11.770  1.00 92.47           C  
ATOM   1499  CB  PRO A 105       6.540   0.312 -14.281  1.00 92.47           C  
ATOM   1500  HB2 PRO A 105       6.453  -0.759 -14.102  1.00 92.47           H  
ATOM   1501  HB3 PRO A 105       5.562   0.731 -14.517  1.00 92.47           H  
ATOM   1502  O   PRO A 105       5.911   0.974 -11.030  1.00 92.47           O  
ATOM   1503  CG  PRO A 105       7.542   0.544 -15.405  1.00 92.47           C  
ATOM   1504  HG2 PRO A 105       7.330   1.507 -15.868  1.00 92.47           H  
ATOM   1505  HG3 PRO A 105       7.496  -0.248 -16.153  1.00 92.47           H  
ATOM   1506  CD  PRO A 105       8.896   0.571 -14.693  1.00 92.47           C  
ATOM   1507  HD2 PRO A 105       9.351  -0.418 -14.731  1.00 92.47           H  
ATOM   1508  HD3 PRO A 105       9.546   1.306 -15.168  1.00 92.47           H  
ATOM   1509  N   ASP A 106       7.164  -0.844 -11.464  1.00 89.38           N  
ATOM   1510  H   ASP A 106       7.776  -1.304 -12.122  1.00 89.38           H  
ATOM   1511  CA  ASP A 106       6.769  -1.591 -10.263  1.00 89.38           C  
ATOM   1512  HA  ASP A 106       5.681  -1.608 -10.201  1.00 89.38           H  
ATOM   1513  C   ASP A 106       7.276  -0.929  -8.967  1.00 89.38           C  
ATOM   1514  CB  ASP A 106       7.265  -3.047 -10.372  1.00 89.38           C  
ATOM   1515  HB2 ASP A 106       8.321  -3.046 -10.639  1.00 89.38           H  
ATOM   1516  HB3 ASP A 106       7.171  -3.515  -9.392  1.00 89.38           H  
ATOM   1517  O   ASP A 106       6.569  -0.930  -7.954  1.00 89.38           O  
ATOM   1518  CG  ASP A 106       6.481  -3.915 -11.373  1.00 89.38           C  
ATOM   1519  OD1 ASP A 106       5.325  -3.568 -11.709  1.00 89.38           O  
ATOM   1520  OD2 ASP A 106       7.027  -4.964 -11.786  1.00 89.38           O  
ATOM   1521  N   ASP A 107       8.449  -0.291  -9.001  1.00 92.35           N  
ATOM   1522  H   ASP A 107       8.974  -0.280  -9.864  1.00 92.35           H  
ATOM   1523  CA  ASP A 107       8.996   0.460  -7.864  1.00 92.35           C  
ATOM   1524  HA  ASP A 107       8.882  -0.126  -6.952  1.00 92.35           H  
ATOM   1525  C   ASP A 107       8.249   1.778  -7.669  1.00 92.35           C  
ATOM   1526  CB  ASP A 107      10.493   0.740  -8.050  1.00 92.35           C  
ATOM   1527  HB2 ASP A 107      10.653   1.234  -9.009  1.00 92.35           H  
ATOM   1528  HB3 ASP A 107      10.813   1.426  -7.266  1.00 92.35           H  
ATOM   1529  O   ASP A 107       7.923   2.147  -6.544  1.00 92.35           O  
ATOM   1530  CG  ASP A 107      11.369  -0.511  -7.957  1.00 92.35           C  
ATOM   1531  OD1 ASP A 107      10.908  -1.524  -7.388  1.00 92.35           O  
ATOM   1532  OD2 ASP A 107      12.517  -0.427  -8.440  1.00 92.35           O  
ATOM   1533  N   VAL A 108       7.896   2.468  -8.755  1.00 94.80           N  
ATOM   1534  H   VAL A 108       8.210   2.133  -9.655  1.00 94.80           H  
ATOM   1535  CA  VAL A 108       7.059   3.673  -8.680  1.00 94.80           C  
ATOM   1536  HA  VAL A 108       7.539   4.386  -8.009  1.00 94.80           H  
ATOM   1537  C   VAL A 108       5.698   3.318  -8.079  1.00 94.80           C  
ATOM   1538  CB  VAL A 108       6.916   4.335 -10.063  1.00 94.80           C  
ATOM   1539  HB  VAL A 108       6.510   3.614 -10.772  1.00 94.80           H  
ATOM   1540  O   VAL A 108       5.210   3.986  -7.165  1.00 94.80           O  
ATOM   1541  CG1 VAL A 108       5.984   5.552 -10.012  1.00 94.80           C  
ATOM   1542 HG11 VAL A 108       4.960   5.230  -9.823  1.00 94.80           H  
ATOM   1543 HG12 VAL A 108       6.002   6.077 -10.966  1.00 94.80           H  
ATOM   1544 HG13 VAL A 108       6.309   6.239  -9.231  1.00 94.80           H  
ATOM   1545  CG2 VAL A 108       8.269   4.829 -10.587  1.00 94.80           C  
ATOM   1546 HG21 VAL A 108       8.987   4.011 -10.641  1.00 94.80           H  
ATOM   1547 HG22 VAL A 108       8.669   5.594  -9.922  1.00 94.80           H  
ATOM   1548 HG23 VAL A 108       8.147   5.247 -11.587  1.00 94.80           H  
ATOM   1549  N   LYS A 109       5.092   2.214  -8.521  1.00 94.28           N  
ATOM   1550  H   LYS A 109       5.531   1.699  -9.270  1.00 94.28           H  
ATOM   1551  CA  LYS A 109       3.835   1.722  -7.955  1.00 94.28           C  
ATOM   1552  HA  LYS A 109       3.088   2.511  -8.037  1.00 94.28           H  
ATOM   1553  C   LYS A 109       3.955   1.405  -6.465  1.00 94.28           C  
ATOM   1554  CB  LYS A 109       3.372   0.515  -8.775  1.00 94.28           C  
ATOM   1555  HB2 LYS A 109       3.093   0.867  -9.769  1.00 94.28           H  
ATOM   1556  HB3 LYS A 109       4.193  -0.193  -8.887  1.00 94.28           H  
ATOM   1557  O   LYS A 109       3.129   1.880  -5.686  1.00 94.28           O  
ATOM   1558  CG  LYS A 109       2.186  -0.212  -8.130  1.00 94.28           C  
ATOM   1559  HG2 LYS A 109       2.524  -0.755  -7.247  1.00 94.28           H  
ATOM   1560  HG3 LYS A 109       1.418   0.502  -7.834  1.00 94.28           H  
ATOM   1561  CD  LYS A 109       1.602  -1.202  -9.130  1.00 94.28           C  
ATOM   1562  HD2 LYS A 109       2.368  -1.906  -9.455  1.00 94.28           H  
ATOM   1563  HD3 LYS A 109       1.247  -0.641  -9.994  1.00 94.28           H  
ATOM   1564  CE  LYS A 109       0.442  -1.953  -8.482  1.00 94.28           C  
ATOM   1565  HE2 LYS A 109      -0.093  -1.268  -7.825  1.00 94.28           H  
ATOM   1566  HE3 LYS A 109       0.835  -2.771  -7.877  1.00 94.28           H  
ATOM   1567  NZ  LYS A 109      -0.475  -2.438  -9.532  1.00 94.28           N  
ATOM   1568  HZ1 LYS A 109       0.022  -2.974 -10.229  1.00 94.28           H  
ATOM   1569  HZ2 LYS A 109      -1.240  -2.961  -9.130  1.00 94.28           H  
ATOM   1570  HZ3 LYS A 109      -0.865  -1.630  -9.997  1.00 94.28           H  
ATOM   1571  N   SER A 110       4.937   0.599  -6.071  1.00 92.91           N  
ATOM   1572  H   SER A 110       5.597   0.273  -6.763  1.00 92.91           H  
ATOM   1573  CA  SER A 110       5.071   0.102  -4.696  1.00 92.91           C  
ATOM   1574  HA  SER A 110       4.085  -0.188  -4.335  1.00 92.91           H  
ATOM   1575  C   SER A 110       5.594   1.166  -3.724  1.00 92.91           C  
ATOM   1576  CB  SER A 110       5.937  -1.162  -4.668  1.00 92.91           C  
ATOM   1577  HB2 SER A 110       5.441  -1.955  -5.229  1.00 92.91           H  
ATOM   1578  HB3 SER A 110       6.062  -1.492  -3.637  1.00 92.91           H  
ATOM   1579  O   SER A 110       4.995   1.363  -2.668  1.00 92.91           O  
ATOM   1580  OG  SER A 110       7.202  -0.921  -5.239  1.00 92.91           O  
ATOM   1581  HG  SER A 110       7.156  -1.043  -6.190  1.00 92.91           H  
ATOM   1582  N   ASN A 111       6.634   1.912  -4.103  1.00 93.60           N  
ATOM   1583  H   ASN A 111       7.069   1.688  -4.986  1.00 93.60           H  
ATOM   1584  CA  ASN A 111       7.352   2.835  -3.222  1.00 93.60           C  
ATOM   1585  HA  ASN A 111       7.206   2.518  -2.189  1.00 93.60           H  
ATOM   1586  C   ASN A 111       6.840   4.277  -3.329  1.00 93.60           C  
ATOM   1587  CB  ASN A 111       8.860   2.753  -3.529  1.00 93.60           C  
ATOM   1588  HB2 ASN A 111       9.403   3.389  -2.830  1.00 93.60           H  
ATOM   1589  HB3 ASN A 111       9.054   3.127  -4.535  1.00 93.60           H  
ATOM   1590  O   ASN A 111       6.639   4.941  -2.312  1.00 93.60           O  
ATOM   1591  CG  ASN A 111       9.420   1.346  -3.397  1.00 93.60           C  
ATOM   1592  ND2 ASN A 111      10.384   0.985  -4.211  1.00 93.60           N  
ATOM   1593 HD21 ASN A 111      10.660   1.582  -4.978  1.00 93.60           H  
ATOM   1594 HD22 ASN A 111      10.638   0.008  -4.195  1.00 93.60           H  
ATOM   1595  OD1 ASN A 111       9.015   0.572  -2.548  1.00 93.60           O  
ATOM   1596  N   THR A 112       6.598   4.783  -4.544  1.00 95.87           N  
ATOM   1597  H   THR A 112       6.795   4.218  -5.357  1.00 95.87           H  
ATOM   1598  CA  THR A 112       6.158   6.178  -4.736  1.00 95.87           C  
ATOM   1599  HA  THR A 112       6.707   6.807  -4.035  1.00 95.87           H  
ATOM   1600  C   THR A 112       4.673   6.341  -4.430  1.00 95.87           C  
ATOM   1601  CB  THR A 112       6.467   6.691  -6.152  1.00 95.87           C  
ATOM   1602  HB  THR A 112       5.833   6.181  -6.877  1.00 95.87           H  
ATOM   1603  O   THR A 112       4.299   7.300  -3.749  1.00 95.87           O  
ATOM   1604  CG2 THR A 112       6.217   8.184  -6.326  1.00 95.87           C  
ATOM   1605 HG21 THR A 112       5.156   8.395  -6.196  1.00 95.87           H  
ATOM   1606 HG22 THR A 112       6.814   8.758  -5.617  1.00 95.87           H  
ATOM   1607 HG23 THR A 112       6.491   8.471  -7.342  1.00 95.87           H  
ATOM   1608  OG1 THR A 112       7.812   6.445  -6.481  1.00 95.87           O  
ATOM   1609  HG1 THR A 112       8.379   7.098  -6.063  1.00 95.87           H  
ATOM   1610  N   PHE A 113       3.848   5.395  -4.887  1.00 97.36           N  
ATOM   1611  H   PHE A 113       4.251   4.677  -5.472  1.00 97.36           H  
ATOM   1612  CA  PHE A 113       2.388   5.414  -4.749  1.00 97.36           C  
ATOM   1613  HA  PHE A 113       2.097   6.402  -4.392  1.00 97.36           H  
ATOM   1614  C   PHE A 113       1.841   4.437  -3.699  1.00 97.36           C  
ATOM   1615  CB  PHE A 113       1.738   5.243  -6.130  1.00 97.36           C  
ATOM   1616  HB2 PHE A 113       2.148   4.359  -6.619  1.00 97.36           H  
ATOM   1617  HB3 PHE A 113       0.664   5.095  -6.019  1.00 97.36           H  
ATOM   1618  O   PHE A 113       0.649   4.134  -3.708  1.00 97.36           O  
ATOM   1619  CG  PHE A 113       1.938   6.463  -6.997  1.00 97.36           C  
ATOM   1620  CD1 PHE A 113       1.217   7.634  -6.708  1.00 97.36           C  
ATOM   1621  HD1 PHE A 113       0.506   7.652  -5.896  1.00 97.36           H  
ATOM   1622  CD2 PHE A 113       2.898   6.464  -8.023  1.00 97.36           C  
ATOM   1623  HD2 PHE A 113       3.466   5.567  -8.225  1.00 97.36           H  
ATOM   1624  CE1 PHE A 113       1.468   8.802  -7.439  1.00 97.36           C  
ATOM   1625  HE1 PHE A 113       0.970   9.720  -7.166  1.00 97.36           H  
ATOM   1626  CE2 PHE A 113       3.138   7.635  -8.763  1.00 97.36           C  
ATOM   1627  HE2 PHE A 113       3.893   7.643  -9.536  1.00 97.36           H  
ATOM   1628  CZ  PHE A 113       2.413   8.804  -8.473  1.00 97.36           C  
ATOM   1629  HZ  PHE A 113       2.604   9.724  -9.005  1.00 97.36           H  
ATOM   1630  N   SER A 114       2.680   3.949  -2.779  1.00 97.04           N  
ATOM   1631  H   SER A 114       3.648   4.235  -2.816  1.00 97.04           H  
ATOM   1632  CA  SER A 114       2.270   3.077  -1.660  1.00 97.04           C  
ATOM   1633  HA  SER A 114       3.183   2.708  -1.193  1.00 97.04           H  
ATOM   1634  C   SER A 114       1.496   1.818  -2.086  1.00 97.04           C  
ATOM   1635  CB  SER A 114       1.509   3.884  -0.597  1.00 97.04           C  
ATOM   1636  HB2 SER A 114       1.238   3.230   0.233  1.00 97.04           H  
ATOM   1637  HB3 SER A 114       0.598   4.304  -1.023  1.00 97.04           H  
ATOM   1638  O   SER A 114       0.606   1.343  -1.382  1.00 97.04           O  
ATOM   1639  OG  SER A 114       2.337   4.922  -0.109  1.00 97.04           O  
ATOM   1640  HG  SER A 114       3.067   4.492   0.341  1.00 97.04           H  
ATOM   1641  N   GLY A 115       1.791   1.287  -3.274  1.00 96.00           N  
ATOM   1642  H   GLY A 115       2.526   1.719  -3.815  1.00 96.00           H  
ATOM   1643  CA  GLY A 115       1.102   0.139  -3.867  1.00 96.00           C  
ATOM   1644  HA2 GLY A 115       1.724  -0.270  -4.663  1.00 96.00           H  
ATOM   1645  HA3 GLY A 115       0.972  -0.630  -3.105  1.00 96.00           H  
ATOM   1646  C   GLY A 115      -0.276   0.448  -4.462  1.00 96.00           C  
ATOM   1647  O   GLY A 115      -0.928  -0.462  -4.967  1.00 96.00           O  
ATOM   1648  N   LEU A 116      -0.725   1.707  -4.435  1.00 97.17           N  
ATOM   1649  H   LEU A 116      -0.144   2.414  -4.008  1.00 97.17           H  
ATOM   1650  CA  LEU A 116      -2.066   2.104  -4.873  1.00 97.17           C  
ATOM   1651  HA  LEU A 116      -2.752   1.282  -4.668  1.00 97.17           H  
ATOM   1652  C   LEU A 116      -2.170   2.366  -6.378  1.00 97.17           C  
ATOM   1653  CB  LEU A 116      -2.531   3.333  -4.073  1.00 97.17           C  
ATOM   1654  HB2 LEU A 116      -3.489   3.667  -4.471  1.00 97.17           H  
ATOM   1655  HB3 LEU A 116      -1.820   4.144  -4.230  1.00 97.17           H  
ATOM   1656  O   LEU A 116      -3.279   2.423  -6.899  1.00 97.17           O  
ATOM   1657  CG  LEU A 116      -2.694   3.082  -2.564  1.00 97.17           C  
ATOM   1658  HG  LEU A 116      -1.782   2.657  -2.146  1.00 97.17           H  
ATOM   1659  CD1 LEU A 116      -2.969   4.411  -1.867  1.00 97.17           C  
ATOM   1660 HD11 LEU A 116      -3.831   4.898  -2.324  1.00 97.17           H  
ATOM   1661 HD12 LEU A 116      -3.168   4.236  -0.810  1.00 97.17           H  
ATOM   1662 HD13 LEU A 116      -2.092   5.053  -1.951  1.00 97.17           H  
ATOM   1663  CD2 LEU A 116      -3.868   2.141  -2.274  1.00 97.17           C  
ATOM   1664 HD21 LEU A 116      -4.008   2.063  -1.196  1.00 97.17           H  
ATOM   1665 HD22 LEU A 116      -4.778   2.527  -2.733  1.00 97.17           H  
ATOM   1666 HD23 LEU A 116      -3.654   1.146  -2.665  1.00 97.17           H  
ATOM   1667  N   ALA A 117      -1.060   2.524  -7.103  1.00 95.26           N  
ATOM   1668  H   ALA A 117      -0.161   2.474  -6.646  1.00 95.26           H  
ATOM   1669  CA  ALA A 117      -1.132   2.755  -8.545  1.00 95.26           C  
ATOM   1670  HA  ALA A 117      -1.823   3.578  -8.726  1.00 95.26           H  
ATOM   1671  C   ALA A 117      -1.707   1.531  -9.272  1.00 95.26           C  
ATOM   1672  CB  ALA A 117       0.234   3.185  -9.086  1.00 95.26           C  
ATOM   1673  HB1 ALA A 117       0.562   4.096  -8.586  1.00 95.26           H  
ATOM   1674  HB2 ALA A 117       0.154   3.380 -10.155  1.00 95.26           H  
ATOM   1675  HB3 ALA A 117       0.970   2.396  -8.933  1.00 95.26           H  
ATOM   1676  O   ALA A 117      -1.203   0.410  -9.134  1.00 95.26           O  
ATOM   1677  N   MET A 118      -2.755   1.735 -10.077  1.00 89.88           N  
ATOM   1678  H   MET A 118      -3.151   2.663 -10.144  1.00 89.88           H  
ATOM   1679  CA  MET A 118      -3.284   0.666 -10.929  1.00 89.88           C  
ATOM   1680  HA  MET A 118      -3.551  -0.189 -10.308  1.00 89.88           H  
ATOM   1681  C   MET A 118      -2.217   0.212 -11.919  1.00 89.88           C  
ATOM   1682  CB  MET A 118      -4.524   1.128 -11.700  1.00 89.88           C  
ATOM   1683  HB2 MET A 118      -4.294   1.998 -12.316  1.00 89.88           H  
ATOM   1684  HB3 MET A 118      -4.822   0.306 -12.351  1.00 89.88           H  
ATOM   1685  O   MET A 118      -1.891  -0.976 -11.985  1.00 89.88           O  
ATOM   1686  CG  MET A 118      -5.663   1.475 -10.749  1.00 89.88           C  
ATOM   1687  HG2 MET A 118      -5.420   2.422 -10.267  1.00 89.88           H  
ATOM   1688  HG3 MET A 118      -5.688   0.716  -9.967  1.00 89.88           H  
ATOM   1689  SD  MET A 118      -7.312   1.662 -11.487  1.00 89.88           S  
ATOM   1690  CE  MET A 118      -7.469   0.203 -12.551  1.00 89.88           C  
ATOM   1691  HE1 MET A 118      -7.311  -0.704 -11.967  1.00 89.88           H  
ATOM   1692  HE2 MET A 118      -8.464   0.188 -12.995  1.00 89.88           H  
ATOM   1693  HE3 MET A 118      -6.741   0.254 -13.361  1.00 89.88           H  
ATOM   1694  N   ASP A 119      -1.643   1.198 -12.600  1.00 86.24           N  
ATOM   1695  H   ASP A 119      -1.942   2.146 -12.422  1.00 86.24           H  
ATOM   1696  CA  ASP A 119      -0.558   1.075 -13.554  1.00 86.24           C  
ATOM   1697  HA  ASP A 119       0.080   0.238 -13.269  1.00 86.24           H  
ATOM   1698  C   ASP A 119       0.284   2.359 -13.547  1.00 86.24           C  
ATOM   1699  CB  ASP A 119      -1.151   0.803 -14.942  1.00 86.24           C  
ATOM   1700  HB2 ASP A 119      -1.903   0.019 -14.859  1.00 86.24           H  
ATOM   1701  HB3 ASP A 119      -1.640   1.705 -15.310  1.00 86.24           H  
ATOM   1702  O   ASP A 119      -0.178   3.421 -13.117  1.00 86.24           O  
ATOM   1703  CG  ASP A 119      -0.106   0.337 -15.953  1.00 86.24           C  
ATOM   1704  OD1 ASP A 119       1.032   0.005 -15.552  1.00 86.24           O  
ATOM   1705  OD2 ASP A 119      -0.467   0.243 -17.132  1.00 86.24           O  
ATOM   1706  N   VAL A 120       1.522   2.243 -14.017  1.00 87.90           N  
ATOM   1707  H   VAL A 120       1.764   1.357 -14.436  1.00 87.90           H  
ATOM   1708  CA  VAL A 120       2.444   3.353 -14.238  1.00 87.90           C  
ATOM   1709  HA  VAL A 120       1.889   4.291 -14.227  1.00 87.90           H  
ATOM   1710  C   VAL A 120       3.052   3.157 -15.624  1.00 87.90           C  
ATOM   1711  CB  VAL A 120       3.529   3.424 -13.142  1.00 87.90           C  
ATOM   1712  HB  VAL A 120       4.174   2.547 -13.207  1.00 87.90           H  
ATOM   1713  O   VAL A 120       3.911   2.301 -15.817  1.00 87.90           O  
ATOM   1714  CG1 VAL A 120       4.386   4.684 -13.320  1.00 87.90           C  
ATOM   1715 HG11 VAL A 120       4.789   4.733 -14.331  1.00 87.90           H  
ATOM   1716 HG12 VAL A 120       5.224   4.649 -12.625  1.00 87.90           H  
ATOM   1717 HG13 VAL A 120       3.791   5.578 -13.131  1.00 87.90           H  
ATOM   1718  CG2 VAL A 120       2.940   3.480 -11.725  1.00 87.90           C  
ATOM   1719 HG21 VAL A 120       2.275   4.338 -11.626  1.00 87.90           H  
ATOM   1720 HG22 VAL A 120       2.383   2.566 -11.519  1.00 87.90           H  
ATOM   1721 HG23 VAL A 120       3.747   3.551 -10.995  1.00 87.90           H  
ATOM   1722  N   GLY A 121       2.606   3.961 -16.591  1.00 79.88           N  
ATOM   1723  H   GLY A 121       1.859   4.606 -16.378  1.00 79.88           H  
ATOM   1724  CA  GLY A 121       3.125   3.928 -17.961  1.00 79.88           C  
ATOM   1725  HA2 GLY A 121       4.166   3.605 -17.954  1.00 79.88           H  
ATOM   1726  HA3 GLY A 121       3.088   4.938 -18.369  1.00 79.88           H  
ATOM   1727  C   GLY A 121       2.378   3.017 -18.935  1.00 79.88           C  
ATOM   1728  O   GLY A 121       2.929   2.730 -19.990  1.00 79.88           O  
ATOM   1729  N   ASP A 122       1.155   2.570 -18.630  1.00 77.33           N  
ATOM   1730  H   ASP A 122       0.746   2.806 -17.738  1.00 77.33           H  
ATOM   1731  CA  ASP A 122       0.302   1.789 -19.548  1.00 77.33           C  
ATOM   1732  HA  ASP A 122      -0.566   1.445 -18.986  1.00 77.33           H  
ATOM   1733  C   ASP A 122       0.975   0.501 -20.077  1.00 77.33           C  
ATOM   1734  CB  ASP A 122      -0.321   2.696 -20.619  1.00 77.33           C  
ATOM   1735  HB2 ASP A 122      -0.912   2.088 -21.304  1.00 77.33           H  
ATOM   1736  HB3 ASP A 122       0.468   3.180 -21.194  1.00 77.33           H  
ATOM   1737  O   ASP A 122       0.781   0.083 -21.220  1.00 77.33           O  
ATOM   1738  CG  ASP A 122      -1.251   3.764 -20.025  1.00 77.33           C  
ATOM   1739  OD1 ASP A 122      -1.993   3.456 -19.064  1.00 77.33           O  
ATOM   1740  OD2 ASP A 122      -1.253   4.887 -20.576  1.00 77.33           O  
ATOM   1741  N   GLY A 123       1.827  -0.121 -19.254  1.00 78.63           N  
ATOM   1742  H   GLY A 123       1.841   0.205 -18.298  1.00 78.63           H  
ATOM   1743  CA  GLY A 123       2.652  -1.272 -19.632  1.00 78.63           C  
ATOM   1744  HA2 GLY A 123       2.024  -1.994 -20.154  1.00 78.63           H  
ATOM   1745  HA3 GLY A 123       3.031  -1.733 -18.720  1.00 78.63           H  
ATOM   1746  C   GLY A 123       3.857  -0.959 -20.534  1.00 78.63           C  
ATOM   1747  O   GLY A 123       4.532  -1.890 -20.981  1.00 78.63           O  
ATOM   1748  N   PHE A 124       4.150   0.316 -20.795  1.00 79.67           N  
ATOM   1749  H   PHE A 124       3.552   1.030 -20.405  1.00 79.67           H  
ATOM   1750  CA  PHE A 124       5.317   0.771 -21.548  1.00 79.67           C  
ATOM   1751  HA  PHE A 124       5.657  -0.064 -22.160  1.00 79.67           H  
ATOM   1752  C   PHE A 124       6.469   1.202 -20.622  1.00 79.67           C  
ATOM   1753  CB  PHE A 124       4.926   1.905 -22.508  1.00 79.67           C  
ATOM   1754  HB2 PHE A 124       4.578   2.763 -21.933  1.00 79.67           H  
ATOM   1755  HB3 PHE A 124       5.814   2.230 -23.050  1.00 79.67           H  
ATOM   1756  O   PHE A 124       6.237   1.629 -19.489  1.00 79.67           O  
ATOM   1757  CG  PHE A 124       3.870   1.513 -23.522  1.00 79.67           C  
ATOM   1758  CD1 PHE A 124       4.235   0.811 -24.686  1.00 79.67           C  
ATOM   1759  HD1 PHE A 124       5.271   0.564 -24.861  1.00 79.67           H  
ATOM   1760  CD2 PHE A 124       2.519   1.824 -23.293  1.00 79.67           C  
ATOM   1761  HD2 PHE A 124       2.229   2.343 -22.391  1.00 79.67           H  
ATOM   1762  CE1 PHE A 124       3.251   0.420 -25.613  1.00 79.67           C  
ATOM   1763  HE1 PHE A 124       3.532  -0.125 -26.502  1.00 79.67           H  
ATOM   1764  CE2 PHE A 124       1.534   1.429 -24.213  1.00 79.67           C  
ATOM   1765  HE2 PHE A 124       0.498   1.648 -24.003  1.00 79.67           H  
ATOM   1766  CZ  PHE A 124       1.899   0.727 -25.375  1.00 79.67           C  
ATOM   1767  HZ  PHE A 124       1.138   0.416 -26.074  1.00 79.67           H  
ATOM   1768  N   PRO A 125       7.732   1.126 -21.087  1.00 83.57           N  
ATOM   1769  CA  PRO A 125       8.864   1.684 -20.356  1.00 83.57           C  
ATOM   1770  HA  PRO A 125       8.960   1.155 -19.408  1.00 83.57           H  
ATOM   1771  C   PRO A 125       8.687   3.182 -20.096  1.00 83.57           C  
ATOM   1772  CB  PRO A 125      10.102   1.418 -21.219  1.00 83.57           C  
ATOM   1773  HB2 PRO A 125      10.973   1.178 -20.609  1.00 83.57           H  
ATOM   1774  HB3 PRO A 125      10.312   2.278 -21.855  1.00 83.57           H  
ATOM   1775  O   PRO A 125       8.274   3.937 -20.979  1.00 83.57           O  
ATOM   1776  CG  PRO A 125       9.681   0.241 -22.094  1.00 83.57           C  
ATOM   1777  HG2 PRO A 125      10.228   0.219 -23.037  1.00 83.57           H  
ATOM   1778  HG3 PRO A 125       9.820  -0.691 -21.546  1.00 83.57           H  
ATOM   1779  CD  PRO A 125       8.190   0.488 -22.311  1.00 83.57           C  
ATOM   1780  HD2 PRO A 125       8.043   1.166 -23.151  1.00 83.57           H  
ATOM   1781  HD3 PRO A 125       7.685  -0.462 -22.490  1.00 83.57           H  
ATOM   1782  N   LEU A 126       9.057   3.626 -18.897  1.00 91.74           N  
ATOM   1783  H   LEU A 126       9.419   2.975 -18.215  1.00 91.74           H  
ATOM   1784  CA  LEU A 126       8.999   5.038 -18.543  1.00 91.74           C  
ATOM   1785  HA  LEU A 126       8.073   5.451 -18.943  1.00 91.74           H  
ATOM   1786  C   LEU A 126      10.156   5.796 -19.200  1.00 91.74           C  
ATOM   1787  CB  LEU A 126       8.978   5.214 -17.016  1.00 91.74           C  
ATOM   1788  HB2 LEU A 126       8.821   6.273 -16.810  1.00 91.74           H  
ATOM   1789  HB3 LEU A 126       9.943   4.914 -16.609  1.00 91.74           H  
ATOM   1790  O   LEU A 126      11.300   5.346 -19.190  1.00 91.74           O  
ATOM   1791  CG  LEU A 126       7.868   4.448 -16.289  1.00 91.74           C  
ATOM   1792  HG  LEU A 126       7.998   3.386 -16.496  1.00 91.74           H  
ATOM   1793  CD1 LEU A 126       7.976   4.664 -14.780  1.00 91.74           C  
ATOM   1794 HD11 LEU A 126       7.216   4.072 -14.270  1.00 91.74           H  
ATOM   1795 HD12 LEU A 126       7.841   5.717 -14.535  1.00 91.74           H  
ATOM   1796 HD13 LEU A 126       8.957   4.336 -14.433  1.00 91.74           H  
ATOM   1797  CD2 LEU A 126       6.476   4.879 -16.753  1.00 91.74           C  
ATOM   1798 HD21 LEU A 126       6.359   4.698 -17.822  1.00 91.74           H  
ATOM   1799 HD22 LEU A 126       5.734   4.262 -16.247  1.00 91.74           H  
ATOM   1800 HD23 LEU A 126       6.303   5.932 -16.528  1.00 91.74           H  
ATOM   1801  N   THR A 127       9.858   6.963 -19.773  1.00 93.81           N  
ATOM   1802  H   THR A 127       8.905   7.293 -19.713  1.00 93.81           H  
ATOM   1803  CA  THR A 127      10.874   7.855 -20.348  1.00 93.81           C  
ATOM   1804  HA  THR A 127      11.737   7.267 -20.658  1.00 93.81           H  
ATOM   1805  C   THR A 127      11.291   8.886 -19.297  1.00 93.81           C  
ATOM   1806  CB  THR A 127      10.344   8.553 -21.606  1.00 93.81           C  
ATOM   1807  HB  THR A 127       9.470   9.153 -21.353  1.00 93.81           H  
ATOM   1808  O   THR A 127      10.436   9.674 -18.887  1.00 93.81           O  
ATOM   1809  CG2 THR A 127      11.398   9.439 -22.271  1.00 93.81           C  
ATOM   1810 HG21 THR A 127      11.656  10.273 -21.618  1.00 93.81           H  
ATOM   1811 HG22 THR A 127      10.996   9.839 -23.202  1.00 93.81           H  
ATOM   1812 HG23 THR A 127      12.292   8.855 -22.489  1.00 93.81           H  
ATOM   1813  OG1 THR A 127       9.973   7.581 -22.556  1.00 93.81           O  
ATOM   1814  HG1 THR A 127       9.512   6.876 -22.095  1.00 93.81           H  
ATOM   1815  N   PRO A 128      12.565   8.928 -18.860  1.00 95.74           N  
ATOM   1816  CA  PRO A 128      13.027   9.896 -17.868  1.00 95.74           C  
ATOM   1817  HA  PRO A 128      12.573   9.648 -16.908  1.00 95.74           H  
ATOM   1818  C   PRO A 128      12.673  11.340 -18.236  1.00 95.74           C  
ATOM   1819  CB  PRO A 128      14.538   9.688 -17.756  1.00 95.74           C  
ATOM   1820  HB2 PRO A 128      14.902   9.925 -16.757  1.00 95.74           H  
ATOM   1821  HB3 PRO A 128      15.059  10.283 -18.506  1.00 95.74           H  
ATOM   1822  O   PRO A 128      12.862  11.778 -19.370  1.00 95.74           O  
ATOM   1823  CG  PRO A 128      14.694   8.206 -18.086  1.00 95.74           C  
ATOM   1824  HG2 PRO A 128      15.696   7.971 -18.445  1.00 95.74           H  
ATOM   1825  HG3 PRO A 128      14.449   7.608 -17.208  1.00 95.74           H  
ATOM   1826  CD  PRO A 128      13.636   7.989 -19.167  1.00 95.74           C  
ATOM   1827  HD2 PRO A 128      13.290   6.956 -19.135  1.00 95.74           H  
ATOM   1828  HD3 PRO A 128      14.053   8.219 -20.148  1.00 95.74           H  
ATOM   1829  N   GLY A 129      12.150  12.086 -17.265  1.00 95.45           N  
ATOM   1830  H   GLY A 129      12.009  11.655 -16.362  1.00 95.45           H  
ATOM   1831  CA  GLY A 129      11.716  13.472 -17.425  1.00 95.45           C  
ATOM   1832  HA2 GLY A 129      12.427  13.994 -18.065  1.00 95.45           H  
ATOM   1833  HA3 GLY A 129      11.720  13.946 -16.443  1.00 95.45           H  
ATOM   1834  C   GLY A 129      10.321  13.660 -18.027  1.00 95.45           C  
ATOM   1835  O   GLY A 129       9.800  14.773 -17.941  1.00 95.45           O  
ATOM   1836  N   ALA A 130       9.697  12.616 -18.584  1.00 94.50           N  
ATOM   1837  H   ALA A 130      10.155  11.716 -18.602  1.00 94.50           H  
ATOM   1838  CA  ALA A 130       8.301  12.679 -19.007  1.00 94.50           C  
ATOM   1839  HA  ALA A 130       8.171  13.568 -19.624  1.00 94.50           H  
ATOM   1840  C   ALA A 130       7.368  12.802 -17.792  1.00 94.50           C  
ATOM   1841  CB  ALA A 130       7.958  11.452 -19.861  1.00 94.50           C  
ATOM   1842  HB1 ALA A 130       8.010  10.550 -19.251  1.00 94.50           H  
ATOM   1843  HB2 ALA A 130       6.946  11.549 -20.255  1.00 94.50           H  
ATOM   1844  HB3 ALA A 130       8.659  11.370 -20.691  1.00 94.50           H  
ATOM   1845  O   ALA A 130       7.667  12.291 -16.712  1.00 94.50           O  
ATOM   1846  N   THR A 131       6.221  13.451 -17.981  1.00 94.47           N  
ATOM   1847  H   THR A 131       6.021  13.838 -18.892  1.00 94.47           H  
ATOM   1848  CA  THR A 131       5.128  13.431 -17.003  1.00 94.47           C  
ATOM   1849  HA  THR A 131       5.517  13.126 -16.032  1.00 94.47           H  
ATOM   1850  C   THR A 131       4.091  12.417 -17.457  1.00 94.47           C  
ATOM   1851  CB  THR A 131       4.491  14.812 -16.812  1.00 94.47           C  
ATOM   1852  HB  THR A 131       4.068  15.157 -17.755  1.00 94.47           H  
ATOM   1853  O   THR A 131       3.586  12.517 -18.574  1.00 94.47           O  
ATOM   1854  CG2 THR A 131       3.402  14.803 -15.741  1.00 94.47           C  
ATOM   1855 HG21 THR A 131       3.017  15.812 -15.593  1.00 94.47           H  
ATOM   1856 HG22 THR A 131       3.805  14.425 -14.802  1.00 94.47           H  
ATOM   1857 HG23 THR A 131       2.571  14.171 -16.053  1.00 94.47           H  
ATOM   1858  OG1 THR A 131       5.461  15.738 -16.374  1.00 94.47           O  
ATOM   1859  HG1 THR A 131       4.985  16.546 -16.168  1.00 94.47           H  
ATOM   1860  N   VAL A 132       3.773  11.453 -16.596  1.00 93.40           N  
ATOM   1861  H   VAL A 132       4.223  11.451 -15.692  1.00 93.40           H  
ATOM   1862  CA  VAL A 132       2.753  10.429 -16.843  1.00 93.40           C  
ATOM   1863  HA  VAL A 132       2.341  10.575 -17.842  1.00 93.40           H  
ATOM   1864  C   VAL A 132       1.595  10.593 -15.866  1.00 93.40           C  
ATOM   1865  CB  VAL A 132       3.337   9.001 -16.810  1.00 93.40           C  
ATOM   1866  HB  VAL A 132       2.529   8.302 -17.026  1.00 93.40           H  
ATOM   1867  O   VAL A 132       1.797  10.967 -14.708  1.00 93.40           O  
ATOM   1868  CG1 VAL A 132       4.408   8.824 -17.896  1.00 93.40           C  
ATOM   1869 HG11 VAL A 132       3.994   9.097 -18.867  1.00 93.40           H  
ATOM   1870 HG12 VAL A 132       5.274   9.451 -17.684  1.00 93.40           H  
ATOM   1871 HG13 VAL A 132       4.723   7.781 -17.931  1.00 93.40           H  
ATOM   1872  CG2 VAL A 132       3.950   8.613 -15.459  1.00 93.40           C  
ATOM   1873 HG21 VAL A 132       4.339   7.597 -15.510  1.00 93.40           H  
ATOM   1874 HG22 VAL A 132       4.760   9.294 -15.199  1.00 93.40           H  
ATOM   1875 HG23 VAL A 132       3.185   8.645 -14.682  1.00 93.40           H  
ATOM   1876  N   THR A 133       0.378  10.306 -16.323  1.00 93.82           N  
ATOM   1877  H   THR A 133       0.256  10.028 -17.286  1.00 93.82           H  
ATOM   1878  CA  THR A 133      -0.782  10.206 -15.434  1.00 93.82           C  
ATOM   1879  HA  THR A 133      -0.744  11.021 -14.711  1.00 93.82           H  
ATOM   1880  C   THR A 133      -0.720   8.880 -14.692  1.00 93.82           C  
ATOM   1881  CB  THR A 133      -2.104  10.324 -16.199  1.00 93.82           C  
ATOM   1882  HB  THR A 133      -2.167   9.534 -16.947  1.00 93.82           H  
ATOM   1883  O   THR A 133      -0.612   7.823 -15.309  1.00 93.82           O  
ATOM   1884  CG2 THR A 133      -3.325  10.256 -15.284  1.00 93.82           C  
ATOM   1885 HG21 THR A 133      -3.415   9.261 -14.849  1.00 93.82           H  
ATOM   1886 HG22 THR A 133      -3.242  10.987 -14.480  1.00 93.82           H  
ATOM   1887 HG23 THR A 133      -4.228  10.456 -15.861  1.00 93.82           H  
ATOM   1888  OG1 THR A 133      -2.163  11.574 -16.843  1.00 93.82           O  
ATOM   1889  HG1 THR A 133      -2.804  12.099 -16.357  1.00 93.82           H  
ATOM   1890  N   VAL A 134      -0.817   8.933 -13.368  1.00 95.07           N  
ATOM   1891  H   VAL A 134      -0.933   9.838 -12.934  1.00 95.07           H  
ATOM   1892  CA  VAL A 134      -0.965   7.750 -12.522  1.00 95.07           C  
ATOM   1893  HA  VAL A 134      -0.850   6.851 -13.127  1.00 95.07           H  
ATOM   1894  C   VAL A 134      -2.377   7.762 -11.964  1.00 95.07           C  
ATOM   1895  CB  VAL A 134       0.109   7.695 -11.426  1.00 95.07           C  
ATOM   1896  HB  VAL A 134       0.035   8.578 -10.791  1.00 95.07           H  
ATOM   1897  O   VAL A 134      -2.805   8.744 -11.362  1.00 95.07           O  
ATOM   1898  CG1 VAL A 134      -0.063   6.444 -10.560  1.00 95.07           C  
ATOM   1899 HG11 VAL A 134      -1.017   6.482 -10.032  1.00 95.07           H  
ATOM   1900 HG12 VAL A 134      -0.024   5.552 -11.184  1.00 95.07           H  
ATOM   1901 HG13 VAL A 134       0.733   6.400  -9.817  1.00 95.07           H  
ATOM   1902  CG2 VAL A 134       1.506   7.664 -12.061  1.00 95.07           C  
ATOM   1903 HG21 VAL A 134       2.267   7.539 -11.292  1.00 95.07           H  
ATOM   1904 HG22 VAL A 134       1.696   8.600 -12.586  1.00 95.07           H  
ATOM   1905 HG23 VAL A 134       1.574   6.836 -12.767  1.00 95.07           H  
ATOM   1906  N   ARG A 135      -3.113   6.674 -12.186  1.00 95.08           N  
ATOM   1907  H   ARG A 135      -2.691   5.903 -12.684  1.00 95.08           H  
ATOM   1908  CA  ARG A 135      -4.492   6.536 -11.712  1.00 95.08           C  
ATOM   1909  HA  ARG A 135      -4.881   7.519 -11.446  1.00 95.08           H  
ATOM   1910  C   ARG A 135      -4.519   5.685 -10.455  1.00 95.08           C  
ATOM   1911  CB  ARG A 135      -5.409   5.986 -12.808  1.00 95.08           C  
ATOM   1912  HB2 ARG A 135      -5.123   4.963 -13.054  1.00 95.08           H  
ATOM   1913  HB3 ARG A 135      -6.428   5.979 -12.421  1.00 95.08           H  
ATOM   1914  O   ARG A 135      -4.044   4.545 -10.455  1.00 95.08           O  
ATOM   1915  CG  ARG A 135      -5.359   6.847 -14.078  1.00 95.08           C  
ATOM   1916  HG2 ARG A 135      -4.423   6.666 -14.606  1.00 95.08           H  
ATOM   1917  HG3 ARG A 135      -5.414   7.903 -13.814  1.00 95.08           H  
ATOM   1918  CD  ARG A 135      -6.532   6.492 -14.987  1.00 95.08           C  
ATOM   1919  HD2 ARG A 135      -6.515   5.418 -15.175  1.00 95.08           H  
ATOM   1920  HD3 ARG A 135      -7.455   6.762 -14.474  1.00 95.08           H  
ATOM   1921  NE  ARG A 135      -6.471   7.236 -16.249  1.00 95.08           N  
ATOM   1922  HE  ARG A 135      -6.130   8.184 -16.174  1.00 95.08           H  
ATOM   1923  NH1 ARG A 135      -7.750   5.794 -17.499  1.00 95.08           N  
ATOM   1924 HH11 ARG A 135      -7.885   5.212 -16.685  1.00 95.08           H  
ATOM   1925 HH12 ARG A 135      -8.284   5.594 -18.333  1.00 95.08           H  
ATOM   1926  NH2 ARG A 135      -6.887   7.616 -18.450  1.00 95.08           N  
ATOM   1927 HH21 ARG A 135      -6.355   8.470 -18.366  1.00 95.08           H  
ATOM   1928 HH22 ARG A 135      -7.310   7.339 -19.325  1.00 95.08           H  
ATOM   1929  CZ  ARG A 135      -7.030   6.875 -17.389  1.00 95.08           C  
ATOM   1930  N   LEU A 136      -5.075   6.247  -9.391  1.00 96.64           N  
ATOM   1931  H   LEU A 136      -5.411   7.195  -9.478  1.00 96.64           H  
ATOM   1932  CA  LEU A 136      -5.236   5.598  -8.098  1.00 96.64           C  
ATOM   1933  HA  LEU A 136      -4.627   4.694  -8.077  1.00 96.64           H  
ATOM   1934  C   LEU A 136      -6.713   5.224  -7.935  1.00 96.64           C  
ATOM   1935  CB  LEU A 136      -4.734   6.526  -6.974  1.00 96.64           C  
ATOM   1936  HB2 LEU A 136      -5.422   7.367  -6.882  1.00 96.64           H  
ATOM   1937  HB3 LEU A 136      -4.757   5.971  -6.036  1.00 96.64           H  
ATOM   1938  O   LEU A 136      -7.574   6.094  -8.065  1.00 96.64           O  
ATOM   1939  CG  LEU A 136      -3.318   7.097  -7.190  1.00 96.64           C  
ATOM   1940  HG  LEU A 136      -3.317   7.764  -8.052  1.00 96.64           H  
ATOM   1941  CD1 LEU A 136      -2.861   7.892  -5.975  1.00 96.64           C  
ATOM   1942 HD11 LEU A 136      -3.596   8.659  -5.730  1.00 96.64           H  
ATOM   1943 HD12 LEU A 136      -1.915   8.386  -6.198  1.00 96.64           H  
ATOM   1944 HD13 LEU A 136      -2.728   7.222  -5.126  1.00 96.64           H  
ATOM   1945  CD2 LEU A 136      -2.275   6.004  -7.409  1.00 96.64           C  
ATOM   1946 HD21 LEU A 136      -1.280   6.446  -7.463  1.00 96.64           H  
ATOM   1947 HD22 LEU A 136      -2.477   5.516  -8.362  1.00 96.64           H  
ATOM   1948 HD23 LEU A 136      -2.311   5.277  -6.597  1.00 96.64           H  
ATOM   1949  N   PRO A 137      -7.052   3.958  -7.658  1.00 96.51           N  
ATOM   1950  CA  PRO A 137      -8.427   3.592  -7.384  1.00 96.51           C  
ATOM   1951  HA  PRO A 137      -9.077   3.904  -8.201  1.00 96.51           H  
ATOM   1952  C   PRO A 137      -8.876   4.279  -6.094  1.00 96.51           C  
ATOM   1953  CB  PRO A 137      -8.421   2.072  -7.281  1.00 96.51           C  
ATOM   1954  HB2 PRO A 137      -8.539   1.634  -8.272  1.00 96.51           H  
ATOM   1955  HB3 PRO A 137      -9.193   1.721  -6.596  1.00 96.51           H  
ATOM   1956  O   PRO A 137      -8.136   4.334  -5.111  1.00 96.51           O  
ATOM   1957  CG  PRO A 137      -7.031   1.769  -6.737  1.00 96.51           C  
ATOM   1958  HG2 PRO A 137      -6.687   0.780  -7.038  1.00 96.51           H  
ATOM   1959  HG3 PRO A 137      -7.045   1.869  -5.652  1.00 96.51           H  
ATOM   1960  CD  PRO A 137      -6.158   2.874  -7.311  1.00 96.51           C  
ATOM   1961  HD2 PRO A 137      -5.617   2.521  -8.189  1.00 96.51           H  
ATOM   1962  HD3 PRO A 137      -5.469   3.211  -6.536  1.00 96.51           H  
ATOM   1963  N   CYS A 138     -10.096   4.794  -6.085  1.00 97.50           N  
ATOM   1964  H   CYS A 138     -10.662   4.715  -6.918  1.00 97.50           H  
ATOM   1965  CA  CYS A 138     -10.715   5.436  -4.931  1.00 97.50           C  
ATOM   1966  HA  CYS A 138     -10.203   5.141  -4.014  1.00 97.50           H  
ATOM   1967  C   CYS A 138     -12.162   4.957  -4.792  1.00 97.50           C  
ATOM   1968  CB  CYS A 138     -10.541   6.951  -5.065  1.00 97.50           C  
ATOM   1969  HB2 CYS A 138     -10.888   7.443  -4.156  1.00 97.50           H  
ATOM   1970  HB3 CYS A 138      -9.476   7.156  -5.167  1.00 97.50           H  
ATOM   1971  O   CYS A 138     -12.622   4.117  -5.568  1.00 97.50           O  
ATOM   1972  SG  CYS A 138     -11.379   7.689  -6.479  1.00 97.50           S  
ATOM   1973  N   GLY A 139     -12.882   5.427  -3.775  1.00 94.90           N  
ATOM   1974  H   GLY A 139     -12.496   6.117  -3.146  1.00 94.90           H  
ATOM   1975  CA  GLY A 139     -14.239   4.957  -3.541  1.00 94.90           C  
ATOM   1976  HA2 GLY A 139     -14.210   4.144  -2.816  1.00 94.90           H  
ATOM   1977  HA3 GLY A 139     -14.665   4.575  -4.469  1.00 94.90           H  
ATOM   1978  C   GLY A 139     -15.175   6.019  -3.011  1.00 94.90           C  
ATOM   1979  O   GLY A 139     -14.825   6.808  -2.139  1.00 94.90           O  
ATOM   1980  N   CYS A 140     -16.414   5.956  -3.485  1.00 92.78           N  
ATOM   1981  H   CYS A 140     -16.614   5.298  -4.225  1.00 92.78           H  
ATOM   1982  CA  CYS A 140     -17.539   6.657  -2.893  1.00 92.78           C  
ATOM   1983  HA  CYS A 140     -17.186   7.313  -2.097  1.00 92.78           H  
ATOM   1984  C   CYS A 140     -18.484   5.630  -2.265  1.00 92.78           C  
ATOM   1985  CB  CYS A 140     -18.212   7.526  -3.964  1.00 92.78           C  
ATOM   1986  HB2 CYS A 140     -18.617   6.879  -4.741  1.00 92.78           H  
ATOM   1987  HB3 CYS A 140     -19.037   8.073  -3.507  1.00 92.78           H  
ATOM   1988  O   CYS A 140     -18.799   4.613  -2.879  1.00 92.78           O  
ATOM   1989  SG  CYS A 140     -17.096   8.724  -4.743  1.00 92.78           S  
ATOM   1990  N   SER A 141     -18.954   5.881  -1.042  1.00 78.72           N  
ATOM   1991  H   SER A 141     -18.683   6.738  -0.581  1.00 78.72           H  
ATOM   1992  CA  SER A 141     -19.996   5.069  -0.402  1.00 78.72           C  
ATOM   1993  HA  SER A 141     -20.518   4.495  -1.169  1.00 78.72           H  
ATOM   1994  C   SER A 141     -21.020   5.971   0.270  1.00 78.72           C  
ATOM   1995  CB  SER A 141     -19.407   4.065   0.587  1.00 78.72           C  
ATOM   1996  HB2 SER A 141     -18.726   3.403   0.053  1.00 78.72           H  
ATOM   1997  HB3 SER A 141     -18.866   4.594   1.372  1.00 78.72           H  
ATOM   1998  O   SER A 141     -20.665   6.986   0.866  1.00 78.72           O  
ATOM   1999  OG  SER A 141     -20.440   3.290   1.169  1.00 78.72           O  
ATOM   2000  HG  SER A 141     -20.053   2.478   1.504  1.00 78.72           H  
ATOM   2001  N   SER A 142     -22.297   5.615   0.132  1.00 65.36           N  
ATOM   2002  H   SER A 142     -22.499   4.753  -0.353  1.00 65.36           H  
ATOM   2003  CA  SER A 142     -23.421   6.539   0.301  1.00 65.36           C  
ATOM   2004  HA  SER A 142     -23.025   7.549   0.400  1.00 65.36           H  
ATOM   2005  C   SER A 142     -24.280   6.319   1.551  1.00 65.36           C  
ATOM   2006  CB  SER A 142     -24.272   6.531  -0.977  1.00 65.36           C  
ATOM   2007  HB2 SER A 142     -25.174   7.126  -0.828  1.00 65.36           H  
ATOM   2008  HB3 SER A 142     -23.694   6.977  -1.786  1.00 65.36           H  
ATOM   2009  O   SER A 142     -25.219   7.083   1.751  1.00 65.36           O  
ATOM   2010  OG  SER A 142     -24.623   5.206  -1.338  1.00 65.36           O  
ATOM   2011  HG  SER A 142     -25.070   5.231  -2.187  1.00 65.36           H  
ATOM   2012  N   SER A 143     -24.001   5.339   2.424  1.00 73.43           N  
ATOM   2013  H   SER A 143     -23.251   4.696   2.214  1.00 73.43           H  
ATOM   2014  CA  SER A 143     -24.855   5.151   3.620  1.00 73.43           C  
ATOM   2015  HA  SER A 143     -25.209   6.130   3.944  1.00 73.43           H  
ATOM   2016  C   SER A 143     -24.212   4.540   4.867  1.00 73.43           C  
ATOM   2017  CB  SER A 143     -26.097   4.341   3.234  1.00 73.43           C  
ATOM   2018  HB2 SER A 143     -26.756   4.248   4.098  1.00 73.43           H  
ATOM   2019  HB3 SER A 143     -26.634   4.864   2.444  1.00 73.43           H  
ATOM   2020  O   SER A 143     -24.646   4.857   5.972  1.00 73.43           O  
ATOM   2021  OG  SER A 143     -25.732   3.053   2.775  1.00 73.43           O  
ATOM   2022  HG  SER A 143     -26.451   2.709   2.239  1.00 73.43           H  
ATOM   2023  N   THR A 144     -23.186   3.693   4.748  1.00 81.11           N  
ATOM   2024  H   THR A 144     -22.922   3.377   3.826  1.00 81.11           H  
ATOM   2025  CA  THR A 144     -22.632   2.959   5.909  1.00 81.11           C  
ATOM   2026  HA  THR A 144     -23.315   3.043   6.754  1.00 81.11           H  
ATOM   2027  C   THR A 144     -21.289   3.487   6.408  1.00 81.11           C  
ATOM   2028  CB  THR A 144     -22.507   1.466   5.588  1.00 81.11           C  
ATOM   2029  HB  THR A 144     -21.998   0.961   6.410  1.00 81.11           H  
ATOM   2030  O   THR A 144     -20.930   3.255   7.563  1.00 81.11           O  
ATOM   2031  CG2 THR A 144     -23.874   0.813   5.387  1.00 81.11           C  
ATOM   2032 HG21 THR A 144     -24.493   0.979   6.269  1.00 81.11           H  
ATOM   2033 HG22 THR A 144     -24.374   1.234   4.516  1.00 81.11           H  
ATOM   2034 HG23 THR A 144     -23.751  -0.261   5.244  1.00 81.11           H  
ATOM   2035  OG1 THR A 144     -21.766   1.293   4.401  1.00 81.11           O  
ATOM   2036  HG1 THR A 144     -21.818   0.366   4.155  1.00 81.11           H  
ATOM   2037  N   ALA A 145     -20.553   4.210   5.565  1.00 90.18           N  
ATOM   2038  H   ALA A 145     -20.924   4.385   4.642  1.00 90.18           H  
ATOM   2039  CA  ALA A 145     -19.208   4.689   5.849  1.00 90.18           C  
ATOM   2040  HA  ALA A 145     -18.772   4.096   6.653  1.00 90.18           H  
ATOM   2041  C   ALA A 145     -19.237   6.155   6.309  1.00 90.18           C  
ATOM   2042  CB  ALA A 145     -18.361   4.455   4.595  1.00 90.18           C  
ATOM   2043  HB1 ALA A 145     -18.671   5.127   3.794  1.00 90.18           H  
ATOM   2044  HB2 ALA A 145     -18.471   3.426   4.254  1.00 90.18           H  
ATOM   2045  HB3 ALA A 145     -17.314   4.640   4.837  1.00 90.18           H  
ATOM   2046  O   ALA A 145     -19.036   7.069   5.512  1.00 90.18           O  
ATOM   2047  N   SER A 146     -19.502   6.392   7.599  1.00 90.18           N  
ATOM   2048  H   SER A 146     -19.644   5.598   8.206  1.00 90.18           H  
ATOM   2049  CA  SER A 146     -19.673   7.754   8.144  1.00 90.18           C  
ATOM   2050  HA  SER A 146     -20.502   8.228   7.618  1.00 90.18           H  
ATOM   2051  C   SER A 146     -18.458   8.671   7.958  1.00 90.18           C  
ATOM   2052  CB  SER A 146     -20.027   7.706   9.634  1.00 90.18           C  
ATOM   2053  HB2 SER A 146     -20.233   8.720   9.976  1.00 90.18           H  
ATOM   2054  HB3 SER A 146     -20.925   7.105   9.775  1.00 90.18           H  
ATOM   2055  O   SER A 146     -18.599   9.891   8.008  1.00 90.18           O  
ATOM   2056  OG  SER A 146     -18.969   7.168  10.407  1.00 90.18           O  
ATOM   2057  HG  SER A 146     -19.069   6.213  10.436  1.00 90.18           H  
ATOM   2058  N   LYS A 147     -17.272   8.092   7.740  1.00 92.37           N  
ATOM   2059  H   LYS A 147     -17.247   7.083   7.719  1.00 92.37           H  
ATOM   2060  CA  LYS A 147     -16.021   8.819   7.496  1.00 92.37           C  
ATOM   2061  HA  LYS A 147     -16.193   9.887   7.633  1.00 92.37           H  
ATOM   2062  C   LYS A 147     -15.512   8.693   6.056  1.00 92.37           C  
ATOM   2063  CB  LYS A 147     -14.964   8.373   8.515  1.00 92.37           C  
ATOM   2064  HB2 LYS A 147     -14.840   7.293   8.440  1.00 92.37           H  
ATOM   2065  HB3 LYS A 147     -14.014   8.849   8.272  1.00 92.37           H  
ATOM   2066  O   LYS A 147     -14.403   9.130   5.792  1.00 92.37           O  
ATOM   2067  CG  LYS A 147     -15.323   8.725   9.963  1.00 92.37           C  
ATOM   2068  HG2 LYS A 147     -16.230   8.201  10.262  1.00 92.37           H  
ATOM   2069  HG3 LYS A 147     -15.481   9.800  10.048  1.00 92.37           H  
ATOM   2070  CD  LYS A 147     -14.165   8.299  10.871  1.00 92.37           C  
ATOM   2071  HD2 LYS A 147     -14.013   7.224  10.775  1.00 92.37           H  
ATOM   2072  HD3 LYS A 147     -13.258   8.813  10.551  1.00 92.37           H  
ATOM   2073  CE  LYS A 147     -14.461   8.651  12.329  1.00 92.37           C  
ATOM   2074  HE2 LYS A 147     -14.658   9.721  12.391  1.00 92.37           H  
ATOM   2075  HE3 LYS A 147     -15.363   8.124  12.640  1.00 92.37           H  
ATOM   2076  NZ  LYS A 147     -13.313   8.288  13.198  1.00 92.37           N  
ATOM   2077  HZ1 LYS A 147     -13.129   7.296  13.150  1.00 92.37           H  
ATOM   2078  HZ2 LYS A 147     -12.481   8.771  12.892  1.00 92.37           H  
ATOM   2079  HZ3 LYS A 147     -13.493   8.540  14.159  1.00 92.37           H  
ATOM   2080  N   GLY A 148     -16.288   8.113   5.139  1.00 94.29           N  
ATOM   2081  H   GLY A 148     -17.211   7.808   5.413  1.00 94.29           H  
ATOM   2082  CA  GLY A 148     -15.886   7.892   3.747  1.00 94.29           C  
ATOM   2083  HA2 GLY A 148     -15.213   8.688   3.427  1.00 94.29           H  
ATOM   2084  HA3 GLY A 148     -16.771   7.936   3.113  1.00 94.29           H  
ATOM   2085  C   GLY A 148     -15.192   6.549   3.501  1.00 94.29           C  
ATOM   2086  O   GLY A 148     -15.153   5.678   4.372  1.00 94.29           O  
ATOM   2087  N   VAL A 149     -14.680   6.367   2.284  1.00 96.74           N  
ATOM   2088  H   VAL A 149     -14.686   7.138   1.631  1.00 96.74           H  
ATOM   2089  CA  VAL A 149     -13.987   5.145   1.851  1.00 96.74           C  
ATOM   2090  HA  VAL A 149     -14.071   4.391   2.633  1.00 96.74           H  
ATOM   2091  C   VAL A 149     -12.505   5.437   1.658  1.00 96.74           C  
ATOM   2092  CB  VAL A 149     -14.612   4.546   0.577  1.00 96.74           C  
ATOM   2093  HB  VAL A 149     -14.517   5.271  -0.232  1.00 96.74           H  
ATOM   2094  O   VAL A 149     -12.114   6.505   1.189  1.00 96.74           O  
ATOM   2095  CG1 VAL A 149     -13.942   3.239   0.132  1.00 96.74           C  
ATOM   2096 HG11 VAL A 149     -14.467   2.827  -0.730  1.00 96.74           H  
ATOM   2097 HG12 VAL A 149     -13.952   2.510   0.942  1.00 96.74           H  
ATOM   2098 HG13 VAL A 149     -12.912   3.428  -0.173  1.00 96.74           H  
ATOM   2099  CG2 VAL A 149     -16.099   4.241   0.786  1.00 96.74           C  
ATOM   2100 HG21 VAL A 149     -16.226   3.544   1.613  1.00 96.74           H  
ATOM   2101 HG22 VAL A 149     -16.638   5.166   0.993  1.00 96.74           H  
ATOM   2102 HG23 VAL A 149     -16.504   3.805  -0.128  1.00 96.74           H  
ATOM   2103  N   LEU A 150     -11.692   4.467   2.048  1.00 97.02           N  
ATOM   2104  H   LEU A 150     -12.107   3.635   2.444  1.00 97.02           H  
ATOM   2105  CA  LEU A 150     -10.242   4.482   1.973  1.00 97.02           C  
ATOM   2106  HA  LEU A 150      -9.903   5.458   1.626  1.00 97.02           H  
ATOM   2107  C   LEU A 150      -9.779   3.422   0.962  1.00 97.02           C  
ATOM   2108  CB  LEU A 150      -9.729   4.274   3.416  1.00 97.02           C  
ATOM   2109  HB2 LEU A 150     -10.537   3.854   4.016  1.00 97.02           H  
ATOM   2110  HB3 LEU A 150      -9.485   5.243   3.851  1.00 97.02           H  
ATOM   2111  O   LEU A 150     -10.266   2.294   1.012  1.00 97.02           O  
ATOM   2112  CG  LEU A 150      -8.535   3.329   3.578  1.00 97.02           C  
ATOM   2113  HG  LEU A 150      -8.704   2.402   3.030  1.00 97.02           H  
ATOM   2114  CD1 LEU A 150      -7.240   3.966   3.103  1.00 97.02           C  
ATOM   2115 HD11 LEU A 150      -6.553   3.154   2.865  1.00 97.02           H  
ATOM   2116 HD12 LEU A 150      -7.398   4.558   2.201  1.00 97.02           H  
ATOM   2117 HD13 LEU A 150      -6.816   4.615   3.869  1.00 97.02           H  
ATOM   2118  CD2 LEU A 150      -8.369   2.948   5.039  1.00 97.02           C  
ATOM   2119 HD21 LEU A 150      -7.544   2.241   5.124  1.00 97.02           H  
ATOM   2120 HD22 LEU A 150      -8.153   3.837   5.631  1.00 97.02           H  
ATOM   2121 HD23 LEU A 150      -9.276   2.482   5.423  1.00 97.02           H  
ATOM   2122  N   SER A 151      -8.810   3.747   0.110  1.00 98.27           N  
ATOM   2123  H   SER A 151      -8.518   4.712   0.057  1.00 98.27           H  
ATOM   2124  CA  SER A 151      -8.059   2.759  -0.674  1.00 98.27           C  
ATOM   2125  HA  SER A 151      -8.678   1.878  -0.838  1.00 98.27           H  
ATOM   2126  C   SER A 151      -6.797   2.337   0.065  1.00 98.27           C  
ATOM   2127  CB  SER A 151      -7.684   3.303  -2.044  1.00 98.27           C  
ATOM   2128  HB2 SER A 151      -7.126   2.547  -2.595  1.00 98.27           H  
ATOM   2129  HB3 SER A 151      -7.072   4.198  -1.936  1.00 98.27           H  
ATOM   2130  O   SER A 151      -5.934   3.165   0.367  1.00 98.27           O  
ATOM   2131  OG  SER A 151      -8.864   3.604  -2.742  1.00 98.27           O  
ATOM   2132  HG  SER A 151      -8.591   3.901  -3.614  1.00 98.27           H  
ATOM   2133  N   TYR A 152      -6.699   1.043   0.352  1.00 97.68           N  
ATOM   2134  H   TYR A 152      -7.459   0.436   0.082  1.00 97.68           H  
ATOM   2135  CA  TYR A 152      -5.661   0.455   1.185  1.00 97.68           C  
ATOM   2136  HA  TYR A 152      -4.934   1.214   1.473  1.00 97.68           H  
ATOM   2137  C   TYR A 152      -4.934  -0.656   0.431  1.00 97.68           C  
ATOM   2138  CB  TYR A 152      -6.324  -0.086   2.459  1.00 97.68           C  
ATOM   2139  HB2 TYR A 152      -6.989  -0.912   2.206  1.00 97.68           H  
ATOM   2140  HB3 TYR A 152      -6.938   0.698   2.903  1.00 97.68           H  
ATOM   2141  O   TYR A 152      -5.547  -1.662   0.087  1.00 97.68           O  
ATOM   2142  CG  TYR A 152      -5.324  -0.546   3.489  1.00 97.68           C  
ATOM   2143  CD1 TYR A 152      -4.888  -1.884   3.525  1.00 97.68           C  
ATOM   2144  HD1 TYR A 152      -5.276  -2.606   2.823  1.00 97.68           H  
ATOM   2145  CD2 TYR A 152      -4.802   0.390   4.396  1.00 97.68           C  
ATOM   2146  HD2 TYR A 152      -5.148   1.413   4.374  1.00 97.68           H  
ATOM   2147  CE1 TYR A 152      -3.920  -2.271   4.470  1.00 97.68           C  
ATOM   2148  HE1 TYR A 152      -3.573  -3.293   4.517  1.00 97.68           H  
ATOM   2149  CE2 TYR A 152      -3.810   0.009   5.311  1.00 97.68           C  
ATOM   2150  HE2 TYR A 152      -3.389   0.736   5.990  1.00 97.68           H  
ATOM   2151  OH  TYR A 152      -2.374  -1.635   6.222  1.00 97.68           O  
ATOM   2152  HH  TYR A 152      -1.900  -0.849   6.502  1.00 97.68           H  
ATOM   2153  CZ  TYR A 152      -3.353  -1.319   5.341  1.00 97.68           C  
ATOM   2154  N   SER A 153      -3.633  -0.500   0.193  1.00 96.93           N  
ATOM   2155  H   SER A 153      -3.169   0.334   0.524  1.00 96.93           H  
ATOM   2156  CA  SER A 153      -2.796  -1.611  -0.264  1.00 96.93           C  
ATOM   2157  HA  SER A 153      -3.335  -2.197  -1.009  1.00 96.93           H  
ATOM   2158  C   SER A 153      -2.468  -2.497   0.936  1.00 96.93           C  
ATOM   2159  CB  SER A 153      -1.524  -1.084  -0.924  1.00 96.93           C  
ATOM   2160  HB2 SER A 153      -0.934  -0.535  -0.191  1.00 96.93           H  
ATOM   2161  HB3 SER A 153      -1.784  -0.414  -1.744  1.00 96.93           H  
ATOM   2162  O   SER A 153      -1.907  -2.005   1.915  1.00 96.93           O  
ATOM   2163  OG  SER A 153      -0.767  -2.162  -1.429  1.00 96.93           O  
ATOM   2164  HG  SER A 153       0.145  -1.867  -1.494  1.00 96.93           H  
ATOM   2165  N   VAL A 154      -2.838  -3.777   0.885  1.00 96.03           N  
ATOM   2166  H   VAL A 154      -3.312  -4.091   0.050  1.00 96.03           H  
ATOM   2167  CA  VAL A 154      -2.565  -4.764   1.939  1.00 96.03           C  
ATOM   2168  HA  VAL A 154      -3.060  -4.451   2.859  1.00 96.03           H  
ATOM   2169  C   VAL A 154      -1.064  -4.814   2.207  1.00 96.03           C  
ATOM   2170  CB  VAL A 154      -3.123  -6.144   1.549  1.00 96.03           C  
ATOM   2171  HB  VAL A 154      -2.741  -6.395   0.559  1.00 96.03           H  
ATOM   2172  O   VAL A 154      -0.267  -4.945   1.276  1.00 96.03           O  
ATOM   2173  CG1 VAL A 154      -2.761  -7.261   2.535  1.00 96.03           C  
ATOM   2174 HG11 VAL A 154      -3.152  -7.021   3.523  1.00 96.03           H  
ATOM   2175 HG12 VAL A 154      -1.680  -7.383   2.602  1.00 96.03           H  
ATOM   2176 HG13 VAL A 154      -3.189  -8.206   2.201  1.00 96.03           H  
ATOM   2177  CG2 VAL A 154      -4.656  -6.110   1.493  1.00 96.03           C  
ATOM   2178 HG21 VAL A 154      -4.994  -5.330   0.811  1.00 96.03           H  
ATOM   2179 HG22 VAL A 154      -5.057  -5.903   2.485  1.00 96.03           H  
ATOM   2180 HG23 VAL A 154      -5.034  -7.068   1.136  1.00 96.03           H  
ATOM   2181  N   GLN A 155      -0.684  -4.691   3.472  1.00 94.22           N  
ATOM   2182  H   GLN A 155      -1.384  -4.605   4.194  1.00 94.22           H  
ATOM   2183  CA  GLN A 155       0.696  -4.755   3.936  1.00 94.22           C  
ATOM   2184  HA  GLN A 155       1.369  -4.531   3.109  1.00 94.22           H  
ATOM   2185  C   GLN A 155       1.025  -6.168   4.430  1.00 94.22           C  
ATOM   2186  CB  GLN A 155       0.926  -3.702   5.037  1.00 94.22           C  
ATOM   2187  HB2 GLN A 155       1.980  -3.702   5.314  1.00 94.22           H  
ATOM   2188  HB3 GLN A 155       0.356  -3.982   5.923  1.00 94.22           H  
ATOM   2189  O   GLN A 155       0.151  -7.026   4.579  1.00 94.22           O  
ATOM   2190  CG  GLN A 155       0.525  -2.275   4.626  1.00 94.22           C  
ATOM   2191  HG2 GLN A 155      -0.534  -2.246   4.368  1.00 94.22           H  
ATOM   2192  HG3 GLN A 155       0.673  -1.609   5.475  1.00 94.22           H  
ATOM   2193  CD  GLN A 155       1.351  -1.744   3.461  1.00 94.22           C  
ATOM   2194  NE2 GLN A 155       0.738  -1.274   2.402  1.00 94.22           N  
ATOM   2195 HE21 GLN A 155      -0.259  -1.411   2.306  1.00 94.22           H  
ATOM   2196 HE22 GLN A 155       1.330  -0.956   1.648  1.00 94.22           H  
ATOM   2197  OE1 GLN A 155       2.567  -1.731   3.488  1.00 94.22           O  
ATOM   2198  N   GLU A 156       2.305  -6.417   4.687  1.00 92.73           N  
ATOM   2199  H   GLU A 156       2.992  -5.688   4.559  1.00 92.73           H  
ATOM   2200  CA  GLU A 156       2.736  -7.655   5.337  1.00 92.73           C  
ATOM   2201  HA  GLU A 156       2.442  -8.497   4.710  1.00 92.73           H  
ATOM   2202  C   GLU A 156       2.041  -7.832   6.698  1.00 92.73           C  
ATOM   2203  CB  GLU A 156       4.264  -7.686   5.474  1.00 92.73           C  
ATOM   2204  HB2 GLU A 156       4.541  -8.588   6.019  1.00 92.73           H  
ATOM   2205  HB3 GLU A 156       4.593  -6.816   6.042  1.00 92.73           H  
ATOM   2206  O   GLU A 156       1.832  -6.864   7.436  1.00 92.73           O  
ATOM   2207  CG  GLU A 156       4.958  -7.705   4.100  1.00 92.73           C  
ATOM   2208  HG2 GLU A 156       4.720  -6.784   3.568  1.00 92.73           H  
ATOM   2209  HG3 GLU A 156       4.555  -8.537   3.523  1.00 92.73           H  
ATOM   2210  CD  GLU A 156       6.486  -7.845   4.186  1.00 92.73           C  
ATOM   2211  OE1 GLU A 156       7.090  -8.072   3.113  1.00 92.73           O  
ATOM   2212  OE2 GLU A 156       7.043  -7.720   5.300  1.00 92.73           O  
ATOM   2213  N   GLU A 157       1.672  -9.079   7.009  1.00 91.81           N  
ATOM   2214  H   GLU A 157       1.971  -9.823   6.395  1.00 91.81           H  
ATOM   2215  CA  GLU A 157       0.986  -9.496   8.246  1.00 91.81           C  
ATOM   2216  HA  GLU A 157       0.817 -10.570   8.164  1.00 91.81           H  
ATOM   2217  C   GLU A 157      -0.421  -8.911   8.476  1.00 91.81           C  
ATOM   2218  CB  GLU A 157       1.909  -9.293   9.463  1.00 91.81           C  
ATOM   2219  HB2 GLU A 157       1.419  -9.692  10.351  1.00 91.81           H  
ATOM   2220  HB3 GLU A 157       2.067  -8.229   9.634  1.00 91.81           H  
ATOM   2221  O   GLU A 157      -1.012  -9.076   9.550  1.00 91.81           O  
ATOM   2222  CG  GLU A 157       3.277  -9.979   9.316  1.00 91.81           C  
ATOM   2223  HG2 GLU A 157       3.839  -9.512   8.508  1.00 91.81           H  
ATOM   2224  HG3 GLU A 157       3.840  -9.819  10.236  1.00 91.81           H  
ATOM   2225  CD  GLU A 157       3.133 -11.486   9.070  1.00 91.81           C  
ATOM   2226  OE1 GLU A 157       3.734 -11.986   8.094  1.00 91.81           O  
ATOM   2227  OE2 GLU A 157       2.397 -12.132   9.851  1.00 91.81           O  
ATOM   2228  N   ASP A 158      -1.006  -8.244   7.482  1.00 94.38           N  
ATOM   2229  H   ASP A 158      -0.496  -8.084   6.625  1.00 94.38           H  
ATOM   2230  CA  ASP A 158      -2.377  -7.770   7.601  1.00 94.38           C  
ATOM   2231  HA  ASP A 158      -2.477  -7.286   8.572  1.00 94.38           H  
ATOM   2232  C   ASP A 158      -3.402  -8.912   7.557  1.00 94.38           C  
ATOM   2233  CB  ASP A 158      -2.705  -6.732   6.533  1.00 94.38           C  
ATOM   2234  HB2 ASP A 158      -3.790  -6.659   6.458  1.00 94.38           H  
ATOM   2235  HB3 ASP A 158      -2.327  -7.082   5.573  1.00 94.38           H  
ATOM   2236  O   ASP A 158      -3.295  -9.892   6.822  1.00 94.38           O  
ATOM   2237  CG  ASP A 158      -2.176  -5.327   6.821  1.00 94.38           C  
ATOM   2238  OD1 ASP A 158      -1.914  -4.947   7.994  1.00 94.38           O  
ATOM   2239  OD2 ASP A 158      -2.134  -4.559   5.846  1.00 94.38           O  
ATOM   2240  N   THR A 159      -4.484  -8.715   8.306  1.00 94.90           N  
ATOM   2241  H   THR A 159      -4.534  -7.852   8.828  1.00 94.90           H  
ATOM   2242  CA  THR A 159      -5.721  -9.489   8.213  1.00 94.90           C  
ATOM   2243  HA  THR A 159      -5.674 -10.153   7.349  1.00 94.90           H  
ATOM   2244  C   THR A 159      -6.879  -8.516   8.016  1.00 94.90           C  
ATOM   2245  CB  THR A 159      -5.961 -10.345   9.467  1.00 94.90           C  
ATOM   2246  HB  THR A 159      -6.853 -10.951   9.308  1.00 94.90           H  
ATOM   2247  O   THR A 159      -6.789  -7.344   8.395  1.00 94.90           O  
ATOM   2248  CG2 THR A 159      -4.798 -11.276   9.804  1.00 94.90           C  
ATOM   2249 HG21 THR A 159      -5.066 -11.912  10.647  1.00 94.90           H  
ATOM   2250 HG22 THR A 159      -3.903 -10.706  10.053  1.00 94.90           H  
ATOM   2251 HG23 THR A 159      -4.576 -11.907   8.943  1.00 94.90           H  
ATOM   2252  OG1 THR A 159      -6.180  -9.508  10.582  1.00 94.90           O  
ATOM   2253  HG1 THR A 159      -5.370  -8.999  10.662  1.00 94.90           H  
ATOM   2254  N   LEU A 160      -8.023  -8.986   7.508  1.00 95.38           N  
ATOM   2255  H   LEU A 160      -8.060  -9.930   7.152  1.00 95.38           H  
ATOM   2256  CA  LEU A 160      -9.221  -8.139   7.434  1.00 95.38           C  
ATOM   2257  HA  LEU A 160      -9.009  -7.283   6.793  1.00 95.38           H  
ATOM   2258  C   LEU A 160      -9.607  -7.565   8.807  1.00 95.38           C  
ATOM   2259  CB  LEU A 160     -10.395  -8.941   6.852  1.00 95.38           C  
ATOM   2260  HB2 LEU A 160     -11.302  -8.344   6.960  1.00 95.38           H  
ATOM   2261  HB3 LEU A 160     -10.524  -9.851   7.438  1.00 95.38           H  
ATOM   2262  O   LEU A 160     -10.044  -6.420   8.896  1.00 95.38           O  
ATOM   2263  CG  LEU A 160     -10.249  -9.317   5.369  1.00 95.38           C  
ATOM   2264  HG  LEU A 160      -9.353  -9.920   5.225  1.00 95.38           H  
ATOM   2265  CD1 LEU A 160     -11.469 -10.133   4.954  1.00 95.38           C  
ATOM   2266 HD11 LEU A 160     -11.343 -10.457   3.920  1.00 95.38           H  
ATOM   2267 HD12 LEU A 160     -12.379  -9.541   5.050  1.00 95.38           H  
ATOM   2268 HD13 LEU A 160     -11.540 -11.021   5.582  1.00 95.38           H  
ATOM   2269  CD2 LEU A 160     -10.184  -8.084   4.465  1.00 95.38           C  
ATOM   2270 HD21 LEU A 160      -9.262  -7.531   4.643  1.00 95.38           H  
ATOM   2271 HD22 LEU A 160     -11.045  -7.443   4.652  1.00 95.38           H  
ATOM   2272 HD23 LEU A 160     -10.190  -8.397   3.421  1.00 95.38           H  
ATOM   2273  N   SER A 161      -9.396  -8.326   9.883  1.00 94.83           N  
ATOM   2274  H   SER A 161      -9.027  -9.255   9.737  1.00 94.83           H  
ATOM   2275  CA  SER A 161      -9.680  -7.905  11.259  1.00 94.83           C  
ATOM   2276  HA  SER A 161     -10.705  -7.538  11.313  1.00 94.83           H  
ATOM   2277  C   SER A 161      -8.762  -6.781  11.747  1.00 94.83           C  
ATOM   2278  CB  SER A 161      -9.554  -9.109  12.197  1.00 94.83           C  
ATOM   2279  HB2 SER A 161      -8.563  -9.550  12.096  1.00 94.83           H  
ATOM   2280  HB3 SER A 161      -9.697  -8.786  13.229  1.00 94.83           H  
ATOM   2281  O   SER A 161      -9.237  -5.850  12.406  1.00 94.83           O  
ATOM   2282  OG  SER A 161     -10.541 -10.068  11.872  1.00 94.83           O  
ATOM   2283  HG  SER A 161     -10.171 -10.948  11.968  1.00 94.83           H  
ATOM   2284  N   THR A 162      -7.462  -6.833  11.433  1.00 94.60           N  
ATOM   2285  H   THR A 162      -7.121  -7.578  10.841  1.00 94.60           H  
ATOM   2286  CA  THR A 162      -6.510  -5.781  11.832  1.00 94.60           C  
ATOM   2287  HA  THR A 162      -6.698  -5.526  12.875  1.00 94.60           H  
ATOM   2288  C   THR A 162      -6.734  -4.501  11.032  1.00 94.60           C  
ATOM   2289  CB  THR A 162      -5.039  -6.226  11.740  1.00 94.60           C  
ATOM   2290  HB  THR A 162      -4.402  -5.363  11.935  1.00 94.60           H  
ATOM   2291  O   THR A 162      -6.792  -3.425  11.630  1.00 94.60           O  
ATOM   2292  CG2 THR A 162      -4.705  -7.311  12.763  1.00 94.60           C  
ATOM   2293 HG21 THR A 162      -4.799  -6.903  13.770  1.00 94.60           H  
ATOM   2294 HG22 THR A 162      -5.379  -8.162  12.663  1.00 94.60           H  
ATOM   2295 HG23 THR A 162      -3.679  -7.648  12.618  1.00 94.60           H  
ATOM   2296  OG1 THR A 162      -4.719  -6.739  10.474  1.00 94.60           O  
ATOM   2297  HG1 THR A 162      -3.780  -6.597  10.332  1.00 94.60           H  
ATOM   2298  N   ILE A 163      -6.984  -4.611   9.722  1.00 95.74           N  
ATOM   2299  H   ILE A 163      -6.871  -5.518   9.292  1.00 95.74           H  
ATOM   2300  CA  ILE A 163      -7.353  -3.474   8.862  1.00 95.74           C  
ATOM   2301  HA  ILE A 163      -6.580  -2.709   8.939  1.00 95.74           H  
ATOM   2302  C   ILE A 163      -8.670  -2.846   9.340  1.00 95.74           C  
ATOM   2303  CB  ILE A 163      -7.444  -3.920   7.382  1.00 95.74           C  
ATOM   2304  HB  ILE A 163      -8.151  -4.747   7.315  1.00 95.74           H  
ATOM   2305  O   ILE A 163      -8.748  -1.634   9.547  1.00 95.74           O  
ATOM   2306  CG1 ILE A 163      -6.069  -4.404   6.860  1.00 95.74           C  
ATOM   2307 HG12 ILE A 163      -5.382  -3.560   6.801  1.00 95.74           H  
ATOM   2308 HG13 ILE A 163      -5.639  -5.127   7.553  1.00 95.74           H  
ATOM   2309  CG2 ILE A 163      -7.964  -2.766   6.499  1.00 95.74           C  
ATOM   2310 HG21 ILE A 163      -8.948  -2.428   6.822  1.00 95.74           H  
ATOM   2311 HG22 ILE A 163      -8.069  -3.095   5.465  1.00 95.74           H  
ATOM   2312 HG23 ILE A 163      -7.265  -1.930   6.527  1.00 95.74           H  
ATOM   2313  CD1 ILE A 163      -6.143  -5.083   5.485  1.00 95.74           C  
ATOM   2314 HD11 ILE A 163      -6.833  -5.926   5.520  1.00 95.74           H  
ATOM   2315 HD12 ILE A 163      -6.462  -4.374   4.721  1.00 95.74           H  
ATOM   2316 HD13 ILE A 163      -5.154  -5.442   5.200  1.00 95.74           H  
ATOM   2317  N   ALA A 164      -9.705  -3.657   9.580  1.00 95.45           N  
ATOM   2318  H   ALA A 164      -9.615  -4.639   9.362  1.00 95.45           H  
ATOM   2319  CA  ALA A 164     -10.998  -3.169  10.050  1.00 95.45           C  
ATOM   2320  HA  ALA A 164     -11.388  -2.474   9.307  1.00 95.45           H  
ATOM   2321  C   ALA A 164     -10.880  -2.407  11.377  1.00 95.45           C  
ATOM   2322  CB  ALA A 164     -11.959  -4.354  10.187  1.00 95.45           C  
ATOM   2323  HB1 ALA A 164     -12.905  -4.008  10.604  1.00 95.45           H  
ATOM   2324  HB2 ALA A 164     -11.538  -5.107  10.853  1.00 95.45           H  
ATOM   2325  HB3 ALA A 164     -12.143  -4.802   9.210  1.00 95.45           H  
ATOM   2326  O   ALA A 164     -11.442  -1.319  11.524  1.00 95.45           O  
ATOM   2327  N   SER A 165     -10.102  -2.944  12.319  1.00 94.03           N  
ATOM   2328  H   SER A 165      -9.664  -3.833  12.124  1.00 94.03           H  
ATOM   2329  CA  SER A 165      -9.855  -2.303  13.612  1.00 94.03           C  
ATOM   2330  HA  SER A 165     -10.809  -2.133  14.111  1.00 94.03           H  
ATOM   2331  C   SER A 165      -9.164  -0.946  13.459  1.00 94.03           C  
ATOM   2332  CB  SER A 165      -9.010  -3.217  14.501  1.00 94.03           C  
ATOM   2333  HB2 SER A 165      -8.057  -3.431  14.016  1.00 94.03           H  
ATOM   2334  HB3 SER A 165      -8.819  -2.714  15.449  1.00 94.03           H  
ATOM   2335  O   SER A 165      -9.563   0.014  14.120  1.00 94.03           O  
ATOM   2336  OG  SER A 165      -9.699  -4.427  14.750  1.00 94.03           O  
ATOM   2337  HG  SER A 165      -9.620  -4.975  13.966  1.00 94.03           H  
ATOM   2338  N   LEU A 166      -8.185  -0.839  12.553  1.00 94.41           N  
ATOM   2339  H   LEU A 166      -7.920  -1.658  12.025  1.00 94.41           H  
ATOM   2340  CA  LEU A 166      -7.425   0.391  12.312  1.00 94.41           C  
ATOM   2341  HA  LEU A 166      -6.974   0.693  13.257  1.00 94.41           H  
ATOM   2342  C   LEU A 166      -8.317   1.552  11.840  1.00 94.41           C  
ATOM   2343  CB  LEU A 166      -6.308   0.062  11.300  1.00 94.41           C  
ATOM   2344  HB2 LEU A 166      -6.762  -0.150  10.332  1.00 94.41           H  
ATOM   2345  HB3 LEU A 166      -5.799  -0.843  11.631  1.00 94.41           H  
ATOM   2346  O   LEU A 166      -8.118   2.693  12.250  1.00 94.41           O  
ATOM   2347  CG  LEU A 166      -5.244   1.158  11.100  1.00 94.41           C  
ATOM   2348  HG  LEU A 166      -5.708   2.055  10.690  1.00 94.41           H  
ATOM   2349  CD1 LEU A 166      -4.536   1.508  12.412  1.00 94.41           C  
ATOM   2350 HD11 LEU A 166      -3.692   2.168  12.216  1.00 94.41           H  
ATOM   2351 HD12 LEU A 166      -4.169   0.604  12.899  1.00 94.41           H  
ATOM   2352 HD13 LEU A 166      -5.222   2.033  13.077  1.00 94.41           H  
ATOM   2353  CD2 LEU A 166      -4.183   0.654  10.118  1.00 94.41           C  
ATOM   2354 HD21 LEU A 166      -4.655   0.376   9.175  1.00 94.41           H  
ATOM   2355 HD22 LEU A 166      -3.453   1.440   9.921  1.00 94.41           H  
ATOM   2356 HD23 LEU A 166      -3.676  -0.218  10.532  1.00 94.41           H  
ATOM   2357  N   PHE A 167      -9.349   1.260  11.043  1.00 95.11           N  
ATOM   2358  H   PHE A 167      -9.419   0.306  10.717  1.00 95.11           H  
ATOM   2359  CA  PHE A 167     -10.193   2.280  10.404  1.00 95.11           C  
ATOM   2360  HA  PHE A 167      -9.773   3.260  10.630  1.00 95.11           H  
ATOM   2361  C   PHE A 167     -11.633   2.342  10.929  1.00 95.11           C  
ATOM   2362  CB  PHE A 167     -10.103   2.119   8.888  1.00 95.11           C  
ATOM   2363  HB2 PHE A 167     -10.523   1.155   8.601  1.00 95.11           H  
ATOM   2364  HB3 PHE A 167     -10.694   2.903   8.416  1.00 95.11           H  
ATOM   2365  O   PHE A 167     -12.510   2.960  10.315  1.00 95.11           O  
ATOM   2366  CG  PHE A 167      -8.682   2.240   8.381  1.00 95.11           C  
ATOM   2367  CD1 PHE A 167      -8.005   3.473   8.464  1.00 95.11           C  
ATOM   2368  HD1 PHE A 167      -8.505   4.347   8.855  1.00 95.11           H  
ATOM   2369  CD2 PHE A 167      -8.018   1.110   7.872  1.00 95.11           C  
ATOM   2370  HD2 PHE A 167      -8.526   0.159   7.805  1.00 95.11           H  
ATOM   2371  CE1 PHE A 167      -6.668   3.572   8.044  1.00 95.11           C  
ATOM   2372  HE1 PHE A 167      -6.145   4.515   8.109  1.00 95.11           H  
ATOM   2373  CE2 PHE A 167      -6.684   1.209   7.450  1.00 95.11           C  
ATOM   2374  HE2 PHE A 167      -6.175   0.343   7.054  1.00 95.11           H  
ATOM   2375  CZ  PHE A 167      -6.010   2.438   7.539  1.00 95.11           C  
ATOM   2376  HZ  PHE A 167      -4.979   2.500   7.224  1.00 95.11           H  
ATOM   2377  N   SER A 168     -11.895   1.738  12.094  1.00 94.91           N  
ATOM   2378  H   SER A 168     -11.149   1.206  12.519  1.00 94.91           H  
ATOM   2379  CA  SER A 168     -13.245   1.658  12.677  1.00 94.91           C  
ATOM   2380  HA  SER A 168     -13.189   0.982  13.530  1.00 94.91           H  
ATOM   2381  C   SER A 168     -14.274   1.047  11.708  1.00 94.91           C  
ATOM   2382  CB  SER A 168     -13.700   3.029  13.201  1.00 94.91           C  
ATOM   2383  HB2 SER A 168     -13.860   3.704  12.360  1.00 94.91           H  
ATOM   2384  HB3 SER A 168     -14.643   2.919  13.736  1.00 94.91           H  
ATOM   2385  O   SER A 168     -15.408   1.517  11.606  1.00 94.91           O  
ATOM   2386  OG  SER A 168     -12.737   3.598  14.070  1.00 94.91           O  
ATOM   2387  HG  SER A 168     -11.874   3.280  13.793  1.00 94.91           H  
ATOM   2388  N   SER A 169     -13.875   0.004  10.984  1.00 95.09           N  
ATOM   2389  H   SER A 169     -12.950  -0.358  11.171  1.00 95.09           H  
ATOM   2390  CA  SER A 169     -14.693  -0.771  10.044  1.00 95.09           C  
ATOM   2391  HA  SER A 169     -15.636  -0.256   9.861  1.00 95.09           H  
ATOM   2392  C   SER A 169     -15.013  -2.166  10.604  1.00 95.09           C  
ATOM   2393  CB  SER A 169     -13.950  -0.879   8.710  1.00 95.09           C  
ATOM   2394  HB2 SER A 169     -13.433   0.056   8.494  1.00 95.09           H  
ATOM   2395  HB3 SER A 169     -13.220  -1.687   8.753  1.00 95.09           H  
ATOM   2396  O   SER A 169     -14.696  -2.464  11.755  1.00 95.09           O  
ATOM   2397  OG  SER A 169     -14.879  -1.137   7.684  1.00 95.09           O  
ATOM   2398  HG  SER A 169     -15.020  -0.294   7.246  1.00 95.09           H  
ATOM   2399  N   SER A 170     -15.610  -3.039   9.791  1.00 94.63           N  
ATOM   2400  H   SER A 170     -15.768  -2.755   8.835  1.00 94.63           H  
ATOM   2401  CA  SER A 170     -15.736  -4.472  10.082  1.00 94.63           C  
ATOM   2402  HA  SER A 170     -15.094  -4.701  10.932  1.00 94.63           H  
ATOM   2403  C   SER A 170     -15.252  -5.307   8.889  1.00 94.63           C  
ATOM   2404  CB  SER A 170     -17.166  -4.836  10.506  1.00 94.63           C  
ATOM   2405  HB2 SER A 170     -17.114  -5.683  11.189  1.00 94.63           H  
ATOM   2406  HB3 SER A 170     -17.610  -3.998  11.044  1.00 94.63           H  
ATOM   2407  O   SER A 170     -15.324  -4.820   7.756  1.00 94.63           O  
ATOM   2408  OG  SER A 170     -17.998  -5.205   9.424  1.00 94.63           O  
ATOM   2409  HG  SER A 170     -18.157  -6.144   9.541  1.00 94.63           H  
ATOM   2410  N   PRO A 171     -14.777  -6.552   9.098  1.00 94.77           N  
ATOM   2411  CA  PRO A 171     -14.422  -7.445   7.996  1.00 94.77           C  
ATOM   2412  HA  PRO A 171     -13.539  -7.053   7.493  1.00 94.77           H  
ATOM   2413  C   PRO A 171     -15.554  -7.594   6.973  1.00 94.77           C  
ATOM   2414  CB  PRO A 171     -14.082  -8.787   8.654  1.00 94.77           C  
ATOM   2415  HB2 PRO A 171     -13.319  -9.329   8.096  1.00 94.77           H  
ATOM   2416  HB3 PRO A 171     -14.978  -9.398   8.762  1.00 94.77           H  
ATOM   2417  O   PRO A 171     -15.311  -7.529   5.773  1.00 94.77           O  
ATOM   2418  CG  PRO A 171     -13.588  -8.375  10.039  1.00 94.77           C  
ATOM   2419  HG2 PRO A 171     -13.684  -9.184  10.763  1.00 94.77           H  
ATOM   2420  HG3 PRO A 171     -12.555  -8.035   9.971  1.00 94.77           H  
ATOM   2421  CD  PRO A 171     -14.498  -7.196  10.376  1.00 94.77           C  
ATOM   2422  HD2 PRO A 171     -13.989  -6.526  11.070  1.00 94.77           H  
ATOM   2423  HD3 PRO A 171     -15.429  -7.561  10.809  1.00 94.77           H  
ATOM   2424  N   GLU A 172     -16.804  -7.698   7.431  1.00 93.90           N  
ATOM   2425  H   GLU A 172     -16.950  -7.740   8.430  1.00 93.90           H  
ATOM   2426  CA  GLU A 172     -17.984  -7.800   6.566  1.00 93.90           C  
ATOM   2427  HA  GLU A 172     -17.847  -8.634   5.878  1.00 93.90           H  
ATOM   2428  C   GLU A 172     -18.178  -6.537   5.722  1.00 93.90           C  
ATOM   2429  CB  GLU A 172     -19.266  -8.046   7.384  1.00 93.90           C  
ATOM   2430  HB2 GLU A 172     -19.521  -7.157   7.960  1.00 93.90           H  
ATOM   2431  HB3 GLU A 172     -20.077  -8.201   6.672  1.00 93.90           H  
ATOM   2432  O   GLU A 172     -18.475  -6.622   4.533  1.00 93.90           O  
ATOM   2433  CG  GLU A 172     -19.232  -9.272   8.313  1.00 93.90           C  
ATOM   2434  HG2 GLU A 172     -20.258  -9.502   8.600  1.00 93.90           H  
ATOM   2435  HG3 GLU A 172     -18.845 -10.124   7.753  1.00 93.90           H  
ATOM   2436  CD  GLU A 172     -18.409  -9.070   9.598  1.00 93.90           C  
ATOM   2437  OE1 GLU A 172     -18.121 -10.083  10.268  1.00 93.90           O  
ATOM   2438  OE2 GLU A 172     -18.060  -7.899   9.911  1.00 93.90           O  
ATOM   2439  N   ALA A 173     -17.985  -5.354   6.310  1.00 94.22           N  
ATOM   2440  H   ALA A 173     -17.703  -5.329   7.279  1.00 94.22           H  
ATOM   2441  CA  ALA A 173     -18.105  -4.098   5.583  1.00 94.22           C  
ATOM   2442  HA  ALA A 173     -19.060  -4.099   5.056  1.00 94.22           H  
ATOM   2443  C   ALA A 173     -17.002  -3.940   4.524  1.00 94.22           C  
ATOM   2444  CB  ALA A 173     -18.118  -2.949   6.592  1.00 94.22           C  
ATOM   2445  HB1 ALA A 173     -17.136  -2.846   7.054  1.00 94.22           H  
ATOM   2446  HB2 ALA A 173     -18.859  -3.147   7.366  1.00 94.22           H  
ATOM   2447  HB3 ALA A 173     -18.382  -2.025   6.078  1.00 94.22           H  
ATOM   2448  O   ALA A 173     -17.289  -3.467   3.424  1.00 94.22           O  
ATOM   2449  N   ILE A 174     -15.772  -4.377   4.824  1.00 94.81           N  
ATOM   2450  H   ILE A 174     -15.609  -4.748   5.749  1.00 94.81           H  
ATOM   2451  CA  ILE A 174     -14.683  -4.438   3.840  1.00 94.81           C  
ATOM   2452  HA  ILE A 174     -14.567  -3.453   3.388  1.00 94.81           H  
ATOM   2453  C   ILE A 174     -15.069  -5.397   2.708  1.00 94.81           C  
ATOM   2454  CB  ILE A 174     -13.335  -4.820   4.500  1.00 94.81           C  
ATOM   2455  HB  ILE A 174     -13.456  -5.763   5.034  1.00 94.81           H  
ATOM   2456  O   ILE A 174     -15.052  -5.001   1.548  1.00 94.81           O  
ATOM   2457  CG1 ILE A 174     -12.901  -3.730   5.506  1.00 94.81           C  
ATOM   2458 HG12 ILE A 174     -12.680  -2.814   4.959  1.00 94.81           H  
ATOM   2459 HG13 ILE A 174     -13.720  -3.515   6.192  1.00 94.81           H  
ATOM   2460  CG2 ILE A 174     -12.244  -5.002   3.426  1.00 94.81           C  
ATOM   2461 HG21 ILE A 174     -11.281  -5.235   3.882  1.00 94.81           H  
ATOM   2462 HG22 ILE A 174     -12.488  -5.829   2.759  1.00 94.81           H  
ATOM   2463 HG23 ILE A 174     -12.138  -4.089   2.840  1.00 94.81           H  
ATOM   2464  CD1 ILE A 174     -11.682  -4.108   6.358  1.00 94.81           C  
ATOM   2465 HD11 ILE A 174     -11.847  -5.072   6.838  1.00 94.81           H  
ATOM   2466 HD12 ILE A 174     -11.533  -3.344   7.121  1.00 94.81           H  
ATOM   2467 HD13 ILE A 174     -10.781  -4.155   5.746  1.00 94.81           H  
ATOM   2468  N   LEU A 175     -15.484  -6.627   3.011  1.00 93.92           N  
ATOM   2469  H   LEU A 175     -15.500  -6.909   3.981  1.00 93.92           H  
ATOM   2470  CA  LEU A 175     -15.851  -7.618   1.989  1.00 93.92           C  
ATOM   2471  HA  LEU A 175     -14.997  -7.787   1.333  1.00 93.92           H  
ATOM   2472  C   LEU A 175     -17.002  -7.151   1.088  1.00 93.92           C  
ATOM   2473  CB  LEU A 175     -16.225  -8.933   2.682  1.00 93.92           C  
ATOM   2474  HB2 LEU A 175     -16.966  -8.717   3.451  1.00 93.92           H  
ATOM   2475  HB3 LEU A 175     -16.688  -9.598   1.954  1.00 93.92           H  
ATOM   2476  O   LEU A 175     -16.962  -7.376  -0.119  1.00 93.92           O  
ATOM   2477  CG  LEU A 175     -15.027  -9.661   3.313  1.00 93.92           C  
ATOM   2478  HG  LEU A 175     -14.439  -8.969   3.915  1.00 93.92           H  
ATOM   2479  CD1 LEU A 175     -15.559 -10.764   4.226  1.00 93.92           C  
ATOM   2480 HD11 LEU A 175     -16.222 -10.332   4.976  1.00 93.92           H  
ATOM   2481 HD12 LEU A 175     -16.103 -11.508   3.643  1.00 93.92           H  
ATOM   2482 HD13 LEU A 175     -14.725 -11.232   4.748  1.00 93.92           H  
ATOM   2483  CD2 LEU A 175     -14.104 -10.272   2.256  1.00 93.92           C  
ATOM   2484 HD21 LEU A 175     -13.616  -9.485   1.681  1.00 93.92           H  
ATOM   2485 HD22 LEU A 175     -14.672 -10.908   1.577  1.00 93.92           H  
ATOM   2486 HD23 LEU A 175     -13.333 -10.872   2.739  1.00 93.92           H  
ATOM   2487  N   ASN A 176     -17.983  -6.433   1.641  1.00 92.79           N  
ATOM   2488  H   ASN A 176     -17.994  -6.340   2.646  1.00 92.79           H  
ATOM   2489  CA  ASN A 176     -19.091  -5.873   0.865  1.00 92.79           C  
ATOM   2490  HA  ASN A 176     -19.592  -6.682   0.333  1.00 92.79           H  
ATOM   2491  C   ASN A 176     -18.636  -4.866  -0.206  1.00 92.79           C  
ATOM   2492  CB  ASN A 176     -20.089  -5.211   1.828  1.00 92.79           C  
ATOM   2493  HB2 ASN A 176     -20.795  -4.614   1.251  1.00 92.79           H  
ATOM   2494  HB3 ASN A 176     -19.553  -4.546   2.504  1.00 92.79           H  
ATOM   2495  O   ASN A 176     -19.292  -4.751  -1.238  1.00 92.79           O  
ATOM   2496  CG  ASN A 176     -20.905  -6.205   2.634  1.00 92.79           C  
ATOM   2497  ND2 ASN A 176     -21.479  -5.772   3.731  1.00 92.79           N  
ATOM   2498 HD21 ASN A 176     -21.947  -6.486   4.271  1.00 92.79           H  
ATOM   2499 HD22 ASN A 176     -21.269  -4.846   4.078  1.00 92.79           H  
ATOM   2500  OD1 ASN A 176     -21.089  -7.358   2.286  1.00 92.79           O  
ATOM   2501  N   LEU A 177     -17.530  -4.145   0.021  1.00 93.44           N  
ATOM   2502  H   LEU A 177     -17.025  -4.296   0.883  1.00 93.44           H  
ATOM   2503  CA  LEU A 177     -16.928  -3.258  -0.983  1.00 93.44           C  
ATOM   2504  HA  LEU A 177     -17.698  -2.931  -1.681  1.00 93.44           H  
ATOM   2505  C   LEU A 177     -15.881  -3.952  -1.864  1.00 93.44           C  
ATOM   2506  CB  LEU A 177     -16.321  -2.014  -0.308  1.00 93.44           C  
ATOM   2507  HB2 LEU A 177     -15.758  -1.473  -1.068  1.00 93.44           H  
ATOM   2508  HB3 LEU A 177     -15.615  -2.332   0.459  1.00 93.44           H  
ATOM   2509  O   LEU A 177     -15.451  -3.372  -2.855  1.00 93.44           O  
ATOM   2510  CG  LEU A 177     -17.319  -1.020   0.311  1.00 93.44           C  
ATOM   2511  HG  LEU A 177     -17.753  -1.449   1.214  1.00 93.44           H  
ATOM   2512  CD1 LEU A 177     -16.577   0.269   0.674  1.00 93.44           C  
ATOM   2513 HD11 LEU A 177     -15.720   0.039   1.306  1.00 93.44           H  
ATOM   2514 HD12 LEU A 177     -17.249   0.953   1.193  1.00 93.44           H  
ATOM   2515 HD13 LEU A 177     -16.209   0.751  -0.232  1.00 93.44           H  
ATOM   2516  CD2 LEU A 177     -18.447  -0.621  -0.646  1.00 93.44           C  
ATOM   2517 HD21 LEU A 177     -19.047   0.177  -0.209  1.00 93.44           H  
ATOM   2518 HD22 LEU A 177     -19.098  -1.476  -0.827  1.00 93.44           H  
ATOM   2519 HD23 LEU A 177     -18.028  -0.282  -1.593  1.00 93.44           H  
ATOM   2520  N   ASN A 178     -15.474  -5.181  -1.542  1.00 94.18           N  
ATOM   2521  H   ASN A 178     -15.904  -5.636  -0.750  1.00 94.18           H  
ATOM   2522  CA  ASN A 178     -14.420  -5.903  -2.255  1.00 94.18           C  
ATOM   2523  HA  ASN A 178     -14.136  -5.350  -3.151  1.00 94.18           H  
ATOM   2524  C   ASN A 178     -14.919  -7.279  -2.731  1.00 94.18           C  
ATOM   2525  CB  ASN A 178     -13.164  -5.975  -1.371  1.00 94.18           C  
ATOM   2526  HB2 ASN A 178     -13.389  -6.505  -0.446  1.00 94.18           H  
ATOM   2527  HB3 ASN A 178     -12.383  -6.522  -1.899  1.00 94.18           H  
ATOM   2528  O   ASN A 178     -14.393  -8.308  -2.305  1.00 94.18           O  
ATOM   2529  CG  ASN A 178     -12.619  -4.600  -1.057  1.00 94.18           C  
ATOM   2530  ND2 ASN A 178     -12.954  -4.054   0.081  1.00 94.18           N  
ATOM   2531 HD21 ASN A 178     -12.725  -3.087   0.262  1.00 94.18           H  
ATOM   2532 HD22 ASN A 178     -13.657  -4.509   0.647  1.00 94.18           H  
ATOM   2533  OD1 ASN A 178     -11.912  -3.992  -1.834  1.00 94.18           O  
ATOM   2534  N   PRO A 179     -15.915  -7.334  -3.639  1.00 91.63           N  
ATOM   2535  CA  PRO A 179     -16.551  -8.588  -4.061  1.00 91.63           C  
ATOM   2536  HA  PRO A 179     -16.928  -9.112  -3.183  1.00 91.63           H  
ATOM   2537  C   PRO A 179     -15.614  -9.546  -4.819  1.00 91.63           C  
ATOM   2538  CB  PRO A 179     -17.728  -8.148  -4.939  1.00 91.63           C  
ATOM   2539  HB2 PRO A 179     -18.603  -7.984  -4.310  1.00 91.63           H  
ATOM   2540  HB3 PRO A 179     -17.960  -8.869  -5.723  1.00 91.63           H  
ATOM   2541  O   PRO A 179     -15.974 -10.705  -5.059  1.00 91.63           O  
ATOM   2542  CG  PRO A 179     -17.266  -6.811  -5.519  1.00 91.63           C  
ATOM   2543  HG2 PRO A 179     -16.588  -6.980  -6.355  1.00 91.63           H  
ATOM   2544  HG3 PRO A 179     -18.106  -6.186  -5.821  1.00 91.63           H  
ATOM   2545  CD  PRO A 179     -16.503  -6.203  -4.348  1.00 91.63           C  
ATOM   2546  HD2 PRO A 179     -15.745  -5.510  -4.713  1.00 91.63           H  
ATOM   2547  HD3 PRO A 179     -17.201  -5.685  -3.689  1.00 91.63           H  
ATOM   2548  N   SER A 180     -14.433  -9.081  -5.236  1.00 91.21           N  
ATOM   2549  H   SER A 180     -14.179  -8.131  -5.009  1.00 91.21           H  
ATOM   2550  CA  SER A 180     -13.391  -9.904  -5.852  1.00 91.21           C  
ATOM   2551  HA  SER A 180     -13.846 -10.559  -6.595  1.00 91.21           H  
ATOM   2552  C   SER A 180     -12.669 -10.798  -4.840  1.00 91.21           C  
ATOM   2553  CB  SER A 180     -12.393  -9.004  -6.580  1.00 91.21           C  
ATOM   2554  HB2 SER A 180     -11.623  -9.612  -7.055  1.00 91.21           H  
ATOM   2555  HB3 SER A 180     -12.920  -8.440  -7.350  1.00 91.21           H  
ATOM   2556  O   SER A 180     -12.226 -11.877  -5.224  1.00 91.21           O  
ATOM   2557  OG  SER A 180     -11.804  -8.100  -5.671  1.00 91.21           O  
ATOM   2558  HG  SER A 180     -10.946  -8.459  -5.435  1.00 91.21           H  
ATOM   2559  N   VAL A 181     -12.630 -10.417  -3.557  1.00 92.54           N  
ATOM   2560  H   VAL A 181     -13.078  -9.551  -3.294  1.00 92.54           H  
ATOM   2561  CA  VAL A 181     -12.054 -11.231  -2.480  1.00 92.54           C  
ATOM   2562  HA  VAL A 181     -11.096 -11.626  -2.815  1.00 92.54           H  
ATOM   2563  C   VAL A 181     -12.994 -12.401  -2.197  1.00 92.54           C  
ATOM   2564  CB  VAL A 181     -11.798 -10.393  -1.210  1.00 92.54           C  
ATOM   2565  HB  VAL A 181     -12.735  -9.963  -0.857  1.00 92.54           H  
ATOM   2566  O   VAL A 181     -14.055 -12.240  -1.594  1.00 92.54           O  
ATOM   2567  CG1 VAL A 181     -11.198 -11.246  -0.081  1.00 92.54           C  
ATOM   2568 HG11 VAL A 181     -10.277 -11.724  -0.413  1.00 92.54           H  
ATOM   2569 HG12 VAL A 181     -10.976 -10.616   0.780  1.00 92.54           H  
ATOM   2570 HG13 VAL A 181     -11.906 -12.010   0.237  1.00 92.54           H  
ATOM   2571  CG2 VAL A 181     -10.818  -9.248  -1.498  1.00 92.54           C  
ATOM   2572 HG21 VAL A 181     -11.221  -8.583  -2.261  1.00 92.54           H  
ATOM   2573 HG22 VAL A 181      -9.866  -9.648  -1.847  1.00 92.54           H  
ATOM   2574 HG23 VAL A 181     -10.653  -8.669  -0.589  1.00 92.54           H  
ATOM   2575  N   LYS A 182     -12.627 -13.597  -2.672  1.00 89.34           N  
ATOM   2576  H   LYS A 182     -11.785 -13.637  -3.227  1.00 89.34           H  
ATOM   2577  CA  LYS A 182     -13.463 -14.804  -2.529  1.00 89.34           C  
ATOM   2578  HA  LYS A 182     -14.511 -14.510  -2.481  1.00 89.34           H  
ATOM   2579  C   LYS A 182     -13.233 -15.544  -1.223  1.00 89.34           C  
ATOM   2580  CB  LYS A 182     -13.254 -15.748  -3.724  1.00 89.34           C  
ATOM   2581  HB2 LYS A 182     -12.217 -16.084  -3.742  1.00 89.34           H  
ATOM   2582  HB3 LYS A 182     -13.885 -16.626  -3.584  1.00 89.34           H  
ATOM   2583  O   LYS A 182     -14.164 -16.157  -0.708  1.00 89.34           O  
ATOM   2584  CG  LYS A 182     -13.589 -15.127  -5.088  1.00 89.34           C  
ATOM   2585  HG2 LYS A 182     -13.574 -15.916  -5.840  1.00 89.34           H  
ATOM   2586  HG3 LYS A 182     -12.820 -14.400  -5.350  1.00 89.34           H  
ATOM   2587  CD  LYS A 182     -14.962 -14.442  -5.101  1.00 89.34           C  
ATOM   2588  HD2 LYS A 182     -14.946 -13.598  -4.412  1.00 89.34           H  
ATOM   2589  HD3 LYS A 182     -15.729 -15.151  -4.788  1.00 89.34           H  
ATOM   2590  CE  LYS A 182     -15.278 -13.906  -6.492  1.00 89.34           C  
ATOM   2591  HE2 LYS A 182     -14.424 -13.318  -6.829  1.00 89.34           H  
ATOM   2592  HE3 LYS A 182     -15.412 -14.743  -7.177  1.00 89.34           H  
ATOM   2593  NZ  LYS A 182     -16.487 -13.052  -6.445  1.00 89.34           N  
ATOM   2594  HZ1 LYS A 182     -16.709 -12.675  -7.356  1.00 89.34           H  
ATOM   2595  HZ2 LYS A 182     -17.279 -13.552  -6.065  1.00 89.34           H  
ATOM   2596  HZ3 LYS A 182     -16.308 -12.265  -5.839  1.00 89.34           H  
ATOM   2597  N   ASN A 183     -12.012 -15.484  -0.702  1.00 90.94           N  
ATOM   2598  H   ASN A 183     -11.312 -14.931  -1.176  1.00 90.94           H  
ATOM   2599  CA  ASN A 183     -11.649 -16.095   0.563  1.00 90.94           C  
ATOM   2600  HA  ASN A 183     -12.500 -16.642   0.970  1.00 90.94           H  
ATOM   2601  C   ASN A 183     -11.234 -15.005   1.570  1.00 90.94           C  
ATOM   2602  CB  ASN A 183     -10.551 -17.142   0.318  1.00 90.94           C  
ATOM   2603  HB2 ASN A 183      -9.654 -16.655  -0.063  1.00 90.94           H  
ATOM   2604  HB3 ASN A 183     -10.897 -17.870  -0.416  1.00 90.94           H  
ATOM   2605  O   ASN A 183     -10.127 -14.483   1.458  1.00 90.94           O  
ATOM   2606  CG  ASN A 183     -10.212 -17.882   1.599  1.00 90.94           C  
ATOM   2607  ND2 ASN A 183      -9.287 -18.807   1.557  1.00 90.94           N  
ATOM   2608 HD21 ASN A 183      -8.748 -18.963   0.717  1.00 90.94           H  
ATOM   2609 HD22 ASN A 183      -9.068 -19.230   2.448  1.00 90.94           H  
ATOM   2610  OD1 ASN A 183     -10.787 -17.655   2.648  1.00 90.94           O  
ATOM   2611  N   PRO A 184     -12.090 -14.661   2.550  1.00 88.89           N  
ATOM   2612  CA  PRO A 184     -11.781 -13.679   3.591  1.00 88.89           C  
ATOM   2613  HA  PRO A 184     -11.681 -12.697   3.127  1.00 88.89           H  
ATOM   2614  C   PRO A 184     -10.516 -13.970   4.407  1.00 88.89           C  
ATOM   2615  CB  PRO A 184     -12.999 -13.694   4.515  1.00 88.89           C  
ATOM   2616  HB2 PRO A 184     -12.881 -14.464   5.277  1.00 88.89           H  
ATOM   2617  HB3 PRO A 184     -13.156 -12.725   4.989  1.00 88.89           H  
ATOM   2618  O   PRO A 184      -9.890 -13.035   4.905  1.00 88.89           O  
ATOM   2619  CG  PRO A 184     -14.143 -14.087   3.586  1.00 88.89           C  
ATOM   2620  HG2 PRO A 184     -14.465 -13.222   3.005  1.00 88.89           H  
ATOM   2621  HG3 PRO A 184     -14.980 -14.525   4.131  1.00 88.89           H  
ATOM   2622  CD  PRO A 184     -13.474 -15.095   2.662  1.00 88.89           C  
ATOM   2623  HD2 PRO A 184     -13.506 -16.088   3.110  1.00 88.89           H  
ATOM   2624  HD3 PRO A 184     -13.979 -15.096   1.696  1.00 88.89           H  
ATOM   2625  N   ASP A 185     -10.131 -15.243   4.525  1.00 89.92           N  
ATOM   2626  H   ASP A 185     -10.694 -15.971   4.110  1.00 89.92           H  
ATOM   2627  CA  ASP A 185      -8.937 -15.665   5.267  1.00 89.92           C  
ATOM   2628  HA  ASP A 185      -8.828 -15.034   6.148  1.00 89.92           H  
ATOM   2629  C   ASP A 185      -7.650 -15.514   4.442  1.00 89.92           C  
ATOM   2630  CB  ASP A 185      -9.112 -17.116   5.746  1.00 89.92           C  
ATOM   2631  HB2 ASP A 185      -8.204 -17.429   6.261  1.00 89.92           H  
ATOM   2632  HB3 ASP A 185      -9.242 -17.764   4.879  1.00 89.92           H  
ATOM   2633  O   ASP A 185      -6.554 -15.790   4.929  1.00 89.92           O  
ATOM   2634  CG  ASP A 185     -10.286 -17.304   6.712  1.00 89.92           C  
ATOM   2635  OD1 ASP A 185     -10.587 -16.360   7.479  1.00 89.92           O  
ATOM   2636  OD2 ASP A 185     -10.870 -18.411   6.692  1.00 89.92           O  
ATOM   2637  N   PHE A 186      -7.766 -15.094   3.179  1.00 89.87           N  
ATOM   2638  H   PHE A 186      -8.683 -14.849   2.835  1.00 89.87           H  
ATOM   2639  CA  PHE A 186      -6.649 -14.999   2.256  1.00 89.87           C  
ATOM   2640  HA  PHE A 186      -5.716 -15.045   2.817  1.00 89.87           H  
ATOM   2641  C   PHE A 186      -6.659 -13.667   1.510  1.00 89.87           C  
ATOM   2642  CB  PHE A 186      -6.686 -16.209   1.325  1.00 89.87           C  
ATOM   2643  HB2 PHE A 186      -6.807 -17.110   1.925  1.00 89.87           H  
ATOM   2644  HB3 PHE A 186      -7.551 -16.132   0.665  1.00 89.87           H  
ATOM   2645  O   PHE A 186      -7.244 -13.529   0.438  1.00 89.87           O  
ATOM   2646  CG  PHE A 186      -5.428 -16.367   0.507  1.00 89.87           C  
ATOM   2647  CD1 PHE A 186      -5.452 -16.133  -0.876  1.00 89.87           C  
ATOM   2648  HD1 PHE A 186      -6.360 -15.791  -1.350  1.00 89.87           H  
ATOM   2649  CD2 PHE A 186      -4.245 -16.801   1.131  1.00 89.87           C  
ATOM   2650  HD2 PHE A 186      -4.227 -16.962   2.199  1.00 89.87           H  
ATOM   2651  CE1 PHE A 186      -4.317 -16.421  -1.648  1.00 89.87           C  
ATOM   2652  HE1 PHE A 186      -4.397 -16.344  -2.722  1.00 89.87           H  
ATOM   2653  CE2 PHE A 186      -3.092 -17.038   0.366  1.00 89.87           C  
ATOM   2654  HE2 PHE A 186      -2.190 -17.381   0.851  1.00 89.87           H  
ATOM   2655  CZ  PHE A 186      -3.136 -16.875  -1.028  1.00 89.87           C  
ATOM   2656  HZ  PHE A 186      -2.270 -17.146  -1.614  1.00 89.87           H  
ATOM   2657  N   ILE A 187      -5.952 -12.695   2.081  1.00 93.37           N  
ATOM   2658  H   ILE A 187      -5.499 -12.900   2.960  1.00 93.37           H  
ATOM   2659  CA  ILE A 187      -5.548 -11.457   1.414  1.00 93.37           C  
ATOM   2660  HA  ILE A 187      -5.970 -11.445   0.409  1.00 93.37           H  
ATOM   2661  C   ILE A 187      -4.026 -11.463   1.248  1.00 93.37           C  
ATOM   2662  CB  ILE A 187      -6.082 -10.209   2.150  1.00 93.37           C  
ATOM   2663  HB  ILE A 187      -5.717  -9.335   1.610  1.00 93.37           H  
ATOM   2664  O   ILE A 187      -3.315 -11.991   2.102  1.00 93.37           O  
ATOM   2665  CG1 ILE A 187      -5.575 -10.115   3.609  1.00 93.37           C  
ATOM   2666 HG12 ILE A 187      -5.941 -10.964   4.187  1.00 93.37           H  
ATOM   2667 HG13 ILE A 187      -4.485 -10.150   3.612  1.00 93.37           H  
ATOM   2668  CG2 ILE A 187      -7.621 -10.190   2.075  1.00 93.37           C  
ATOM   2669 HG21 ILE A 187      -8.040 -10.983   2.695  1.00 93.37           H  
ATOM   2670 HG22 ILE A 187      -7.946 -10.345   1.046  1.00 93.37           H  
ATOM   2671 HG23 ILE A 187      -8.005  -9.228   2.415  1.00 93.37           H  
ATOM   2672  CD1 ILE A 187      -5.987  -8.824   4.326  1.00 93.37           C  
ATOM   2673 HD11 ILE A 187      -7.061  -8.815   4.508  1.00 93.37           H  
ATOM   2674 HD12 ILE A 187      -5.709  -7.959   3.724  1.00 93.37           H  
ATOM   2675 HD13 ILE A 187      -5.468  -8.762   5.283  1.00 93.37           H  
ATOM   2676  N   LYS A 188      -3.512 -10.915   0.143  1.00 92.64           N  
ATOM   2677  H   LYS A 188      -4.139 -10.473  -0.514  1.00 92.64           H  
ATOM   2678  CA  LYS A 188      -2.066 -10.867  -0.131  1.00 92.64           C  
ATOM   2679  HA  LYS A 188      -1.544 -11.458   0.621  1.00 92.64           H  
ATOM   2680  C   LYS A 188      -1.537  -9.438  -0.075  1.00 92.64           C  
ATOM   2681  CB  LYS A 188      -1.736 -11.449  -1.506  1.00 92.64           C  
ATOM   2682  HB2 LYS A 188      -2.267 -10.875  -2.265  1.00 92.64           H  
ATOM   2683  HB3 LYS A 188      -0.667 -11.326  -1.683  1.00 92.64           H  
ATOM   2684  O   LYS A 188      -2.244  -8.543  -0.543  1.00 92.64           O  
ATOM   2685  CG  LYS A 188      -2.086 -12.930  -1.642  1.00 92.64           C  
ATOM   2686  HG2 LYS A 188      -1.564 -13.505  -0.877  1.00 92.64           H  
ATOM   2687  HG3 LYS A 188      -3.161 -13.067  -1.525  1.00 92.64           H  
ATOM   2688  CD  LYS A 188      -1.655 -13.402  -3.034  1.00 92.64           C  
ATOM   2689  HD2 LYS A 188      -0.573 -13.317  -3.131  1.00 92.64           H  
ATOM   2690  HD3 LYS A 188      -2.139 -12.781  -3.787  1.00 92.64           H  
ATOM   2691  CE  LYS A 188      -2.086 -14.849  -3.208  1.00 92.64           C  
ATOM   2692  HE2 LYS A 188      -1.562 -15.451  -2.465  1.00 92.64           H  
ATOM   2693  HE3 LYS A 188      -3.154 -14.880  -2.994  1.00 92.64           H  
ATOM   2694  NZ  LYS A 188      -1.832 -15.357  -4.577  1.00 92.64           N  
ATOM   2695  HZ1 LYS A 188      -0.850 -15.289  -4.806  1.00 92.64           H  
ATOM   2696  HZ2 LYS A 188      -2.132 -16.317  -4.660  1.00 92.64           H  
ATOM   2697  HZ3 LYS A 188      -2.347 -14.808  -5.250  1.00 92.64           H  
ATOM   2698  N   PRO A 189      -0.286  -9.231   0.374  1.00 93.54           N  
ATOM   2699  CA  PRO A 189       0.385  -7.948   0.230  1.00 93.54           C  
ATOM   2700  HA  PRO A 189      -0.094  -7.255   0.921  1.00 93.54           H  
ATOM   2701  C   PRO A 189       0.296  -7.401  -1.202  1.00 93.54           C  
ATOM   2702  CB  PRO A 189       1.829  -8.172   0.686  1.00 93.54           C  
ATOM   2703  HB2 PRO A 189       2.444  -8.503  -0.151  1.00 93.54           H  
ATOM   2704  HB3 PRO A 189       2.251  -7.278   1.144  1.00 93.54           H  
ATOM   2705  O   PRO A 189       0.432  -8.148  -2.176  1.00 93.54           O  
ATOM   2706  CG  PRO A 189       1.686  -9.310   1.695  1.00 93.54           C  
ATOM   2707  HG2 PRO A 189       1.351  -8.909   2.652  1.00 93.54           H  
ATOM   2708  HG3 PRO A 189       2.615  -9.868   1.814  1.00 93.54           H  
ATOM   2709  CD  PRO A 189       0.577 -10.167   1.085  1.00 93.54           C  
ATOM   2710  HD2 PRO A 189       0.040 -10.687   1.877  1.00 93.54           H  
ATOM   2711  HD3 PRO A 189       1.005 -10.879   0.379  1.00 93.54           H  
ATOM   2712  N   GLY A 190       0.022  -6.103  -1.327  1.00 92.82           N  
ATOM   2713  H   GLY A 190      -0.064  -5.559  -0.481  1.00 92.82           H  
ATOM   2714  CA  GLY A 190      -0.157  -5.411  -2.607  1.00 92.82           C  
ATOM   2715  HA2 GLY A 190       0.552  -5.813  -3.331  1.00 92.82           H  
ATOM   2716  HA3 GLY A 190       0.073  -4.355  -2.464  1.00 92.82           H  
ATOM   2717  C   GLY A 190      -1.559  -5.505  -3.221  1.00 92.82           C  
ATOM   2718  O   GLY A 190      -1.814  -4.870  -4.246  1.00 92.82           O  
ATOM   2719  N   TRP A 191      -2.490  -6.270  -2.641  1.00 94.50           N  
ATOM   2720  H   TRP A 191      -2.254  -6.800  -1.814  1.00 94.50           H  
ATOM   2721  CA  TRP A 191      -3.899  -6.171  -3.035  1.00 94.50           C  
ATOM   2722  HA  TRP A 191      -3.970  -6.192  -4.123  1.00 94.50           H  
ATOM   2723  C   TRP A 191      -4.489  -4.851  -2.567  1.00 94.50           C  
ATOM   2724  CB  TRP A 191      -4.719  -7.331  -2.478  1.00 94.50           C  
ATOM   2725  HB2 TRP A 191      -4.510  -7.442  -1.414  1.00 94.50           H  
ATOM   2726  HB3 TRP A 191      -5.775  -7.078  -2.571  1.00 94.50           H  
ATOM   2727  O   TRP A 191      -4.273  -4.449  -1.429  1.00 94.50           O  
ATOM   2728  CG  TRP A 191      -4.531  -8.650  -3.152  1.00 94.50           C  
ATOM   2729  CD1 TRP A 191      -3.603  -8.966  -4.087  1.00 94.50           C  
ATOM   2730  HD1 TRP A 191      -2.847  -8.289  -4.457  1.00 94.50           H  
ATOM   2731  CD2 TRP A 191      -5.293  -9.863  -2.918  1.00 94.50           C  
ATOM   2732  CE2 TRP A 191      -4.746 -10.901  -3.730  1.00 94.50           C  
ATOM   2733  CE3 TRP A 191      -6.378 -10.187  -2.079  1.00 94.50           C  
ATOM   2734  HE3 TRP A 191      -6.835  -9.416  -1.476  1.00 94.50           H  
ATOM   2735  NE1 TRP A 191      -3.759 -10.283  -4.467  1.00 94.50           N  
ATOM   2736  HE1 TRP A 191      -3.166 -10.735  -5.148  1.00 94.50           H  
ATOM   2737  CH2 TRP A 191      -6.258 -12.519  -2.780  1.00 94.50           C  
ATOM   2738  HH2 TRP A 191      -6.639 -13.526  -2.699  1.00 94.50           H  
ATOM   2739  CZ2 TRP A 191      -5.210 -12.220  -3.665  1.00 94.50           C  
ATOM   2740  HZ2 TRP A 191      -4.799 -12.992  -4.299  1.00 94.50           H  
ATOM   2741  CZ3 TRP A 191      -6.864 -11.503  -2.023  1.00 94.50           C  
ATOM   2742  HZ3 TRP A 191      -7.698 -11.750  -1.384  1.00 94.50           H  
ATOM   2743  N   ILE A 192      -5.275  -4.199  -3.420  1.00 96.39           N  
ATOM   2744  H   ILE A 192      -5.458  -4.583  -4.336  1.00 96.39           H  
ATOM   2745  CA  ILE A 192      -5.968  -2.971  -3.041  1.00 96.39           C  
ATOM   2746  HA  ILE A 192      -5.412  -2.491  -2.236  1.00 96.39           H  
ATOM   2747  C   ILE A 192      -7.349  -3.333  -2.505  1.00 96.39           C  
ATOM   2748  CB  ILE A 192      -6.009  -1.959  -4.199  1.00 96.39           C  
ATOM   2749  HB  ILE A 192      -6.586  -2.384  -5.020  1.00 96.39           H  
ATOM   2750  O   ILE A 192      -8.138  -3.981  -3.188  1.00 96.39           O  
ATOM   2751  CG1 ILE A 192      -4.571  -1.666  -4.696  1.00 96.39           C  
ATOM   2752 HG12 ILE A 192      -4.122  -2.591  -5.059  1.00 96.39           H  
ATOM   2753 HG13 ILE A 192      -3.965  -1.304  -3.866  1.00 96.39           H  
ATOM   2754  CG2 ILE A 192      -6.719  -0.679  -3.722  1.00 96.39           C  
ATOM   2755 HG21 ILE A 192      -6.160  -0.217  -2.909  1.00 96.39           H  
ATOM   2756 HG22 ILE A 192      -7.733  -0.898  -3.387  1.00 96.39           H  
ATOM   2757 HG23 ILE A 192      -6.804   0.024  -4.551  1.00 96.39           H  
ATOM   2758  CD1 ILE A 192      -4.483  -0.655  -5.841  1.00 96.39           C  
ATOM   2759 HD11 ILE A 192      -5.178  -0.932  -6.634  1.00 96.39           H  
ATOM   2760 HD12 ILE A 192      -4.722   0.344  -5.479  1.00 96.39           H  
ATOM   2761 HD13 ILE A 192      -3.469  -0.646  -6.242  1.00 96.39           H  
ATOM   2762  N   LEU A 193      -7.636  -2.898  -1.283  1.00 96.76           N  
ATOM   2763  H   LEU A 193      -6.911  -2.405  -0.780  1.00 96.76           H  
ATOM   2764  CA  LEU A 193      -8.930  -3.027  -0.632  1.00 96.76           C  
ATOM   2765  HA  LEU A 193      -9.588  -3.623  -1.264  1.00 96.76           H  
ATOM   2766  C   LEU A 193      -9.577  -1.655  -0.456  1.00 96.76           C  
ATOM   2767  CB  LEU A 193      -8.778  -3.733   0.727  1.00 96.76           C  
ATOM   2768  HB2 LEU A 193      -8.116  -3.135   1.352  1.00 96.76           H  
ATOM   2769  HB3 LEU A 193      -9.756  -3.764   1.208  1.00 96.76           H  
ATOM   2770  O   LEU A 193      -8.937  -0.699  -0.018  1.00 96.76           O  
ATOM   2771  CG  LEU A 193      -8.223  -5.167   0.659  1.00 96.76           C  
ATOM   2772  HG  LEU A 193      -7.228  -5.155   0.213  1.00 96.76           H  
ATOM   2773  CD1 LEU A 193      -8.117  -5.726   2.079  1.00 96.76           C  
ATOM   2774 HD11 LEU A 193      -9.104  -5.779   2.539  1.00 96.76           H  
ATOM   2775 HD12 LEU A 193      -7.677  -6.723   2.048  1.00 96.76           H  
ATOM   2776 HD13 LEU A 193      -7.471  -5.080   2.674  1.00 96.76           H  
ATOM   2777  CD2 LEU A 193      -9.113  -6.109  -0.153  1.00 96.76           C  
ATOM   2778 HD21 LEU A 193      -9.130  -5.796  -1.197  1.00 96.76           H  
ATOM   2779 HD22 LEU A 193     -10.129  -6.103   0.244  1.00 96.76           H  
ATOM   2780 HD23 LEU A 193      -8.709  -7.120  -0.111  1.00 96.76           H  
ATOM   2781  N   PHE A 194     -10.877  -1.585  -0.717  1.00 96.98           N  
ATOM   2782  H   PHE A 194     -11.306  -2.376  -1.175  1.00 96.98           H  
ATOM   2783  CA  PHE A 194     -11.714  -0.443  -0.363  1.00 96.98           C  
ATOM   2784  HA  PHE A 194     -11.105   0.461  -0.379  1.00 96.98           H  
ATOM   2785  C   PHE A 194     -12.280  -0.632   1.039  1.00 96.98           C  
ATOM   2786  CB  PHE A 194     -12.821  -0.263  -1.397  1.00 96.98           C  
ATOM   2787  HB2 PHE A 194     -13.425   0.602  -1.127  1.00 96.98           H  
ATOM   2788  HB3 PHE A 194     -13.466  -1.142  -1.392  1.00 96.98           H  
ATOM   2789  O   PHE A 194     -13.088  -1.528   1.285  1.00 96.98           O  
ATOM   2790  CG  PHE A 194     -12.269  -0.065  -2.785  1.00 96.98           C  
ATOM   2791  CD1 PHE A 194     -11.746   1.183  -3.175  1.00 96.98           C  
ATOM   2792  HD1 PHE A 194     -11.751   2.018  -2.491  1.00 96.98           H  
ATOM   2793  CD2 PHE A 194     -12.216  -1.158  -3.665  1.00 96.98           C  
ATOM   2794  HD2 PHE A 194     -12.603  -2.122  -3.369  1.00 96.98           H  
ATOM   2795  CE1 PHE A 194     -11.202   1.340  -4.461  1.00 96.98           C  
ATOM   2796  HE1 PHE A 194     -10.804   2.297  -4.764  1.00 96.98           H  
ATOM   2797  CE2 PHE A 194     -11.647  -1.003  -4.933  1.00 96.98           C  
ATOM   2798  HE2 PHE A 194     -11.580  -1.859  -5.589  1.00 96.98           H  
ATOM   2799  CZ  PHE A 194     -11.160   0.246  -5.340  1.00 96.98           C  
ATOM   2800  HZ  PHE A 194     -10.737   0.351  -6.328  1.00 96.98           H  
ATOM   2801  N   VAL A 195     -11.857   0.207   1.974  1.00 96.80           N  
ATOM   2802  H   VAL A 195     -11.185   0.911   1.702  1.00 96.80           H  
ATOM   2803  CA  VAL A 195     -12.216   0.098   3.386  1.00 96.80           C  
ATOM   2804  HA  VAL A 195     -12.650  -0.885   3.567  1.00 96.80           H  
ATOM   2805  C   VAL A 195     -13.238   1.186   3.726  1.00 96.80           C  
ATOM   2806  CB  VAL A 195     -10.960   0.181   4.267  1.00 96.80           C  
ATOM   2807  HB  VAL A 195     -10.487   1.150   4.108  1.00 96.80           H  
ATOM   2808  O   VAL A 195     -12.892   2.370   3.711  1.00 96.80           O  
ATOM   2809  CG1 VAL A 195     -11.318   0.043   5.754  1.00 96.80           C  
ATOM   2810 HG11 VAL A 195     -10.403   0.050   6.346  1.00 96.80           H  
ATOM   2811 HG12 VAL A 195     -11.936   0.883   6.072  1.00 96.80           H  
ATOM   2812 HG13 VAL A 195     -11.851  -0.891   5.934  1.00 96.80           H  
ATOM   2813  CG2 VAL A 195      -9.945  -0.915   3.912  1.00 96.80           C  
ATOM   2814 HG21 VAL A 195     -10.389  -1.903   4.034  1.00 96.80           H  
ATOM   2815 HG22 VAL A 195      -9.607  -0.799   2.882  1.00 96.80           H  
ATOM   2816 HG23 VAL A 195      -9.069  -0.827   4.555  1.00 96.80           H  
ATOM   2817  N   PRO A 196     -14.497   0.837   4.053  1.00 96.60           N  
ATOM   2818  CA  PRO A 196     -15.466   1.817   4.527  1.00 96.60           C  
ATOM   2819  HA  PRO A 196     -15.460   2.702   3.892  1.00 96.60           H  
ATOM   2820  C   PRO A 196     -15.124   2.216   5.963  1.00 96.60           C  
ATOM   2821  CB  PRO A 196     -16.826   1.127   4.426  1.00 96.60           C  
ATOM   2822  HB2 PRO A 196     -17.254   1.316   3.442  1.00 96.60           H  
ATOM   2823  HB3 PRO A 196     -17.514   1.458   5.204  1.00 96.60           H  
ATOM   2824  O   PRO A 196     -15.059   1.365   6.851  1.00 96.60           O  
ATOM   2825  CG  PRO A 196     -16.502  -0.358   4.565  1.00 96.60           C  
ATOM   2826  HG2 PRO A 196     -16.548  -0.642   5.616  1.00 96.60           H  
ATOM   2827  HG3 PRO A 196     -17.194  -0.960   3.976  1.00 96.60           H  
ATOM   2828  CD  PRO A 196     -15.064  -0.507   4.069  1.00 96.60           C  
ATOM   2829  HD2 PRO A 196     -15.052  -0.943   3.070  1.00 96.60           H  
ATOM   2830  HD3 PRO A 196     -14.511  -1.151   4.753  1.00 96.60           H  
ATOM   2831  N   MET A 197     -14.912   3.502   6.213  1.00 95.13           N  
ATOM   2832  H   MET A 197     -14.975   4.167   5.456  1.00 95.13           H  
ATOM   2833  CA  MET A 197     -14.476   3.998   7.514  1.00 95.13           C  
ATOM   2834  HA  MET A 197     -13.936   3.205   8.031  1.00 95.13           H  
ATOM   2835  C   MET A 197     -15.654   4.421   8.397  1.00 95.13           C  
ATOM   2836  CB  MET A 197     -13.501   5.161   7.329  1.00 95.13           C  
ATOM   2837  HB2 MET A 197     -14.003   5.978   6.810  1.00 95.13           H  
ATOM   2838  HB3 MET A 197     -13.210   5.498   8.324  1.00 95.13           H  
ATOM   2839  O   MET A 197     -16.628   5.020   7.935  1.00 95.13           O  
ATOM   2840  CG  MET A 197     -12.245   4.790   6.536  1.00 95.13           C  
ATOM   2841  HG2 MET A 197     -11.780   3.913   6.987  1.00 95.13           H  
ATOM   2842  HG3 MET A 197     -12.536   4.520   5.520  1.00 95.13           H  
ATOM   2843  SD  MET A 197     -11.013   6.117   6.419  1.00 95.13           S  
ATOM   2844  CE  MET A 197     -10.773   6.559   8.161  1.00 95.13           C  
ATOM   2845  HE1 MET A 197     -11.669   7.044   8.547  1.00 95.13           H  
ATOM   2846  HE2 MET A 197     -10.550   5.662   8.739  1.00 95.13           H  
ATOM   2847  HE3 MET A 197      -9.940   7.257   8.249  1.00 95.13           H  
ATOM   2848  N   GLY A 198     -15.538   4.174   9.704  1.00 92.18           N  
ATOM   2849  H   GLY A 198     -14.728   3.659  10.019  1.00 92.18           H  
ATOM   2850  CA  GLY A 198     -16.540   4.608  10.685  1.00 92.18           C  
ATOM   2851  HA2 GLY A 198     -16.712   5.679  10.577  1.00 92.18           H  
ATOM   2852  HA3 GLY A 198     -16.156   4.412  11.686  1.00 92.18           H  
ATOM   2853  C   GLY A 198     -17.883   3.884  10.553  1.00 92.18           C  
ATOM   2854  O   GLY A 198     -18.938   4.516  10.629  1.00 92.18           O  
ATOM   2855  N   VAL A 199     -17.852   2.571  10.339  1.00 87.83           N  
ATOM   2856  H   VAL A 199     -16.954   2.110  10.363  1.00 87.83           H  
ATOM   2857  CA  VAL A 199     -19.057   1.741  10.224  1.00 87.83           C  
ATOM   2858  HA  VAL A 199     -19.769   2.264   9.586  1.00 87.83           H  
ATOM   2859  C   VAL A 199     -19.694   1.570  11.607  1.00 87.83           C  
ATOM   2860  CB  VAL A 199     -18.733   0.396   9.548  1.00 87.83           C  
ATOM   2861  HB  VAL A 199     -17.983  -0.131  10.137  1.00 87.83           H  
ATOM   2862  O   VAL A 199     -19.043   1.166  12.574  1.00 87.83           O  
ATOM   2863  CG1 VAL A 199     -19.972  -0.498   9.421  1.00 87.83           C  
ATOM   2864 HG11 VAL A 199     -19.705  -1.420   8.905  1.00 87.83           H  
ATOM   2865 HG12 VAL A 199     -20.751   0.015   8.857  1.00 87.83           H  
ATOM   2866 HG13 VAL A 199     -20.349  -0.766  10.408  1.00 87.83           H  
ATOM   2867  CG2 VAL A 199     -18.177   0.629   8.136  1.00 87.83           C  
ATOM   2868 HG21 VAL A 199     -18.916   1.138   7.517  1.00 87.83           H  
ATOM   2869 HG22 VAL A 199     -17.271   1.233   8.179  1.00 87.83           H  
ATOM   2870 HG23 VAL A 199     -17.919  -0.328   7.682  1.00 87.83           H  
ATOM   2871  N   ALA A 200     -20.984   1.891  11.727  1.00 70.32           N  
ATOM   2872  H   ALA A 200     -21.468   2.235  10.909  1.00 70.32           H  
ATOM   2873  CA  ALA A 200     -21.727   1.795  12.982  1.00 70.32           C  
ATOM   2874  HA  ALA A 200     -21.135   2.267  13.766  1.00 70.32           H  
ATOM   2875  C   ALA A 200     -21.950   0.320  13.381  1.00 70.32           C  
ATOM   2876  CB  ALA A 200     -23.033   2.592  12.843  1.00 70.32           C  
ATOM   2877  HB1 ALA A 200     -23.589   2.554  13.780  1.00 70.32           H  
ATOM   2878  HB2 ALA A 200     -22.810   3.631  12.604  1.00 70.32           H  
ATOM   2879  HB3 ALA A 200     -23.648   2.166  12.050  1.00 70.32           H  
ATOM   2880  O   ALA A 200     -22.943  -0.297  13.016  1.00 70.32           O  
ATOM   2881  N   GLY A 201     -21.010  -0.259  14.129  1.00 63.18           N  
ATOM   2882  H   GLY A 201     -20.151   0.261  14.240  1.00 63.18           H  
ATOM   2883  CA  GLY A 201     -21.061  -1.659  14.582  1.00 63.18           C  
ATOM   2884  HA2 GLY A 201     -21.806  -1.762  15.371  1.00 63.18           H  
ATOM   2885  HA3 GLY A 201     -21.360  -2.287  13.743  1.00 63.18           H  
ATOM   2886  C   GLY A 201     -19.720  -2.186  15.096  1.00 63.18           C  
ATOM   2887  O   GLY A 201     -19.686  -3.046  15.976  1.00 63.18           O  
ATOM   2888  N   SER A 202     -18.623  -1.573  14.651  1.00 54.90           N  
ATOM   2889  H   SER A 202     -18.709  -0.952  13.859  1.00 54.90           H  
ATOM   2890  CA  SER A 202     -17.238  -1.942  14.967  1.00 54.90           C  
ATOM   2891  HA  SER A 202     -17.081  -2.981  14.676  1.00 54.90           H  
ATOM   2892  C   SER A 202     -16.872  -1.811  16.458  1.00 54.90           C  
ATOM   2893  CB  SER A 202     -16.305  -1.070  14.110  1.00 54.90           C  
ATOM   2894  HB2 SER A 202     -15.333  -1.554  14.014  1.00 54.90           H  
ATOM   2895  HB3 SER A 202     -16.169  -0.106  14.601  1.00 54.90           H  
ATOM   2896  O   SER A 202     -15.862  -2.345  16.901  1.00 54.90           O  
ATOM   2897  OG  SER A 202     -16.881  -0.838  12.831  1.00 54.90           O  
ATOM   2898  HG  SER A 202     -16.375  -0.165  12.371  1.00 54.90           H  
ATOM   2899  N   SER A 203     -17.697  -1.130  17.267  1.00 48.78           N  
ATOM   2900  H   SER A 203     -18.492  -0.689  16.827  1.00 48.78           H  
ATOM   2901  CA  SER A 203     -17.379  -0.773  18.664  1.00 48.78           C  
ATOM   2902  HA  SER A 203     -16.370  -1.121  18.883  1.00 48.78           H  
ATOM   2903  C   SER A 203     -18.263  -1.427  19.742  1.00 48.78           C  
ATOM   2904  CB  SER A 203     -17.344   0.753  18.831  1.00 48.78           C  
ATOM   2905  HB2 SER A 203     -16.959   1.005  19.820  1.00 48.78           H  
ATOM   2906  HB3 SER A 203     -18.354   1.151  18.738  1.00 48.78           H  
ATOM   2907  O   SER A 203     -18.244  -0.974  20.884  1.00 48.78           O  
ATOM   2908  OG  SER A 203     -16.522   1.354  17.850  1.00 48.78           O  
ATOM   2909  HG  SER A 203     -15.630   1.004  17.916  1.00 48.78           H  
ATOM   2910  N   LYS A 204     -19.042  -2.484  19.450  1.00 42.88           N  
ATOM   2911  H   LYS A 204     -19.036  -2.826  18.500  1.00 42.88           H  
ATOM   2912  CA  LYS A 204     -19.999  -3.067  20.429  1.00 42.88           C  
ATOM   2913  HA  LYS A 204     -19.913  -2.491  21.351  1.00 42.88           H  
ATOM   2914  C   LYS A 204     -19.693  -4.475  20.970  1.00 42.88           C  
ATOM   2915  CB  LYS A 204     -21.455  -2.855  19.961  1.00 42.88           C  
ATOM   2916  HB2 LYS A 204     -22.106  -3.633  20.358  1.00 42.88           H  
ATOM   2917  HB3 LYS A 204     -21.505  -2.908  18.873  1.00 42.88           H  
ATOM   2918  O   LYS A 204     -20.590  -5.122  21.500  1.00 42.88           O  
ATOM   2919  CG  LYS A 204     -21.996  -1.499  20.450  1.00 42.88           C  
ATOM   2920  HG2 LYS A 204     -21.882  -1.430  21.532  1.00 42.88           H  
ATOM   2921  HG3 LYS A 204     -21.429  -0.694  19.982  1.00 42.88           H  
ATOM   2922  CD  LYS A 204     -23.484  -1.348  20.106  1.00 42.88           C  
ATOM   2923  HD2 LYS A 204     -24.049  -2.133  20.607  1.00 42.88           H  
ATOM   2924  HD3 LYS A 204     -23.606  -1.458  19.028  1.00 42.88           H  
ATOM   2925  CE  LYS A 204     -24.009   0.026  20.542  1.00 42.88           C  
ATOM   2926  HE2 LYS A 204     -23.898   0.117  21.623  1.00 42.88           H  
ATOM   2927  HE3 LYS A 204     -23.391   0.794  20.077  1.00 42.88           H  
ATOM   2928  NZ  LYS A 204     -25.430   0.214  20.150  1.00 42.88           N  
ATOM   2929  HZ1 LYS A 204     -26.018  -0.488  20.577  1.00 42.88           H  
ATOM   2930  HZ2 LYS A 204     -25.533   0.140  19.148  1.00 42.88           H  
ATOM   2931  HZ3 LYS A 204     -25.765   1.125  20.429  1.00 42.88           H  
ATOM   2932  N   LYS A 205     -18.432  -4.928  20.972  1.00 43.19           N  
ATOM   2933  H   LYS A 205     -17.730  -4.369  20.508  1.00 43.19           H  
ATOM   2934  CA  LYS A 205     -18.033  -6.216  21.590  1.00 43.19           C  
ATOM   2935  HA  LYS A 205     -18.899  -6.605  22.126  1.00 43.19           H  
ATOM   2936  C   LYS A 205     -16.978  -6.077  22.705  1.00 43.19           C  
ATOM   2937  CB  LYS A 205     -17.722  -7.262  20.488  1.00 43.19           C  
ATOM   2938  HB2 LYS A 205     -16.662  -7.517  20.478  1.00 43.19           H  
ATOM   2939  HB3 LYS A 205     -17.950  -6.835  19.511  1.00 43.19           H  
ATOM   2940  O   LYS A 205     -15.957  -6.748  22.690  1.00 43.19           O  
ATOM   2941  CG  LYS A 205     -18.561  -8.547  20.643  1.00 43.19           C  
ATOM   2942  HG2 LYS A 205     -19.619  -8.286  20.595  1.00 43.19           H  
ATOM   2943  HG3 LYS A 205     -18.352  -9.003  21.611  1.00 43.19           H  
ATOM   2944  CD  LYS A 205     -18.242  -9.554  19.525  1.00 43.19           C  
ATOM   2945  HD2 LYS A 205     -17.206  -9.877  19.627  1.00 43.19           H  
ATOM   2946  HD3 LYS A 205     -18.355  -9.056  18.562  1.00 43.19           H  
ATOM   2947  CE  LYS A 205     -19.170 -10.778  19.564  1.00 43.19           C  
ATOM   2948  HE2 LYS A 205     -19.052 -11.277  20.526  1.00 43.19           H  
ATOM   2949  HE3 LYS A 205     -20.201 -10.434  19.489  1.00 43.19           H  
ATOM   2950  NZ  LYS A 205     -18.872 -11.727  18.456  1.00 43.19           N  
ATOM   2951  HZ1 LYS A 205     -18.980 -11.280  17.557  1.00 43.19           H  
ATOM   2952  HZ2 LYS A 205     -19.492 -12.524  18.480  1.00 43.19           H  
ATOM   2953  HZ3 LYS A 205     -17.923 -12.069  18.515  1.00 43.19           H  
ATOM   2954  N   LYS A 206     -17.225  -5.209  23.701  1.00 43.11           N  
ATOM   2955  H   LYS A 206     -18.016  -4.593  23.578  1.00 43.11           H  
ATOM   2956  CA  LYS A 206     -16.601  -5.298  25.045  1.00 43.11           C  
ATOM   2957  HA  LYS A 206     -16.620  -6.353  25.318  1.00 43.11           H  
ATOM   2958  C   LYS A 206     -17.430  -4.575  26.125  1.00 43.11           C  
ATOM   2959  CB  LYS A 206     -15.106  -4.874  25.026  1.00 43.11           C  
ATOM   2960  HB2 LYS A 206     -14.995  -3.824  25.295  1.00 43.11           H  
ATOM   2961  HB3 LYS A 206     -14.703  -4.984  24.019  1.00 43.11           H  
ATOM   2962  O   LYS A 206     -16.977  -3.640  26.770  1.00 43.11           O  
ATOM   2963  CG  LYS A 206     -14.260  -5.760  25.965  1.00 43.11           C  
ATOM   2964  HG2 LYS A 206     -14.635  -5.667  26.984  1.00 43.11           H  
ATOM   2965  HG3 LYS A 206     -14.358  -6.799  25.650  1.00 43.11           H  
ATOM   2966  CD  LYS A 206     -12.771  -5.375  25.936  1.00 43.11           C  
ATOM   2967  HD2 LYS A 206     -12.661  -4.365  26.331  1.00 43.11           H  
ATOM   2968  HD3 LYS A 206     -12.423  -5.389  24.903  1.00 43.11           H  
ATOM   2969  CE  LYS A 206     -11.926  -6.355  26.766  1.00 43.11           C  
ATOM   2970  HE2 LYS A 206     -12.049  -7.355  26.351  1.00 43.11           H  
ATOM   2971  HE3 LYS A 206     -12.313  -6.371  27.785  1.00 43.11           H  
ATOM   2972  NZ  LYS A 206     -10.486  -5.983  26.777  1.00 43.11           N  
ATOM   2973  HZ1 LYS A 206     -10.353  -5.065  27.178  1.00 43.11           H  
ATOM   2974  HZ2 LYS A 206     -10.110  -5.980  25.840  1.00 43.11           H  
ATOM   2975  HZ3 LYS A 206      -9.952  -6.644  27.324  1.00 43.11           H  
ATOM   2976  N   ARG A 207     -18.677  -5.014  26.314  1.00 45.51           N  
ATOM   2977  H   ARG A 207     -19.020  -5.709  25.666  1.00 45.51           H  
ATOM   2978  CA  ARG A 207     -19.388  -4.919  27.601  1.00 45.51           C  
ATOM   2979  HA  ARG A 207     -18.685  -4.692  28.403  1.00 45.51           H  
ATOM   2980  C   ARG A 207     -19.952  -6.304  27.926  1.00 45.51           C  
ATOM   2981  CB  ARG A 207     -20.483  -3.827  27.626  1.00 45.51           C  
ATOM   2982  HB2 ARG A 207     -21.166  -4.073  28.438  1.00 45.51           H  
ATOM   2983  HB3 ARG A 207     -21.052  -3.853  26.697  1.00 45.51           H  
ATOM   2984  O   ARG A 207     -21.112  -6.586  27.667  1.00 45.51           O  
ATOM   2985  CG  ARG A 207     -19.968  -2.400  27.888  1.00 45.51           C  
ATOM   2986  HG2 ARG A 207     -19.488  -2.021  26.986  1.00 45.51           H  
ATOM   2987  HG3 ARG A 207     -19.243  -2.412  28.701  1.00 45.51           H  
ATOM   2988  CD  ARG A 207     -21.148  -1.493  28.284  1.00 45.51           C  
ATOM   2989  HD2 ARG A 207     -21.941  -1.617  27.546  1.00 45.51           H  
ATOM   2990  HD3 ARG A 207     -21.523  -1.821  29.254  1.00 45.51           H  
ATOM   2991  NE  ARG A 207     -20.777  -0.065  28.353  1.00 45.51           N  
ATOM   2992  HE  ARG A 207     -19.816   0.165  28.145  1.00 45.51           H  
ATOM   2993  NH1 ARG A 207     -22.825   0.742  29.026  1.00 45.51           N  
ATOM   2994 HH11 ARG A 207     -23.158  -0.206  29.127  1.00 45.51           H  
ATOM   2995 HH12 ARG A 207     -23.409   1.514  29.316  1.00 45.51           H  
ATOM   2996  NH2 ARG A 207     -21.159   2.169  28.637  1.00 45.51           N  
ATOM   2997 HH21 ARG A 207     -20.196   2.369  28.407  1.00 45.51           H  
ATOM   2998 HH22 ARG A 207     -21.768   2.924  28.915  1.00 45.51           H  
ATOM   2999  CZ  ARG A 207     -21.585   0.937  28.670  1.00 45.51           C  
ATOM   3000  N   VAL A 208     -19.086  -7.175  28.440  1.00 49.79           N  
ATOM   3001  H   VAL A 208     -18.136  -6.845  28.528  1.00 49.79           H  
ATOM   3002  CA  VAL A 208     -19.481  -8.102  29.515  1.00 49.79           C  
ATOM   3003  HA  VAL A 208     -20.370  -8.669  29.239  1.00 49.79           H  
ATOM   3004  C   VAL A 208     -19.789  -7.164  30.694  1.00 49.79           C  
ATOM   3005  CB  VAL A 208     -18.301  -9.055  29.820  1.00 49.79           C  
ATOM   3006  HB  VAL A 208     -17.422  -8.459  30.065  1.00 49.79           H  
ATOM   3007  O   VAL A 208     -18.990  -6.272  30.954  1.00 49.79           O  
ATOM   3008  CG1 VAL A 208     -18.584  -9.988  30.997  1.00 49.79           C  
ATOM   3009 HG11 VAL A 208     -19.470 -10.593  30.803  1.00 49.79           H  
ATOM   3010 HG12 VAL A 208     -18.742  -9.411  31.908  1.00 49.79           H  
ATOM   3011 HG13 VAL A 208     -17.733 -10.648  31.167  1.00 49.79           H  
ATOM   3012  CG2 VAL A 208     -17.954  -9.922  28.598  1.00 49.79           C  
ATOM   3013 HG21 VAL A 208     -17.651  -9.299  27.756  1.00 49.79           H  
ATOM   3014 HG22 VAL A 208     -18.819 -10.520  28.312  1.00 49.79           H  
ATOM   3015 HG23 VAL A 208     -17.130 -10.591  28.846  1.00 49.79           H  
ATOM   3016  N   GLY A 209     -20.964  -7.122  31.309  1.00 50.27           N  
ATOM   3017  H   GLY A 209     -21.013  -6.348  31.956  1.00 50.27           H  
ATOM   3018  CA  GLY A 209     -21.823  -8.234  31.678  1.00 50.27           C  
ATOM   3019  HA2 GLY A 209     -22.863  -8.014  31.436  1.00 50.27           H  
ATOM   3020  HA3 GLY A 209     -21.519  -9.158  31.185  1.00 50.27           H  
ATOM   3021  C   GLY A 209     -21.669  -8.408  33.186  1.00 50.27           C  
ATOM   3022  O   GLY A 209     -20.898  -9.267  33.583  1.00 50.27           O  
ATOM   3023  N   SER A 210     -22.395  -7.562  33.934  1.00 36.65           N  
ATOM   3024  H   SER A 210     -22.970  -6.904  33.428  1.00 36.65           H  
ATOM   3025  CA  SER A 210     -22.617  -7.562  35.395  1.00 36.65           C  
ATOM   3026  HA  SER A 210     -23.273  -6.718  35.607  1.00 36.65           H  
ATOM   3027  C   SER A 210     -21.438  -7.297  36.331  1.00 36.65           C  
ATOM   3028  CB  SER A 210     -23.388  -8.808  35.802  1.00 36.65           C  
ATOM   3029  HB2 SER A 210     -23.431  -8.872  36.890  1.00 36.65           H  
ATOM   3030  HB3 SER A 210     -22.885  -9.697  35.421  1.00 36.65           H  
ATOM   3031  O   SER A 210     -20.371  -7.923  36.191  1.00 36.65           O  
ATOM   3032  OG  SER A 210     -24.696  -8.688  35.267  1.00 36.65           O  
ATOM   3033  HG  SER A 210     -25.152  -8.036  35.805  1.00 36.65           H  
ATOM   3034  OXT SER A 210     -21.683  -6.432  37.196  1.00 36.65           O  
TER    3035      SER A 210                                                       
END   
