# Supplementary material for: A glycan receptor kinase facilitates intracellular accommodation of arbuscular mycorrhiza and symbiotic rhizobia in the legume Lotus japonicus
Source: PLoS Biol. 2023 May 18;21(5):e3002127. doi: 10.1371/journal.pbio.3002127 (PMC10231839; doi:10.1371/journal.pbio.3002127)
Supplement: S2 Information — (ZIP) [file pbio.3002127.s018.zip › AM_ATPHK.txt]

Raw Data		Experiment - AM_ATPHK (Run on LCS480 1.5.0.39)
SamplePos	SampleName	Prog#	Seg#	Cycle#	Time	Temp	465-510
A1	Sample 1	2	4	1	684800	79.75	0.94
A1	Sample 1	2	4	2	750984	79.46	0.92
A1	Sample 1	2	4	3	817484	79.49	0.93
A1	Sample 1	2	4	4	883967	79.49	0.92
A1	Sample 1	2	4	5	950467	79.46	0.92
A1	Sample 1	2	4	6	1016967	79.49	0.92
A1	Sample 1	2	4	7	1083467	79.49	0.90
A1	Sample 1	2	4	8	1149984	79.49	0.91
A1	Sample 1	2	4	9	1216467	79.49	0.90
A1	Sample 1	2	4	10	1282967	79.49	0.90
A1	Sample 1	2	4	11	1349467	79.49	0.90
A1	Sample 1	2	4	12	1415967	79.49	0.91
A1	Sample 1	2	4	13	1482467	79.49	0.90
A1	Sample 1	2	4	14	1548967	79.46	0.90
A1	Sample 1	2	4	15	1615467	79.49	0.90
A1	Sample 1	2	4	16	1681967	79.49	0.90
A1	Sample 1	2	4	17	1748467	79.49	0.90
A1	Sample 1	2	4	18	1814967	79.49	0.91
A1	Sample 1	2	4	19	1881467	79.49	0.93
A1	Sample 1	2	4	20	1947967	79.49	0.96
A1	Sample 1	2	4	21	2014467	79.49	1.06
A1	Sample 1	2	4	22	2080950	79.49	1.19
A1	Sample 1	2	4	23	2147450	79.49	1.47
A1	Sample 1	2	4	24	2213967	79.49	1.99
A1	Sample 1	2	4	25	2280467	79.49	2.93
A1	Sample 1	2	4	26	2346967	79.49	4.41
A1	Sample 1	2	4	27	2413467	79.49	6.51
A1	Sample 1	2	4	28	2479950	79.49	8.79
A1	Sample 1	2	4	29	2546450	79.49	10.85
A1	Sample 1	2	4	30	2612967	79.49	12.30
A1	Sample 1	2	4	31	2679467	79.49	13.33
A1	Sample 1	2	4	32	2745967	79.49	14.01
A1	Sample 1	2	4	33	2812450	79.49	14.48
A1	Sample 1	2	4	34	2878950	79.49	14.81
A1	Sample 1	2	4	35	2945450	79.49	14.98
A1	Sample 1	2	4	36	3011950	79.49	15.15
A1	Sample 1	3	3	1	3075667	64.9	24.30
A1	Sample 1	3	3	1	3076934	64.64	24.36
A1	Sample 1	3	3	1	3078167	64.72	24.39
A1	Sample 1	3	3	1	3079434	64.99	24.39
A1	Sample 1	3	3	1	3080684	65.25	24.31
A1	Sample 1	3	3	1	3081934	65.53	24.24
A1	Sample 1	3	3	1	3083200	65.75	24.20
A1	Sample 1	3	3	1	3084450	66	24.10
A1	Sample 1	3	3	1	3085700	66.23	23.99
A1	Sample 1	3	3	1	3086967	66.47	23.87
A1	Sample 1	3	3	1	3088217	66.7	23.77
A1	Sample 1	3	3	1	3089467	66.9	23.66
A1	Sample 1	3	3	1	3090717	67.11	23.56
A1	Sample 1	3	3	1	3091967	67.34	23.47
A1	Sample 1	3	3	1	3093217	67.55	23.39
A1	Sample 1	3	3	1	3094484	67.75	23.27
A1	Sample 1	3	3	1	3095717	67.96	23.16
A1	Sample 1	3	3	1	3096984	68.16	23.06
A1	Sample 1	3	3	1	3098234	68.4	22.96
A1	Sample 1	3	3	1	3099484	68.57	22.89
A1	Sample 1	3	3	1	3100767	68.8	22.77
A1	Sample 1	3	3	1	3102034	69.03	22.64
A1	Sample 1	3	3	1	3103284	69.21	22.56
A1	Sample 1	3	3	1	3104534	69.4	22.48
A1	Sample 1	3	3	1	3105800	69.61	22.41
A1	Sample 1	3	3	1	3107067	69.81	22.33
A1	Sample 1	3	3	1	3108317	70.03	22.23
A1	Sample 1	3	3	1	3109584	70.22	22.14
A1	Sample 1	3	3	1	3110834	70.43	22.04
A1	Sample 1	3	3	1	3112100	70.63	21.96
A1	Sample 1	3	3	1	3113367	70.83	21.86
A1	Sample 1	3	3	1	3114617	71.03	21.80
A1	Sample 1	3	3	1	3115884	71.24	21.72
A1	Sample 1	3	3	1	3117117	71.43	21.64
A1	Sample 1	3	3	1	3118367	71.64	21.57
A1	Sample 1	3	3	1	3119634	71.84	21.48
A1	Sample 1	3	3	1	3120884	72.04	21.40
A1	Sample 1	3	3	1	3122134	72.24	21.36
A1	Sample 1	3	3	1	3123384	72.45	21.26
A1	Sample 1	3	3	1	3124650	72.64	21.20
A1	Sample 1	3	3	1	3125884	72.85	21.13
A1	Sample 1	3	3	1	3127151	73.02	21.08
A1	Sample 1	3	3	1	3128400	73.25	20.99
A1	Sample 1	3	3	1	3129650	73.44	20.94
A1	Sample 1	3	3	1	3130900	73.62	20.86
A1	Sample 1	3	3	1	3132151	73.84	20.81
A1	Sample 1	3	3	1	3133400	74.02	20.70
A1	Sample 1	3	3	1	3134650	74.23	20.66
A1	Sample 1	3	3	1	3135917	74.45	20.62
A1	Sample 1	3	3	1	3137167	74.66	20.57
A1	Sample 1	3	3	1	3138417	74.83	20.53
A1	Sample 1	3	3	1	3139667	75.06	20.44
A1	Sample 1	3	3	1	3140934	75.26	20.39
A1	Sample 1	3	3	1	3142184	75.44	20.35
A1	Sample 1	3	3	1	3143467	75.66	20.30
A1	Sample 1	3	3	1	3144734	75.86	20.25
A1	Sample 1	3	3	1	3146000	76.03	20.19
A1	Sample 1	3	3	1	3147250	76.24	20.17
A1	Sample 1	3	3	1	3148500	76.43	20.12
A1	Sample 1	3	3	1	3149750	76.64	20.09
A1	Sample 1	3	3	1	3151000	76.87	20.09
A1	Sample 1	3	3	1	3152267	77.07	20.06
A1	Sample 1	3	3	1	3153517	77.24	19.98
A1	Sample 1	3	3	1	3154767	77.44	19.98
A1	Sample 1	3	3	1	3156017	77.64	19.94
A1	Sample 1	3	3	1	3157284	77.85	19.91
A1	Sample 1	3	3	1	3158534	78.08	19.89
A1	Sample 1	3	3	1	3159784	78.25	19.83
A1	Sample 1	3	3	1	3161034	78.45	19.76
A1	Sample 1	3	3	1	3162284	78.66	19.72
A1	Sample 1	3	3	1	3163550	78.85	19.59
A1	Sample 1	3	3	1	3164800	79.03	19.49
A1	Sample 1	3	3	1	3166050	79.23	19.36
A1	Sample 1	3	3	1	3167317	79.46	19.20
A1	Sample 1	3	3	1	3168567	79.66	18.99
A1	Sample 1	3	3	1	3169817	79.84	18.71
A1	Sample 1	3	3	1	3171067	80.04	18.29
A1	Sample 1	3	3	1	3172334	80.25	17.76
A1	Sample 1	3	3	1	3173584	80.45	17.01
A1	Sample 1	3	3	1	3174834	80.65	16.08
A1	Sample 1	3	3	1	3176100	80.85	15.00
A1	Sample 1	3	3	1	3177350	81.06	13.80
A1	Sample 1	3	3	1	3178617	81.23	12.55
A1	Sample 1	3	3	1	3179867	81.47	11.26
A1	Sample 1	3	3	1	3181117	81.67	9.93
A1	Sample 1	3	3	1	3182400	81.87	8.61
A1	Sample 1	3	3	1	3183650	82.04	7.35
A1	Sample 1	3	3	1	3184900	82.26	6.14
A1	Sample 1	3	3	1	3186151	82.48	5.05
A1	Sample 1	3	3	1	3187400	82.66	4.07
A1	Sample 1	3	3	1	3188667	82.84	3.25
A1	Sample 1	3	3	1	3189900	83.07	2.57
A1	Sample 1	3	3	1	3191167	83.27	2.09
A1	Sample 1	3	3	1	3192417	83.49	1.75
A1	Sample 1	3	3	1	3193684	83.65	1.52
A1	Sample 1	3	3	1	3194934	83.87	1.37
A1	Sample 1	3	3	1	3196184	84.07	1.28
A1	Sample 1	3	3	1	3197450	84.28	1.21
A1	Sample 1	3	3	1	3198700	84.46	1.18
A1	Sample 1	3	3	1	3199967	84.67	1.14
A1	Sample 1	3	3	1	3201217	84.87	1.13
A1	Sample 1	3	3	1	3202467	85.08	1.12
A1	Sample 1	3	3	1	3203717	85.26	1.10
A1	Sample 1	3	3	1	3204984	85.49	1.10
A1	Sample 1	3	3	1	3206234	85.68	1.09
A1	Sample 1	3	3	1	3207484	85.88	1.08
A1	Sample 1	3	3	1	3208750	86.09	1.08
A1	Sample 1	3	3	1	3209984	86.27	1.06
A1	Sample 1	3	3	1	3211250	86.45	1.06
A1	Sample 1	3	3	1	3212534	86.69	1.06
A1	Sample 1	3	3	1	3213784	86.88	1.05
A1	Sample 1	3	3	1	3215050	87.1	1.05
A1	Sample 1	3	3	1	3216300	87.29	1.04
A1	Sample 1	3	3	1	3217567	87.47	1.04
A1	Sample 1	3	3	1	3218817	87.68	1.03
A1	Sample 1	3	3	1	3220067	87.89	1.03
A1	Sample 1	3	3	1	3221334	88.08	1.02
A1	Sample 1	3	3	1	3222600	88.28	1.02
A1	Sample 1	3	3	1	3223850	88.47	1.01
A1	Sample 1	3	3	1	3225117	88.69	1.01
A1	Sample 1	3	3	1	3226384	88.9	1.01
A1	Sample 1	3	3	1	3227634	89.08	0.99
A1	Sample 1	3	3	1	3228900	89.29	0.99
A1	Sample 1	3	3	1	3230151	89.5	0.99
A1	Sample 1	3	3	1	3231400	89.7	0.99
A1	Sample 1	3	3	1	3232650	89.87	0.99
A1	Sample 1	3	3	1	3233917	90.09	0.99
A1	Sample 1	3	3	1	3235167	90.28	0.97
A1	Sample 1	3	3	1	3236434	90.49	0.98
A1	Sample 1	3	3	1	3237684	90.68	0.97
A1	Sample 1	3	3	1	3238934	90.89	0.97
A1	Sample 1	3	3	1	3240184	91.08	0.96
A1	Sample 1	3	3	1	3241434	91.31	0.95
A1	Sample 1	3	3	1	3242684	91.48	0.96
A1	Sample 1	3	3	1	3243934	91.68	0.95
A1	Sample 1	3	3	1	3245200	91.89	0.94
A1	Sample 1	3	3	1	3246450	92.11	0.94
A1	Sample 1	3	3	1	3247700	92.27	0.94
A1	Sample 1	3	3	1	3248950	92.49	0.94
A1	Sample 1	3	3	1	3250217	92.68	0.94
A1	Sample 1	3	3	1	3251467	92.91	0.92
A1	Sample 1	3	3	1	3252717	93.09	0.93
A1	Sample 1	3	3	1	3253984	93.29	0.92
A1	Sample 1	3	3	1	3255234	93.51	0.93
A1	Sample 1	3	3	1	3256517	93.7	0.92
A1	Sample 1	3	3	1	3257767	93.92	0.91
A1	Sample 1	3	3	1	3259017	94.11	0.91
A1	Sample 1	3	3	1	3260267	94.3	0.91
A1	Sample 1	3	3	1	3261517	94.5	0.90
A1	Sample 1	3	3	1	3262767	94.72	0.90
A2	Sample 2	2	4	1	684800	79.75	0.99
A2	Sample 2	2	4	2	750984	79.46	1.02
A2	Sample 2	2	4	3	817484	79.49	1.01
A2	Sample 2	2	4	4	883967	79.49	1.01
A2	Sample 2	2	4	5	950467	79.46	1.01
A2	Sample 2	2	4	6	1016967	79.49	1.00
A2	Sample 2	2	4	7	1083467	79.49	1.01
A2	Sample 2	2	4	8	1149984	79.49	0.99
A2	Sample 2	2	4	9	1216467	79.49	1.01
A2	Sample 2	2	4	10	1282967	79.49	1.00
A2	Sample 2	2	4	11	1349467	79.49	1.00
A2	Sample 2	2	4	12	1415967	79.49	0.99
A2	Sample 2	2	4	13	1482467	79.49	0.99
A2	Sample 2	2	4	14	1548967	79.46	0.99
A2	Sample 2	2	4	15	1615467	79.49	1.00
A2	Sample 2	2	4	16	1681967	79.49	1.01
A2	Sample 2	2	4	17	1748467	79.49	1.00
A2	Sample 2	2	4	18	1814967	79.49	1.01
A2	Sample 2	2	4	19	1881467	79.49	1.02
A2	Sample 2	2	4	20	1947967	79.49	1.05
A2	Sample 2	2	4	21	2014467	79.49	1.11
A2	Sample 2	2	4	22	2080950	79.49	1.22
A2	Sample 2	2	4	23	2147450	79.49	1.45
A2	Sample 2	2	4	24	2213967	79.49	1.86
A2	Sample 2	2	4	25	2280467	79.49	2.64
A2	Sample 2	2	4	26	2346967	79.49	3.89
A2	Sample 2	2	4	27	2413467	79.49	5.76
A2	Sample 2	2	4	28	2479950	79.49	8.01
A2	Sample 2	2	4	29	2546450	79.49	10.18
A2	Sample 2	2	4	30	2612967	79.49	11.87
A2	Sample 2	2	4	31	2679467	79.49	13.19
A2	Sample 2	2	4	32	2745967	79.49	14.05
A2	Sample 2	2	4	33	2812450	79.49	14.69
A2	Sample 2	2	4	34	2878950	79.49	15.12
A2	Sample 2	2	4	35	2945450	79.49	15.44
A2	Sample 2	2	4	36	3011950	79.49	15.61
A2	Sample 2	3	3	1	3075667	64.9	25.02
A2	Sample 2	3	3	1	3076934	64.64	25.11
A2	Sample 2	3	3	1	3078167	64.72	25.14
A2	Sample 2	3	3	1	3079434	64.99	25.11
A2	Sample 2	3	3	1	3080684	65.25	25.09
A2	Sample 2	3	3	1	3081934	65.53	25.05
A2	Sample 2	3	3	1	3083200	65.75	24.99
A2	Sample 2	3	3	1	3084450	66	24.90
A2	Sample 2	3	3	1	3085700	66.23	24.78
A2	Sample 2	3	3	1	3086967	66.47	24.69
A2	Sample 2	3	3	1	3088217	66.7	24.55
A2	Sample 2	3	3	1	3089467	66.9	24.52
A2	Sample 2	3	3	1	3090717	67.11	24.38
A2	Sample 2	3	3	1	3091967	67.34	24.27
A2	Sample 2	3	3	1	3093217	67.55	24.15
A2	Sample 2	3	3	1	3094484	67.75	24.05
A2	Sample 2	3	3	1	3095717	67.96	23.95
A2	Sample 2	3	3	1	3096984	68.16	23.88
A2	Sample 2	3	3	1	3098234	68.4	23.77
A2	Sample 2	3	3	1	3099484	68.57	23.70
A2	Sample 2	3	3	1	3100767	68.8	23.61
A2	Sample 2	3	3	1	3102034	69.03	23.46
A2	Sample 2	3	3	1	3103284	69.21	23.38
A2	Sample 2	3	3	1	3104534	69.4	23.32
A2	Sample 2	3	3	1	3105800	69.61	23.22
A2	Sample 2	3	3	1	3107067	69.81	23.13
A2	Sample 2	3	3	1	3108317	70.03	23.05
A2	Sample 2	3	3	1	3109584	70.22	22.95
A2	Sample 2	3	3	1	3110834	70.43	22.85
A2	Sample 2	3	3	1	3112100	70.63	22.73
A2	Sample 2	3	3	1	3113367	70.83	22.69
A2	Sample 2	3	3	1	3114617	71.03	22.61
A2	Sample 2	3	3	1	3115884	71.24	22.50
A2	Sample 2	3	3	1	3117117	71.43	22.44
A2	Sample 2	3	3	1	3118367	71.64	22.35
A2	Sample 2	3	3	1	3119634	71.84	22.25
A2	Sample 2	3	3	1	3120884	72.04	22.19
A2	Sample 2	3	3	1	3122134	72.24	22.12
A2	Sample 2	3	3	1	3123384	72.45	22.01
A2	Sample 2	3	3	1	3124650	72.64	21.95
A2	Sample 2	3	3	1	3125884	72.85	21.86
A2	Sample 2	3	3	1	3127151	73.02	21.80
A2	Sample 2	3	3	1	3128400	73.25	21.74
A2	Sample 2	3	3	1	3129650	73.44	21.67
A2	Sample 2	3	3	1	3130900	73.62	21.60
A2	Sample 2	3	3	1	3132151	73.84	21.49
A2	Sample 2	3	3	1	3133400	74.02	21.44
A2	Sample 2	3	3	1	3134650	74.23	21.35
A2	Sample 2	3	3	1	3135917	74.45	21.30
A2	Sample 2	3	3	1	3137167	74.66	21.27
A2	Sample 2	3	3	1	3138417	74.83	21.22
A2	Sample 2	3	3	1	3139667	75.06	21.13
A2	Sample 2	3	3	1	3140934	75.26	21.09
A2	Sample 2	3	3	1	3142184	75.44	21.03
A2	Sample 2	3	3	1	3143467	75.66	21.01
A2	Sample 2	3	3	1	3144734	75.86	20.97
A2	Sample 2	3	3	1	3146000	76.03	20.93
A2	Sample 2	3	3	1	3147250	76.24	20.88
A2	Sample 2	3	3	1	3148500	76.43	20.83
A2	Sample 2	3	3	1	3149750	76.64	20.80
A2	Sample 2	3	3	1	3151000	76.87	20.79
A2	Sample 2	3	3	1	3152267	77.07	20.75
A2	Sample 2	3	3	1	3153517	77.24	20.70
A2	Sample 2	3	3	1	3154767	77.44	20.67
A2	Sample 2	3	3	1	3156017	77.64	20.58
A2	Sample 2	3	3	1	3157284	77.85	20.53
A2	Sample 2	3	3	1	3158534	78.08	20.47
A2	Sample 2	3	3	1	3159784	78.25	20.43
A2	Sample 2	3	3	1	3161034	78.45	20.36
A2	Sample 2	3	3	1	3162284	78.66	20.29
A2	Sample 2	3	3	1	3163550	78.85	20.18
A2	Sample 2	3	3	1	3164800	79.03	20.01
A2	Sample 2	3	3	1	3166050	79.23	19.85
A2	Sample 2	3	3	1	3167317	79.46	19.69
A2	Sample 2	3	3	1	3168567	79.66	19.38
A2	Sample 2	3	3	1	3169817	79.84	18.94
A2	Sample 2	3	3	1	3171067	80.04	18.41
A2	Sample 2	3	3	1	3172334	80.25	17.64
A2	Sample 2	3	3	1	3173584	80.45	16.67
A2	Sample 2	3	3	1	3174834	80.65	15.49
A2	Sample 2	3	3	1	3176100	80.85	14.18
A2	Sample 2	3	3	1	3177350	81.06	12.77
A2	Sample 2	3	3	1	3178617	81.23	11.32
A2	Sample 2	3	3	1	3179867	81.47	9.85
A2	Sample 2	3	3	1	3181117	81.67	8.41
A2	Sample 2	3	3	1	3182400	81.87	7.03
A2	Sample 2	3	3	1	3183650	82.04	5.76
A2	Sample 2	3	3	1	3184900	82.26	4.63
A2	Sample 2	3	3	1	3186151	82.48	3.69
A2	Sample 2	3	3	1	3187400	82.66	2.93
A2	Sample 2	3	3	1	3188667	82.84	2.35
A2	Sample 2	3	3	1	3189900	83.07	1.93
A2	Sample 2	3	3	1	3191167	83.27	1.67
A2	Sample 2	3	3	1	3192417	83.49	1.49
A2	Sample 2	3	3	1	3193684	83.65	1.38
A2	Sample 2	3	3	1	3194934	83.87	1.31
A2	Sample 2	3	3	1	3196184	84.07	1.26
A2	Sample 2	3	3	1	3197450	84.28	1.22
A2	Sample 2	3	3	1	3198700	84.46	1.21
A2	Sample 2	3	3	1	3199967	84.67	1.19
A2	Sample 2	3	3	1	3201217	84.87	1.18
A2	Sample 2	3	3	1	3202467	85.08	1.18
A2	Sample 2	3	3	1	3203717	85.26	1.17
A2	Sample 2	3	3	1	3204984	85.49	1.15
A2	Sample 2	3	3	1	3206234	85.68	1.15
A2	Sample 2	3	3	1	3207484	85.88	1.15
A2	Sample 2	3	3	1	3208750	86.09	1.13
A2	Sample 2	3	3	1	3209984	86.27	1.13
A2	Sample 2	3	3	1	3211250	86.45	1.13
A2	Sample 2	3	3	1	3212534	86.69	1.13
A2	Sample 2	3	3	1	3213784	86.88	1.12
A2	Sample 2	3	3	1	3215050	87.1	1.11
A2	Sample 2	3	3	1	3216300	87.29	1.10
A2	Sample 2	3	3	1	3217567	87.47	1.10
A2	Sample 2	3	3	1	3218817	87.68	1.10
A2	Sample 2	3	3	1	3220067	87.89	1.09
A2	Sample 2	3	3	1	3221334	88.08	1.08
A2	Sample 2	3	3	1	3222600	88.28	1.08
A2	Sample 2	3	3	1	3223850	88.47	1.07
A2	Sample 2	3	3	1	3225117	88.69	1.07
A2	Sample 2	3	3	1	3226384	88.9	1.07
A2	Sample 2	3	3	1	3227634	89.08	1.06
A2	Sample 2	3	3	1	3228900	89.29	1.05
A2	Sample 2	3	3	1	3230151	89.5	1.06
A2	Sample 2	3	3	1	3231400	89.7	1.05
A2	Sample 2	3	3	1	3232650	89.87	1.05
A2	Sample 2	3	3	1	3233917	90.09	1.04
A2	Sample 2	3	3	1	3235167	90.28	1.04
A2	Sample 2	3	3	1	3236434	90.49	1.04
A2	Sample 2	3	3	1	3237684	90.68	1.04
A2	Sample 2	3	3	1	3238934	90.89	1.02
A2	Sample 2	3	3	1	3240184	91.08	1.02
A2	Sample 2	3	3	1	3241434	91.31	1.02
A2	Sample 2	3	3	1	3242684	91.48	1.01
A2	Sample 2	3	3	1	3243934	91.68	1.01
A2	Sample 2	3	3	1	3245200	91.89	1.00
A2	Sample 2	3	3	1	3246450	92.11	1.00
A2	Sample 2	3	3	1	3247700	92.27	1.01
A2	Sample 2	3	3	1	3248950	92.49	1.00
A2	Sample 2	3	3	1	3250217	92.68	1.00
A2	Sample 2	3	3	1	3251467	92.91	0.99
A2	Sample 2	3	3	1	3252717	93.09	0.98
A2	Sample 2	3	3	1	3253984	93.29	0.98
A2	Sample 2	3	3	1	3255234	93.51	0.98
A2	Sample 2	3	3	1	3256517	93.7	0.97
A2	Sample 2	3	3	1	3257767	93.92	0.97
A2	Sample 2	3	3	1	3259017	94.11	0.96
A2	Sample 2	3	3	1	3260267	94.3	0.97
A2	Sample 2	3	3	1	3261517	94.5	0.96
A2	Sample 2	3	3	1	3262767	94.72	0.96
A3	Sample 3	2	4	1	684800	79.75	0.81
A3	Sample 3	2	4	2	750984	79.46	0.82
A3	Sample 3	2	4	3	817484	79.49	0.83
A3	Sample 3	2	4	4	883967	79.49	0.82
A3	Sample 3	2	4	5	950467	79.46	0.83
A3	Sample 3	2	4	6	1016967	79.49	0.82
A3	Sample 3	2	4	7	1083467	79.49	0.82
A3	Sample 3	2	4	8	1149984	79.49	0.82
A3	Sample 3	2	4	9	1216467	79.49	0.82
A3	Sample 3	2	4	10	1282967	79.49	0.82
A3	Sample 3	2	4	11	1349467	79.49	0.82
A3	Sample 3	2	4	12	1415967	79.49	0.81
A3	Sample 3	2	4	13	1482467	79.49	0.82
A3	Sample 3	2	4	14	1548967	79.46	0.82
A3	Sample 3	2	4	15	1615467	79.49	0.82
A3	Sample 3	2	4	16	1681967	79.49	0.82
A3	Sample 3	2	4	17	1748467	79.49	0.81
A3	Sample 3	2	4	18	1814967	79.49	0.83
A3	Sample 3	2	4	19	1881467	79.49	0.84
A3	Sample 3	2	4	20	1947967	79.49	0.87
A3	Sample 3	2	4	21	2014467	79.49	0.92
A3	Sample 3	2	4	22	2080950	79.49	1.03
A3	Sample 3	2	4	23	2147450	79.49	1.24
A3	Sample 3	2	4	24	2213967	79.49	1.65
A3	Sample 3	2	4	25	2280467	79.49	2.39
A3	Sample 3	2	4	26	2346967	79.49	3.63
A3	Sample 3	2	4	27	2413467	79.49	5.49
A3	Sample 3	2	4	28	2479950	79.49	7.77
A3	Sample 3	2	4	29	2546450	79.49	9.98
A3	Sample 3	2	4	30	2612967	79.49	11.62
A3	Sample 3	2	4	31	2679467	79.49	12.71
A3	Sample 3	2	4	32	2745967	79.49	13.42
A3	Sample 3	2	4	33	2812450	79.49	13.86
A3	Sample 3	2	4	34	2878950	79.49	14.14
A3	Sample 3	2	4	35	2945450	79.49	14.35
A3	Sample 3	2	4	36	3011950	79.49	14.53
A3	Sample 3	3	3	1	3075667	64.9	21.95
A3	Sample 3	3	3	1	3076934	64.64	22.02
A3	Sample 3	3	3	1	3078167	64.72	22.07
A3	Sample 3	3	3	1	3079434	64.99	22.08
A3	Sample 3	3	3	1	3080684	65.25	22.02
A3	Sample 3	3	3	1	3081934	65.53	21.96
A3	Sample 3	3	3	1	3083200	65.75	21.91
A3	Sample 3	3	3	1	3084450	66	21.82
A3	Sample 3	3	3	1	3085700	66.23	21.74
A3	Sample 3	3	3	1	3086967	66.47	21.63
A3	Sample 3	3	3	1	3088217	66.7	21.55
A3	Sample 3	3	3	1	3089467	66.9	21.45
A3	Sample 3	3	3	1	3090717	67.11	21.35
A3	Sample 3	3	3	1	3091967	67.34	21.26
A3	Sample 3	3	3	1	3093217	67.55	21.20
A3	Sample 3	3	3	1	3094484	67.75	21.09
A3	Sample 3	3	3	1	3095717	67.96	21.00
A3	Sample 3	3	3	1	3096984	68.16	20.88
A3	Sample 3	3	3	1	3098234	68.4	20.82
A3	Sample 3	3	3	1	3099484	68.57	20.73
A3	Sample 3	3	3	1	3100767	68.8	20.67
A3	Sample 3	3	3	1	3102034	69.03	20.53
A3	Sample 3	3	3	1	3103284	69.21	20.43
A3	Sample 3	3	3	1	3104534	69.4	20.38
A3	Sample 3	3	3	1	3105800	69.61	20.31
A3	Sample 3	3	3	1	3107067	69.81	20.27
A3	Sample 3	3	3	1	3108317	70.03	20.14
A3	Sample 3	3	3	1	3109584	70.22	20.06
A3	Sample 3	3	3	1	3110834	70.43	19.99
A3	Sample 3	3	3	1	3112100	70.63	19.91
A3	Sample 3	3	3	1	3113367	70.83	19.82
A3	Sample 3	3	3	1	3114617	71.03	19.77
A3	Sample 3	3	3	1	3115884	71.24	19.69
A3	Sample 3	3	3	1	3117117	71.43	19.59
A3	Sample 3	3	3	1	3118367	71.64	19.55
A3	Sample 3	3	3	1	3119634	71.84	19.45
A3	Sample 3	3	3	1	3120884	72.04	19.41
A3	Sample 3	3	3	1	3122134	72.24	19.34
A3	Sample 3	3	3	1	3123384	72.45	19.25
A3	Sample 3	3	3	1	3124650	72.64	19.19
A3	Sample 3	3	3	1	3125884	72.85	19.15
A3	Sample 3	3	3	1	3127151	73.02	19.07
A3	Sample 3	3	3	1	3128400	73.25	19.03
A3	Sample 3	3	3	1	3129650	73.44	18.93
A3	Sample 3	3	3	1	3130900	73.62	18.90
A3	Sample 3	3	3	1	3132151	73.84	18.83
A3	Sample 3	3	3	1	3133400	74.02	18.76
A3	Sample 3	3	3	1	3134650	74.23	18.73
A3	Sample 3	3	3	1	3135917	74.45	18.65
A3	Sample 3	3	3	1	3137167	74.66	18.61
A3	Sample 3	3	3	1	3138417	74.83	18.55
A3	Sample 3	3	3	1	3139667	75.06	18.51
A3	Sample 3	3	3	1	3140934	75.26	18.44
A3	Sample 3	3	3	1	3142184	75.44	18.41
A3	Sample 3	3	3	1	3143467	75.66	18.35
A3	Sample 3	3	3	1	3144734	75.86	18.28
A3	Sample 3	3	3	1	3146000	76.03	18.28
A3	Sample 3	3	3	1	3147250	76.24	18.21
A3	Sample 3	3	3	1	3148500	76.43	18.19
A3	Sample 3	3	3	1	3149750	76.64	18.17
A3	Sample 3	3	3	1	3151000	76.87	18.13
A3	Sample 3	3	3	1	3152267	77.07	18.11
A3	Sample 3	3	3	1	3153517	77.24	18.07
A3	Sample 3	3	3	1	3154767	77.44	18.04
A3	Sample 3	3	3	1	3156017	77.64	17.99
A3	Sample 3	3	3	1	3157284	77.85	17.99
A3	Sample 3	3	3	1	3158534	78.08	17.95
A3	Sample 3	3	3	1	3159784	78.25	17.88
A3	Sample 3	3	3	1	3161034	78.45	17.89
A3	Sample 3	3	3	1	3162284	78.66	17.87
A3	Sample 3	3	3	1	3163550	78.85	17.81
A3	Sample 3	3	3	1	3164800	79.03	17.74
A3	Sample 3	3	3	1	3166050	79.23	17.66
A3	Sample 3	3	3	1	3167317	79.46	17.58
A3	Sample 3	3	3	1	3168567	79.66	17.44
A3	Sample 3	3	3	1	3169817	79.84	17.30
A3	Sample 3	3	3	1	3171067	80.04	17.04
A3	Sample 3	3	3	1	3172334	80.25	16.69
A3	Sample 3	3	3	1	3173584	80.45	16.21
A3	Sample 3	3	3	1	3174834	80.65	15.57
A3	Sample 3	3	3	1	3176100	80.85	14.76
A3	Sample 3	3	3	1	3177350	81.06	13.85
A3	Sample 3	3	3	1	3178617	81.23	12.82
A3	Sample 3	3	3	1	3179867	81.47	11.74
A3	Sample 3	3	3	1	3181117	81.67	10.69
A3	Sample 3	3	3	1	3182400	81.87	9.57
A3	Sample 3	3	3	1	3183650	82.04	8.38
A3	Sample 3	3	3	1	3184900	82.26	7.28
A3	Sample 3	3	3	1	3186151	82.48	6.20
A3	Sample 3	3	3	1	3187400	82.66	5.16
A3	Sample 3	3	3	1	3188667	82.84	4.25
A3	Sample 3	3	3	1	3189900	83.07	3.41
A3	Sample 3	3	3	1	3191167	83.27	2.71
A3	Sample 3	3	3	1	3192417	83.49	2.16
A3	Sample 3	3	3	1	3193684	83.65	1.76
A3	Sample 3	3	3	1	3194934	83.87	1.48
A3	Sample 3	3	3	1	3196184	84.07	1.28
A3	Sample 3	3	3	1	3197450	84.28	1.17
A3	Sample 3	3	3	1	3198700	84.46	1.11
A3	Sample 3	3	3	1	3199967	84.67	1.06
A3	Sample 3	3	3	1	3201217	84.87	1.03
A3	Sample 3	3	3	1	3202467	85.08	1.01
A3	Sample 3	3	3	1	3203717	85.26	1.00
A3	Sample 3	3	3	1	3204984	85.49	0.98
A3	Sample 3	3	3	1	3206234	85.68	0.98
A3	Sample 3	3	3	1	3207484	85.88	0.98
A3	Sample 3	3	3	1	3208750	86.09	0.97
A3	Sample 3	3	3	1	3209984	86.27	0.96
A3	Sample 3	3	3	1	3211250	86.45	0.95
A3	Sample 3	3	3	1	3212534	86.69	0.94
A3	Sample 3	3	3	1	3213784	86.88	0.95
A3	Sample 3	3	3	1	3215050	87.1	0.94
A3	Sample 3	3	3	1	3216300	87.29	0.94
A3	Sample 3	3	3	1	3217567	87.47	0.93
A3	Sample 3	3	3	1	3218817	87.68	0.92
A3	Sample 3	3	3	1	3220067	87.89	0.91
A3	Sample 3	3	3	1	3221334	88.08	0.91
A3	Sample 3	3	3	1	3222600	88.28	0.92
A3	Sample 3	3	3	1	3223850	88.47	0.90
A3	Sample 3	3	3	1	3225117	88.69	0.90
A3	Sample 3	3	3	1	3226384	88.9	0.90
A3	Sample 3	3	3	1	3227634	89.08	0.89
A3	Sample 3	3	3	1	3228900	89.29	0.88
A3	Sample 3	3	3	1	3230151	89.5	0.89
A3	Sample 3	3	3	1	3231400	89.7	0.89
A3	Sample 3	3	3	1	3232650	89.87	0.88
A3	Sample 3	3	3	1	3233917	90.09	0.87
A3	Sample 3	3	3	1	3235167	90.28	0.87
A3	Sample 3	3	3	1	3236434	90.49	0.87
A3	Sample 3	3	3	1	3237684	90.68	0.86
A3	Sample 3	3	3	1	3238934	90.89	0.86
A3	Sample 3	3	3	1	3240184	91.08	0.85
A3	Sample 3	3	3	1	3241434	91.31	0.85
A3	Sample 3	3	3	1	3242684	91.48	0.86
A3	Sample 3	3	3	1	3243934	91.68	0.85
A3	Sample 3	3	3	1	3245200	91.89	0.84
A3	Sample 3	3	3	1	3246450	92.11	0.84
A3	Sample 3	3	3	1	3247700	92.27	0.84
A3	Sample 3	3	3	1	3248950	92.49	0.84
A3	Sample 3	3	3	1	3250217	92.68	0.84
A3	Sample 3	3	3	1	3251467	92.91	0.83
A3	Sample 3	3	3	1	3252717	93.09	0.83
A3	Sample 3	3	3	1	3253984	93.29	0.83
A3	Sample 3	3	3	1	3255234	93.51	0.82
A3	Sample 3	3	3	1	3256517	93.7	0.82
A3	Sample 3	3	3	1	3257767	93.92	0.82
A3	Sample 3	3	3	1	3259017	94.11	0.82
A3	Sample 3	3	3	1	3260267	94.3	0.81
A3	Sample 3	3	3	1	3261517	94.5	0.81
A3	Sample 3	3	3	1	3262767	94.72	0.81
A4	Sample 4	2	4	1	684800	79.75	1.20
A4	Sample 4	2	4	2	750984	79.46	1.23
A4	Sample 4	2	4	3	817484	79.49	1.25
A4	Sample 4	2	4	4	883967	79.49	1.27
A4	Sample 4	2	4	5	950467	79.46	1.28
A4	Sample 4	2	4	6	1016967	79.49	1.27
A4	Sample 4	2	4	7	1083467	79.49	1.28
A4	Sample 4	2	4	8	1149984	79.49	1.29
A4	Sample 4	2	4	9	1216467	79.49	1.29
A4	Sample 4	2	4	10	1282967	79.49	1.29
A4	Sample 4	2	4	11	1349467	79.49	1.29
A4	Sample 4	2	4	12	1415967	79.49	1.29
A4	Sample 4	2	4	13	1482467	79.49	1.30
A4	Sample 4	2	4	14	1548967	79.46	1.30
A4	Sample 4	2	4	15	1615467	79.49	1.29
A4	Sample 4	2	4	16	1681967	79.49	1.31
A4	Sample 4	2	4	17	1748467	79.49	1.32
A4	Sample 4	2	4	18	1814967	79.49	1.34
A4	Sample 4	2	4	19	1881467	79.49	1.38
A4	Sample 4	2	4	20	1947967	79.49	1.45
A4	Sample 4	2	4	21	2014467	79.49	1.60
A4	Sample 4	2	4	22	2080950	79.49	1.88
A4	Sample 4	2	4	23	2147450	79.49	2.42
A4	Sample 4	2	4	24	2213967	79.49	3.28
A4	Sample 4	2	4	25	2280467	79.49	4.55
A4	Sample 4	2	4	26	2346967	79.49	6.13
A4	Sample 4	2	4	27	2413467	79.49	7.75
A4	Sample 4	2	4	28	2479950	79.49	9.16
A4	Sample 4	2	4	29	2546450	79.49	10.28
A4	Sample 4	2	4	30	2612967	79.49	11.08
A4	Sample 4	2	4	31	2679467	79.49	11.69
A4	Sample 4	2	4	32	2745967	79.49	12.11
A4	Sample 4	2	4	33	2812450	79.49	12.43
A4	Sample 4	2	4	34	2878950	79.49	12.65
A4	Sample 4	2	4	35	2945450	79.49	12.78
A4	Sample 4	2	4	36	3011950	79.49	12.86
A4	Sample 4	3	3	1	3075667	64.9	19.14
A4	Sample 4	3	3	1	3076934	64.64	19.20
A4	Sample 4	3	3	1	3078167	64.72	19.24
A4	Sample 4	3	3	1	3079434	64.99	19.29
A4	Sample 4	3	3	1	3080684	65.25	19.25
A4	Sample 4	3	3	1	3081934	65.53	19.21
A4	Sample 4	3	3	1	3083200	65.75	19.18
A4	Sample 4	3	3	1	3084450	66	19.13
A4	Sample 4	3	3	1	3085700	66.23	19.07
A4	Sample 4	3	3	1	3086967	66.47	18.97
A4	Sample 4	3	3	1	3088217	66.7	18.94
A4	Sample 4	3	3	1	3089467	66.9	18.85
A4	Sample 4	3	3	1	3090717	67.11	18.81
A4	Sample 4	3	3	1	3091967	67.34	18.77
A4	Sample 4	3	3	1	3093217	67.55	18.69
A4	Sample 4	3	3	1	3094484	67.75	18.58
A4	Sample 4	3	3	1	3095717	67.96	18.53
A4	Sample 4	3	3	1	3096984	68.16	18.49
A4	Sample 4	3	3	1	3098234	68.4	18.41
A4	Sample 4	3	3	1	3099484	68.57	18.34
A4	Sample 4	3	3	1	3100767	68.8	18.28
A4	Sample 4	3	3	1	3102034	69.03	18.21
A4	Sample 4	3	3	1	3103284	69.21	18.16
A4	Sample 4	3	3	1	3104534	69.4	18.07
A4	Sample 4	3	3	1	3105800	69.61	18.06
A4	Sample 4	3	3	1	3107067	69.81	18.00
A4	Sample 4	3	3	1	3108317	70.03	17.94
A4	Sample 4	3	3	1	3109584	70.22	17.88
A4	Sample 4	3	3	1	3110834	70.43	17.83
A4	Sample 4	3	3	1	3112100	70.63	17.79
A4	Sample 4	3	3	1	3113367	70.83	17.74
A4	Sample 4	3	3	1	3114617	71.03	17.67
A4	Sample 4	3	3	1	3115884	71.24	17.63
A4	Sample 4	3	3	1	3117117	71.43	17.58
A4	Sample 4	3	3	1	3118367	71.64	17.54
A4	Sample 4	3	3	1	3119634	71.84	17.46
A4	Sample 4	3	3	1	3120884	72.04	17.45
A4	Sample 4	3	3	1	3122134	72.24	17.39
A4	Sample 4	3	3	1	3123384	72.45	17.37
A4	Sample 4	3	3	1	3124650	72.64	17.29
A4	Sample 4	3	3	1	3125884	72.85	17.29
A4	Sample 4	3	3	1	3127151	73.02	17.22
A4	Sample 4	3	3	1	3128400	73.25	17.19
A4	Sample 4	3	3	1	3129650	73.44	17.14
A4	Sample 4	3	3	1	3130900	73.62	17.14
A4	Sample 4	3	3	1	3132151	73.84	17.08
A4	Sample 4	3	3	1	3133400	74.02	17.06
A4	Sample 4	3	3	1	3134650	74.23	17.01
A4	Sample 4	3	3	1	3135917	74.45	17.01
A4	Sample 4	3	3	1	3137167	74.66	16.95
A4	Sample 4	3	3	1	3138417	74.83	16.94
A4	Sample 4	3	3	1	3139667	75.06	16.92
A4	Sample 4	3	3	1	3140934	75.26	16.91
A4	Sample 4	3	3	1	3142184	75.44	16.88
A4	Sample 4	3	3	1	3143467	75.66	16.86
A4	Sample 4	3	3	1	3144734	75.86	16.86
A4	Sample 4	3	3	1	3146000	76.03	16.83
A4	Sample 4	3	3	1	3147250	76.24	16.80
A4	Sample 4	3	3	1	3148500	76.43	16.82
A4	Sample 4	3	3	1	3149750	76.64	16.81
A4	Sample 4	3	3	1	3151000	76.87	16.78
A4	Sample 4	3	3	1	3152267	77.07	16.75
A4	Sample 4	3	3	1	3153517	77.24	16.75
A4	Sample 4	3	3	1	3154767	77.44	16.74
A4	Sample 4	3	3	1	3156017	77.64	16.72
A4	Sample 4	3	3	1	3157284	77.85	16.70
A4	Sample 4	3	3	1	3158534	78.08	16.70
A4	Sample 4	3	3	1	3159784	78.25	16.72
A4	Sample 4	3	3	1	3161034	78.45	16.65
A4	Sample 4	3	3	1	3162284	78.66	16.67
A4	Sample 4	3	3	1	3163550	78.85	16.62
A4	Sample 4	3	3	1	3164800	79.03	16.58
A4	Sample 4	3	3	1	3166050	79.23	16.55
A4	Sample 4	3	3	1	3167317	79.46	16.46
A4	Sample 4	3	3	1	3168567	79.66	16.35
A4	Sample 4	3	3	1	3169817	79.84	16.20
A4	Sample 4	3	3	1	3171067	80.04	15.97
A4	Sample 4	3	3	1	3172334	80.25	15.67
A4	Sample 4	3	3	1	3173584	80.45	15.18
A4	Sample 4	3	3	1	3174834	80.65	14.55
A4	Sample 4	3	3	1	3176100	80.85	13.77
A4	Sample 4	3	3	1	3177350	81.06	12.87
A4	Sample 4	3	3	1	3178617	81.23	11.90
A4	Sample 4	3	3	1	3179867	81.47	10.87
A4	Sample 4	3	3	1	3181117	81.67	9.80
A4	Sample 4	3	3	1	3182400	81.87	8.73
A4	Sample 4	3	3	1	3183650	82.04	7.72
A4	Sample 4	3	3	1	3184900	82.26	6.72
A4	Sample 4	3	3	1	3186151	82.48	5.80
A4	Sample 4	3	3	1	3187400	82.66	4.93
A4	Sample 4	3	3	1	3188667	82.84	4.16
A4	Sample 4	3	3	1	3189900	83.07	3.47
A4	Sample 4	3	3	1	3191167	83.27	2.88
A4	Sample 4	3	3	1	3192417	83.49	2.39
A4	Sample 4	3	3	1	3193684	83.65	2.05
A4	Sample 4	3	3	1	3194934	83.87	1.80
A4	Sample 4	3	3	1	3196184	84.07	1.64
A4	Sample 4	3	3	1	3197450	84.28	1.54
A4	Sample 4	3	3	1	3198700	84.46	1.48
A4	Sample 4	3	3	1	3199967	84.67	1.44
A4	Sample 4	3	3	1	3201217	84.87	1.41
A4	Sample 4	3	3	1	3202467	85.08	1.40
A4	Sample 4	3	3	1	3203717	85.26	1.38
A4	Sample 4	3	3	1	3204984	85.49	1.37
A4	Sample 4	3	3	1	3206234	85.68	1.37
A4	Sample 4	3	3	1	3207484	85.88	1.36
A4	Sample 4	3	3	1	3208750	86.09	1.35
A4	Sample 4	3	3	1	3209984	86.27	1.33
A4	Sample 4	3	3	1	3211250	86.45	1.33
A4	Sample 4	3	3	1	3212534	86.69	1.32
A4	Sample 4	3	3	1	3213784	86.88	1.33
A4	Sample 4	3	3	1	3215050	87.1	1.31
A4	Sample 4	3	3	1	3216300	87.29	1.30
A4	Sample 4	3	3	1	3217567	87.47	1.29
A4	Sample 4	3	3	1	3218817	87.68	1.29
A4	Sample 4	3	3	1	3220067	87.89	1.27
A4	Sample 4	3	3	1	3221334	88.08	1.27
A4	Sample 4	3	3	1	3222600	88.28	1.27
A4	Sample 4	3	3	1	3223850	88.47	1.26
A4	Sample 4	3	3	1	3225117	88.69	1.26
A4	Sample 4	3	3	1	3226384	88.9	1.25
A4	Sample 4	3	3	1	3227634	89.08	1.24
A4	Sample 4	3	3	1	3228900	89.29	1.24
A4	Sample 4	3	3	1	3230151	89.5	1.23
A4	Sample 4	3	3	1	3231400	89.7	1.23
A4	Sample 4	3	3	1	3232650	89.87	1.22
A4	Sample 4	3	3	1	3233917	90.09	1.22
A4	Sample 4	3	3	1	3235167	90.28	1.20
A4	Sample 4	3	3	1	3236434	90.49	1.20
A4	Sample 4	3	3	1	3237684	90.68	1.20
A4	Sample 4	3	3	1	3238934	90.89	1.19
A4	Sample 4	3	3	1	3240184	91.08	1.18
A4	Sample 4	3	3	1	3241434	91.31	1.17
A4	Sample 4	3	3	1	3242684	91.48	1.17
A4	Sample 4	3	3	1	3243934	91.68	1.16
A4	Sample 4	3	3	1	3245200	91.89	1.16
A4	Sample 4	3	3	1	3246450	92.11	1.15
A4	Sample 4	3	3	1	3247700	92.27	1.15
A4	Sample 4	3	3	1	3248950	92.49	1.14
A4	Sample 4	3	3	1	3250217	92.68	1.13
A4	Sample 4	3	3	1	3251467	92.91	1.13
A4	Sample 4	3	3	1	3252717	93.09	1.13
A4	Sample 4	3	3	1	3253984	93.29	1.13
A4	Sample 4	3	3	1	3255234	93.51	1.12
A4	Sample 4	3	3	1	3256517	93.7	1.11
A4	Sample 4	3	3	1	3257767	93.92	1.11
A4	Sample 4	3	3	1	3259017	94.11	1.10
A4	Sample 4	3	3	1	3260267	94.3	1.09
A4	Sample 4	3	3	1	3261517	94.5	1.09
A4	Sample 4	3	3	1	3262767	94.72	1.08
A5	Sample 5	2	4	1	684800	79.75	0.74
A5	Sample 5	2	4	2	750984	79.46	0.74
A5	Sample 5	2	4	3	817484	79.49	0.74
A5	Sample 5	2	4	4	883967	79.49	0.74
A5	Sample 5	2	4	5	950467	79.46	0.75
A5	Sample 5	2	4	6	1016967	79.49	0.74
A5	Sample 5	2	4	7	1083467	79.49	0.74
A5	Sample 5	2	4	8	1149984	79.49	0.74
A5	Sample 5	2	4	9	1216467	79.49	0.74
A5	Sample 5	2	4	10	1282967	79.49	0.74
A5	Sample 5	2	4	11	1349467	79.49	0.73
A5	Sample 5	2	4	12	1415967	79.49	0.73
A5	Sample 5	2	4	13	1482467	79.49	0.72
A5	Sample 5	2	4	14	1548967	79.46	0.72
A5	Sample 5	2	4	15	1615467	79.49	0.73
A5	Sample 5	2	4	16	1681967	79.49	0.73
A5	Sample 5	2	4	17	1748467	79.49	0.73
A5	Sample 5	2	4	18	1814967	79.49	0.75
A5	Sample 5	2	4	19	1881467	79.49	0.77
A5	Sample 5	2	4	20	1947967	79.49	0.79
A5	Sample 5	2	4	21	2014467	79.49	0.89
A5	Sample 5	2	4	22	2080950	79.49	1.04
A5	Sample 5	2	4	23	2147450	79.49	1.34
A5	Sample 5	2	4	24	2213967	79.49	1.88
A5	Sample 5	2	4	25	2280467	79.49	2.86
A5	Sample 5	2	4	26	2346967	79.49	4.37
A5	Sample 5	2	4	27	2413467	79.49	6.39
A5	Sample 5	2	4	28	2479950	79.49	8.45
A5	Sample 5	2	4	29	2546450	79.49	10.20
A5	Sample 5	2	4	30	2612967	79.49	11.38
A5	Sample 5	2	4	31	2679467	79.49	12.19
A5	Sample 5	2	4	32	2745967	79.49	12.69
A5	Sample 5	2	4	33	2812450	79.49	13.02
A5	Sample 5	2	4	34	2878950	79.49	13.26
A5	Sample 5	2	4	35	2945450	79.49	13.42
A5	Sample 5	2	4	36	3011950	79.49	13.53
A5	Sample 5	3	3	1	3075667	64.9	20.55
A5	Sample 5	3	3	1	3076934	64.64	20.61
A5	Sample 5	3	3	1	3078167	64.72	20.65
A5	Sample 5	3	3	1	3079434	64.99	20.65
A5	Sample 5	3	3	1	3080684	65.25	20.63
A5	Sample 5	3	3	1	3081934	65.53	20.56
A5	Sample 5	3	3	1	3083200	65.75	20.49
A5	Sample 5	3	3	1	3084450	66	20.42
A5	Sample 5	3	3	1	3085700	66.23	20.34
A5	Sample 5	3	3	1	3086967	66.47	20.26
A5	Sample 5	3	3	1	3088217	66.7	20.17
A5	Sample 5	3	3	1	3089467	66.9	20.09
A5	Sample 5	3	3	1	3090717	67.11	20.02
A5	Sample 5	3	3	1	3091967	67.34	19.91
A5	Sample 5	3	3	1	3093217	67.55	19.86
A5	Sample 5	3	3	1	3094484	67.75	19.72
A5	Sample 5	3	3	1	3095717	67.96	19.71
A5	Sample 5	3	3	1	3096984	68.16	19.63
A5	Sample 5	3	3	1	3098234	68.4	19.58
A5	Sample 5	3	3	1	3099484	68.57	19.49
A5	Sample 5	3	3	1	3100767	68.8	19.37
A5	Sample 5	3	3	1	3102034	69.03	19.30
A5	Sample 5	3	3	1	3103284	69.21	19.28
A5	Sample 5	3	3	1	3104534	69.4	19.19
A5	Sample 5	3	3	1	3105800	69.61	19.14
A5	Sample 5	3	3	1	3107067	69.81	19.05
A5	Sample 5	3	3	1	3108317	70.03	19.01
A5	Sample 5	3	3	1	3109584	70.22	18.95
A5	Sample 5	3	3	1	3110834	70.43	18.86
A5	Sample 5	3	3	1	3112100	70.63	18.80
A5	Sample 5	3	3	1	3113367	70.83	18.75
A5	Sample 5	3	3	1	3114617	71.03	18.69
A5	Sample 5	3	3	1	3115884	71.24	18.63
A5	Sample 5	3	3	1	3117117	71.43	18.57
A5	Sample 5	3	3	1	3118367	71.64	18.51
A5	Sample 5	3	3	1	3119634	71.84	18.46
A5	Sample 5	3	3	1	3120884	72.04	18.41
A5	Sample 5	3	3	1	3122134	72.24	18.36
A5	Sample 5	3	3	1	3123384	72.45	18.30
A5	Sample 5	3	3	1	3124650	72.64	18.27
A5	Sample 5	3	3	1	3125884	72.85	18.21
A5	Sample 5	3	3	1	3127151	73.02	18.17
A5	Sample 5	3	3	1	3128400	73.25	18.12
A5	Sample 5	3	3	1	3129650	73.44	18.06
A5	Sample 5	3	3	1	3130900	73.62	18.01
A5	Sample 5	3	3	1	3132151	73.84	17.97
A5	Sample 5	3	3	1	3133400	74.02	17.94
A5	Sample 5	3	3	1	3134650	74.23	17.87
A5	Sample 5	3	3	1	3135917	74.45	17.87
A5	Sample 5	3	3	1	3137167	74.66	17.81
A5	Sample 5	3	3	1	3138417	74.83	17.78
A5	Sample 5	3	3	1	3139667	75.06	17.75
A5	Sample 5	3	3	1	3140934	75.26	17.71
A5	Sample 5	3	3	1	3142184	75.44	17.68
A5	Sample 5	3	3	1	3143467	75.66	17.64
A5	Sample 5	3	3	1	3144734	75.86	17.65
A5	Sample 5	3	3	1	3146000	76.03	17.58
A5	Sample 5	3	3	1	3147250	76.24	17.61
A5	Sample 5	3	3	1	3148500	76.43	17.55
A5	Sample 5	3	3	1	3149750	76.64	17.50
A5	Sample 5	3	3	1	3151000	76.87	17.48
A5	Sample 5	3	3	1	3152267	77.07	17.50
A5	Sample 5	3	3	1	3153517	77.24	17.43
A5	Sample 5	3	3	1	3154767	77.44	17.42
A5	Sample 5	3	3	1	3156017	77.64	17.37
A5	Sample 5	3	3	1	3157284	77.85	17.34
A5	Sample 5	3	3	1	3158534	78.08	17.34
A5	Sample 5	3	3	1	3159784	78.25	17.30
A5	Sample 5	3	3	1	3161034	78.45	17.27
A5	Sample 5	3	3	1	3162284	78.66	17.23
A5	Sample 5	3	3	1	3163550	78.85	17.22
A5	Sample 5	3	3	1	3164800	79.03	17.13
A5	Sample 5	3	3	1	3166050	79.23	17.05
A5	Sample 5	3	3	1	3167317	79.46	16.96
A5	Sample 5	3	3	1	3168567	79.66	16.85
A5	Sample 5	3	3	1	3169817	79.84	16.72
A5	Sample 5	3	3	1	3171067	80.04	16.47
A5	Sample 5	3	3	1	3172334	80.25	16.10
A5	Sample 5	3	3	1	3173584	80.45	15.65
A5	Sample 5	3	3	1	3174834	80.65	15.03
A5	Sample 5	3	3	1	3176100	80.85	14.24
A5	Sample 5	3	3	1	3177350	81.06	13.34
A5	Sample 5	3	3	1	3178617	81.23	12.37
A5	Sample 5	3	3	1	3179867	81.47	11.33
A5	Sample 5	3	3	1	3181117	81.67	10.26
A5	Sample 5	3	3	1	3182400	81.87	9.21
A5	Sample 5	3	3	1	3183650	82.04	8.12
A5	Sample 5	3	3	1	3184900	82.26	7.06
A5	Sample 5	3	3	1	3186151	82.48	6.05
A5	Sample 5	3	3	1	3187400	82.66	5.09
A5	Sample 5	3	3	1	3188667	82.84	4.22
A5	Sample 5	3	3	1	3189900	83.07	3.41
A5	Sample 5	3	3	1	3191167	83.27	2.74
A5	Sample 5	3	3	1	3192417	83.49	2.18
A5	Sample 5	3	3	1	3193684	83.65	1.75
A5	Sample 5	3	3	1	3194934	83.87	1.45
A5	Sample 5	3	3	1	3196184	84.07	1.23
A5	Sample 5	3	3	1	3197450	84.28	1.09
A5	Sample 5	3	3	1	3198700	84.46	1.01
A5	Sample 5	3	3	1	3199967	84.67	0.97
A5	Sample 5	3	3	1	3201217	84.87	0.93
A5	Sample 5	3	3	1	3202467	85.08	0.91
A5	Sample 5	3	3	1	3203717	85.26	0.90
A5	Sample 5	3	3	1	3204984	85.49	0.88
A5	Sample 5	3	3	1	3206234	85.68	0.88
A5	Sample 5	3	3	1	3207484	85.88	0.88
A5	Sample 5	3	3	1	3208750	86.09	0.87
A5	Sample 5	3	3	1	3209984	86.27	0.86
A5	Sample 5	3	3	1	3211250	86.45	0.86
A5	Sample 5	3	3	1	3212534	86.69	0.85
A5	Sample 5	3	3	1	3213784	86.88	0.85
A5	Sample 5	3	3	1	3215050	87.1	0.84
A5	Sample 5	3	3	1	3216300	87.29	0.83
A5	Sample 5	3	3	1	3217567	87.47	0.83
A5	Sample 5	3	3	1	3218817	87.68	0.83
A5	Sample 5	3	3	1	3220067	87.89	0.83
A5	Sample 5	3	3	1	3221334	88.08	0.82
A5	Sample 5	3	3	1	3222600	88.28	0.82
A5	Sample 5	3	3	1	3223850	88.47	0.81
A5	Sample 5	3	3	1	3225117	88.69	0.81
A5	Sample 5	3	3	1	3226384	88.9	0.80
A5	Sample 5	3	3	1	3227634	89.08	0.80
A5	Sample 5	3	3	1	3228900	89.29	0.80
A5	Sample 5	3	3	1	3230151	89.5	0.79
A5	Sample 5	3	3	1	3231400	89.7	0.80
A5	Sample 5	3	3	1	3232650	89.87	0.79
A5	Sample 5	3	3	1	3233917	90.09	0.79
A5	Sample 5	3	3	1	3235167	90.28	0.78
A5	Sample 5	3	3	1	3236434	90.49	0.78
A5	Sample 5	3	3	1	3237684	90.68	0.78
A5	Sample 5	3	3	1	3238934	90.89	0.77
A5	Sample 5	3	3	1	3240184	91.08	0.77
A5	Sample 5	3	3	1	3241434	91.31	0.76
A5	Sample 5	3	3	1	3242684	91.48	0.76
A5	Sample 5	3	3	1	3243934	91.68	0.76
A5	Sample 5	3	3	1	3245200	91.89	0.75
A5	Sample 5	3	3	1	3246450	92.11	0.75
A5	Sample 5	3	3	1	3247700	92.27	0.76
A5	Sample 5	3	3	1	3248950	92.49	0.75
A5	Sample 5	3	3	1	3250217	92.68	0.75
A5	Sample 5	3	3	1	3251467	92.91	0.75
A5	Sample 5	3	3	1	3252717	93.09	0.75
A5	Sample 5	3	3	1	3253984	93.29	0.74
A5	Sample 5	3	3	1	3255234	93.51	0.73
A5	Sample 5	3	3	1	3256517	93.7	0.74
A5	Sample 5	3	3	1	3257767	93.92	0.74
A5	Sample 5	3	3	1	3259017	94.11	0.73
A5	Sample 5	3	3	1	3260267	94.3	0.72
A5	Sample 5	3	3	1	3261517	94.5	0.72
A5	Sample 5	3	3	1	3262767	94.72	0.72
A6	Sample 6	2	4	1	684800	79.75	0.84
A6	Sample 6	2	4	2	750984	79.46	0.86
A6	Sample 6	2	4	3	817484	79.49	0.87
A6	Sample 6	2	4	4	883967	79.49	0.86
A6	Sample 6	2	4	5	950467	79.46	0.85
A6	Sample 6	2	4	6	1016967	79.49	0.85
A6	Sample 6	2	4	7	1083467	79.49	0.84
A6	Sample 6	2	4	8	1149984	79.49	0.85
A6	Sample 6	2	4	9	1216467	79.49	0.85
A6	Sample 6	2	4	10	1282967	79.49	0.86
A6	Sample 6	2	4	11	1349467	79.49	0.84
A6	Sample 6	2	4	12	1415967	79.49	0.85
A6	Sample 6	2	4	13	1482467	79.49	0.84
A6	Sample 6	2	4	14	1548967	79.46	0.84
A6	Sample 6	2	4	15	1615467	79.49	0.84
A6	Sample 6	2	4	16	1681967	79.49	0.85
A6	Sample 6	2	4	17	1748467	79.49	0.85
A6	Sample 6	2	4	18	1814967	79.49	0.86
A6	Sample 6	2	4	19	1881467	79.49	0.89
A6	Sample 6	2	4	20	1947967	79.49	0.95
A6	Sample 6	2	4	21	2014467	79.49	1.05
A6	Sample 6	2	4	22	2080950	79.49	1.26
A6	Sample 6	2	4	23	2147450	79.49	1.64
A6	Sample 6	2	4	24	2213967	79.49	2.39
A6	Sample 6	2	4	25	2280467	79.49	3.64
A6	Sample 6	2	4	26	2346967	79.49	5.57
A6	Sample 6	2	4	27	2413467	79.49	8.05
A6	Sample 6	2	4	28	2479950	79.49	10.58
A6	Sample 6	2	4	29	2546450	79.49	12.59
A6	Sample 6	2	4	30	2612967	79.49	13.89
A6	Sample 6	2	4	31	2679467	79.49	14.79
A6	Sample 6	2	4	32	2745967	79.49	15.35
A6	Sample 6	2	4	33	2812450	79.49	15.70
A6	Sample 6	2	4	34	2878950	79.49	15.98
A6	Sample 6	2	4	35	2945450	79.49	16.15
A6	Sample 6	2	4	36	3011950	79.49	16.28
A6	Sample 6	3	3	1	3075667	64.9	24.28
A6	Sample 6	3	3	1	3076934	64.64	24.37
A6	Sample 6	3	3	1	3078167	64.72	24.43
A6	Sample 6	3	3	1	3079434	64.99	24.38
A6	Sample 6	3	3	1	3080684	65.25	24.32
A6	Sample 6	3	3	1	3081934	65.53	24.30
A6	Sample 6	3	3	1	3083200	65.75	24.17
A6	Sample 6	3	3	1	3084450	66	24.11
A6	Sample 6	3	3	1	3085700	66.23	23.99
A6	Sample 6	3	3	1	3086967	66.47	23.94
A6	Sample 6	3	3	1	3088217	66.7	23.85
A6	Sample 6	3	3	1	3089467	66.9	23.76
A6	Sample 6	3	3	1	3090717	67.11	23.66
A6	Sample 6	3	3	1	3091967	67.34	23.56
A6	Sample 6	3	3	1	3093217	67.55	23.44
A6	Sample 6	3	3	1	3094484	67.75	23.34
A6	Sample 6	3	3	1	3095717	67.96	23.27
A6	Sample 6	3	3	1	3096984	68.16	23.22
A6	Sample 6	3	3	1	3098234	68.4	23.06
A6	Sample 6	3	3	1	3099484	68.57	22.98
A6	Sample 6	3	3	1	3100767	68.8	22.89
A6	Sample 6	3	3	1	3102034	69.03	22.79
A6	Sample 6	3	3	1	3103284	69.21	22.68
A6	Sample 6	3	3	1	3104534	69.4	22.61
A6	Sample 6	3	3	1	3105800	69.61	22.56
A6	Sample 6	3	3	1	3107067	69.81	22.47
A6	Sample 6	3	3	1	3108317	70.03	22.40
A6	Sample 6	3	3	1	3109584	70.22	22.29
A6	Sample 6	3	3	1	3110834	70.43	22.21
A6	Sample 6	3	3	1	3112100	70.63	22.15
A6	Sample 6	3	3	1	3113367	70.83	22.07
A6	Sample 6	3	3	1	3114617	71.03	21.99
A6	Sample 6	3	3	1	3115884	71.24	21.90
A6	Sample 6	3	3	1	3117117	71.43	21.83
A6	Sample 6	3	3	1	3118367	71.64	21.79
A6	Sample 6	3	3	1	3119634	71.84	21.72
A6	Sample 6	3	3	1	3120884	72.04	21.63
A6	Sample 6	3	3	1	3122134	72.24	21.56
A6	Sample 6	3	3	1	3123384	72.45	21.50
A6	Sample 6	3	3	1	3124650	72.64	21.41
A6	Sample 6	3	3	1	3125884	72.85	21.38
A6	Sample 6	3	3	1	3127151	73.02	21.30
A6	Sample 6	3	3	1	3128400	73.25	21.23
A6	Sample 6	3	3	1	3129650	73.44	21.18
A6	Sample 6	3	3	1	3130900	73.62	21.13
A6	Sample 6	3	3	1	3132151	73.84	21.06
A6	Sample 6	3	3	1	3133400	74.02	21.02
A6	Sample 6	3	3	1	3134650	74.23	20.97
A6	Sample 6	3	3	1	3135917	74.45	20.93
A6	Sample 6	3	3	1	3137167	74.66	20.86
A6	Sample 6	3	3	1	3138417	74.83	20.83
A6	Sample 6	3	3	1	3139667	75.06	20.77
A6	Sample 6	3	3	1	3140934	75.26	20.74
A6	Sample 6	3	3	1	3142184	75.44	20.70
A6	Sample 6	3	3	1	3143467	75.66	20.67
A6	Sample 6	3	3	1	3144734	75.86	20.62
A6	Sample 6	3	3	1	3146000	76.03	20.59
A6	Sample 6	3	3	1	3147250	76.24	20.55
A6	Sample 6	3	3	1	3148500	76.43	20.55
A6	Sample 6	3	3	1	3149750	76.64	20.52
A6	Sample 6	3	3	1	3151000	76.87	20.47
A6	Sample 6	3	3	1	3152267	77.07	20.44
A6	Sample 6	3	3	1	3153517	77.24	20.44
A6	Sample 6	3	3	1	3154767	77.44	20.35
A6	Sample 6	3	3	1	3156017	77.64	20.31
A6	Sample 6	3	3	1	3157284	77.85	20.34
A6	Sample 6	3	3	1	3158534	78.08	20.29
A6	Sample 6	3	3	1	3159784	78.25	20.25
A6	Sample 6	3	3	1	3161034	78.45	20.21
A6	Sample 6	3	3	1	3162284	78.66	20.15
A6	Sample 6	3	3	1	3163550	78.85	20.13
A6	Sample 6	3	3	1	3164800	79.03	20.04
A6	Sample 6	3	3	1	3166050	79.23	20.00
A6	Sample 6	3	3	1	3167317	79.46	19.87
A6	Sample 6	3	3	1	3168567	79.66	19.72
A6	Sample 6	3	3	1	3169817	79.84	19.52
A6	Sample 6	3	3	1	3171067	80.04	19.27
A6	Sample 6	3	3	1	3172334	80.25	18.90
A6	Sample 6	3	3	1	3173584	80.45	18.39
A6	Sample 6	3	3	1	3174834	80.65	17.69
A6	Sample 6	3	3	1	3176100	80.85	16.79
A6	Sample 6	3	3	1	3177350	81.06	15.76
A6	Sample 6	3	3	1	3178617	81.23	14.65
A6	Sample 6	3	3	1	3179867	81.47	13.46
A6	Sample 6	3	3	1	3181117	81.67	12.26
A6	Sample 6	3	3	1	3182400	81.87	11.02
A6	Sample 6	3	3	1	3183650	82.04	9.80
A6	Sample 6	3	3	1	3184900	82.26	8.56
A6	Sample 6	3	3	1	3186151	82.48	7.36
A6	Sample 6	3	3	1	3187400	82.66	6.25
A6	Sample 6	3	3	1	3188667	82.84	5.22
A6	Sample 6	3	3	1	3189900	83.07	4.24
A6	Sample 6	3	3	1	3191167	83.27	3.39
A6	Sample 6	3	3	1	3192417	83.49	2.68
A6	Sample 6	3	3	1	3193684	83.65	2.13
A6	Sample 6	3	3	1	3194934	83.87	1.72
A6	Sample 6	3	3	1	3196184	84.07	1.44
A6	Sample 6	3	3	1	3197450	84.28	1.27
A6	Sample 6	3	3	1	3198700	84.46	1.17
A6	Sample 6	3	3	1	3199967	84.67	1.10
A6	Sample 6	3	3	1	3201217	84.87	1.05
A6	Sample 6	3	3	1	3202467	85.08	1.02
A6	Sample 6	3	3	1	3203717	85.26	1.01
A6	Sample 6	3	3	1	3204984	85.49	1.00
A6	Sample 6	3	3	1	3206234	85.68	0.99
A6	Sample 6	3	3	1	3207484	85.88	0.99
A6	Sample 6	3	3	1	3208750	86.09	0.97
A6	Sample 6	3	3	1	3209984	86.27	0.97
A6	Sample 6	3	3	1	3211250	86.45	0.96
A6	Sample 6	3	3	1	3212534	86.69	0.95
A6	Sample 6	3	3	1	3213784	86.88	0.95
A6	Sample 6	3	3	1	3215050	87.1	0.94
A6	Sample 6	3	3	1	3216300	87.29	0.93
A6	Sample 6	3	3	1	3217567	87.47	0.93
A6	Sample 6	3	3	1	3218817	87.68	0.93
A6	Sample 6	3	3	1	3220067	87.89	0.92
A6	Sample 6	3	3	1	3221334	88.08	0.92
A6	Sample 6	3	3	1	3222600	88.28	0.92
A6	Sample 6	3	3	1	3223850	88.47	0.91
A6	Sample 6	3	3	1	3225117	88.69	0.91
A6	Sample 6	3	3	1	3226384	88.9	0.91
A6	Sample 6	3	3	1	3227634	89.08	0.90
A6	Sample 6	3	3	1	3228900	89.29	0.89
A6	Sample 6	3	3	1	3230151	89.5	0.89
A6	Sample 6	3	3	1	3231400	89.7	0.89
A6	Sample 6	3	3	1	3232650	89.87	0.89
A6	Sample 6	3	3	1	3233917	90.09	0.88
A6	Sample 6	3	3	1	3235167	90.28	0.87
A6	Sample 6	3	3	1	3236434	90.49	0.88
A6	Sample 6	3	3	1	3237684	90.68	0.88
A6	Sample 6	3	3	1	3238934	90.89	0.87
A6	Sample 6	3	3	1	3240184	91.08	0.86
A6	Sample 6	3	3	1	3241434	91.31	0.86
A6	Sample 6	3	3	1	3242684	91.48	0.86
A6	Sample 6	3	3	1	3243934	91.68	0.85
A6	Sample 6	3	3	1	3245200	91.89	0.86
A6	Sample 6	3	3	1	3246450	92.11	0.84
A6	Sample 6	3	3	1	3247700	92.27	0.85
A6	Sample 6	3	3	1	3248950	92.49	0.84
A6	Sample 6	3	3	1	3250217	92.68	0.84
A6	Sample 6	3	3	1	3251467	92.91	0.84
A6	Sample 6	3	3	1	3252717	93.09	0.83
A6	Sample 6	3	3	1	3253984	93.29	0.83
A6	Sample 6	3	3	1	3255234	93.51	0.83
A6	Sample 6	3	3	1	3256517	93.7	0.82
A6	Sample 6	3	3	1	3257767	93.92	0.83
A6	Sample 6	3	3	1	3259017	94.11	0.81
A6	Sample 6	3	3	1	3260267	94.3	0.81
A6	Sample 6	3	3	1	3261517	94.5	0.81
A6	Sample 6	3	3	1	3262767	94.72	0.81
A7	Sample 7	2	4	1	684800	79.75	0.78
A7	Sample 7	2	4	2	750984	79.46	0.80
A7	Sample 7	2	4	3	817484	79.49	0.80
A7	Sample 7	2	4	4	883967	79.49	0.80
A7	Sample 7	2	4	5	950467	79.46	0.81
A7	Sample 7	2	4	6	1016967	79.49	0.79
A7	Sample 7	2	4	7	1083467	79.49	0.80
A7	Sample 7	2	4	8	1149984	79.49	0.80
A7	Sample 7	2	4	9	1216467	79.49	0.79
A7	Sample 7	2	4	10	1282967	79.49	0.79
A7	Sample 7	2	4	11	1349467	79.49	0.78
A7	Sample 7	2	4	12	1415967	79.49	0.79
A7	Sample 7	2	4	13	1482467	79.49	0.79
A7	Sample 7	2	4	14	1548967	79.46	0.78
A7	Sample 7	2	4	15	1615467	79.49	0.79
A7	Sample 7	2	4	16	1681967	79.49	0.80
A7	Sample 7	2	4	17	1748467	79.49	0.79
A7	Sample 7	2	4	18	1814967	79.49	0.81
A7	Sample 7	2	4	19	1881467	79.49	0.83
A7	Sample 7	2	4	20	1947967	79.49	0.87
A7	Sample 7	2	4	21	2014467	79.49	0.95
A7	Sample 7	2	4	22	2080950	79.49	1.12
A7	Sample 7	2	4	23	2147450	79.49	1.43
A7	Sample 7	2	4	24	2213967	79.49	2.02
A7	Sample 7	2	4	25	2280467	79.49	3.02
A7	Sample 7	2	4	26	2346967	79.49	4.65
A7	Sample 7	2	4	27	2413467	79.49	6.74
A7	Sample 7	2	4	28	2479950	79.49	8.90
A7	Sample 7	2	4	29	2546450	79.49	10.73
A7	Sample 7	2	4	30	2612967	79.49	11.90
A7	Sample 7	2	4	31	2679467	79.49	12.72
A7	Sample 7	2	4	32	2745967	79.49	13.20
A7	Sample 7	2	4	33	2812450	79.49	13.52
A7	Sample 7	2	4	34	2878950	79.49	13.76
A7	Sample 7	2	4	35	2945450	79.49	13.88
A7	Sample 7	2	4	36	3011950	79.49	13.98
A7	Sample 7	3	3	1	3075667	64.9	20.86
A7	Sample 7	3	3	1	3076934	64.64	20.94
A7	Sample 7	3	3	1	3078167	64.72	20.95
A7	Sample 7	3	3	1	3079434	64.99	20.98
A7	Sample 7	3	3	1	3080684	65.25	20.92
A7	Sample 7	3	3	1	3081934	65.53	20.87
A7	Sample 7	3	3	1	3083200	65.75	20.82
A7	Sample 7	3	3	1	3084450	66	20.77
A7	Sample 7	3	3	1	3085700	66.23	20.68
A7	Sample 7	3	3	1	3086967	66.47	20.60
A7	Sample 7	3	3	1	3088217	66.7	20.50
A7	Sample 7	3	3	1	3089467	66.9	20.43
A7	Sample 7	3	3	1	3090717	67.11	20.36
A7	Sample 7	3	3	1	3091967	67.34	20.27
A7	Sample 7	3	3	1	3093217	67.55	20.21
A7	Sample 7	3	3	1	3094484	67.75	20.12
A7	Sample 7	3	3	1	3095717	67.96	20.05
A7	Sample 7	3	3	1	3096984	68.16	19.97
A7	Sample 7	3	3	1	3098234	68.4	19.91
A7	Sample 7	3	3	1	3099484	68.57	19.81
A7	Sample 7	3	3	1	3100767	68.8	19.74
A7	Sample 7	3	3	1	3102034	69.03	19.69
A7	Sample 7	3	3	1	3103284	69.21	19.60
A7	Sample 7	3	3	1	3104534	69.4	19.54
A7	Sample 7	3	3	1	3105800	69.61	19.50
A7	Sample 7	3	3	1	3107067	69.81	19.39
A7	Sample 7	3	3	1	3108317	70.03	19.34
A7	Sample 7	3	3	1	3109584	70.22	19.28
A7	Sample 7	3	3	1	3110834	70.43	19.22
A7	Sample 7	3	3	1	3112100	70.63	19.13
A7	Sample 7	3	3	1	3113367	70.83	19.07
A7	Sample 7	3	3	1	3114617	71.03	19.01
A7	Sample 7	3	3	1	3115884	71.24	18.98
A7	Sample 7	3	3	1	3117117	71.43	18.90
A7	Sample 7	3	3	1	3118367	71.64	18.80
A7	Sample 7	3	3	1	3119634	71.84	18.77
A7	Sample 7	3	3	1	3120884	72.04	18.73
A7	Sample 7	3	3	1	3122134	72.24	18.66
A7	Sample 7	3	3	1	3123384	72.45	18.62
A7	Sample 7	3	3	1	3124650	72.64	18.57
A7	Sample 7	3	3	1	3125884	72.85	18.52
A7	Sample 7	3	3	1	3127151	73.02	18.44
A7	Sample 7	3	3	1	3128400	73.25	18.39
A7	Sample 7	3	3	1	3129650	73.44	18.36
A7	Sample 7	3	3	1	3130900	73.62	18.32
A7	Sample 7	3	3	1	3132151	73.84	18.26
A7	Sample 7	3	3	1	3133400	74.02	18.20
A7	Sample 7	3	3	1	3134650	74.23	18.15
A7	Sample 7	3	3	1	3135917	74.45	18.11
A7	Sample 7	3	3	1	3137167	74.66	18.07
A7	Sample 7	3	3	1	3138417	74.83	18.03
A7	Sample 7	3	3	1	3139667	75.06	18.00
A7	Sample 7	3	3	1	3140934	75.26	17.95
A7	Sample 7	3	3	1	3142184	75.44	17.91
A7	Sample 7	3	3	1	3143467	75.66	17.90
A7	Sample 7	3	3	1	3144734	75.86	17.87
A7	Sample 7	3	3	1	3146000	76.03	17.85
A7	Sample 7	3	3	1	3147250	76.24	17.81
A7	Sample 7	3	3	1	3148500	76.43	17.77
A7	Sample 7	3	3	1	3149750	76.64	17.80
A7	Sample 7	3	3	1	3151000	76.87	17.77
A7	Sample 7	3	3	1	3152267	77.07	17.75
A7	Sample 7	3	3	1	3153517	77.24	17.71
A7	Sample 7	3	3	1	3154767	77.44	17.70
A7	Sample 7	3	3	1	3156017	77.64	17.72
A7	Sample 7	3	3	1	3157284	77.85	17.69
A7	Sample 7	3	3	1	3158534	78.08	17.67
A7	Sample 7	3	3	1	3159784	78.25	17.66
A7	Sample 7	3	3	1	3161034	78.45	17.65
A7	Sample 7	3	3	1	3162284	78.66	17.62
A7	Sample 7	3	3	1	3163550	78.85	17.55
A7	Sample 7	3	3	1	3164800	79.03	17.50
A7	Sample 7	3	3	1	3166050	79.23	17.44
A7	Sample 7	3	3	1	3167317	79.46	17.33
A7	Sample 7	3	3	1	3168567	79.66	17.24
A7	Sample 7	3	3	1	3169817	79.84	17.06
A7	Sample 7	3	3	1	3171067	80.04	16.86
A7	Sample 7	3	3	1	3172334	80.25	16.54
A7	Sample 7	3	3	1	3173584	80.45	16.07
A7	Sample 7	3	3	1	3174834	80.65	15.48
A7	Sample 7	3	3	1	3176100	80.85	14.70
A7	Sample 7	3	3	1	3177350	81.06	13.77
A7	Sample 7	3	3	1	3178617	81.23	12.75
A7	Sample 7	3	3	1	3179867	81.47	11.69
A7	Sample 7	3	3	1	3181117	81.67	10.56
A7	Sample 7	3	3	1	3182400	81.87	9.44
A7	Sample 7	3	3	1	3183650	82.04	8.34
A7	Sample 7	3	3	1	3184900	82.26	7.20
A7	Sample 7	3	3	1	3186151	82.48	6.14
A7	Sample 7	3	3	1	3187400	82.66	5.15
A7	Sample 7	3	3	1	3188667	82.84	4.22
A7	Sample 7	3	3	1	3189900	83.07	3.40
A7	Sample 7	3	3	1	3191167	83.27	2.71
A7	Sample 7	3	3	1	3192417	83.49	2.16
A7	Sample 7	3	3	1	3193684	83.65	1.76
A7	Sample 7	3	3	1	3194934	83.87	1.46
A7	Sample 7	3	3	1	3196184	84.07	1.27
A7	Sample 7	3	3	1	3197450	84.28	1.14
A7	Sample 7	3	3	1	3198700	84.46	1.07
A7	Sample 7	3	3	1	3199967	84.67	1.03
A7	Sample 7	3	3	1	3201217	84.87	0.99
A7	Sample 7	3	3	1	3202467	85.08	0.97
A7	Sample 7	3	3	1	3203717	85.26	0.95
A7	Sample 7	3	3	1	3204984	85.49	0.95
A7	Sample 7	3	3	1	3206234	85.68	0.94
A7	Sample 7	3	3	1	3207484	85.88	0.93
A7	Sample 7	3	3	1	3208750	86.09	0.92
A7	Sample 7	3	3	1	3209984	86.27	0.92
A7	Sample 7	3	3	1	3211250	86.45	0.91
A7	Sample 7	3	3	1	3212534	86.69	0.91
A7	Sample 7	3	3	1	3213784	86.88	0.91
A7	Sample 7	3	3	1	3215050	87.1	0.90
A7	Sample 7	3	3	1	3216300	87.29	0.89
A7	Sample 7	3	3	1	3217567	87.47	0.89
A7	Sample 7	3	3	1	3218817	87.68	0.89
A7	Sample 7	3	3	1	3220067	87.89	0.88
A7	Sample 7	3	3	1	3221334	88.08	0.87
A7	Sample 7	3	3	1	3222600	88.28	0.88
A7	Sample 7	3	3	1	3223850	88.47	0.87
A7	Sample 7	3	3	1	3225117	88.69	0.87
A7	Sample 7	3	3	1	3226384	88.9	0.87
A7	Sample 7	3	3	1	3227634	89.08	0.86
A7	Sample 7	3	3	1	3228900	89.29	0.85
A7	Sample 7	3	3	1	3230151	89.5	0.85
A7	Sample 7	3	3	1	3231400	89.7	0.84
A7	Sample 7	3	3	1	3232650	89.87	0.85
A7	Sample 7	3	3	1	3233917	90.09	0.85
A7	Sample 7	3	3	1	3235167	90.28	0.83
A7	Sample 7	3	3	1	3236434	90.49	0.83
A7	Sample 7	3	3	1	3237684	90.68	0.84
A7	Sample 7	3	3	1	3238934	90.89	0.83
A7	Sample 7	3	3	1	3240184	91.08	0.83
A7	Sample 7	3	3	1	3241434	91.31	0.82
A7	Sample 7	3	3	1	3242684	91.48	0.81
A7	Sample 7	3	3	1	3243934	91.68	0.82
A7	Sample 7	3	3	1	3245200	91.89	0.81
A7	Sample 7	3	3	1	3246450	92.11	0.81
A7	Sample 7	3	3	1	3247700	92.27	0.81
A7	Sample 7	3	3	1	3248950	92.49	0.80
A7	Sample 7	3	3	1	3250217	92.68	0.80
A7	Sample 7	3	3	1	3251467	92.91	0.79
A7	Sample 7	3	3	1	3252717	93.09	0.80
A7	Sample 7	3	3	1	3253984	93.29	0.79
A7	Sample 7	3	3	1	3255234	93.51	0.79
A7	Sample 7	3	3	1	3256517	93.7	0.79
A7	Sample 7	3	3	1	3257767	93.92	0.79
A7	Sample 7	3	3	1	3259017	94.11	0.78
A7	Sample 7	3	3	1	3260267	94.3	0.77
A7	Sample 7	3	3	1	3261517	94.5	0.78
A7	Sample 7	3	3	1	3262767	94.72	0.77
A8	Sample 8	2	4	1	684800	79.75	0.70
A8	Sample 8	2	4	2	750984	79.46	0.71
A8	Sample 8	2	4	3	817484	79.49	0.72
A8	Sample 8	2	4	4	883967	79.49	0.72
A8	Sample 8	2	4	5	950467	79.46	0.72
A8	Sample 8	2	4	6	1016967	79.49	0.71
A8	Sample 8	2	4	7	1083467	79.49	0.70
A8	Sample 8	2	4	8	1149984	79.49	0.71
A8	Sample 8	2	4	9	1216467	79.49	0.71
A8	Sample 8	2	4	10	1282967	79.49	0.71
A8	Sample 8	2	4	11	1349467	79.49	0.70
A8	Sample 8	2	4	12	1415967	79.49	0.70
A8	Sample 8	2	4	13	1482467	79.49	0.70
A8	Sample 8	2	4	14	1548967	79.46	0.71
A8	Sample 8	2	4	15	1615467	79.49	0.71
A8	Sample 8	2	4	16	1681967	79.49	0.72
A8	Sample 8	2	4	17	1748467	79.49	0.72
A8	Sample 8	2	4	18	1814967	79.49	0.74
A8	Sample 8	2	4	19	1881467	79.49	0.77
A8	Sample 8	2	4	20	1947967	79.49	0.85
A8	Sample 8	2	4	21	2014467	79.49	1.00
A8	Sample 8	2	4	22	2080950	79.49	1.26
A8	Sample 8	2	4	23	2147450	79.49	1.76
A8	Sample 8	2	4	24	2213967	79.49	2.66
A8	Sample 8	2	4	25	2280467	79.49	4.11
A8	Sample 8	2	4	26	2346967	79.49	6.12
A8	Sample 8	2	4	27	2413467	79.49	8.34
A8	Sample 8	2	4	28	2479950	79.49	10.24
A8	Sample 8	2	4	29	2546450	79.49	11.59
A8	Sample 8	2	4	30	2612967	79.49	12.42
A8	Sample 8	2	4	31	2679467	79.49	13.01
A8	Sample 8	2	4	32	2745967	79.49	13.38
A8	Sample 8	2	4	33	2812450	79.49	13.61
A8	Sample 8	2	4	34	2878950	79.49	13.77
A8	Sample 8	2	4	35	2945450	79.49	13.86
A8	Sample 8	2	4	36	3011950	79.49	13.92
A8	Sample 8	3	3	1	3075667	64.9	20.60
A8	Sample 8	3	3	1	3076934	64.64	20.68
A8	Sample 8	3	3	1	3078167	64.72	20.70
A8	Sample 8	3	3	1	3079434	64.99	20.71
A8	Sample 8	3	3	1	3080684	65.25	20.68
A8	Sample 8	3	3	1	3081934	65.53	20.65
A8	Sample 8	3	3	1	3083200	65.75	20.55
A8	Sample 8	3	3	1	3084450	66	20.51
A8	Sample 8	3	3	1	3085700	66.23	20.39
A8	Sample 8	3	3	1	3086967	66.47	20.30
A8	Sample 8	3	3	1	3088217	66.7	20.29
A8	Sample 8	3	3	1	3089467	66.9	20.20
A8	Sample 8	3	3	1	3090717	67.11	20.10
A8	Sample 8	3	3	1	3091967	67.34	20.04
A8	Sample 8	3	3	1	3093217	67.55	19.97
A8	Sample 8	3	3	1	3094484	67.75	19.88
A8	Sample 8	3	3	1	3095717	67.96	19.82
A8	Sample 8	3	3	1	3096984	68.16	19.74
A8	Sample 8	3	3	1	3098234	68.4	19.66
A8	Sample 8	3	3	1	3099484	68.57	19.56
A8	Sample 8	3	3	1	3100767	68.8	19.51
A8	Sample 8	3	3	1	3102034	69.03	19.42
A8	Sample 8	3	3	1	3103284	69.21	19.36
A8	Sample 8	3	3	1	3104534	69.4	19.29
A8	Sample 8	3	3	1	3105800	69.61	19.23
A8	Sample 8	3	3	1	3107067	69.81	19.16
A8	Sample 8	3	3	1	3108317	70.03	19.09
A8	Sample 8	3	3	1	3109584	70.22	19.03
A8	Sample 8	3	3	1	3110834	70.43	18.95
A8	Sample 8	3	3	1	3112100	70.63	18.91
A8	Sample 8	3	3	1	3113367	70.83	18.83
A8	Sample 8	3	3	1	3114617	71.03	18.77
A8	Sample 8	3	3	1	3115884	71.24	18.68
A8	Sample 8	3	3	1	3117117	71.43	18.63
A8	Sample 8	3	3	1	3118367	71.64	18.58
A8	Sample 8	3	3	1	3119634	71.84	18.54
A8	Sample 8	3	3	1	3120884	72.04	18.49
A8	Sample 8	3	3	1	3122134	72.24	18.43
A8	Sample 8	3	3	1	3123384	72.45	18.38
A8	Sample 8	3	3	1	3124650	72.64	18.31
A8	Sample 8	3	3	1	3125884	72.85	18.28
A8	Sample 8	3	3	1	3127151	73.02	18.23
A8	Sample 8	3	3	1	3128400	73.25	18.13
A8	Sample 8	3	3	1	3129650	73.44	18.13
A8	Sample 8	3	3	1	3130900	73.62	18.06
A8	Sample 8	3	3	1	3132151	73.84	18.03
A8	Sample 8	3	3	1	3133400	74.02	17.99
A8	Sample 8	3	3	1	3134650	74.23	17.94
A8	Sample 8	3	3	1	3135917	74.45	17.90
A8	Sample 8	3	3	1	3137167	74.66	17.88
A8	Sample 8	3	3	1	3138417	74.83	17.82
A8	Sample 8	3	3	1	3139667	75.06	17.78
A8	Sample 8	3	3	1	3140934	75.26	17.78
A8	Sample 8	3	3	1	3142184	75.44	17.72
A8	Sample 8	3	3	1	3143467	75.66	17.70
A8	Sample 8	3	3	1	3144734	75.86	17.68
A8	Sample 8	3	3	1	3146000	76.03	17.63
A8	Sample 8	3	3	1	3147250	76.24	17.61
A8	Sample 8	3	3	1	3148500	76.43	17.58
A8	Sample 8	3	3	1	3149750	76.64	17.59
A8	Sample 8	3	3	1	3151000	76.87	17.54
A8	Sample 8	3	3	1	3152267	77.07	17.56
A8	Sample 8	3	3	1	3153517	77.24	17.49
A8	Sample 8	3	3	1	3154767	77.44	17.47
A8	Sample 8	3	3	1	3156017	77.64	17.48
A8	Sample 8	3	3	1	3157284	77.85	17.43
A8	Sample 8	3	3	1	3158534	78.08	17.41
A8	Sample 8	3	3	1	3159784	78.25	17.36
A8	Sample 8	3	3	1	3161034	78.45	17.37
A8	Sample 8	3	3	1	3162284	78.66	17.31
A8	Sample 8	3	3	1	3163550	78.85	17.27
A8	Sample 8	3	3	1	3164800	79.03	17.22
A8	Sample 8	3	3	1	3166050	79.23	17.17
A8	Sample 8	3	3	1	3167317	79.46	17.09
A8	Sample 8	3	3	1	3168567	79.66	17.00
A8	Sample 8	3	3	1	3169817	79.84	16.85
A8	Sample 8	3	3	1	3171067	80.04	16.64
A8	Sample 8	3	3	1	3172334	80.25	16.34
A8	Sample 8	3	3	1	3173584	80.45	15.92
A8	Sample 8	3	3	1	3174834	80.65	15.33
A8	Sample 8	3	3	1	3176100	80.85	14.62
A8	Sample 8	3	3	1	3177350	81.06	13.77
A8	Sample 8	3	3	1	3178617	81.23	12.82
A8	Sample 8	3	3	1	3179867	81.47	11.83
A8	Sample 8	3	3	1	3181117	81.67	10.81
A8	Sample 8	3	3	1	3182400	81.87	9.78
A8	Sample 8	3	3	1	3183650	82.04	8.72
A8	Sample 8	3	3	1	3184900	82.26	7.67
A8	Sample 8	3	3	1	3186151	82.48	6.65
A8	Sample 8	3	3	1	3187400	82.66	5.70
A8	Sample 8	3	3	1	3188667	82.84	4.77
A8	Sample 8	3	3	1	3189900	83.07	3.93
A8	Sample 8	3	3	1	3191167	83.27	3.18
A8	Sample 8	3	3	1	3192417	83.49	2.53
A8	Sample 8	3	3	1	3193684	83.65	2.00
A8	Sample 8	3	3	1	3194934	83.87	1.61
A8	Sample 8	3	3	1	3196184	84.07	1.33
A8	Sample 8	3	3	1	3197450	84.28	1.15
A8	Sample 8	3	3	1	3198700	84.46	1.03
A8	Sample 8	3	3	1	3199967	84.67	0.96
A8	Sample 8	3	3	1	3201217	84.87	0.92
A8	Sample 8	3	3	1	3202467	85.08	0.90
A8	Sample 8	3	3	1	3203717	85.26	0.87
A8	Sample 8	3	3	1	3204984	85.49	0.87
A8	Sample 8	3	3	1	3206234	85.68	0.85
A8	Sample 8	3	3	1	3207484	85.88	0.85
A8	Sample 8	3	3	1	3208750	86.09	0.85
A8	Sample 8	3	3	1	3209984	86.27	0.84
A8	Sample 8	3	3	1	3211250	86.45	0.83
A8	Sample 8	3	3	1	3212534	86.69	0.82
A8	Sample 8	3	3	1	3213784	86.88	0.82
A8	Sample 8	3	3	1	3215050	87.1	0.82
A8	Sample 8	3	3	1	3216300	87.29	0.80
A8	Sample 8	3	3	1	3217567	87.47	0.80
A8	Sample 8	3	3	1	3218817	87.68	0.80
A8	Sample 8	3	3	1	3220067	87.89	0.79
A8	Sample 8	3	3	1	3221334	88.08	0.79
A8	Sample 8	3	3	1	3222600	88.28	0.79
A8	Sample 8	3	3	1	3223850	88.47	0.78
A8	Sample 8	3	3	1	3225117	88.69	0.78
A8	Sample 8	3	3	1	3226384	88.9	0.78
A8	Sample 8	3	3	1	3227634	89.08	0.77
A8	Sample 8	3	3	1	3228900	89.29	0.76
A8	Sample 8	3	3	1	3230151	89.5	0.77
A8	Sample 8	3	3	1	3231400	89.7	0.76
A8	Sample 8	3	3	1	3232650	89.87	0.75
A8	Sample 8	3	3	1	3233917	90.09	0.76
A8	Sample 8	3	3	1	3235167	90.28	0.75
A8	Sample 8	3	3	1	3236434	90.49	0.75
A8	Sample 8	3	3	1	3237684	90.68	0.75
A8	Sample 8	3	3	1	3238934	90.89	0.74
A8	Sample 8	3	3	1	3240184	91.08	0.74
A8	Sample 8	3	3	1	3241434	91.31	0.73
A8	Sample 8	3	3	1	3242684	91.48	0.74
A8	Sample 8	3	3	1	3243934	91.68	0.73
A8	Sample 8	3	3	1	3245200	91.89	0.73
A8	Sample 8	3	3	1	3246450	92.11	0.73
A8	Sample 8	3	3	1	3247700	92.27	0.72
A8	Sample 8	3	3	1	3248950	92.49	0.72
A8	Sample 8	3	3	1	3250217	92.68	0.73
A8	Sample 8	3	3	1	3251467	92.91	0.72
A8	Sample 8	3	3	1	3252717	93.09	0.71
A8	Sample 8	3	3	1	3253984	93.29	0.71
A8	Sample 8	3	3	1	3255234	93.51	0.72
A8	Sample 8	3	3	1	3256517	93.7	0.71
A8	Sample 8	3	3	1	3257767	93.92	0.71
A8	Sample 8	3	3	1	3259017	94.11	0.70
A8	Sample 8	3	3	1	3260267	94.3	0.69
A8	Sample 8	3	3	1	3261517	94.5	0.70
A8	Sample 8	3	3	1	3262767	94.72	0.69
A9	Sample 9	2	4	1	684800	79.75	0.75
A9	Sample 9	2	4	2	750984	79.46	0.75
A9	Sample 9	2	4	3	817484	79.49	0.75
A9	Sample 9	2	4	4	883967	79.49	0.75
A9	Sample 9	2	4	5	950467	79.46	0.75
A9	Sample 9	2	4	6	1016967	79.49	0.75
A9	Sample 9	2	4	7	1083467	79.49	0.75
A9	Sample 9	2	4	8	1149984	79.49	0.75
A9	Sample 9	2	4	9	1216467	79.49	0.75
A9	Sample 9	2	4	10	1282967	79.49	0.75
A9	Sample 9	2	4	11	1349467	79.49	0.73
A9	Sample 9	2	4	12	1415967	79.49	0.74
A9	Sample 9	2	4	13	1482467	79.49	0.74
A9	Sample 9	2	4	14	1548967	79.46	0.74
A9	Sample 9	2	4	15	1615467	79.49	0.75
A9	Sample 9	2	4	16	1681967	79.49	0.76
A9	Sample 9	2	4	17	1748467	79.49	0.76
A9	Sample 9	2	4	18	1814967	79.49	0.80
A9	Sample 9	2	4	19	1881467	79.49	0.86
A9	Sample 9	2	4	20	1947967	79.49	0.97
A9	Sample 9	2	4	21	2014467	79.49	1.19
A9	Sample 9	2	4	22	2080950	79.49	1.59
A9	Sample 9	2	4	23	2147450	79.49	2.33
A9	Sample 9	2	4	24	2213967	79.49	3.50
A9	Sample 9	2	4	25	2280467	79.49	5.15
A9	Sample 9	2	4	26	2346967	79.49	6.96
A9	Sample 9	2	4	27	2413467	79.49	8.50
A9	Sample 9	2	4	28	2479950	79.49	9.55
A9	Sample 9	2	4	29	2546450	79.49	10.25
A9	Sample 9	2	4	30	2612967	79.49	10.66
A9	Sample 9	2	4	31	2679467	79.49	10.99
A9	Sample 9	2	4	32	2745967	79.49	11.17
A9	Sample 9	2	4	33	2812450	79.49	11.27
A9	Sample 9	2	4	34	2878950	79.49	11.34
A9	Sample 9	2	4	35	2945450	79.49	11.40
A9	Sample 9	2	4	36	3011950	79.49	11.46
A9	Sample 9	3	3	1	3075667	64.9	16.94
A9	Sample 9	3	3	1	3076934	64.64	17.00
A9	Sample 9	3	3	1	3078167	64.72	17.01
A9	Sample 9	3	3	1	3079434	64.99	17.04
A9	Sample 9	3	3	1	3080684	65.25	16.99
A9	Sample 9	3	3	1	3081934	65.53	16.95
A9	Sample 9	3	3	1	3083200	65.75	16.87
A9	Sample 9	3	3	1	3084450	66	16.82
A9	Sample 9	3	3	1	3085700	66.23	16.76
A9	Sample 9	3	3	1	3086967	66.47	16.69
A9	Sample 9	3	3	1	3088217	66.7	16.63
A9	Sample 9	3	3	1	3089467	66.9	16.56
A9	Sample 9	3	3	1	3090717	67.11	16.51
A9	Sample 9	3	3	1	3091967	67.34	16.45
A9	Sample 9	3	3	1	3093217	67.55	16.36
A9	Sample 9	3	3	1	3094484	67.75	16.30
A9	Sample 9	3	3	1	3095717	67.96	16.25
A9	Sample 9	3	3	1	3096984	68.16	16.19
A9	Sample 9	3	3	1	3098234	68.4	16.11
A9	Sample 9	3	3	1	3099484	68.57	16.06
A9	Sample 9	3	3	1	3100767	68.8	15.99
A9	Sample 9	3	3	1	3102034	69.03	15.95
A9	Sample 9	3	3	1	3103284	69.21	15.91
A9	Sample 9	3	3	1	3104534	69.4	15.83
A9	Sample 9	3	3	1	3105800	69.61	15.80
A9	Sample 9	3	3	1	3107067	69.81	15.73
A9	Sample 9	3	3	1	3108317	70.03	15.69
A9	Sample 9	3	3	1	3109584	70.22	15.63
A9	Sample 9	3	3	1	3110834	70.43	15.57
A9	Sample 9	3	3	1	3112100	70.63	15.52
A9	Sample 9	3	3	1	3113367	70.83	15.48
A9	Sample 9	3	3	1	3114617	71.03	15.41
A9	Sample 9	3	3	1	3115884	71.24	15.41
A9	Sample 9	3	3	1	3117117	71.43	15.33
A9	Sample 9	3	3	1	3118367	71.64	15.29
A9	Sample 9	3	3	1	3119634	71.84	15.25
A9	Sample 9	3	3	1	3120884	72.04	15.22
A9	Sample 9	3	3	1	3122134	72.24	15.18
A9	Sample 9	3	3	1	3123384	72.45	15.13
A9	Sample 9	3	3	1	3124650	72.64	15.12
A9	Sample 9	3	3	1	3125884	72.85	15.07
A9	Sample 9	3	3	1	3127151	73.02	15.01
A9	Sample 9	3	3	1	3128400	73.25	15.01
A9	Sample 9	3	3	1	3129650	73.44	14.94
A9	Sample 9	3	3	1	3130900	73.62	14.95
A9	Sample 9	3	3	1	3132151	73.84	14.90
A9	Sample 9	3	3	1	3133400	74.02	14.89
A9	Sample 9	3	3	1	3134650	74.23	14.87
A9	Sample 9	3	3	1	3135917	74.45	14.81
A9	Sample 9	3	3	1	3137167	74.66	14.81
A9	Sample 9	3	3	1	3138417	74.83	14.81
A9	Sample 9	3	3	1	3139667	75.06	14.78
A9	Sample 9	3	3	1	3140934	75.26	14.75
A9	Sample 9	3	3	1	3142184	75.44	14.71
A9	Sample 9	3	3	1	3143467	75.66	14.69
A9	Sample 9	3	3	1	3144734	75.86	14.67
A9	Sample 9	3	3	1	3146000	76.03	14.66
A9	Sample 9	3	3	1	3147250	76.24	14.63
A9	Sample 9	3	3	1	3148500	76.43	14.62
A9	Sample 9	3	3	1	3149750	76.64	14.57
A9	Sample 9	3	3	1	3151000	76.87	14.56
A9	Sample 9	3	3	1	3152267	77.07	14.54
A9	Sample 9	3	3	1	3153517	77.24	14.53
A9	Sample 9	3	3	1	3154767	77.44	14.51
A9	Sample 9	3	3	1	3156017	77.64	14.49
A9	Sample 9	3	3	1	3157284	77.85	14.48
A9	Sample 9	3	3	1	3158534	78.08	14.47
A9	Sample 9	3	3	1	3159784	78.25	14.44
A9	Sample 9	3	3	1	3161034	78.45	14.40
A9	Sample 9	3	3	1	3162284	78.66	14.40
A9	Sample 9	3	3	1	3163550	78.85	14.36
A9	Sample 9	3	3	1	3164800	79.03	14.33
A9	Sample 9	3	3	1	3166050	79.23	14.28
A9	Sample 9	3	3	1	3167317	79.46	14.23
A9	Sample 9	3	3	1	3168567	79.66	14.15
A9	Sample 9	3	3	1	3169817	79.84	14.04
A9	Sample 9	3	3	1	3171067	80.04	13.91
A9	Sample 9	3	3	1	3172334	80.25	13.69
A9	Sample 9	3	3	1	3173584	80.45	13.38
A9	Sample 9	3	3	1	3174834	80.65	12.99
A9	Sample 9	3	3	1	3176100	80.85	12.45
A9	Sample 9	3	3	1	3177350	81.06	11.79
A9	Sample 9	3	3	1	3178617	81.23	11.06
A9	Sample 9	3	3	1	3179867	81.47	10.31
A9	Sample 9	3	3	1	3181117	81.67	9.51
A9	Sample 9	3	3	1	3182400	81.87	8.72
A9	Sample 9	3	3	1	3183650	82.04	7.92
A9	Sample 9	3	3	1	3184900	82.26	7.12
A9	Sample 9	3	3	1	3186151	82.48	6.31
A9	Sample 9	3	3	1	3187400	82.66	5.54
A9	Sample 9	3	3	1	3188667	82.84	4.78
A9	Sample 9	3	3	1	3189900	83.07	4.06
A9	Sample 9	3	3	1	3191167	83.27	3.40
A9	Sample 9	3	3	1	3192417	83.49	2.82
A9	Sample 9	3	3	1	3193684	83.65	2.32
A9	Sample 9	3	3	1	3194934	83.87	1.92
A9	Sample 9	3	3	1	3196184	84.07	1.58
A9	Sample 9	3	3	1	3197450	84.28	1.33
A9	Sample 9	3	3	1	3198700	84.46	1.18
A9	Sample 9	3	3	1	3199967	84.67	1.07
A9	Sample 9	3	3	1	3201217	84.87	1.00
A9	Sample 9	3	3	1	3202467	85.08	0.95
A9	Sample 9	3	3	1	3203717	85.26	0.92
A9	Sample 9	3	3	1	3204984	85.49	0.90
A9	Sample 9	3	3	1	3206234	85.68	0.90
A9	Sample 9	3	3	1	3207484	85.88	0.90
A9	Sample 9	3	3	1	3208750	86.09	0.89
A9	Sample 9	3	3	1	3209984	86.27	0.88
A9	Sample 9	3	3	1	3211250	86.45	0.87
A9	Sample 9	3	3	1	3212534	86.69	0.86
A9	Sample 9	3	3	1	3213784	86.88	0.86
A9	Sample 9	3	3	1	3215050	87.1	0.86
A9	Sample 9	3	3	1	3216300	87.29	0.85
A9	Sample 9	3	3	1	3217567	87.47	0.85
A9	Sample 9	3	3	1	3218817	87.68	0.85
A9	Sample 9	3	3	1	3220067	87.89	0.84
A9	Sample 9	3	3	1	3221334	88.08	0.84
A9	Sample 9	3	3	1	3222600	88.28	0.84
A9	Sample 9	3	3	1	3223850	88.47	0.83
A9	Sample 9	3	3	1	3225117	88.69	0.83
A9	Sample 9	3	3	1	3226384	88.9	0.82
A9	Sample 9	3	3	1	3227634	89.08	0.82
A9	Sample 9	3	3	1	3228900	89.29	0.82
A9	Sample 9	3	3	1	3230151	89.5	0.81
A9	Sample 9	3	3	1	3231400	89.7	0.81
A9	Sample 9	3	3	1	3232650	89.87	0.81
A9	Sample 9	3	3	1	3233917	90.09	0.81
A9	Sample 9	3	3	1	3235167	90.28	0.80
A9	Sample 9	3	3	1	3236434	90.49	0.80
A9	Sample 9	3	3	1	3237684	90.68	0.80
A9	Sample 9	3	3	1	3238934	90.89	0.80
A9	Sample 9	3	3	1	3240184	91.08	0.78
A9	Sample 9	3	3	1	3241434	91.31	0.79
A9	Sample 9	3	3	1	3242684	91.48	0.79
A9	Sample 9	3	3	1	3243934	91.68	0.78
A9	Sample 9	3	3	1	3245200	91.89	0.78
A9	Sample 9	3	3	1	3246450	92.11	0.77
A9	Sample 9	3	3	1	3247700	92.27	0.78
A9	Sample 9	3	3	1	3248950	92.49	0.77
A9	Sample 9	3	3	1	3250217	92.68	0.77
A9	Sample 9	3	3	1	3251467	92.91	0.76
A9	Sample 9	3	3	1	3252717	93.09	0.76
A9	Sample 9	3	3	1	3253984	93.29	0.76
A9	Sample 9	3	3	1	3255234	93.51	0.76
A9	Sample 9	3	3	1	3256517	93.7	0.76
A9	Sample 9	3	3	1	3257767	93.92	0.75
A9	Sample 9	3	3	1	3259017	94.11	0.75
A9	Sample 9	3	3	1	3260267	94.3	0.75
A9	Sample 9	3	3	1	3261517	94.5	0.74
A9	Sample 9	3	3	1	3262767	94.72	0.74
A10	Sample 10	2	4	1	684800	79.75	1.00
A10	Sample 10	2	4	2	750984	79.46	1.05
A10	Sample 10	2	4	3	817484	79.49	1.07
A10	Sample 10	2	4	4	883967	79.49	1.08
A10	Sample 10	2	4	5	950467	79.46	1.09
A10	Sample 10	2	4	6	1016967	79.49	1.08
A10	Sample 10	2	4	7	1083467	79.49	1.09
A10	Sample 10	2	4	8	1149984	79.49	1.10
A10	Sample 10	2	4	9	1216467	79.49	1.10
A10	Sample 10	2	4	10	1282967	79.49	1.09
A10	Sample 10	2	4	11	1349467	79.49	1.11
A10	Sample 10	2	4	12	1415967	79.49	1.11
A10	Sample 10	2	4	13	1482467	79.49	1.10
A10	Sample 10	2	4	14	1548967	79.46	1.11
A10	Sample 10	2	4	15	1615467	79.49	1.12
A10	Sample 10	2	4	16	1681967	79.49	1.15
A10	Sample 10	2	4	17	1748467	79.49	1.18
A10	Sample 10	2	4	18	1814967	79.49	1.26
A10	Sample 10	2	4	19	1881467	79.49	1.40
A10	Sample 10	2	4	20	1947967	79.49	1.69
A10	Sample 10	2	4	21	2014467	79.49	2.22
A10	Sample 10	2	4	22	2080950	79.49	3.12
A10	Sample 10	2	4	23	2147450	79.49	4.54
A10	Sample 10	2	4	24	2213967	79.49	6.45
A10	Sample 10	2	4	25	2280467	79.49	8.43
A10	Sample 10	2	4	26	2346967	79.49	10.15
A10	Sample 10	2	4	27	2413467	79.49	11.43
A10	Sample 10	2	4	28	2479950	79.49	12.33
A10	Sample 10	2	4	29	2546450	79.49	12.99
A10	Sample 10	2	4	30	2612967	79.49	13.44
A10	Sample 10	2	4	31	2679467	79.49	13.77
A10	Sample 10	2	4	32	2745967	79.49	14.00
A10	Sample 10	2	4	33	2812450	79.49	14.15
A10	Sample 10	2	4	34	2878950	79.49	14.27
A10	Sample 10	2	4	35	2945450	79.49	14.32
A10	Sample 10	2	4	36	3011950	79.49	14.35
A10	Sample 10	3	3	1	3075667	64.9	20.71
A10	Sample 10	3	3	1	3076934	64.64	20.79
A10	Sample 10	3	3	1	3078167	64.72	20.81
A10	Sample 10	3	3	1	3079434	64.99	20.83
A10	Sample 10	3	3	1	3080684	65.25	20.80
A10	Sample 10	3	3	1	3081934	65.53	20.75
A10	Sample 10	3	3	1	3083200	65.75	20.71
A10	Sample 10	3	3	1	3084450	66	20.63
A10	Sample 10	3	3	1	3085700	66.23	20.62
A10	Sample 10	3	3	1	3086967	66.47	20.56
A10	Sample 10	3	3	1	3088217	66.7	20.47
A10	Sample 10	3	3	1	3089467	66.9	20.38
A10	Sample 10	3	3	1	3090717	67.11	20.30
A10	Sample 10	3	3	1	3091967	67.34	20.22
A10	Sample 10	3	3	1	3093217	67.55	20.18
A10	Sample 10	3	3	1	3094484	67.75	20.09
A10	Sample 10	3	3	1	3095717	67.96	20.03
A10	Sample 10	3	3	1	3096984	68.16	19.97
A10	Sample 10	3	3	1	3098234	68.4	19.87
A10	Sample 10	3	3	1	3099484	68.57	19.82
A10	Sample 10	3	3	1	3100767	68.8	19.75
A10	Sample 10	3	3	1	3102034	69.03	19.70
A10	Sample 10	3	3	1	3103284	69.21	19.61
A10	Sample 10	3	3	1	3104534	69.4	19.54
A10	Sample 10	3	3	1	3105800	69.61	19.51
A10	Sample 10	3	3	1	3107067	69.81	19.44
A10	Sample 10	3	3	1	3108317	70.03	19.35
A10	Sample 10	3	3	1	3109584	70.22	19.31
A10	Sample 10	3	3	1	3110834	70.43	19.26
A10	Sample 10	3	3	1	3112100	70.63	19.19
A10	Sample 10	3	3	1	3113367	70.83	19.11
A10	Sample 10	3	3	1	3114617	71.03	19.07
A10	Sample 10	3	3	1	3115884	71.24	19.04
A10	Sample 10	3	3	1	3117117	71.43	18.98
A10	Sample 10	3	3	1	3118367	71.64	18.93
A10	Sample 10	3	3	1	3119634	71.84	18.86
A10	Sample 10	3	3	1	3120884	72.04	18.86
A10	Sample 10	3	3	1	3122134	72.24	18.78
A10	Sample 10	3	3	1	3123384	72.45	18.72
A10	Sample 10	3	3	1	3124650	72.64	18.71
A10	Sample 10	3	3	1	3125884	72.85	18.65
A10	Sample 10	3	3	1	3127151	73.02	18.60
A10	Sample 10	3	3	1	3128400	73.25	18.57
A10	Sample 10	3	3	1	3129650	73.44	18.54
A10	Sample 10	3	3	1	3130900	73.62	18.47
A10	Sample 10	3	3	1	3132151	73.84	18.44
A10	Sample 10	3	3	1	3133400	74.02	18.39
A10	Sample 10	3	3	1	3134650	74.23	18.39
A10	Sample 10	3	3	1	3135917	74.45	18.34
A10	Sample 10	3	3	1	3137167	74.66	18.32
A10	Sample 10	3	3	1	3138417	74.83	18.30
A10	Sample 10	3	3	1	3139667	75.06	18.30
A10	Sample 10	3	3	1	3140934	75.26	18.26
A10	Sample 10	3	3	1	3142184	75.44	18.26
A10	Sample 10	3	3	1	3143467	75.66	18.22
A10	Sample 10	3	3	1	3144734	75.86	18.22
A10	Sample 10	3	3	1	3146000	76.03	18.20
A10	Sample 10	3	3	1	3147250	76.24	18.22
A10	Sample 10	3	3	1	3148500	76.43	18.20
A10	Sample 10	3	3	1	3149750	76.64	18.17
A10	Sample 10	3	3	1	3151000	76.87	18.14
A10	Sample 10	3	3	1	3152267	77.07	18.11
A10	Sample 10	3	3	1	3153517	77.24	18.09
A10	Sample 10	3	3	1	3154767	77.44	18.08
A10	Sample 10	3	3	1	3156017	77.64	18.04
A10	Sample 10	3	3	1	3157284	77.85	18.04
A10	Sample 10	3	3	1	3158534	78.08	18.02
A10	Sample 10	3	3	1	3159784	78.25	17.99
A10	Sample 10	3	3	1	3161034	78.45	17.98
A10	Sample 10	3	3	1	3162284	78.66	17.96
A10	Sample 10	3	3	1	3163550	78.85	17.95
A10	Sample 10	3	3	1	3164800	79.03	17.91
A10	Sample 10	3	3	1	3166050	79.23	17.85
A10	Sample 10	3	3	1	3167317	79.46	17.78
A10	Sample 10	3	3	1	3168567	79.66	17.68
A10	Sample 10	3	3	1	3169817	79.84	17.56
A10	Sample 10	3	3	1	3171067	80.04	17.38
A10	Sample 10	3	3	1	3172334	80.25	17.13
A10	Sample 10	3	3	1	3173584	80.45	16.73
A10	Sample 10	3	3	1	3174834	80.65	16.22
A10	Sample 10	3	3	1	3176100	80.85	15.53
A10	Sample 10	3	3	1	3177350	81.06	14.70
A10	Sample 10	3	3	1	3178617	81.23	13.79
A10	Sample 10	3	3	1	3179867	81.47	12.78
A10	Sample 10	3	3	1	3181117	81.67	11.74
A10	Sample 10	3	3	1	3182400	81.87	10.70
A10	Sample 10	3	3	1	3183650	82.04	9.67
A10	Sample 10	3	3	1	3184900	82.26	8.61
A10	Sample 10	3	3	1	3186151	82.48	7.60
A10	Sample 10	3	3	1	3187400	82.66	6.64
A10	Sample 10	3	3	1	3188667	82.84	5.73
A10	Sample 10	3	3	1	3189900	83.07	4.83
A10	Sample 10	3	3	1	3191167	83.27	4.03
A10	Sample 10	3	3	1	3192417	83.49	3.31
A10	Sample 10	3	3	1	3193684	83.65	2.70
A10	Sample 10	3	3	1	3194934	83.87	2.21
A10	Sample 10	3	3	1	3196184	84.07	1.84
A10	Sample 10	3	3	1	3197450	84.28	1.58
A10	Sample 10	3	3	1	3198700	84.46	1.42
A10	Sample 10	3	3	1	3199967	84.67	1.31
A10	Sample 10	3	3	1	3201217	84.87	1.24
A10	Sample 10	3	3	1	3202467	85.08	1.20
A10	Sample 10	3	3	1	3203717	85.26	1.18
A10	Sample 10	3	3	1	3204984	85.49	1.16
A10	Sample 10	3	3	1	3206234	85.68	1.15
A10	Sample 10	3	3	1	3207484	85.88	1.14
A10	Sample 10	3	3	1	3208750	86.09	1.13
A10	Sample 10	3	3	1	3209984	86.27	1.13
A10	Sample 10	3	3	1	3211250	86.45	1.12
A10	Sample 10	3	3	1	3212534	86.69	1.10
A10	Sample 10	3	3	1	3213784	86.88	1.10
A10	Sample 10	3	3	1	3215050	87.1	1.10
A10	Sample 10	3	3	1	3216300	87.29	1.08
A10	Sample 10	3	3	1	3217567	87.47	1.08
A10	Sample 10	3	3	1	3218817	87.68	1.08
A10	Sample 10	3	3	1	3220067	87.89	1.07
A10	Sample 10	3	3	1	3221334	88.08	1.06
A10	Sample 10	3	3	1	3222600	88.28	1.06
A10	Sample 10	3	3	1	3223850	88.47	1.05
A10	Sample 10	3	3	1	3225117	88.69	1.05
A10	Sample 10	3	3	1	3226384	88.9	1.05
A10	Sample 10	3	3	1	3227634	89.08	1.03
A10	Sample 10	3	3	1	3228900	89.29	1.03
A10	Sample 10	3	3	1	3230151	89.5	1.03
A10	Sample 10	3	3	1	3231400	89.7	1.02
A10	Sample 10	3	3	1	3232650	89.87	1.02
A10	Sample 10	3	3	1	3233917	90.09	1.01
A10	Sample 10	3	3	1	3235167	90.28	1.01
A10	Sample 10	3	3	1	3236434	90.49	1.01
A10	Sample 10	3	3	1	3237684	90.68	1.00
A10	Sample 10	3	3	1	3238934	90.89	0.99
A10	Sample 10	3	3	1	3240184	91.08	0.99
A10	Sample 10	3	3	1	3241434	91.31	0.98
A10	Sample 10	3	3	1	3242684	91.48	0.98
A10	Sample 10	3	3	1	3243934	91.68	0.97
A10	Sample 10	3	3	1	3245200	91.89	0.97
A10	Sample 10	3	3	1	3246450	92.11	0.96
A10	Sample 10	3	3	1	3247700	92.27	0.96
A10	Sample 10	3	3	1	3248950	92.49	0.96
A10	Sample 10	3	3	1	3250217	92.68	0.96
A10	Sample 10	3	3	1	3251467	92.91	0.95
A10	Sample 10	3	3	1	3252717	93.09	0.94
A10	Sample 10	3	3	1	3253984	93.29	0.95
A10	Sample 10	3	3	1	3255234	93.51	0.94
A10	Sample 10	3	3	1	3256517	93.7	0.93
A10	Sample 10	3	3	1	3257767	93.92	0.93
A10	Sample 10	3	3	1	3259017	94.11	0.92
A10	Sample 10	3	3	1	3260267	94.3	0.91
A10	Sample 10	3	3	1	3261517	94.5	0.92
A10	Sample 10	3	3	1	3262767	94.72	0.91
A11	Sample 11	2	4	1	684800	79.75	0.82
A11	Sample 11	2	4	2	750984	79.46	0.84
A11	Sample 11	2	4	3	817484	79.49	0.84
A11	Sample 11	2	4	4	883967	79.49	0.84
A11	Sample 11	2	4	5	950467	79.46	0.86
A11	Sample 11	2	4	6	1016967	79.49	0.84
A11	Sample 11	2	4	7	1083467	79.49	0.83
A11	Sample 11	2	4	8	1149984	79.49	0.84
A11	Sample 11	2	4	9	1216467	79.49	0.84
A11	Sample 11	2	4	10	1282967	79.49	0.83
A11	Sample 11	2	4	11	1349467	79.49	0.84
A11	Sample 11	2	4	12	1415967	79.49	0.85
A11	Sample 11	2	4	13	1482467	79.49	0.84
A11	Sample 11	2	4	14	1548967	79.46	0.85
A11	Sample 11	2	4	15	1615467	79.49	0.87
A11	Sample 11	2	4	16	1681967	79.49	0.92
A11	Sample 11	2	4	17	1748467	79.49	0.98
A11	Sample 11	2	4	18	1814967	79.49	1.13
A11	Sample 11	2	4	19	1881467	79.49	1.42
A11	Sample 11	2	4	20	1947967	79.49	1.94
A11	Sample 11	2	4	21	2014467	79.49	2.90
A11	Sample 11	2	4	22	2080950	79.49	4.44
A11	Sample 11	2	4	23	2147450	79.49	6.55
A11	Sample 11	2	4	24	2213967	79.49	8.84
A11	Sample 11	2	4	25	2280467	79.49	10.82
A11	Sample 11	2	4	26	2346967	79.49	12.25
A11	Sample 11	2	4	27	2413467	79.49	13.13
A11	Sample 11	2	4	28	2479950	79.49	13.71
A11	Sample 11	2	4	29	2546450	79.49	14.08
A11	Sample 11	2	4	30	2612967	79.49	14.30
A11	Sample 11	2	4	31	2679467	79.49	14.49
A11	Sample 11	2	4	32	2745967	79.49	14.55
A11	Sample 11	2	4	33	2812450	79.49	14.65
A11	Sample 11	2	4	34	2878950	79.49	14.67
A11	Sample 11	2	4	35	2945450	79.49	14.69
A11	Sample 11	2	4	36	3011950	79.49	14.70
A11	Sample 11	3	3	1	3075667	64.9	21.58
A11	Sample 11	3	3	1	3076934	64.64	21.63
A11	Sample 11	3	3	1	3078167	64.72	21.69
A11	Sample 11	3	3	1	3079434	64.99	21.66
A11	Sample 11	3	3	1	3080684	65.25	21.64
A11	Sample 11	3	3	1	3081934	65.53	21.57
A11	Sample 11	3	3	1	3083200	65.75	21.54
A11	Sample 11	3	3	1	3084450	66	21.46
A11	Sample 11	3	3	1	3085700	66.23	21.38
A11	Sample 11	3	3	1	3086967	66.47	21.28
A11	Sample 11	3	3	1	3088217	66.7	21.20
A11	Sample 11	3	3	1	3089467	66.9	21.12
A11	Sample 11	3	3	1	3090717	67.11	21.03
A11	Sample 11	3	3	1	3091967	67.34	20.96
A11	Sample 11	3	3	1	3093217	67.55	20.86
A11	Sample 11	3	3	1	3094484	67.75	20.82
A11	Sample 11	3	3	1	3095717	67.96	20.71
A11	Sample 11	3	3	1	3096984	68.16	20.63
A11	Sample 11	3	3	1	3098234	68.4	20.56
A11	Sample 11	3	3	1	3099484	68.57	20.50
A11	Sample 11	3	3	1	3100767	68.8	20.39
A11	Sample 11	3	3	1	3102034	69.03	20.32
A11	Sample 11	3	3	1	3103284	69.21	20.26
A11	Sample 11	3	3	1	3104534	69.4	20.17
A11	Sample 11	3	3	1	3105800	69.61	20.09
A11	Sample 11	3	3	1	3107067	69.81	20.05
A11	Sample 11	3	3	1	3108317	70.03	19.96
A11	Sample 11	3	3	1	3109584	70.22	19.92
A11	Sample 11	3	3	1	3110834	70.43	19.82
A11	Sample 11	3	3	1	3112100	70.63	19.74
A11	Sample 11	3	3	1	3113367	70.83	19.67
A11	Sample 11	3	3	1	3114617	71.03	19.64
A11	Sample 11	3	3	1	3115884	71.24	19.54
A11	Sample 11	3	3	1	3117117	71.43	19.46
A11	Sample 11	3	3	1	3118367	71.64	19.44
A11	Sample 11	3	3	1	3119634	71.84	19.33
A11	Sample 11	3	3	1	3120884	72.04	19.30
A11	Sample 11	3	3	1	3122134	72.24	19.24
A11	Sample 11	3	3	1	3123384	72.45	19.18
A11	Sample 11	3	3	1	3124650	72.64	19.10
A11	Sample 11	3	3	1	3125884	72.85	19.05
A11	Sample 11	3	3	1	3127151	73.02	18.99
A11	Sample 11	3	3	1	3128400	73.25	19.00
A11	Sample 11	3	3	1	3129650	73.44	18.87
A11	Sample 11	3	3	1	3130900	73.62	18.85
A11	Sample 11	3	3	1	3132151	73.84	18.78
A11	Sample 11	3	3	1	3133400	74.02	18.72
A11	Sample 11	3	3	1	3134650	74.23	18.68
A11	Sample 11	3	3	1	3135917	74.45	18.66
A11	Sample 11	3	3	1	3137167	74.66	18.63
A11	Sample 11	3	3	1	3138417	74.83	18.56
A11	Sample 11	3	3	1	3139667	75.06	18.52
A11	Sample 11	3	3	1	3140934	75.26	18.48
A11	Sample 11	3	3	1	3142184	75.44	18.43
A11	Sample 11	3	3	1	3143467	75.66	18.41
A11	Sample 11	3	3	1	3144734	75.86	18.39
A11	Sample 11	3	3	1	3146000	76.03	18.36
A11	Sample 11	3	3	1	3147250	76.24	18.32
A11	Sample 11	3	3	1	3148500	76.43	18.27
A11	Sample 11	3	3	1	3149750	76.64	18.28
A11	Sample 11	3	3	1	3151000	76.87	18.26
A11	Sample 11	3	3	1	3152267	77.07	18.21
A11	Sample 11	3	3	1	3153517	77.24	18.21
A11	Sample 11	3	3	1	3154767	77.44	18.21
A11	Sample 11	3	3	1	3156017	77.64	18.17
A11	Sample 11	3	3	1	3157284	77.85	18.16
A11	Sample 11	3	3	1	3158534	78.08	18.12
A11	Sample 11	3	3	1	3159784	78.25	18.11
A11	Sample 11	3	3	1	3161034	78.45	18.05
A11	Sample 11	3	3	1	3162284	78.66	18.01
A11	Sample 11	3	3	1	3163550	78.85	17.97
A11	Sample 11	3	3	1	3164800	79.03	17.90
A11	Sample 11	3	3	1	3166050	79.23	17.81
A11	Sample 11	3	3	1	3167317	79.46	17.75
A11	Sample 11	3	3	1	3168567	79.66	17.60
A11	Sample 11	3	3	1	3169817	79.84	17.40
A11	Sample 11	3	3	1	3171067	80.04	17.17
A11	Sample 11	3	3	1	3172334	80.25	16.83
A11	Sample 11	3	3	1	3173584	80.45	16.32
A11	Sample 11	3	3	1	3174834	80.65	15.69
A11	Sample 11	3	3	1	3176100	80.85	14.85
A11	Sample 11	3	3	1	3177350	81.06	13.89
A11	Sample 11	3	3	1	3178617	81.23	12.83
A11	Sample 11	3	3	1	3179867	81.47	11.70
A11	Sample 11	3	3	1	3181117	81.67	10.54
A11	Sample 11	3	3	1	3182400	81.87	9.36
A11	Sample 11	3	3	1	3183650	82.04	8.18
A11	Sample 11	3	3	1	3184900	82.26	7.04
A11	Sample 11	3	3	1	3186151	82.48	5.95
A11	Sample 11	3	3	1	3187400	82.66	4.91
A11	Sample 11	3	3	1	3188667	82.84	4.03
A11	Sample 11	3	3	1	3189900	83.07	3.21
A11	Sample 11	3	3	1	3191167	83.27	2.56
A11	Sample 11	3	3	1	3192417	83.49	2.05
A11	Sample 11	3	3	1	3193684	83.65	1.68
A11	Sample 11	3	3	1	3194934	83.87	1.44
A11	Sample 11	3	3	1	3196184	84.07	1.27
A11	Sample 11	3	3	1	3197450	84.28	1.17
A11	Sample 11	3	3	1	3198700	84.46	1.11
A11	Sample 11	3	3	1	3199967	84.67	1.08
A11	Sample 11	3	3	1	3201217	84.87	1.05
A11	Sample 11	3	3	1	3202467	85.08	1.03
[truncated: 15,858 more rows]
