# Supplementary material for: A glycan receptor kinase facilitates intracellular accommodation of arbuscular mycorrhiza and symbiotic rhizobia in the legume Lotus japonicus
Source: PLoS Biol. 2023 May 18;21(5):e3002127. doi: 10.1371/journal.pbio.3002127 (PMC10231839; doi:10.1371/journal.pbio.3002127)
Supplement: S2 Information — (ZIP) [file pbio.3002127.s018.zip › AM_Epr3.txt]

Raw Data		Experiment - AM_Epr3 (Run on LCS480 1.5.0.39)
SamplePos	SampleName	Prog#	Seg#	Cycle#	Time	Temp	465-510
A1	Sample 1	2	4	1	682751	73.65	2.09
A1	Sample 1	2	4	2	750384	73.4	2.08
A1	Sample 1	2	4	3	818284	73.37	2.07
A1	Sample 1	2	4	4	886184	73.4	2.08
A1	Sample 1	2	4	5	954084	73.4	2.07
A1	Sample 1	2	4	6	1021984	73.42	2.07
A1	Sample 1	2	4	7	1089867	73.42	2.07
A1	Sample 1	2	4	8	1157767	73.4	2.08
A1	Sample 1	2	4	9	1225684	73.4	2.07
A1	Sample 1	2	4	10	1293584	73.42	2.08
A1	Sample 1	2	4	11	1361484	73.4	2.08
A1	Sample 1	2	4	12	1429367	73.4	2.07
A1	Sample 1	2	4	13	1497267	73.42	2.09
A1	Sample 1	2	4	14	1565184	73.42	2.07
A1	Sample 1	2	4	15	1633067	73.42	2.08
A1	Sample 1	2	4	16	1700984	73.42	2.07
A1	Sample 1	2	4	17	1768867	73.4	2.06
A1	Sample 1	2	4	18	1836767	73.42	2.08
A1	Sample 1	2	4	19	1904684	73.42	2.08
A1	Sample 1	2	4	20	1972567	73.4	2.08
A1	Sample 1	2	4	21	2040484	73.42	2.07
A1	Sample 1	2	4	22	2108367	73.42	2.09
A1	Sample 1	2	4	23	2176267	73.4	2.07
A1	Sample 1	2	4	24	2244167	73.42	2.11
A1	Sample 1	2	4	25	2312067	73.42	2.11
A1	Sample 1	2	4	26	2379984	73.42	2.12
A1	Sample 1	2	4	27	2447867	73.4	2.16
A1	Sample 1	2	4	28	2515767	73.42	2.28
A1	Sample 1	2	4	29	2583667	73.42	2.41
A1	Sample 1	2	4	30	2651567	73.42	2.77
A1	Sample 1	2	4	31	2719484	73.42	3.37
A1	Sample 1	2	4	32	2787367	73.4	4.40
A1	Sample 1	2	4	33	2855267	73.42	6.02
A1	Sample 1	2	4	34	2923167	73.42	8.23
A1	Sample 1	2	4	35	2991067	73.42	10.58
A1	Sample 1	2	4	36	3058967	73.42	12.54
A1	Sample 1	2	4	37	3126850	73.4	13.83
A1	Sample 1	2	4	38	3194767	73.42	14.78
A1	Sample 1	2	4	39	3262667	73.42	15.50
A1	Sample 1	2	4	40	3330567	73.4	16.11
A1	Sample 1	2	4	41	3398467	73.4	16.60
A1	Sample 1	2	4	42	3466350	73.42	16.98
A1	Sample 1	2	4	43	3534267	73.42	17.33
A1	Sample 1	2	4	44	3602167	73.42	17.55
A1	Sample 1	2	4	45	3670050	73.4	17.72
A1	Sample 1	3	3	1	3724134	64.93	22.97
A1	Sample 1	3	3	1	3725384	64.67	23.06
A1	Sample 1	3	3	1	3726650	64.72	23.08
A1	Sample 1	3	3	1	3727884	64.99	23.11
A1	Sample 1	3	3	1	3729150	65.25	23.05
A1	Sample 1	3	3	1	3730400	65.53	23.00
A1	Sample 1	3	3	1	3731650	65.78	22.88
A1	Sample 1	3	3	1	3732900	66	22.83
A1	Sample 1	3	3	1	3734150	66.26	22.69
A1	Sample 1	3	3	1	3735417	66.49	22.61
A1	Sample 1	3	3	1	3736700	66.7	22.52
A1	Sample 1	3	3	1	3737950	66.93	22.41
A1	Sample 1	3	3	1	3739217	67.14	22.31
A1	Sample 1	3	3	1	3740467	67.37	22.24
A1	Sample 1	3	3	1	3741717	67.58	22.12
A1	Sample 1	3	3	1	3742967	67.81	22.05
A1	Sample 1	3	3	1	3744217	67.99	21.94
A1	Sample 1	3	3	1	3745484	68.22	21.83
A1	Sample 1	3	3	1	3746734	68.42	21.76
A1	Sample 1	3	3	1	3747984	68.63	21.62
A1	Sample 1	3	3	1	3749234	68.87	21.57
A1	Sample 1	3	3	1	3750500	69.03	21.50
A1	Sample 1	3	3	1	3751751	69.27	21.43
A1	Sample 1	3	3	1	3753000	69.44	21.31
A1	Sample 1	3	3	1	3754267	69.67	21.17
A1	Sample 1	3	3	1	3755517	69.87	21.12
A1	Sample 1	3	3	1	3756767	70.08	21.01
A1	Sample 1	3	3	1	3758034	70.3	20.96
A1	Sample 1	3	3	1	3759284	70.49	20.87
A1	Sample 1	3	3	1	3760534	70.68	20.80
A1	Sample 1	3	3	1	3761784	70.89	20.71
A1	Sample 1	3	3	1	3763034	71.11	20.62
A1	Sample 1	3	3	1	3764284	71.3	20.54
A1	Sample 1	3	3	1	3765550	71.52	20.47
A1	Sample 1	3	3	1	3766817	71.72	20.41
A1	Sample 1	3	3	1	3768067	71.92	20.35
A1	Sample 1	3	3	1	3769317	72.1	20.23
A1	Sample 1	3	3	1	3770567	72.29	20.17
A1	Sample 1	3	3	1	3771834	72.53	20.10
A1	Sample 1	3	3	1	3773084	72.73	20.03
A1	Sample 1	3	3	1	3774334	72.93	19.97
A1	Sample 1	3	3	1	3775600	73.13	19.88
A1	Sample 1	3	3	1	3776867	73.34	19.82
A1	Sample 1	3	3	1	3778117	73.53	19.71
A1	Sample 1	3	3	1	3779367	73.74	19.69
A1	Sample 1	3	3	1	3780634	73.94	19.61
A1	Sample 1	3	3	1	3781884	74.14	19.49
A1	Sample 1	3	3	1	3783134	74.37	19.37
A1	Sample 1	3	3	1	3784384	74.55	19.20
A1	Sample 1	3	3	1	3785634	74.73	18.93
A1	Sample 1	3	3	1	3786900	74.97	18.54
A1	Sample 1	3	3	1	3788150	75.17	17.86
A1	Sample 1	3	3	1	3789400	75.38	16.95
A1	Sample 1	3	3	1	3790650	75.57	15.76
A1	Sample 1	3	3	1	3791917	75.78	14.30
A1	Sample 1	3	3	1	3793167	75.98	12.78
A1	Sample 1	3	3	1	3794417	76.18	11.24
A1	Sample 1	3	3	1	3795667	76.38	9.75
A1	Sample 1	3	3	1	3796917	76.56	8.29
A1	Sample 1	3	3	1	3798184	76.78	6.92
A1	Sample 1	3	3	1	3799434	76.98	5.59
A1	Sample 1	3	3	1	3800684	77.21	4.45
A1	Sample 1	3	3	1	3801950	77.38	3.48
A1	Sample 1	3	3	1	3803200	77.58	2.78
A1	Sample 1	3	3	1	3804467	77.79	2.35
A1	Sample 1	3	3	1	3805751	78.01	2.15
A1	Sample 1	3	3	1	3807000	78.19	2.07
A1	Sample 1	3	3	1	3808250	78.39	2.06
A1	Sample 1	3	3	1	3809500	78.62	2.05
A1	Sample 1	3	3	1	3810767	78.82	2.03
A1	Sample 1	3	3	1	3812017	79.03	2.03
A1	Sample 1	3	3	1	3813267	79.22	2.03
A1	Sample 1	3	3	1	3814517	79.41	2.03
A1	Sample 1	3	3	1	3815767	79.63	2.01
A1	Sample 1	3	3	1	3817034	79.84	2.00
A1	Sample 1	3	3	1	3818284	80.04	2.00
A1	Sample 1	3	3	1	3819534	80.25	1.99
A1	Sample 1	3	3	1	3820784	80.45	2.01
A1	Sample 1	3	3	1	3822050	80.65	1.99
A1	Sample 1	3	3	1	3823300	80.82	1.99
A1	Sample 1	3	3	1	3824550	81.06	1.99
A1	Sample 1	3	3	1	3825800	81.25	1.99
A1	Sample 1	3	3	1	3827050	81.47	2.00
A1	Sample 1	3	3	1	3828317	81.64	2.01
A1	Sample 1	3	3	1	3829567	81.87	2.01
A1	Sample 1	3	3	1	3830817	82.04	2.01
A1	Sample 1	3	3	1	3832084	82.29	2.01
A1	Sample 1	3	3	1	3833334	82.48	2.03
A1	Sample 1	3	3	1	3834584	82.66	2.01
A1	Sample 1	3	3	1	3835850	82.87	2.00
A1	Sample 1	3	3	1	3837100	83.07	1.99
A1	Sample 1	3	3	1	3838350	83.27	1.98
A1	Sample 1	3	3	1	3839617	83.49	1.97
A1	Sample 1	3	3	1	3840867	83.68	1.94
A1	Sample 1	3	3	1	3842117	83.9	1.93
A1	Sample 1	3	3	1	3843367	84.1	1.91
A1	Sample 1	3	3	1	3844634	84.31	1.89
A1	Sample 1	3	3	1	3845884	84.48	1.88
A1	Sample 1	3	3	1	3847150	84.7	1.87
A1	Sample 1	3	3	1	3848400	84.89	1.85
A1	Sample 1	3	3	1	3849667	85.14	1.84
A1	Sample 1	3	3	1	3850934	85.31	1.83
A1	Sample 1	3	3	1	3852167	85.52	1.81
A1	Sample 1	3	3	1	3853434	85.7	1.81
A1	Sample 1	3	3	1	3854684	85.91	1.79
A1	Sample 1	3	3	1	3855934	86.11	1.77
A1	Sample 1	3	3	1	3857184	86.33	1.75
A1	Sample 1	3	3	1	3858450	86.52	1.74
A1	Sample 1	3	3	1	3859700	86.72	1.73
A1	Sample 1	3	3	1	3860950	86.92	1.73
A1	Sample 1	3	3	1	3862200	87.14	1.72
A1	Sample 1	3	3	1	3863450	87.34	1.70
A1	Sample 1	3	3	1	3864717	87.53	1.69
A1	Sample 1	3	3	1	3865950	87.74	1.66
A1	Sample 1	3	3	1	3867217	87.95	1.66
A1	Sample 1	3	3	1	3868467	88.16	1.65
A1	Sample 1	3	3	1	3869717	88.34	1.63
A1	Sample 1	3	3	1	3870984	88.56	1.62
A1	Sample 1	3	3	1	3872234	88.75	1.61
A1	Sample 1	3	3	1	3873484	88.96	1.60
A1	Sample 1	3	3	1	3874734	89.17	1.58
A1	Sample 1	3	3	1	3876000	89.36	1.57
A1	Sample 1	3	3	1	3877234	89.57	1.56
A1	Sample 1	3	3	1	3878500	89.79	1.55
A1	Sample 1	3	3	1	3879751	90	1.54
A1	Sample 1	3	3	1	3881000	90.19	1.52
A1	Sample 1	3	3	1	3882267	90.4	1.51
A1	Sample 1	3	3	1	3883534	90.6	1.49
A1	Sample 1	3	3	1	3884817	90.8	1.49
A1	Sample 1	3	3	1	3886067	91.02	1.49
A1	Sample 1	3	3	1	3887317	91.2	1.47
A1	Sample 1	3	3	1	3888584	91.4	1.45
A1	Sample 1	3	3	1	3889834	91.65	1.45
A1	Sample 1	3	3	1	3891084	91.8	1.44
A1	Sample 1	3	3	1	3892350	92.02	1.43
A1	Sample 1	3	3	1	3893600	92.21	1.43
A1	Sample 1	3	3	1	3894867	92.43	1.41
A1	Sample 1	3	3	1	3896117	92.62	1.40
A1	Sample 1	3	3	1	3897367	92.83	1.40
A1	Sample 1	3	3	1	3898634	93.03	1.38
A1	Sample 1	3	3	1	3899884	93.22	1.37
A1	Sample 1	3	3	1	3901150	93.44	1.35
A1	Sample 1	3	3	1	3902384	93.63	1.35
A1	Sample 1	3	3	1	3903650	93.87	1.34
A1	Sample 1	3	3	1	3904900	94.05	1.34
A1	Sample 1	3	3	1	3906150	94.25	1.32
A1	Sample 1	3	3	1	3907417	94.43	1.32
A1	Sample 1	3	3	1	3908667	94.66	1.31
A1	Sample 1	3	3	1	3909934	94.89	1.30
A2	Sample 2	2	4	1	682751	73.65	2.13
A2	Sample 2	2	4	2	750384	73.4	2.14
A2	Sample 2	2	4	3	818284	73.37	2.14
A2	Sample 2	2	4	4	886184	73.4	2.12
A2	Sample 2	2	4	5	954084	73.4	2.12
A2	Sample 2	2	4	6	1021984	73.42	2.12
A2	Sample 2	2	4	7	1089867	73.42	2.11
A2	Sample 2	2	4	8	1157767	73.4	2.12
A2	Sample 2	2	4	9	1225684	73.4	2.12
A2	Sample 2	2	4	10	1293584	73.42	2.12
A2	Sample 2	2	4	11	1361484	73.4	2.13
A2	Sample 2	2	4	12	1429367	73.4	2.11
A2	Sample 2	2	4	13	1497267	73.42	2.11
A2	Sample 2	2	4	14	1565184	73.42	2.12
A2	Sample 2	2	4	15	1633067	73.42	2.12
A2	Sample 2	2	4	16	1700984	73.42	2.12
A2	Sample 2	2	4	17	1768867	73.4	2.12
A2	Sample 2	2	4	18	1836767	73.42	2.13
A2	Sample 2	2	4	19	1904684	73.42	2.11
A2	Sample 2	2	4	20	1972567	73.4	2.12
A2	Sample 2	2	4	21	2040484	73.42	2.12
A2	Sample 2	2	4	22	2108367	73.42	2.13
A2	Sample 2	2	4	23	2176267	73.4	2.13
A2	Sample 2	2	4	24	2244167	73.42	2.15
A2	Sample 2	2	4	25	2312067	73.42	2.16
A2	Sample 2	2	4	26	2379984	73.42	2.20
A2	Sample 2	2	4	27	2447867	73.4	2.26
A2	Sample 2	2	4	28	2515767	73.42	2.40
A2	Sample 2	2	4	29	2583667	73.42	2.63
A2	Sample 2	2	4	30	2651567	73.42	3.12
A2	Sample 2	2	4	31	2719484	73.42	3.95
A2	Sample 2	2	4	32	2787367	73.4	5.31
A2	Sample 2	2	4	33	2855267	73.42	7.28
A2	Sample 2	2	4	34	2923167	73.42	9.74
A2	Sample 2	2	4	35	2991067	73.42	11.87
A2	Sample 2	2	4	36	3058967	73.42	13.46
A2	Sample 2	2	4	37	3126850	73.4	14.48
A2	Sample 2	2	4	38	3194767	73.42	15.19
A2	Sample 2	2	4	39	3262667	73.42	15.88
A2	Sample 2	2	4	40	3330567	73.4	16.37
A2	Sample 2	2	4	41	3398467	73.4	16.77
A2	Sample 2	2	4	42	3466350	73.42	17.13
A2	Sample 2	2	4	43	3534267	73.42	17.43
A2	Sample 2	2	4	44	3602167	73.42	17.62
A2	Sample 2	2	4	45	3670050	73.4	17.75
A2	Sample 2	3	3	1	3724134	64.93	22.76
A2	Sample 2	3	3	1	3725384	64.67	22.83
A2	Sample 2	3	3	1	3726650	64.72	22.90
A2	Sample 2	3	3	1	3727884	64.99	22.86
A2	Sample 2	3	3	1	3729150	65.25	22.83
A2	Sample 2	3	3	1	3730400	65.53	22.78
A2	Sample 2	3	3	1	3731650	65.78	22.68
A2	Sample 2	3	3	1	3732900	66	22.62
A2	Sample 2	3	3	1	3734150	66.26	22.51
A2	Sample 2	3	3	1	3735417	66.49	22.42
A2	Sample 2	3	3	1	3736700	66.7	22.34
A2	Sample 2	3	3	1	3737950	66.93	22.25
A2	Sample 2	3	3	1	3739217	67.14	22.14
A2	Sample 2	3	3	1	3740467	67.37	22.05
A2	Sample 2	3	3	1	3741717	67.58	21.95
A2	Sample 2	3	3	1	3742967	67.81	21.85
A2	Sample 2	3	3	1	3744217	67.99	21.79
A2	Sample 2	3	3	1	3745484	68.22	21.68
A2	Sample 2	3	3	1	3746734	68.42	21.58
A2	Sample 2	3	3	1	3747984	68.63	21.47
A2	Sample 2	3	3	1	3749234	68.87	21.40
A2	Sample 2	3	3	1	3750500	69.03	21.35
A2	Sample 2	3	3	1	3751751	69.27	21.25
A2	Sample 2	3	3	1	3753000	69.44	21.16
A2	Sample 2	3	3	1	3754267	69.67	21.06
A2	Sample 2	3	3	1	3755517	69.87	20.96
A2	Sample 2	3	3	1	3756767	70.08	20.90
A2	Sample 2	3	3	1	3758034	70.3	20.79
A2	Sample 2	3	3	1	3759284	70.49	20.72
A2	Sample 2	3	3	1	3760534	70.68	20.64
A2	Sample 2	3	3	1	3761784	70.89	20.57
A2	Sample 2	3	3	1	3763034	71.11	20.50
A2	Sample 2	3	3	1	3764284	71.3	20.40
A2	Sample 2	3	3	1	3765550	71.52	20.34
A2	Sample 2	3	3	1	3766817	71.72	20.23
A2	Sample 2	3	3	1	3768067	71.92	20.17
A2	Sample 2	3	3	1	3769317	72.1	20.11
A2	Sample 2	3	3	1	3770567	72.29	20.01
A2	Sample 2	3	3	1	3771834	72.53	19.94
A2	Sample 2	3	3	1	3773084	72.73	19.87
A2	Sample 2	3	3	1	3774334	72.93	19.82
A2	Sample 2	3	3	1	3775600	73.13	19.74
A2	Sample 2	3	3	1	3776867	73.34	19.64
A2	Sample 2	3	3	1	3778117	73.53	19.55
A2	Sample 2	3	3	1	3779367	73.74	19.50
A2	Sample 2	3	3	1	3780634	73.94	19.45
A2	Sample 2	3	3	1	3781884	74.14	19.33
A2	Sample 2	3	3	1	3783134	74.37	19.22
A2	Sample 2	3	3	1	3784384	74.55	19.04
A2	Sample 2	3	3	1	3785634	74.73	18.74
A2	Sample 2	3	3	1	3786900	74.97	18.35
A2	Sample 2	3	3	1	3788150	75.17	17.68
A2	Sample 2	3	3	1	3789400	75.38	16.72
A2	Sample 2	3	3	1	3790650	75.57	15.53
A2	Sample 2	3	3	1	3791917	75.78	14.17
A2	Sample 2	3	3	1	3793167	75.98	12.70
A2	Sample 2	3	3	1	3794417	76.18	11.21
A2	Sample 2	3	3	1	3795667	76.38	9.78
A2	Sample 2	3	3	1	3796917	76.56	8.36
A2	Sample 2	3	3	1	3798184	76.78	7.02
A2	Sample 2	3	3	1	3799434	76.98	5.71
A2	Sample 2	3	3	1	3800684	77.21	4.58
A2	Sample 2	3	3	1	3801950	77.38	3.62
A2	Sample 2	3	3	1	3803200	77.58	2.91
A2	Sample 2	3	3	1	3804467	77.79	2.43
A2	Sample 2	3	3	1	3805751	78.01	2.21
A2	Sample 2	3	3	1	3807000	78.19	2.10
A2	Sample 2	3	3	1	3808250	78.39	2.08
A2	Sample 2	3	3	1	3809500	78.62	2.08
A2	Sample 2	3	3	1	3810767	78.82	2.08
A2	Sample 2	3	3	1	3812017	79.03	2.06
A2	Sample 2	3	3	1	3813267	79.22	2.06
A2	Sample 2	3	3	1	3814517	79.41	2.05
A2	Sample 2	3	3	1	3815767	79.63	2.05
A2	Sample 2	3	3	1	3817034	79.84	2.05
A2	Sample 2	3	3	1	3818284	80.04	2.05
A2	Sample 2	3	3	1	3819534	80.25	2.05
A2	Sample 2	3	3	1	3820784	80.45	2.04
A2	Sample 2	3	3	1	3822050	80.65	2.03
A2	Sample 2	3	3	1	3823300	80.82	2.03
A2	Sample 2	3	3	1	3824550	81.06	2.03
A2	Sample 2	3	3	1	3825800	81.25	2.03
A2	Sample 2	3	3	1	3827050	81.47	2.04
A2	Sample 2	3	3	1	3828317	81.64	2.04
A2	Sample 2	3	3	1	3829567	81.87	2.05
A2	Sample 2	3	3	1	3830817	82.04	2.05
A2	Sample 2	3	3	1	3832084	82.29	2.06
A2	Sample 2	3	3	1	3833334	82.48	2.06
A2	Sample 2	3	3	1	3834584	82.66	2.06
A2	Sample 2	3	3	1	3835850	82.87	2.04
A2	Sample 2	3	3	1	3837100	83.07	2.03
A2	Sample 2	3	3	1	3838350	83.27	2.01
A2	Sample 2	3	3	1	3839617	83.49	2.00
A2	Sample 2	3	3	1	3840867	83.68	1.98
A2	Sample 2	3	3	1	3842117	83.9	1.97
A2	Sample 2	3	3	1	3843367	84.1	1.96
A2	Sample 2	3	3	1	3844634	84.31	1.94
A2	Sample 2	3	3	1	3845884	84.48	1.93
A2	Sample 2	3	3	1	3847150	84.7	1.92
A2	Sample 2	3	3	1	3848400	84.89	1.90
A2	Sample 2	3	3	1	3849667	85.14	1.88
A2	Sample 2	3	3	1	3850934	85.31	1.88
A2	Sample 2	3	3	1	3852167	85.52	1.87
A2	Sample 2	3	3	1	3853434	85.7	1.85
A2	Sample 2	3	3	1	3854684	85.91	1.82
A2	Sample 2	3	3	1	3855934	86.11	1.82
A2	Sample 2	3	3	1	3857184	86.33	1.80
A2	Sample 2	3	3	1	3858450	86.52	1.79
A2	Sample 2	3	3	1	3859700	86.72	1.78
A2	Sample 2	3	3	1	3860950	86.92	1.77
A2	Sample 2	3	3	1	3862200	87.14	1.74
A2	Sample 2	3	3	1	3863450	87.34	1.74
A2	Sample 2	3	3	1	3864717	87.53	1.73
A2	Sample 2	3	3	1	3865950	87.74	1.71
A2	Sample 2	3	3	1	3867217	87.95	1.70
A2	Sample 2	3	3	1	3868467	88.16	1.69
A2	Sample 2	3	3	1	3869717	88.34	1.67
A2	Sample 2	3	3	1	3870984	88.56	1.67
A2	Sample 2	3	3	1	3872234	88.75	1.66
A2	Sample 2	3	3	1	3873484	88.96	1.65
A2	Sample 2	3	3	1	3874734	89.17	1.64
A2	Sample 2	3	3	1	3876000	89.36	1.63
A2	Sample 2	3	3	1	3877234	89.57	1.61
A2	Sample 2	3	3	1	3878500	89.79	1.60
A2	Sample 2	3	3	1	3879751	90	1.60
A2	Sample 2	3	3	1	3881000	90.19	1.57
A2	Sample 2	3	3	1	3882267	90.4	1.57
A2	Sample 2	3	3	1	3883534	90.6	1.56
A2	Sample 2	3	3	1	3884817	90.8	1.54
A2	Sample 2	3	3	1	3886067	91.02	1.54
A2	Sample 2	3	3	1	3887317	91.2	1.52
A2	Sample 2	3	3	1	3888584	91.4	1.51
A2	Sample 2	3	3	1	3889834	91.65	1.51
A2	Sample 2	3	3	1	3891084	91.8	1.49
A2	Sample 2	3	3	1	3892350	92.02	1.48
A2	Sample 2	3	3	1	3893600	92.21	1.48
A2	Sample 2	3	3	1	3894867	92.43	1.46
A2	Sample 2	3	3	1	3896117	92.62	1.46
A2	Sample 2	3	3	1	3897367	92.83	1.45
A2	Sample 2	3	3	1	3898634	93.03	1.44
A2	Sample 2	3	3	1	3899884	93.22	1.43
A2	Sample 2	3	3	1	3901150	93.44	1.42
A2	Sample 2	3	3	1	3902384	93.63	1.41
A2	Sample 2	3	3	1	3903650	93.87	1.40
A2	Sample 2	3	3	1	3904900	94.05	1.39
A2	Sample 2	3	3	1	3906150	94.25	1.39
A2	Sample 2	3	3	1	3907417	94.43	1.38
A2	Sample 2	3	3	1	3908667	94.66	1.37
A2	Sample 2	3	3	1	3909934	94.89	1.35
A3	Sample 3	2	4	1	682751	73.65	1.86
A3	Sample 3	2	4	2	750384	73.4	1.86
A3	Sample 3	2	4	3	818284	73.37	1.85
A3	Sample 3	2	4	4	886184	73.4	1.85
A3	Sample 3	2	4	5	954084	73.4	1.84
A3	Sample 3	2	4	6	1021984	73.42	1.86
A3	Sample 3	2	4	7	1089867	73.42	1.84
A3	Sample 3	2	4	8	1157767	73.4	1.84
A3	Sample 3	2	4	9	1225684	73.4	1.84
A3	Sample 3	2	4	10	1293584	73.42	1.85
A3	Sample 3	2	4	11	1361484	73.4	1.85
A3	Sample 3	2	4	12	1429367	73.4	1.83
A3	Sample 3	2	4	13	1497267	73.42	1.84
A3	Sample 3	2	4	14	1565184	73.42	1.83
A3	Sample 3	2	4	15	1633067	73.42	1.85
A3	Sample 3	2	4	16	1700984	73.42	1.85
A3	Sample 3	2	4	17	1768867	73.4	1.85
A3	Sample 3	2	4	18	1836767	73.42	1.85
A3	Sample 3	2	4	19	1904684	73.42	1.85
A3	Sample 3	2	4	20	1972567	73.4	1.86
A3	Sample 3	2	4	21	2040484	73.42	1.85
A3	Sample 3	2	4	22	2108367	73.42	1.86
A3	Sample 3	2	4	23	2176267	73.4	1.87
A3	Sample 3	2	4	24	2244167	73.42	1.86
A3	Sample 3	2	4	25	2312067	73.42	1.87
A3	Sample 3	2	4	26	2379984	73.42	1.91
A3	Sample 3	2	4	27	2447867	73.4	1.93
A3	Sample 3	2	4	28	2515767	73.42	2.00
A3	Sample 3	2	4	29	2583667	73.42	2.14
A3	Sample 3	2	4	30	2651567	73.42	2.40
A3	Sample 3	2	4	31	2719484	73.42	2.90
A3	Sample 3	2	4	32	2787367	73.4	3.77
A3	Sample 3	2	4	33	2855267	73.42	5.14
A3	Sample 3	2	4	34	2923167	73.42	7.07
A3	Sample 3	2	4	35	2991067	73.42	9.20
A3	Sample 3	2	4	36	3058967	73.42	11.10
A3	Sample 3	2	4	37	3126850	73.4	12.39
A3	Sample 3	2	4	38	3194767	73.42	13.23
A3	Sample 3	2	4	39	3262667	73.42	13.88
A3	Sample 3	2	4	40	3330567	73.4	14.31
A3	Sample 3	2	4	41	3398467	73.4	14.72
A3	Sample 3	2	4	42	3466350	73.42	15.04
A3	Sample 3	2	4	43	3534267	73.42	15.27
A3	Sample 3	2	4	44	3602167	73.42	15.46
A3	Sample 3	2	4	45	3670050	73.4	15.58
A3	Sample 3	3	3	1	3724134	64.93	19.64
A3	Sample 3	3	3	1	3725384	64.67	19.71
A3	Sample 3	3	3	1	3726650	64.72	19.74
A3	Sample 3	3	3	1	3727884	64.99	19.75
A3	Sample 3	3	3	1	3729150	65.25	19.68
A3	Sample 3	3	3	1	3730400	65.53	19.67
A3	Sample 3	3	3	1	3731650	65.78	19.57
A3	Sample 3	3	3	1	3732900	66	19.52
A3	Sample 3	3	3	1	3734150	66.26	19.41
A3	Sample 3	3	3	1	3735417	66.49	19.33
A3	Sample 3	3	3	1	3736700	66.7	19.27
A3	Sample 3	3	3	1	3737950	66.93	19.17
A3	Sample 3	3	3	1	3739217	67.14	19.10
A3	Sample 3	3	3	1	3740467	67.37	19.06
A3	Sample 3	3	3	1	3741717	67.58	18.95
A3	Sample 3	3	3	1	3742967	67.81	18.89
A3	Sample 3	3	3	1	3744217	67.99	18.84
A3	Sample 3	3	3	1	3745484	68.22	18.79
A3	Sample 3	3	3	1	3746734	68.42	18.71
A3	Sample 3	3	3	1	3747984	68.63	18.67
A3	Sample 3	3	3	1	3749234	68.87	18.59
A3	Sample 3	3	3	1	3750500	69.03	18.55
A3	Sample 3	3	3	1	3751751	69.27	18.44
A3	Sample 3	3	3	1	3753000	69.44	18.37
A3	Sample 3	3	3	1	3754267	69.67	18.29
A3	Sample 3	3	3	1	3755517	69.87	18.22
A3	Sample 3	3	3	1	3756767	70.08	18.14
A3	Sample 3	3	3	1	3758034	70.3	18.08
A3	Sample 3	3	3	1	3759284	70.49	18.04
A3	Sample 3	3	3	1	3760534	70.68	17.94
A3	Sample 3	3	3	1	3761784	70.89	17.89
A3	Sample 3	3	3	1	3763034	71.11	17.81
A3	Sample 3	3	3	1	3764284	71.3	17.76
A3	Sample 3	3	3	1	3765550	71.52	17.67
A3	Sample 3	3	3	1	3766817	71.72	17.60
A3	Sample 3	3	3	1	3768067	71.92	17.54
A3	Sample 3	3	3	1	3769317	72.1	17.47
A3	Sample 3	3	3	1	3770567	72.29	17.42
A3	Sample 3	3	3	1	3771834	72.53	17.36
A3	Sample 3	3	3	1	3773084	72.73	17.30
A3	Sample 3	3	3	1	3774334	72.93	17.22
A3	Sample 3	3	3	1	3775600	73.13	17.16
A3	Sample 3	3	3	1	3776867	73.34	17.10
A3	Sample 3	3	3	1	3778117	73.53	17.05
A3	Sample 3	3	3	1	3779367	73.74	17.01
A3	Sample 3	3	3	1	3780634	73.94	16.93
A3	Sample 3	3	3	1	3781884	74.14	16.85
A3	Sample 3	3	3	1	3783134	74.37	16.78
A3	Sample 3	3	3	1	3784384	74.55	16.66
A3	Sample 3	3	3	1	3785634	74.73	16.47
A3	Sample 3	3	3	1	3786900	74.97	16.22
A3	Sample 3	3	3	1	3788150	75.17	15.79
A3	Sample 3	3	3	1	3789400	75.38	15.16
A3	Sample 3	3	3	1	3790650	75.57	14.27
A3	Sample 3	3	3	1	3791917	75.78	13.22
A3	Sample 3	3	3	1	3793167	75.98	12.04
A3	Sample 3	3	3	1	3794417	76.18	10.81
A3	Sample 3	3	3	1	3795667	76.38	9.61
A3	Sample 3	3	3	1	3796917	76.56	8.43
A3	Sample 3	3	3	1	3798184	76.78	7.25
A3	Sample 3	3	3	1	3799434	76.98	6.11
A3	Sample 3	3	3	1	3800684	77.21	5.08
A3	Sample 3	3	3	1	3801950	77.38	4.11
A3	Sample 3	3	3	1	3803200	77.58	3.29
A3	Sample 3	3	3	1	3804467	77.79	2.62
A3	Sample 3	3	3	1	3805751	78.01	2.19
A3	Sample 3	3	3	1	3807000	78.19	1.95
A3	Sample 3	3	3	1	3808250	78.39	1.86
A3	Sample 3	3	3	1	3809500	78.62	1.83
A3	Sample 3	3	3	1	3810767	78.82	1.82
A3	Sample 3	3	3	1	3812017	79.03	1.80
A3	Sample 3	3	3	1	3813267	79.22	1.81
A3	Sample 3	3	3	1	3814517	79.41	1.80
A3	Sample 3	3	3	1	3815767	79.63	1.79
A3	Sample 3	3	3	1	3817034	79.84	1.79
A3	Sample 3	3	3	1	3818284	80.04	1.79
A3	Sample 3	3	3	1	3819534	80.25	1.78
A3	Sample 3	3	3	1	3820784	80.45	1.78
A3	Sample 3	3	3	1	3822050	80.65	1.78
A3	Sample 3	3	3	1	3823300	80.82	1.78
A3	Sample 3	3	3	1	3824550	81.06	1.78
A3	Sample 3	3	3	1	3825800	81.25	1.78
A3	Sample 3	3	3	1	3827050	81.47	1.79
A3	Sample 3	3	3	1	3828317	81.64	1.80
A3	Sample 3	3	3	1	3829567	81.87	1.79
A3	Sample 3	3	3	1	3830817	82.04	1.79
A3	Sample 3	3	3	1	3832084	82.29	1.80
A3	Sample 3	3	3	1	3833334	82.48	1.81
A3	Sample 3	3	3	1	3834584	82.66	1.81
A3	Sample 3	3	3	1	3835850	82.87	1.81
A3	Sample 3	3	3	1	3837100	83.07	1.79
A3	Sample 3	3	3	1	3838350	83.27	1.79
A3	Sample 3	3	3	1	3839617	83.49	1.78
A3	Sample 3	3	3	1	3840867	83.68	1.77
A3	Sample 3	3	3	1	3842117	83.9	1.74
A3	Sample 3	3	3	1	3843367	84.1	1.74
A3	Sample 3	3	3	1	3844634	84.31	1.72
A3	Sample 3	3	3	1	3845884	84.48	1.70
A3	Sample 3	3	3	1	3847150	84.7	1.70
A3	Sample 3	3	3	1	3848400	84.89	1.69
A3	Sample 3	3	3	1	3849667	85.14	1.67
A3	Sample 3	3	3	1	3850934	85.31	1.66
A3	Sample 3	3	3	1	3852167	85.52	1.66
A3	Sample 3	3	3	1	3853434	85.7	1.63
A3	Sample 3	3	3	1	3854684	85.91	1.62
A3	Sample 3	3	3	1	3855934	86.11	1.60
A3	Sample 3	3	3	1	3857184	86.33	1.60
A3	Sample 3	3	3	1	3858450	86.52	1.58
A3	Sample 3	3	3	1	3859700	86.72	1.58
A3	Sample 3	3	3	1	3860950	86.92	1.56
A3	Sample 3	3	3	1	3862200	87.14	1.55
A3	Sample 3	3	3	1	3863450	87.34	1.55
A3	Sample 3	3	3	1	3864717	87.53	1.53
A3	Sample 3	3	3	1	3865950	87.74	1.52
A3	Sample 3	3	3	1	3867217	87.95	1.50
A3	Sample 3	3	3	1	3868467	88.16	1.49
A3	Sample 3	3	3	1	3869717	88.34	1.48
A3	Sample 3	3	3	1	3870984	88.56	1.48
A3	Sample 3	3	3	1	3872234	88.75	1.47
A3	Sample 3	3	3	1	3873484	88.96	1.45
A3	Sample 3	3	3	1	3874734	89.17	1.44
A3	Sample 3	3	3	1	3876000	89.36	1.43
A3	Sample 3	3	3	1	3877234	89.57	1.42
A3	Sample 3	3	3	1	3878500	89.79	1.41
A3	Sample 3	3	3	1	3879751	90	1.40
A3	Sample 3	3	3	1	3881000	90.19	1.39
A3	Sample 3	3	3	1	3882267	90.4	1.39
A3	Sample 3	3	3	1	3883534	90.6	1.37
A3	Sample 3	3	3	1	3884817	90.8	1.36
A3	Sample 3	3	3	1	3886067	91.02	1.35
A3	Sample 3	3	3	1	3887317	91.2	1.35
A3	Sample 3	3	3	1	3888584	91.4	1.33
A3	Sample 3	3	3	1	3889834	91.65	1.33
A3	Sample 3	3	3	1	3891084	91.8	1.32
A3	Sample 3	3	3	1	3892350	92.02	1.31
A3	Sample 3	3	3	1	3893600	92.21	1.30
A3	Sample 3	3	3	1	3894867	92.43	1.29
A3	Sample 3	3	3	1	3896117	92.62	1.27
A3	Sample 3	3	3	1	3897367	92.83	1.27
A3	Sample 3	3	3	1	3898634	93.03	1.27
A3	Sample 3	3	3	1	3899884	93.22	1.26
A3	Sample 3	3	3	1	3901150	93.44	1.25
A3	Sample 3	3	3	1	3902384	93.63	1.24
A3	Sample 3	3	3	1	3903650	93.87	1.23
A3	Sample 3	3	3	1	3904900	94.05	1.23
A3	Sample 3	3	3	1	3906150	94.25	1.22
A3	Sample 3	3	3	1	3907417	94.43	1.21
A3	Sample 3	3	3	1	3908667	94.66	1.20
A3	Sample 3	3	3	1	3909934	94.89	1.19
A4	Sample 4	2	4	1	682751	73.65	1.76
A4	Sample 4	2	4	2	750384	73.4	1.75
A4	Sample 4	2	4	3	818284	73.37	1.76
A4	Sample 4	2	4	4	886184	73.4	1.77
A4	Sample 4	2	4	5	954084	73.4	1.76
A4	Sample 4	2	4	6	1021984	73.42	1.76
A4	Sample 4	2	4	7	1089867	73.42	1.75
A4	Sample 4	2	4	8	1157767	73.4	1.76
A4	Sample 4	2	4	9	1225684	73.4	1.76
A4	Sample 4	2	4	10	1293584	73.42	1.76
A4	Sample 4	2	4	11	1361484	73.4	1.75
A4	Sample 4	2	4	12	1429367	73.4	1.75
A4	Sample 4	2	4	13	1497267	73.42	1.75
A4	Sample 4	2	4	14	1565184	73.42	1.75
A4	Sample 4	2	4	15	1633067	73.42	1.75
A4	Sample 4	2	4	16	1700984	73.42	1.75
A4	Sample 4	2	4	17	1768867	73.4	1.75
A4	Sample 4	2	4	18	1836767	73.42	1.75
A4	Sample 4	2	4	19	1904684	73.42	1.75
A4	Sample 4	2	4	20	1972567	73.4	1.75
A4	Sample 4	2	4	21	2040484	73.42	1.76
A4	Sample 4	2	4	22	2108367	73.42	1.74
A4	Sample 4	2	4	23	2176267	73.4	1.75
A4	Sample 4	2	4	24	2244167	73.42	1.75
A4	Sample 4	2	4	25	2312067	73.42	1.76
A4	Sample 4	2	4	26	2379984	73.42	1.78
A4	Sample 4	2	4	27	2447867	73.4	1.80
A4	Sample 4	2	4	28	2515767	73.42	1.85
A4	Sample 4	2	4	29	2583667	73.42	1.93
A4	Sample 4	2	4	30	2651567	73.42	2.13
A4	Sample 4	2	4	31	2719484	73.42	2.48
A4	Sample 4	2	4	32	2787367	73.4	3.03
A4	Sample 4	2	4	33	2855267	73.42	4.04
A4	Sample 4	2	4	34	2923167	73.42	5.52
A4	Sample 4	2	4	35	2991067	73.42	7.45
A4	Sample 4	2	4	36	3058967	73.42	9.44
A4	Sample 4	2	4	37	3126850	73.4	11.06
A4	Sample 4	2	4	38	3194767	73.42	12.18
A4	Sample 4	2	4	39	3262667	73.42	13.01
A4	Sample 4	2	4	40	3330567	73.4	13.60
A4	Sample 4	2	4	41	3398467	73.4	14.13
A4	Sample 4	2	4	42	3466350	73.42	14.54
A4	Sample 4	2	4	43	3534267	73.42	14.90
A4	Sample 4	2	4	44	3602167	73.42	15.16
A4	Sample 4	2	4	45	3670050	73.4	15.33
A4	Sample 4	3	3	1	3724134	64.93	19.42
A4	Sample 4	3	3	1	3725384	64.67	19.45
A4	Sample 4	3	3	1	3726650	64.72	19.46
A4	Sample 4	3	3	1	3727884	64.99	19.49
A4	Sample 4	3	3	1	3729150	65.25	19.44
A4	Sample 4	3	3	1	3730400	65.53	19.39
A4	Sample 4	3	3	1	3731650	65.78	19.35
A4	Sample 4	3	3	1	3732900	66	19.29
A4	Sample 4	3	3	1	3734150	66.26	19.21
A4	Sample 4	3	3	1	3735417	66.49	19.16
A4	Sample 4	3	3	1	3736700	66.7	19.09
A4	Sample 4	3	3	1	3737950	66.93	19.03
A4	Sample 4	3	3	1	3739217	67.14	18.97
A4	Sample 4	3	3	1	3740467	67.37	18.87
A4	Sample 4	3	3	1	3741717	67.58	18.83
A4	Sample 4	3	3	1	3742967	67.81	18.73
A4	Sample 4	3	3	1	3744217	67.99	18.67
A4	Sample 4	3	3	1	3745484	68.22	18.59
A4	Sample 4	3	3	1	3746734	68.42	18.52
A4	Sample 4	3	3	1	3747984	68.63	18.45
A4	Sample 4	3	3	1	3749234	68.87	18.40
A4	Sample 4	3	3	1	3750500	69.03	18.31
A4	Sample 4	3	3	1	3751751	69.27	18.24
A4	Sample 4	3	3	1	3753000	69.44	18.22
A4	Sample 4	3	3	1	3754267	69.67	18.16
A4	Sample 4	3	3	1	3755517	69.87	18.07
A4	Sample 4	3	3	1	3756767	70.08	18.00
A4	Sample 4	3	3	1	3758034	70.3	17.94
A4	Sample 4	3	3	1	3759284	70.49	17.91
A4	Sample 4	3	3	1	3760534	70.68	17.80
A4	Sample 4	3	3	1	3761784	70.89	17.80
A4	Sample 4	3	3	1	3763034	71.11	17.73
A4	Sample 4	3	3	1	3764284	71.3	17.68
A4	Sample 4	3	3	1	3765550	71.52	17.60
A4	Sample 4	3	3	1	3766817	71.72	17.55
A4	Sample 4	3	3	1	3768067	71.92	17.47
A4	Sample 4	3	3	1	3769317	72.1	17.46
A4	Sample 4	3	3	1	3770567	72.29	17.40
A4	Sample 4	3	3	1	3771834	72.53	17.37
A4	Sample 4	3	3	1	3773084	72.73	17.33
A4	Sample 4	3	3	1	3774334	72.93	17.26
A4	Sample 4	3	3	1	3775600	73.13	17.21
A4	Sample 4	3	3	1	3776867	73.34	17.20
A4	Sample 4	3	3	1	3778117	73.53	17.13
A4	Sample 4	3	3	1	3779367	73.74	17.10
A4	Sample 4	3	3	1	3780634	73.94	17.04
A4	Sample 4	3	3	1	3781884	74.14	16.98
A4	Sample 4	3	3	1	3783134	74.37	16.94
A4	Sample 4	3	3	1	3784384	74.55	16.93
A4	Sample 4	3	3	1	3785634	74.73	16.81
A4	Sample 4	3	3	1	3786900	74.97	16.70
A4	Sample 4	3	3	1	3788150	75.17	16.50
A4	Sample 4	3	3	1	3789400	75.38	16.18
A4	Sample 4	3	3	1	3790650	75.57	15.63
A4	Sample 4	3	3	1	3791917	75.78	14.93
A4	Sample 4	3	3	1	3793167	75.98	13.97
A4	Sample 4	3	3	1	3794417	76.18	12.91
A4	Sample 4	3	3	1	3795667	76.38	11.77
A4	Sample 4	3	3	1	3796917	76.56	10.65
A4	Sample 4	3	3	1	3798184	76.78	9.50
A4	Sample 4	3	3	1	3799434	76.98	8.38
A4	Sample 4	3	3	1	3800684	77.21	7.29
A4	Sample 4	3	3	1	3801950	77.38	6.27
A4	Sample 4	3	3	1	3803200	77.58	5.28
A4	Sample 4	3	3	1	3804467	77.79	4.34
A4	Sample 4	3	3	1	3805751	78.01	3.52
A4	Sample 4	3	3	1	3807000	78.19	2.85
A4	Sample 4	3	3	1	3808250	78.39	2.33
A4	Sample 4	3	3	1	3809500	78.62	2.01
A4	Sample 4	3	3	1	3810767	78.82	1.84
A4	Sample 4	3	3	1	3812017	79.03	1.78
A4	Sample 4	3	3	1	3813267	79.22	1.77
A4	Sample 4	3	3	1	3814517	79.41	1.77
A4	Sample 4	3	3	1	3815767	79.63	1.76
A4	Sample 4	3	3	1	3817034	79.84	1.76
A4	Sample 4	3	3	1	3818284	80.04	1.76
A4	Sample 4	3	3	1	3819534	80.25	1.76
A4	Sample 4	3	3	1	3820784	80.45	1.76
A4	Sample 4	3	3	1	3822050	80.65	1.76
A4	Sample 4	3	3	1	3823300	80.82	1.77
A4	Sample 4	3	3	1	3824550	81.06	1.77
A4	Sample 4	3	3	1	3825800	81.25	1.79
A4	Sample 4	3	3	1	3827050	81.47	1.78
A4	Sample 4	3	3	1	3828317	81.64	1.79
A4	Sample 4	3	3	1	3829567	81.87	1.79
A4	Sample 4	3	3	1	3830817	82.04	1.78
A4	Sample 4	3	3	1	3832084	82.29	1.77
A4	Sample 4	3	3	1	3833334	82.48	1.76
A4	Sample 4	3	3	1	3834584	82.66	1.75
A4	Sample 4	3	3	1	3835850	82.87	1.74
A4	Sample 4	3	3	1	3837100	83.07	1.73
A4	Sample 4	3	3	1	3838350	83.27	1.72
A4	Sample 4	3	3	1	3839617	83.49	1.70
A4	Sample 4	3	3	1	3840867	83.68	1.68
A4	Sample 4	3	3	1	3842117	83.9	1.67
A4	Sample 4	3	3	1	3843367	84.1	1.66
A4	Sample 4	3	3	1	3844634	84.31	1.65
A4	Sample 4	3	3	1	3845884	84.48	1.64
A4	Sample 4	3	3	1	3847150	84.7	1.64
A4	Sample 4	3	3	1	3848400	84.89	1.62
A4	Sample 4	3	3	1	3849667	85.14	1.61
A4	Sample 4	3	3	1	3850934	85.31	1.60
A4	Sample 4	3	3	1	3852167	85.52	1.58
A4	Sample 4	3	3	1	3853434	85.7	1.57
A4	Sample 4	3	3	1	3854684	85.91	1.56
A4	Sample 4	3	3	1	3855934	86.11	1.55
A4	Sample 4	3	3	1	3857184	86.33	1.54
A4	Sample 4	3	3	1	3858450	86.52	1.53
A4	Sample 4	3	3	1	3859700	86.72	1.53
A4	Sample 4	3	3	1	3860950	86.92	1.51
A4	Sample 4	3	3	1	3862200	87.14	1.49
A4	Sample 4	3	3	1	3863450	87.34	1.49
A4	Sample 4	3	3	1	3864717	87.53	1.48
A4	Sample 4	3	3	1	3865950	87.74	1.46
A4	Sample 4	3	3	1	3867217	87.95	1.46
A4	Sample 4	3	3	1	3868467	88.16	1.45
A4	Sample 4	3	3	1	3869717	88.34	1.44
A4	Sample 4	3	3	1	3870984	88.56	1.44
A4	Sample 4	3	3	1	3872234	88.75	1.43
A4	Sample 4	3	3	1	3873484	88.96	1.41
A4	Sample 4	3	3	1	3874734	89.17	1.41
A4	Sample 4	3	3	1	3876000	89.36	1.39
A4	Sample 4	3	3	1	3877234	89.57	1.38
A4	Sample 4	3	3	1	3878500	89.79	1.37
A4	Sample 4	3	3	1	3879751	90	1.37
A4	Sample 4	3	3	1	3881000	90.19	1.35
A4	Sample 4	3	3	1	3882267	90.4	1.33
A4	Sample 4	3	3	1	3883534	90.6	1.34
A4	Sample 4	3	3	1	3884817	90.8	1.33
A4	Sample 4	3	3	1	3886067	91.02	1.33
A4	Sample 4	3	3	1	3887317	91.2	1.31
A4	Sample 4	3	3	1	3888584	91.4	1.30
A4	Sample 4	3	3	1	3889834	91.65	1.29
A4	Sample 4	3	3	1	3891084	91.8	1.28
A4	Sample 4	3	3	1	3892350	92.02	1.27
A4	Sample 4	3	3	1	3893600	92.21	1.27
A4	Sample 4	3	3	1	3894867	92.43	1.25
A4	Sample 4	3	3	1	3896117	92.62	1.25
A4	Sample 4	3	3	1	3897367	92.83	1.25
A4	Sample 4	3	3	1	3898634	93.03	1.23
A4	Sample 4	3	3	1	3899884	93.22	1.23
A4	Sample 4	3	3	1	3901150	93.44	1.22
A4	Sample 4	3	3	1	3902384	93.63	1.22
A4	Sample 4	3	3	1	3903650	93.87	1.21
A4	Sample 4	3	3	1	3904900	94.05	1.20
A4	Sample 4	3	3	1	3906150	94.25	1.20
A4	Sample 4	3	3	1	3907417	94.43	1.19
A4	Sample 4	3	3	1	3908667	94.66	1.18
A4	Sample 4	3	3	1	3909934	94.89	1.17
A5	Sample 5	2	4	1	682751	73.65	1.70
A5	Sample 5	2	4	2	750384	73.4	1.71
A5	Sample 5	2	4	3	818284	73.37	1.72
A5	Sample 5	2	4	4	886184	73.4	1.72
A5	Sample 5	2	4	5	954084	73.4	1.72
A5	Sample 5	2	4	6	1021984	73.42	1.70
A5	Sample 5	2	4	7	1089867	73.42	1.71
A5	Sample 5	2	4	8	1157767	73.4	1.70
A5	Sample 5	2	4	9	1225684	73.4	1.71
A5	Sample 5	2	4	10	1293584	73.42	1.71
A5	Sample 5	2	4	11	1361484	73.4	1.71
A5	Sample 5	2	4	12	1429367	73.4	1.71
A5	Sample 5	2	4	13	1497267	73.42	1.70
A5	Sample 5	2	4	14	1565184	73.42	1.70
A5	Sample 5	2	4	15	1633067	73.42	1.70
A5	Sample 5	2	4	16	1700984	73.42	1.70
A5	Sample 5	2	4	17	1768867	73.4	1.69
A5	Sample 5	2	4	18	1836767	73.42	1.71
A5	Sample 5	2	4	19	1904684	73.42	1.72
A5	Sample 5	2	4	20	1972567	73.4	1.72
A5	Sample 5	2	4	21	2040484	73.42	1.71
A5	Sample 5	2	4	22	2108367	73.42	1.72
A5	Sample 5	2	4	23	2176267	73.4	1.71
A5	Sample 5	2	4	24	2244167	73.42	1.73
A5	Sample 5	2	4	25	2312067	73.42	1.73
A5	Sample 5	2	4	26	2379984	73.42	1.75
A5	Sample 5	2	4	27	2447867	73.4	1.78
A5	Sample 5	2	4	28	2515767	73.42	1.86
A5	Sample 5	2	4	29	2583667	73.42	1.99
A5	Sample 5	2	4	30	2651567	73.42	2.26
A5	Sample 5	2	4	31	2719484	73.42	2.75
A5	Sample 5	2	4	32	2787367	73.4	3.55
A5	Sample 5	2	4	33	2855267	73.42	4.86
A5	Sample 5	2	4	34	2923167	73.42	6.69
A5	Sample 5	2	4	35	2991067	73.42	8.77
A5	Sample 5	2	4	36	3058967	73.42	10.60
A5	Sample 5	2	4	37	3126850	73.4	11.94
A5	Sample 5	2	4	38	3194767	73.42	12.89
A5	Sample 5	2	4	39	3262667	73.42	13.54
A5	Sample 5	2	4	40	3330567	73.4	14.08
A5	Sample 5	2	4	41	3398467	73.4	14.57
A5	Sample 5	2	4	42	3466350	73.42	14.91
A5	Sample 5	2	4	43	3534267	73.42	15.21
A5	Sample 5	2	4	44	3602167	73.42	15.40
A5	Sample 5	2	4	45	3670050	73.4	15.56
A5	Sample 5	3	3	1	3724134	64.93	19.70
A5	Sample 5	3	3	1	3725384	64.67	19.76
A5	Sample 5	3	3	1	3726650	64.72	19.81
A5	Sample 5	3	3	1	3727884	64.99	19.78
A5	Sample 5	3	3	1	3729150	65.25	19.77
A5	Sample 5	3	3	1	3730400	65.53	19.74
A5	Sample 5	3	3	1	3731650	65.78	19.67
A5	Sample 5	3	3	1	3732900	66	19.59
A5	Sample 5	3	3	1	3734150	66.26	19.54
A5	Sample 5	3	3	1	3735417	66.49	19.46
A5	Sample 5	3	3	1	3736700	66.7	19.37
A5	Sample 5	3	3	1	3737950	66.93	19.28
A5	Sample 5	3	3	1	3739217	67.14	19.21
A5	Sample 5	3	3	1	3740467	67.37	19.13
A5	Sample 5	3	3	1	3741717	67.58	19.09
A5	Sample 5	3	3	1	3742967	67.81	19.02
A5	Sample 5	3	3	1	3744217	67.99	18.90
A5	Sample 5	3	3	1	3745484	68.22	18.86
A5	Sample 5	3	3	1	3746734	68.42	18.77
A5	Sample 5	3	3	1	3747984	68.63	18.71
A5	Sample 5	3	3	1	3749234	68.87	18.63
A5	Sample 5	3	3	1	3750500	69.03	18.58
A5	Sample 5	3	3	1	3751751	69.27	18.48
A5	Sample 5	3	3	1	3753000	69.44	18.43
A5	Sample 5	3	3	1	3754267	69.67	18.36
A5	Sample 5	3	3	1	3755517	69.87	18.30
A5	Sample 5	3	3	1	3756767	70.08	18.28
A5	Sample 5	3	3	1	3758034	70.3	18.17
A5	Sample 5	3	3	1	3759284	70.49	18.11
A5	Sample 5	3	3	1	3760534	70.68	18.07
A5	Sample 5	3	3	1	3761784	70.89	17.99
A5	Sample 5	3	3	1	3763034	71.11	17.95
A5	Sample 5	3	3	1	3764284	71.3	17.88
A5	Sample 5	3	3	1	3765550	71.52	17.82
A5	Sample 5	3	3	1	3766817	71.72	17.77
A5	Sample 5	3	3	1	3768067	71.92	17.73
A5	Sample 5	3	3	1	3769317	72.1	17.65
A5	Sample 5	3	3	1	3770567	72.29	17.60
A5	Sample 5	3	3	1	3771834	72.53	17.57
A5	Sample 5	3	3	1	3773084	72.73	17.52
A5	Sample 5	3	3	1	3774334	72.93	17.49
A5	Sample 5	3	3	1	3775600	73.13	17.41
A5	Sample 5	3	3	1	3776867	73.34	17.38
A5	Sample 5	3	3	1	3778117	73.53	17.33
A5	Sample 5	3	3	1	3779367	73.74	17.29
A5	Sample 5	3	3	1	3780634	73.94	17.26
A5	Sample 5	3	3	1	3781884	74.14	17.20
A5	Sample 5	3	3	1	3783134	74.37	17.15
A5	Sample 5	3	3	1	3784384	74.55	17.08
A5	Sample 5	3	3	1	3785634	74.73	17.03
A5	Sample 5	3	3	1	3786900	74.97	16.88
A5	Sample 5	3	3	1	3788150	75.17	16.67
A5	Sample 5	3	3	1	3789400	75.38	16.36
A5	Sample 5	3	3	1	3790650	75.57	15.81
A5	Sample 5	3	3	1	3791917	75.78	15.09
A5	Sample 5	3	3	1	3793167	75.98	14.15
A5	Sample 5	3	3	1	3794417	76.18	13.03
A5	Sample 5	3	3	1	3795667	76.38	11.87
A5	Sample 5	3	3	1	3796917	76.56	10.68
A5	Sample 5	3	3	1	3798184	76.78	9.48
A5	Sample 5	3	3	1	3799434	76.98	8.33
A5	Sample 5	3	3	1	3800684	77.21	7.22
A5	Sample 5	3	3	1	3801950	77.38	6.14
A5	Sample 5	3	3	1	3803200	77.58	5.13
A5	Sample 5	3	3	1	3804467	77.79	4.16
A5	Sample 5	3	3	1	3805751	78.01	3.34
A5	Sample 5	3	3	1	3807000	78.19	2.68
A5	Sample 5	3	3	1	3808250	78.39	2.21
A5	Sample 5	3	3	1	3809500	78.62	1.91
A5	Sample 5	3	3	1	3810767	78.82	1.77
A5	Sample 5	3	3	1	3812017	79.03	1.73
A5	Sample 5	3	3	1	3813267	79.22	1.72
A5	Sample 5	3	3	1	3814517	79.41	1.71
A5	Sample 5	3	3	1	3815767	79.63	1.71
A5	Sample 5	3	3	1	3817034	79.84	1.71
A5	Sample 5	3	3	1	3818284	80.04	1.70
A5	Sample 5	3	3	1	3819534	80.25	1.70
A5	Sample 5	3	3	1	3820784	80.45	1.71
A5	Sample 5	3	3	1	3822050	80.65	1.70
A5	Sample 5	3	3	1	3823300	80.82	1.71
A5	Sample 5	3	3	1	3824550	81.06	1.71
A5	Sample 5	3	3	1	3825800	81.25	1.71
A5	Sample 5	3	3	1	3827050	81.47	1.72
A5	Sample 5	3	3	1	3828317	81.64	1.72
A5	Sample 5	3	3	1	3829567	81.87	1.72
A5	Sample 5	3	3	1	3830817	82.04	1.71
A5	Sample 5	3	3	1	3832084	82.29	1.71
A5	Sample 5	3	3	1	3833334	82.48	1.70
A5	Sample 5	3	3	1	3834584	82.66	1.69
A5	Sample 5	3	3	1	3835850	82.87	1.68
A5	Sample 5	3	3	1	3837100	83.07	1.66
A5	Sample 5	3	3	1	3838350	83.27	1.65
A5	Sample 5	3	3	1	3839617	83.49	1.64
A5	Sample 5	3	3	1	3840867	83.68	1.63
A5	Sample 5	3	3	1	3842117	83.9	1.62
A5	Sample 5	3	3	1	3843367	84.1	1.61
A5	Sample 5	3	3	1	3844634	84.31	1.60
A5	Sample 5	3	3	1	3845884	84.48	1.58
A5	Sample 5	3	3	1	3847150	84.7	1.57
A5	Sample 5	3	3	1	3848400	84.89	1.56
A5	Sample 5	3	3	1	3849667	85.14	1.55
A5	Sample 5	3	3	1	3850934	85.31	1.54
A5	Sample 5	3	3	1	3852167	85.52	1.52
A5	Sample 5	3	3	1	3853434	85.7	1.51
A5	Sample 5	3	3	1	3854684	85.91	1.50
A5	Sample 5	3	3	1	3855934	86.11	1.49
A5	Sample 5	3	3	1	3857184	86.33	1.48
A5	Sample 5	3	3	1	3858450	86.52	1.47
A5	Sample 5	3	3	1	3859700	86.72	1.46
A5	Sample 5	3	3	1	3860950	86.92	1.45
A5	Sample 5	3	3	1	3862200	87.14	1.43
A5	Sample 5	3	3	1	3863450	87.34	1.42
A5	Sample 5	3	3	1	3864717	87.53	1.42
A5	Sample 5	3	3	1	3865950	87.74	1.40
A5	Sample 5	3	3	1	3867217	87.95	1.40
A5	Sample 5	3	3	1	3868467	88.16	1.39
A5	Sample 5	3	3	1	3869717	88.34	1.38
A5	Sample 5	3	3	1	3870984	88.56	1.38
A5	Sample 5	3	3	1	3872234	88.75	1.36
A5	Sample 5	3	3	1	3873484	88.96	1.35
A5	Sample 5	3	3	1	3874734	89.17	1.34
A5	Sample 5	3	3	1	3876000	89.36	1.33
A5	Sample 5	3	3	1	3877234	89.57	1.32
A5	Sample 5	3	3	1	3878500	89.79	1.31
A5	Sample 5	3	3	1	3879751	90	1.30
A5	Sample 5	3	3	1	3881000	90.19	1.30
A5	Sample 5	3	3	1	3882267	90.4	1.28
A5	Sample 5	3	3	1	3883534	90.6	1.27
A5	Sample 5	3	3	1	3884817	90.8	1.27
A5	Sample 5	3	3	1	3886067	91.02	1.26
A5	Sample 5	3	3	1	3887317	91.2	1.25
A5	Sample 5	3	3	1	3888584	91.4	1.24
A5	Sample 5	3	3	1	3889834	91.65	1.24
A5	Sample 5	3	3	1	3891084	91.8	1.23
A5	Sample 5	3	3	1	3892350	92.02	1.22
A5	Sample 5	3	3	1	3893600	92.21	1.21
A5	Sample 5	3	3	1	3894867	92.43	1.19
A5	Sample 5	3	3	1	3896117	92.62	1.19
A5	Sample 5	3	3	1	3897367	92.83	1.19
A5	Sample 5	3	3	1	3898634	93.03	1.18
A5	Sample 5	3	3	1	3899884	93.22	1.16
A5	Sample 5	3	3	1	3901150	93.44	1.15
A5	Sample 5	3	3	1	3902384	93.63	1.15
A5	Sample 5	3	3	1	3903650	93.87	1.14
A5	Sample 5	3	3	1	3904900	94.05	1.13
A5	Sample 5	3	3	1	3906150	94.25	1.12
A5	Sample 5	3	3	1	3907417	94.43	1.12
A5	Sample 5	3	3	1	3908667	94.66	1.11
A5	Sample 5	3	3	1	3909934	94.89	1.11
A6	Sample 6	2	4	1	682751	73.65	1.87
A6	Sample 6	2	4	2	750384	73.4	1.89
A6	Sample 6	2	4	3	818284	73.37	1.88
A6	Sample 6	2	4	4	886184	73.4	1.88
A6	Sample 6	2	4	5	954084	73.4	1.87
A6	Sample 6	2	4	6	1021984	73.42	1.87
A6	Sample 6	2	4	7	1089867	73.42	1.87
A6	Sample 6	2	4	8	1157767	73.4	1.87
A6	Sample 6	2	4	9	1225684	73.4	1.86
A6	Sample 6	2	4	10	1293584	73.42	1.85
A6	Sample 6	2	4	11	1361484	73.4	1.86
A6	Sample 6	2	4	12	1429367	73.4	1.86
A6	Sample 6	2	4	13	1497267	73.42	1.86
A6	Sample 6	2	4	14	1565184	73.42	1.85
A6	Sample 6	2	4	15	1633067	73.42	1.87
A6	Sample 6	2	4	16	1700984	73.42	1.87
A6	Sample 6	2	4	17	1768867	73.4	1.85
A6	Sample 6	2	4	18	1836767	73.42	1.87
A6	Sample 6	2	4	19	1904684	73.42	1.86
A6	Sample 6	2	4	20	1972567	73.4	1.86
A6	Sample 6	2	4	21	2040484	73.42	1.86
A6	Sample 6	2	4	22	2108367	73.42	1.88
A6	Sample 6	2	4	23	2176267	73.4	1.86
A6	Sample 6	2	4	24	2244167	73.42	1.88
A6	Sample 6	2	4	25	2312067	73.42	1.87
A6	Sample 6	2	4	26	2379984	73.42	1.89
A6	Sample 6	2	4	27	2447867	73.4	1.93
A6	Sample 6	2	4	28	2515767	73.42	1.98
A6	Sample 6	2	4	29	2583667	73.42	2.09
A6	Sample 6	2	4	30	2651567	73.42	2.30
A6	Sample 6	2	4	31	2719484	73.42	2.71
A6	Sample 6	2	4	32	2787367	73.4	3.38
A6	Sample 6	2	4	33	2855267	73.42	4.51
A6	Sample 6	2	4	34	2923167	73.42	6.18
A6	Sample 6	2	4	35	2991067	73.42	8.22
A6	Sample 6	2	4	36	3058967	73.42	10.23
A6	Sample 6	2	4	37	3126850	73.4	11.79
A6	Sample 6	2	4	38	3194767	73.42	12.85
A6	Sample 6	2	4	39	3262667	73.42	13.64
A6	Sample 6	2	4	40	3330567	73.4	14.27
A6	Sample 6	2	4	41	3398467	73.4	14.78
A6	Sample 6	2	4	42	3466350	73.42	15.21
A6	Sample 6	2	4	43	3534267	73.42	15.54
A6	Sample 6	2	4	44	3602167	73.42	15.79
A6	Sample 6	2	4	45	3670050	73.4	16.02
A6	Sample 6	3	3	1	3724134	64.93	20.36
A6	Sample 6	3	3	1	3725384	64.67	20.45
A6	Sample 6	3	3	1	3726650	64.72	20.50
A6	Sample 6	3	3	1	3727884	64.99	20.50
A6	Sample 6	3	3	1	3729150	65.25	20.45
A6	Sample 6	3	3	1	3730400	65.53	20.37
A6	Sample 6	3	3	1	3731650	65.78	20.34
A6	Sample 6	3	3	1	3732900	66	20.24
A6	Sample 6	3	3	1	3734150	66.26	20.17
A6	Sample 6	3	3	1	3735417	66.49	20.11
A6	Sample 6	3	3	1	3736700	66.7	20.05
A6	Sample 6	3	3	1	3737950	66.93	19.96
A6	Sample 6	3	3	1	3739217	67.14	19.88
A6	Sample 6	3	3	1	3740467	67.37	19.79
A6	Sample 6	3	3	1	3741717	67.58	19.69
A6	Sample 6	3	3	1	3742967	67.81	19.61
A6	Sample 6	3	3	1	3744217	67.99	19.55
A6	Sample 6	3	3	1	3745484	68.22	19.46
A6	Sample 6	3	3	1	3746734	68.42	19.41
A6	Sample 6	3	3	1	3747984	68.63	19.32
A6	Sample 6	3	3	1	3749234	68.87	19.26
A6	Sample 6	3	3	1	3750500	69.03	19.20
A6	Sample 6	3	3	1	3751751	69.27	19.12
A6	Sample 6	3	3	1	3753000	69.44	19.05
A6	Sample 6	3	3	1	3754267	69.67	18.96
A6	Sample 6	3	3	1	3755517	69.87	18.90
A6	Sample 6	3	3	1	3756767	70.08	18.86
A6	Sample 6	3	3	1	3758034	70.3	18.75
A6	Sample 6	3	3	1	3759284	70.49	18.66
A6	Sample 6	3	3	1	3760534	70.68	18.63
A6	Sample 6	3	3	1	3761784	70.89	18.57
A6	Sample 6	3	3	1	3763034	71.11	18.51
A6	Sample 6	3	3	1	3764284	71.3	18.47
A6	Sample 6	3	3	1	3765550	71.52	18.41
A6	Sample 6	3	3	1	3766817	71.72	18.33
A6	Sample 6	3	3	1	3768067	71.92	18.31
A6	Sample 6	3	3	1	3769317	72.1	18.26
A6	Sample 6	3	3	1	3770567	72.29	18.19
A6	Sample 6	3	3	1	3771834	72.53	18.15
A6	Sample 6	3	3	1	3773084	72.73	18.12
A6	Sample 6	3	3	1	3774334	72.93	18.07
A6	Sample 6	3	3	1	3775600	73.13	17.99
A6	Sample 6	3	3	1	3776867	73.34	17.95
A6	Sample 6	3	3	1	3778117	73.53	17.92
A6	Sample 6	3	3	1	3779367	73.74	17.86
A6	Sample 6	3	3	1	3780634	73.94	17.86
A6	Sample 6	3	3	1	3781884	74.14	17.80
A6	Sample 6	3	3	1	3783134	74.37	17.74
A6	Sample 6	3	3	1	3784384	74.55	17.69
A6	Sample 6	3	3	1	3785634	74.73	17.62
A6	Sample 6	3	3	1	3786900	74.97	17.48
A6	Sample 6	3	3	1	3788150	75.17	17.31
A6	Sample 6	3	3	1	3789400	75.38	16.98
A6	Sample 6	3	3	1	3790650	75.57	16.47
A6	Sample 6	3	3	1	3791917	75.78	15.70
A6	Sample 6	3	3	1	3793167	75.98	14.72
A6	Sample 6	3	3	1	3794417	76.18	13.58
A6	Sample 6	3	3	1	3795667	76.38	12.37
A6	Sample 6	3	3	1	3796917	76.56	11.15
A6	Sample 6	3	3	1	3798184	76.78	9.92
A6	Sample 6	3	3	1	3799434	76.98	8.68
A6	Sample 6	3	3	1	3800684	77.21	7.49
A6	Sample 6	3	3	1	3801950	77.38	6.41
A6	Sample 6	3	3	1	3803200	77.58	5.34
A6	Sample 6	3	3	1	3804467	77.79	4.36
A6	Sample 6	3	3	1	3805751	78.01	3.52
A6	Sample 6	3	3	1	3807000	78.19	2.83
A6	Sample 6	3	3	1	3808250	78.39	2.34
A6	Sample 6	3	3	1	3809500	78.62	2.05
A6	Sample 6	3	3	1	3810767	78.82	1.93
A6	Sample 6	3	3	1	3812017	79.03	1.88
A6	Sample 6	3	3	1	3813267	79.22	1.86
A6	Sample 6	3	3	1	3814517	79.41	1.86
A6	Sample 6	3	3	1	3815767	79.63	1.85
A6	Sample 6	3	3	1	3817034	79.84	1.85
A6	Sample 6	3	3	1	3818284	80.04	1.85
A6	Sample 6	3	3	1	3819534	80.25	1.85
A6	Sample 6	3	3	1	3820784	80.45	1.86
A6	Sample 6	3	3	1	3822050	80.65	1.85
A6	Sample 6	3	3	1	3823300	80.82	1.85
A6	Sample 6	3	3	1	3824550	81.06	1.85
A6	Sample 6	3	3	1	3825800	81.25	1.85
A6	Sample 6	3	3	1	3827050	81.47	1.86
A6	Sample 6	3	3	1	3828317	81.64	1.87
A6	Sample 6	3	3	1	3829567	81.87	1.86
A6	Sample 6	3	3	1	3830817	82.04	1.85
A6	Sample 6	3	3	1	3832084	82.29	1.85
A6	Sample 6	3	3	1	3833334	82.48	1.84
A6	Sample 6	3	3	1	3834584	82.66	1.83
A6	Sample 6	3	3	1	3835850	82.87	1.83
A6	Sample 6	3	3	1	3837100	83.07	1.80
A6	Sample 6	3	3	1	3838350	83.27	1.78
A6	Sample 6	3	3	1	3839617	83.49	1.78
A6	Sample 6	3	3	1	3840867	83.68	1.77
A6	Sample 6	3	3	1	3842117	83.9	1.75
A6	Sample 6	3	3	1	3843367	84.1	1.75
A6	Sample 6	3	3	1	3844634	84.31	1.73
A6	Sample 6	3	3	1	3845884	84.48	1.71
A6	Sample 6	3	3	1	3847150	84.7	1.71
A6	Sample 6	3	3	1	3848400	84.89	1.70
A6	Sample 6	3	3	1	3849667	85.14	1.68
A6	Sample 6	3	3	1	3850934	85.31	1.67
A6	Sample 6	3	3	1	3852167	85.52	1.65
A6	Sample 6	3	3	1	3853434	85.7	1.65
A6	Sample 6	3	3	1	3854684	85.91	1.63
A6	Sample 6	3	3	1	3855934	86.11	1.62
A6	Sample 6	3	3	1	3857184	86.33	1.60
A6	Sample 6	3	3	1	3858450	86.52	1.59
A6	Sample 6	3	3	1	3859700	86.72	1.59
A6	Sample 6	3	3	1	3860950	86.92	1.57
A6	Sample 6	3	3	1	3862200	87.14	1.56
A6	Sample 6	3	3	1	3863450	87.34	1.55
A6	Sample 6	3	3	1	3864717	87.53	1.55
A6	Sample 6	3	3	1	3865950	87.74	1.53
A6	Sample 6	3	3	1	3867217	87.95	1.51
A6	Sample 6	3	3	1	3868467	88.16	1.50
A6	Sample 6	3	3	1	3869717	88.34	1.49
A6	Sample 6	3	3	1	3870984	88.56	1.49
A6	Sample 6	3	3	1	3872234	88.75	1.49
A6	Sample 6	3	3	1	3873484	88.96	1.47
A6	Sample 6	3	3	1	3874734	89.17	1.46
A6	Sample 6	3	3	1	3876000	89.36	1.46
A6	Sample 6	3	3	1	3877234	89.57	1.44
A6	Sample 6	3	3	1	3878500	89.79	1.44
A6	Sample 6	3	3	1	3879751	90	1.42
A6	Sample 6	3	3	1	3881000	90.19	1.41
A6	Sample 6	3	3	1	3882267	90.4	1.41
A6	Sample 6	3	3	1	3883534	90.6	1.39
A6	Sample 6	3	3	1	3884817	90.8	1.38
A6	Sample 6	3	3	1	3886067	91.02	1.37
A6	Sample 6	3	3	1	3887317	91.2	1.36
A6	Sample 6	3	3	1	3888584	91.4	1.35
A6	Sample 6	3	3	1	3889834	91.65	1.35
A6	Sample 6	3	3	1	3891084	91.8	1.34
A6	Sample 6	3	3	1	3892350	92.02	1.33
A6	Sample 6	3	3	1	3893600	92.21	1.32
A6	Sample 6	3	3	1	3894867	92.43	1.31
A6	Sample 6	3	3	1	3896117	92.62	1.31
A6	Sample 6	3	3	1	3897367	92.83	1.30
A6	Sample 6	3	3	1	3898634	93.03	1.29
A6	Sample 6	3	3	1	3899884	93.22	1.28
A6	Sample 6	3	3	1	3901150	93.44	1.27
A6	Sample 6	3	3	1	3902384	93.63	1.26
A6	Sample 6	3	3	1	3903650	93.87	1.26
A6	Sample 6	3	3	1	3904900	94.05	1.25
A6	Sample 6	3	3	1	3906150	94.25	1.24
A6	Sample 6	3	3	1	3907417	94.43	1.24
A6	Sample 6	3	3	1	3908667	94.66	1.23
A6	Sample 6	3	3	1	3909934	94.89	1.22
A7	Sample 7	2	4	1	682751	73.65	2.04
A7	Sample 7	2	4	2	750384	73.4	2.09
A7	Sample 7	2	4	3	818284	73.37	2.11
A7	Sample 7	2	4	4	886184	73.4	2.13
A7	Sample 7	2	4	5	954084	73.4	2.13
A7	Sample 7	2	4	6	1021984	73.42	2.14
A7	Sample 7	2	4	7	1089867	73.42	2.12
A7	Sample 7	2	4	8	1157767	73.4	2.13
A7	Sample 7	2	4	9	1225684	73.4	2.15
A7	Sample 7	2	4	10	1293584	73.42	2.15
A7	Sample 7	2	4	11	1361484	73.4	2.14
A7	Sample 7	2	4	12	1429367	73.4	2.14
A7	Sample 7	2	4	13	1497267	73.42	2.15
A7	Sample 7	2	4	14	1565184	73.42	2.14
A7	Sample 7	2	4	15	1633067	73.42	2.16
A7	Sample 7	2	4	16	1700984	73.42	2.15
A7	Sample 7	2	4	17	1768867	73.4	2.13
A7	Sample 7	2	4	18	1836767	73.42	2.16
A7	Sample 7	2	4	19	1904684	73.42	2.14
A7	Sample 7	2	4	20	1972567	73.4	2.15
A7	Sample 7	2	4	21	2040484	73.42	2.15
A7	Sample 7	2	4	22	2108367	73.42	2.16
A7	Sample 7	2	4	23	2176267	73.4	2.17
A7	Sample 7	2	4	24	2244167	73.42	2.18
A7	Sample 7	2	4	25	2312067	73.42	2.19
A7	Sample 7	2	4	26	2379984	73.42	2.21
A7	Sample 7	2	4	27	2447867	73.4	2.26
A7	Sample 7	2	4	28	2515767	73.42	2.36
A7	Sample 7	2	4	29	2583667	73.42	2.55
A7	Sample 7	2	4	30	2651567	73.42	2.87
A7	Sample 7	2	4	31	2719484	73.42	3.42
A7	Sample 7	2	4	32	2787367	73.4	4.29
A7	Sample 7	2	4	33	2855267	73.42	5.62
A7	Sample 7	2	4	34	2923167	73.42	7.28
A7	Sample 7	2	4	35	2991067	73.42	8.96
A7	Sample 7	2	4	36	3058967	73.42	10.39
A7	Sample 7	2	4	37	3126850	73.4	11.46
A7	Sample 7	2	4	38	3194767	73.42	12.30
A7	Sample 7	2	4	39	3262667	73.42	13.00
A7	Sample 7	2	4	40	3330567	73.4	13.60
A7	Sample 7	2	4	41	3398467	73.4	14.11
A7	Sample 7	2	4	42	3466350	73.42	14.55
A7	Sample 7	2	4	43	3534267	73.42	14.91
A7	Sample 7	2	4	44	3602167	73.42	15.17
A7	Sample 7	2	4	45	3670050	73.4	15.41
A7	Sample 7	3	3	1	3724134	64.93	19.44
A7	Sample 7	3	3	1	3725384	64.67	19.51
A7	Sample 7	3	3	1	3726650	64.72	19.57
A7	Sample 7	3	3	1	3727884	64.99	19.58
A7	Sample 7	3	3	1	3729150	65.25	19.60
A7	Sample 7	3	3	1	3730400	65.53	19.55
A7	Sample 7	3	3	1	3731650	65.78	19.52
A7	Sample 7	3	3	1	3732900	66	19.45
A7	Sample 7	3	3	1	3734150	66.26	19.39
A7	Sample 7	3	3	1	3735417	66.49	19.35
A7	Sample 7	3	3	1	3736700	66.7	19.27
A7	Sample 7	3	3	1	3737950	66.93	19.22
A7	Sample 7	3	3	1	3739217	67.14	19.14
A7	Sample 7	3	3	1	3740467	67.37	19.05
A7	Sample 7	3	3	1	3741717	67.58	19.02
A7	Sample 7	3	3	1	3742967	67.81	18.95
A7	Sample 7	3	3	1	3744217	67.99	18.88
A7	Sample 7	3	3	1	3745484	68.22	18.83
A7	Sample 7	3	3	1	3746734	68.42	18.77
A7	Sample 7	3	3	1	3747984	68.63	18.72
A7	Sample 7	3	3	1	3749234	68.87	18.64
A7	Sample 7	3	3	1	3750500	69.03	18.58
A7	Sample 7	3	3	1	3751751	69.27	18.52
A7	Sample 7	3	3	1	3753000	69.44	18.46
A7	Sample 7	3	3	1	3754267	69.67	18.41
A7	Sample 7	3	3	1	3755517	69.87	18.36
A7	Sample 7	3	3	1	3756767	70.08	18.29
A7	Sample 7	3	3	1	3758034	70.3	18.25
A7	Sample 7	3	3	1	3759284	70.49	18.18
A7	Sample 7	3	3	1	3760534	70.68	18.11
A7	Sample 7	3	3	1	3761784	70.89	18.09
A7	Sample 7	3	3	1	3763034	71.11	18.03
A7	Sample 7	3	3	1	3764284	71.3	17.99
A7	Sample 7	3	3	1	3765550	71.52	17.93
A7	Sample 7	3	3	1	3766817	71.72	17.85
A7	Sample 7	3	3	1	3768067	71.92	17.82
A7	Sample 7	3	3	1	3769317	72.1	17.80
A7	Sample 7	3	3	1	3770567	72.29	17.76
A7	Sample 7	3	3	1	3771834	72.53	17.72
A7	Sample 7	3	3	1	3773084	72.73	17.66
A7	Sample 7	3	3	1	3774334	72.93	17.62
A7	Sample 7	3	3	1	3775600	73.13	17.57
A7	Sample 7	3	3	1	3776867	73.34	17.57
A7	Sample 7	3	3	1	3778117	73.53	17.51
A7	Sample 7	3	3	1	3779367	73.74	17.49
A7	Sample 7	3	3	1	3780634	73.94	17.44
A7	Sample 7	3	3	1	3781884	74.14	17.42
A7	Sample 7	3	3	1	3783134	74.37	17.39
A7	Sample 7	3	3	1	3784384	74.55	17.32
A7	Sample 7	3	3	1	3785634	74.73	17.25
A7	Sample 7	3	3	1	3786900	74.97	17.14
A7	Sample 7	3	3	1	3788150	75.17	16.95
A7	Sample 7	3	3	1	3789400	75.38	16.63
A7	Sample 7	3	3	1	3790650	75.57	16.11
A7	Sample 7	3	3	1	3791917	75.78	15.36
A7	Sample 7	3	3	1	3793167	75.98	14.35
A7	Sample 7	3	3	1	3794417	76.18	13.22
A7	Sample 7	3	3	1	3795667	76.38	11.99
A7	Sample 7	3	3	1	3796917	76.56	10.74
A7	Sample 7	3	3	1	3798184	76.78	9.47
A7	Sample 7	3	3	1	3799434	76.98	8.18
A7	Sample 7	3	3	1	3800684	77.21	7.01
A7	Sample 7	3	3	1	3801950	77.38	5.90
A7	Sample 7	3	3	1	3803200	77.58	4.90
A7	Sample 7	3	3	1	3804467	77.79	3.99
A7	Sample 7	3	3	1	3805751	78.01	3.29
A7	Sample 7	3	3	1	3807000	78.19	2.78
A7	Sample 7	3	3	1	3808250	78.39	2.46
A7	Sample 7	3	3	1	3809500	78.62	2.28
A7	Sample 7	3	3	1	3810767	78.82	2.19
A7	Sample 7	3	3	1	3812017	79.03	2.14
A7	Sample 7	3	3	1	3813267	79.22	2.13
A7	Sample 7	3	3	1	3814517	79.41	2.12
A7	Sample 7	3	3	1	3815767	79.63	2.13
A7	Sample 7	3	3	1	3817034	79.84	2.14
A7	Sample 7	3	3	1	3818284	80.04	2.14
A7	Sample 7	3	3	1	3819534	80.25	2.14
A7	Sample 7	3	3	1	3820784	80.45	2.14
A7	Sample 7	3	3	1	3822050	80.65	2.15
A7	Sample 7	3	3	1	3823300	80.82	2.16
A7	Sample 7	3	3	1	3824550	81.06	2.16
A7	Sample 7	3	3	1	3825800	81.25	2.18
A7	Sample 7	3	3	1	3827050	81.47	2.19
A7	Sample 7	3	3	1	3828317	81.64	2.18
A7	Sample 7	3	3	1	3829567	81.87	2.17
A7	Sample 7	3	3	1	3830817	82.04	2.16
A7	Sample 7	3	3	1	3832084	82.29	2.15
A7	Sample 7	3	3	1	3833334	82.48	2.13
A7	Sample 7	3	3	1	3834584	82.66	2.12
A7	Sample 7	3	3	1	3835850	82.87	2.11
A7	Sample 7	3	3	1	3837100	83.07	2.08
A7	Sample 7	3	3	1	3838350	83.27	2.08
A7	Sample 7	3	3	1	3839617	83.49	2.07
A7	Sample 7	3	3	1	3840867	83.68	2.04
A7	Sample 7	3	3	1	3842117	83.9	2.03
A7	Sample 7	3	3	1	3843367	84.1	2.01
A7	Sample 7	3	3	1	3844634	84.31	1.99
A7	Sample 7	3	3	1	3845884	84.48	1.99
A7	Sample 7	3	3	1	3847150	84.7	1.97
A7	Sample 7	3	3	1	3848400	84.89	1.95
A7	Sample 7	3	3	1	3849667	85.14	1.93
A7	Sample 7	3	3	1	3850934	85.31	1.93
A7	Sample 7	3	3	1	3852167	85.52	1.90
A7	Sample 7	3	3	1	3853434	85.7	1.90
A7	Sample 7	3	3	1	3854684	85.91	1.88
A7	Sample 7	3	3	1	3855934	86.11	1.86
A7	Sample 7	3	3	1	3857184	86.33	1.85
A7	Sample 7	3	3	1	3858450	86.52	1.84
A7	Sample 7	3	3	1	3859700	86.72	1.82
A7	Sample 7	3	3	1	3860950	86.92	1.81
A7	Sample 7	3	3	1	3862200	87.14	1.79
A7	Sample 7	3	3	1	3863450	87.34	1.79
A7	Sample 7	3	3	1	3864717	87.53	1.77
A7	Sample 7	3	3	1	3865950	87.74	1.76
A7	Sample 7	3	3	1	3867217	87.95	1.75
A7	Sample 7	3	3	1	3868467	88.16	1.74
A7	Sample 7	3	3	1	3869717	88.34	1.72
A7	Sample 7	3	3	1	3870984	88.56	1.71
A7	Sample 7	3	3	1	3872234	88.75	1.71
A7	Sample 7	3	3	1	3873484	88.96	1.69
A7	Sample 7	3	3	1	3874734	89.17	1.68
A7	Sample 7	3	3	1	3876000	89.36	1.66
A7	Sample 7	3	3	1	3877234	89.57	1.65
A7	Sample 7	3	3	1	3878500	89.79	1.64
A7	Sample 7	3	3	1	3879751	90	1.63
A7	Sample 7	3	3	1	3881000	90.19	1.61
A7	Sample 7	3	3	1	3882267	90.4	1.61
A7	Sample 7	3	3	1	3883534	90.6	1.59
A7	Sample 7	3	3	1	3884817	90.8	1.58
A7	Sample 7	3	3	1	3886067	91.02	1.57
A7	Sample 7	3	3	1	3887317	91.2	1.55
A7	Sample 7	3	3	1	3888584	91.4	1.54
A7	Sample 7	3	3	1	3889834	91.65	1.53
A7	Sample 7	3	3	1	3891084	91.8	1.53
A7	Sample 7	3	3	1	3892350	92.02	1.52
A7	Sample 7	3	3	1	3893600	92.21	1.51
A7	Sample 7	3	3	1	3894867	92.43	1.50
A7	Sample 7	3	3	1	3896117	92.62	1.49
A7	Sample 7	3	3	1	3897367	92.83	1.48
A7	Sample 7	3	3	1	3898634	93.03	1.47
A7	Sample 7	3	3	1	3899884	93.22	1.45
A7	Sample 7	3	3	1	3901150	93.44	1.45
A7	Sample 7	3	3	1	3902384	93.63	1.44
A7	Sample 7	3	3	1	3903650	93.87	1.42
A7	Sample 7	3	3	1	3904900	94.05	1.42
A7	Sample 7	3	3	1	3906150	94.25	1.41
A7	Sample 7	3	3	1	3907417	94.43	1.40
A7	Sample 7	3	3	1	3908667	94.66	1.40
A7	Sample 7	3	3	1	3909934	94.89	1.39
A8	Sample 8	2	4	1	682751	73.65	1.64
A8	Sample 8	2	4	2	750384	73.4	1.64
A8	Sample 8	2	4	3	818284	73.37	1.65
A8	Sample 8	2	4	4	886184	73.4	1.66
A8	Sample 8	2	4	5	954084	73.4	1.66
A8	Sample 8	2	4	6	1021984	73.42	1.65
A8	Sample 8	2	4	7	1089867	73.42	1.63
A8	Sample 8	2	4	8	1157767	73.4	1.64
A8	Sample 8	2	4	9	1225684	73.4	1.64
A8	Sample 8	2	4	10	1293584	73.42	1.64
A8	Sample 8	2	4	11	1361484	73.4	1.64
A8	Sample 8	2	4	12	1429367	73.4	1.63
A8	Sample 8	2	4	13	1497267	73.42	1.63
A8	Sample 8	2	4	14	1565184	73.42	1.65
A8	Sample 8	2	4	15	1633067	73.42	1.63
A8	Sample 8	2	4	16	1700984	73.42	1.63
A8	Sample 8	2	4	17	1768867	73.4	1.63
A8	Sample 8	2	4	18	1836767	73.42	1.63
A8	Sample 8	2	4	19	1904684	73.42	1.64
A8	Sample 8	2	4	20	1972567	73.4	1.64
A8	Sample 8	2	4	21	2040484	73.42	1.63
A8	Sample 8	2	4	22	2108367	73.42	1.63
A8	Sample 8	2	4	23	2176267	73.4	1.64
A8	Sample 8	2	4	24	2244167	73.42	1.65
A8	Sample 8	2	4	25	2312067	73.42	1.65
A8	Sample 8	2	4	26	2379984	73.42	1.67
A8	Sample 8	2	4	27	2447867	73.4	1.69
A8	Sample 8	2	4	28	2515767	73.42	1.75
A8	Sample 8	2	4	29	2583667	73.42	1.83
A8	Sample 8	2	4	30	2651567	73.42	2.02
A8	Sample 8	2	4	31	2719484	73.42	2.35
A8	Sample 8	2	4	32	2787367	73.4	2.89
A8	Sample 8	2	4	33	2855267	73.42	3.85
A8	Sample 8	2	4	34	2923167	73.42	5.25
A8	Sample 8	2	4	35	2991067	73.42	7.01
A8	Sample 8	2	4	36	3058967	73.42	8.84
A8	Sample 8	2	4	37	3126850	73.4	10.30
A8	Sample 8	2	4	38	3194767	73.42	11.35
A8	Sample 8	2	4	39	3262667	73.42	12.10
A8	Sample 8	2	4	40	3330567	73.4	12.67
A8	Sample 8	2	4	41	3398467	73.4	13.14
A8	Sample 8	2	4	42	3466350	73.42	13.51
A8	Sample 8	2	4	43	3534267	73.42	13.87
A8	Sample 8	2	4	44	3602167	73.42	14.12
A8	Sample 8	2	4	45	3670050	73.4	14.34
A8	Sample 8	3	3	1	3724134	64.93	18.16
A8	Sample 8	3	3	1	3725384	64.67	18.20
A8	Sample 8	3	3	1	3726650	64.72	18.26
A8	Sample 8	3	3	1	3727884	64.99	18.27
A8	Sample 8	3	3	1	3729150	65.25	18.24
A8	Sample 8	3	3	1	3730400	65.53	18.22
A8	Sample 8	3	3	1	3731650	65.78	18.13
A8	Sample 8	3	3	1	3732900	66	18.06
A8	Sample 8	3	3	1	3734150	66.26	18.00
A8	Sample 8	3	3	1	3735417	66.49	17.97
A8	Sample 8	3	3	1	3736700	66.7	17.92
A8	Sample 8	3	3	1	3737950	66.93	17.81
A8	Sample 8	3	3	1	3739217	67.14	17.76
A8	Sample 8	3	3	1	3740467	67.37	17.68
A8	Sample 8	3	3	1	3741717	67.58	17.63
A8	Sample 8	3	3	1	3742967	67.81	17.58
A8	Sample 8	3	3	1	3744217	67.99	17.51
A8	Sample 8	3	3	1	3745484	68.22	17.45
A8	Sample 8	3	3	1	3746734	68.42	17.39
A8	Sample 8	3	3	1	3747984	68.63	17.33
A8	Sample 8	3	3	1	3749234	68.87	17.26
A8	Sample 8	3	3	1	3750500	69.03	17.19
A8	Sample 8	3	3	1	3751751	69.27	17.11
A8	Sample 8	3	3	1	3753000	69.44	17.08
A8	Sample 8	3	3	1	3754267	69.67	17.03
A8	Sample 8	3	3	1	3755517	69.87	16.99
A8	Sample 8	3	3	1	3756767	70.08	16.92
A8	Sample 8	3	3	1	3758034	70.3	16.87
A8	Sample 8	3	3	1	3759284	70.49	16.83
A8	Sample 8	3	3	1	3760534	70.68	16.77
A8	Sample 8	3	3	1	3761784	70.89	16.72
A8	Sample 8	3	3	1	3763034	71.11	16.66
A8	Sample 8	3	3	1	3764284	71.3	16.61
A8	Sample 8	3	3	1	3765550	71.52	16.55
A8	Sample 8	3	3	1	3766817	71.72	16.52
A8	Sample 8	3	3	1	3768067	71.92	16.48
A8	Sample 8	3	3	1	3769317	72.1	16.44
A8	Sample 8	3	3	1	3770567	72.29	16.40
A8	Sample 8	3	3	1	3771834	72.53	16.33
A8	Sample 8	3	3	1	3773084	72.73	16.34
A8	Sample 8	3	3	1	3774334	72.93	16.27
A8	Sample 8	3	3	1	3775600	73.13	16.23
A8	Sample 8	3	3	1	3776867	73.34	16.18
A8	Sample 8	3	3	1	3778117	73.53	16.17
A8	Sample 8	3	3	1	3779367	73.74	16.13
A8	Sample 8	3	3	1	3780634	73.94	16.08
A8	Sample 8	3	3	1	3781884	74.14	16.05
A8	Sample 8	3	3	1	3783134	74.37	16.00
A8	Sample 8	3	3	1	3784384	74.55	15.95
A8	Sample 8	3	3	1	3785634	74.73	15.91
A8	Sample 8	3	3	1	3786900	74.97	15.79
A8	Sample 8	3	3	1	3788150	75.17	15.62
A8	Sample 8	3	3	1	3789400	75.38	15.35
A8	Sample 8	3	3	1	3790650	75.57	14.87
A8	Sample 8	3	3	1	3791917	75.78	14.19
A8	Sample 8	3	3	1	3793167	75.98	13.33
A8	Sample 8	3	3	1	3794417	76.18	12.30
A8	Sample 8	3	3	1	3795667	76.38	11.23
A8	Sample 8	3	3	1	3796917	76.56	10.16
A8	Sample 8	3	3	1	3798184	76.78	9.07
A8	Sample 8	3	3	1	3799434	76.98	7.97
A8	Sample 8	3	3	1	3800684	77.21	6.94
A8	Sample 8	3	3	1	3801950	77.38	5.96
A8	Sample 8	3	3	1	3803200	77.58	5.01
A8	Sample 8	3	3	1	3804467	77.79	4.12
A8	Sample 8	3	3	1	3805751	78.01	3.34
A8	Sample 8	3	3	1	3807000	78.19	2.70
A8	Sample 8	3	3	1	3808250	78.39	2.21
A8	Sample 8	3	3	1	3809500	78.62	1.89
A8	Sample 8	3	3	1	3810767	78.82	1.73
A8	Sample 8	3	3	1	3812017	79.03	1.67
A8	Sample 8	3	3	1	3813267	79.22	1.66
A8	Sample 8	3	3	1	3814517	79.41	1.65
A8	Sample 8	3	3	1	3815767	79.63	1.65
A8	Sample 8	3	3	1	3817034	79.84	1.65
A8	Sample 8	3	3	1	3818284	80.04	1.66
A8	Sample 8	3	3	1	3819534	80.25	1.65
A8	Sample 8	3	3	1	3820784	80.45	1.65
A8	Sample 8	3	3	1	3822050	80.65	1.65
A8	Sample 8	3	3	1	3823300	80.82	1.65
A8	Sample 8	3	3	1	3824550	81.06	1.66
A8	Sample 8	3	3	1	3825800	81.25	1.66
A8	Sample 8	3	3	1	3827050	81.47	1.66
A8	Sample 8	3	3	1	3828317	81.64	1.66
A8	Sample 8	3	3	1	3829567	81.87	1.67
A8	Sample 8	3	3	1	3830817	82.04	1.65
A8	Sample 8	3	3	1	3832084	82.29	1.64
A8	Sample 8	3	3	1	3833334	82.48	1.64
A8	Sample 8	3	3	1	3834584	82.66	1.62
A8	Sample 8	3	3	1	3835850	82.87	1.62
A8	Sample 8	3	3	1	3837100	83.07	1.60
A8	Sample 8	3	3	1	3838350	83.27	1.59
A8	Sample 8	3	3	1	3839617	83.49	1.58
A8	Sample 8	3	3	1	3840867	83.68	1.57
A8	Sample 8	3	3	1	3842117	83.9	1.56
A8	Sample 8	3	3	1	3843367	84.1	1.54
A8	Sample 8	3	3	1	3844634	84.31	1.53
A8	Sample 8	3	3	1	3845884	84.48	1.52
A8	Sample 8	3	3	1	3847150	84.7	1.51
A8	Sample 8	3	3	1	3848400	84.89	1.50
A8	Sample 8	3	3	1	3849667	85.14	1.50
A8	Sample 8	3	3	1	3850934	85.31	1.48
A8	Sample 8	3	3	1	3852167	85.52	1.47
A8	Sample 8	3	3	1	3853434	85.7	1.46
A8	Sample 8	3	3	1	3854684	85.91	1.45
A8	Sample 8	3	3	1	3855934	86.11	1.43
A8	Sample 8	3	3	1	3857184	86.33	1.43
A8	Sample 8	3	3	1	3858450	86.52	1.41
A8	Sample 8	3	3	1	3859700	86.72	1.40
A8	Sample 8	3	3	1	3860950	86.92	1.40
A8	Sample 8	3	3	1	3862200	87.14	1.39
A8	Sample 8	3	3	1	3863450	87.34	1.38
A8	Sample 8	3	3	1	3864717	87.53	1.37
A8	Sample 8	3	3	1	3865950	87.74	1.35
A8	Sample 8	3	3	1	3867217	87.95	1.34
A8	Sample 8	3	3	1	3868467	88.16	1.33
A8	Sample 8	3	3	1	3869717	88.34	1.32
A8	Sample 8	3	3	1	3870984	88.56	1.32
A8	Sample 8	3	3	1	3872234	88.75	1.33
A8	Sample 8	3	3	1	3873484	88.96	1.30
A8	Sample 8	3	3	1	3874734	89.17	1.30
A8	Sample 8	3	3	1	3876000	89.36	1.29
A8	Sample 8	3	3	1	3877234	89.57	1.27
A8	Sample 8	3	3	1	3878500	89.79	1.27
A8	Sample 8	3	3	1	3879751	90	1.25
A8	Sample 8	3	3	1	3881000	90.19	1.25
A8	Sample 8	3	3	1	3882267	90.4	1.24
A8	Sample 8	3	3	1	3883534	90.6	1.23
A8	Sample 8	3	3	1	3884817	90.8	1.22
A8	Sample 8	3	3	1	3886067	91.02	1.22
A8	Sample 8	3	3	1	3887317	91.2	1.21
A8	Sample 8	3	3	1	3888584	91.4	1.19
A8	Sample 8	3	3	1	3889834	91.65	1.19
A8	Sample 8	3	3	1	3891084	91.8	1.19
A8	Sample 8	3	3	1	3892350	92.02	1.18
A8	Sample 8	3	3	1	3893600	92.21	1.17
A8	Sample 8	3	3	1	3894867	92.43	1.16
A8	Sample 8	3	3	1	3896117	92.62	1.16
A8	Sample 8	3	3	1	3897367	92.83	1.14
A8	Sample 8	3	3	1	3898634	93.03	1.14
A8	Sample 8	3	3	1	3899884	93.22	1.13
A8	Sample 8	3	3	1	3901150	93.44	1.12
A8	Sample 8	3	3	1	3902384	93.63	1.11
A8	Sample 8	3	3	1	3903650	93.87	1.10
A8	Sample 8	3	3	1	3904900	94.05	1.10
A8	Sample 8	3	3	1	3906150	94.25	1.10
A8	Sample 8	3	3	1	3907417	94.43	1.09
A8	Sample 8	3	3	1	3908667	94.66	1.08
A8	Sample 8	3	3	1	3909934	94.89	1.07
A9	Sample 9	2	4	1	682751	73.65	1.75
A9	Sample 9	2	4	2	750384	73.4	1.77
A9	Sample 9	2	4	3	818284	73.37	1.78
A9	Sample 9	2	4	4	886184	73.4	1.77
A9	Sample 9	2	4	5	954084	73.4	1.78
A9	Sample 9	2	4	6	1021984	73.42	1.76
A9	Sample 9	2	4	7	1089867	73.42	1.75
A9	Sample 9	2	4	8	1157767	73.4	1.77
A9	Sample 9	2	4	9	1225684	73.4	1.76
A9	Sample 9	2	4	10	1293584	73.42	1.76
A9	Sample 9	2	4	11	1361484	73.4	1.77
A9	Sample 9	2	4	12	1429367	73.4	1.75
A9	Sample 9	2	4	13	1497267	73.42	1.76
A9	Sample 9	2	4	14	1565184	73.42	1.77
A9	Sample 9	2	4	15	1633067	73.42	1.76
A9	Sample 9	2	4	16	1700984	73.42	1.76
A9	Sample 9	2	4	17	1768867	73.4	1.75
A9	Sample 9	2	4	18	1836767	73.42	1.76
A9	Sample 9	2	4	19	1904684	73.42	1.78
A9	Sample 9	2	4	20	1972567	73.4	1.76
A9	Sample 9	2	4	21	2040484	73.42	1.76
A9	Sample 9	2	4	22	2108367	73.42	1.77
A9	Sample 9	2	4	23	2176267	73.4	1.79
A9	Sample 9	2	4	24	2244167	73.42	1.79
A9	Sample 9	2	4	25	2312067	73.42	1.81
A9	Sample 9	2	4	26	2379984	73.42	1.85
A9	Sample 9	2	4	27	2447867	73.4	1.94
A9	Sample 9	2	4	28	2515767	73.42	2.09
A9	Sample 9	2	4	29	2583667	73.42	2.36
A9	Sample 9	2	4	30	2651567	73.42	2.88
A9	Sample 9	2	4	31	2719484	73.42	3.79
A9	Sample 9	2	4	32	2787367	73.4	5.19
A9	Sample 9	2	4	33	2855267	73.42	7.10
A9	Sample 9	2	4	34	2923167	73.42	9.23
A9	Sample 9	2	4	35	2991067	73.42	11.07
A9	Sample 9	2	4	36	3058967	73.42	12.33
A9	Sample 9	2	4	37	3126850	73.4	13.17
A9	Sample 9	2	4	38	3194767	73.42	13.79
A9	Sample 9	2	4	39	3262667	73.42	14.34
A9	Sample 9	2	4	40	3330567	73.4	14.70
A9	Sample 9	2	4	41	3398467	73.4	15.04
A9	Sample 9	2	4	42	3466350	73.42	15.29
A9	Sample 9	2	4	43	3534267	73.42	15.46
A9	Sample 9	2	4	44	3602167	73.42	15.62
A9	Sample 9	2	4	45	3670050	73.4	15.65
A9	Sample 9	3	3	1	3724134	64.93	19.66
A9	Sample 9	3	3	1	3725384	64.67	19.72
A9	Sample 9	3	3	1	3726650	64.72	19.76
A9	Sample 9	3	3	1	3727884	64.99	19.71
A9	Sample 9	3	3	1	3729150	65.25	19.69
A9	Sample 9	3	3	1	3730400	65.53	19.67
A9	Sample 9	3	3	1	3731650	65.78	19.61
A9	Sample 9	3	3	1	3732900	66	19.52
A9	Sample 9	3	3	1	3734150	66.26	19.45
A9	Sample 9	3	3	1	3735417	66.49	19.37
A9	Sample 9	3	3	1	3736700	66.7	19.32
A9	Sample 9	3	3	1	3737950	66.93	19.24
A9	Sample 9	3	3	1	3739217	67.14	19.16
A9	Sample 9	3	3	1	3740467	67.37	19.05
A9	Sample 9	3	3	1	3741717	67.58	19.00
A9	Sample 9	3	3	1	3742967	67.81	18.91
A9	Sample 9	3	3	1	3744217	67.99	18.84
A9	Sample 9	3	3	1	3745484	68.22	18.76
A9	Sample 9	3	3	1	3746734	68.42	18.70
A9	Sample 9	3	3	1	3747984	68.63	18.61
A9	Sample 9	3	3	1	3749234	68.87	18.55
A9	Sample 9	3	3	1	3750500	69.03	18.47
A9	Sample 9	3	3	1	3751751	69.27	18.40
A9	Sample 9	3	3	1	3753000	69.44	18.31
A9	Sample 9	3	3	1	3754267	69.67	18.27
A9	Sample 9	3	3	1	3755517	69.87	18.19
A9	Sample 9	3	3	1	3756767	70.08	18.12
A9	Sample 9	3	3	1	3758034	70.3	18.05
A9	Sample 9	3	3	1	3759284	70.49	18.00
A9	Sample 9	3	3	1	3760534	70.68	17.95
A9	Sample 9	3	3	1	3761784	70.89	17.88
A9	Sample 9	3	3	1	3763034	71.11	17.81
A9	Sample 9	3	3	1	3764284	71.3	17.75
A9	Sample 9	3	3	1	3765550	71.52	17.68
A9	Sample 9	3	3	1	3766817	71.72	17.62
A9	Sample 9	3	3	1	3768067	71.92	17.57
A9	Sample 9	3	3	1	3769317	72.1	17.51
A9	Sample 9	3	3	1	3770567	72.29	17.46
A9	Sample 9	3	3	1	3771834	72.53	17.42
A9	Sample 9	3	3	1	3773084	72.73	17.35
A9	Sample 9	3	3	1	3774334	72.93	17.31
A9	Sample 9	3	3	1	3775600	73.13	17.28
A9	Sample 9	3	3	1	3776867	73.34	17.19
A9	Sample 9	3	3	1	3778117	73.53	17.17
A9	Sample 9	3	3	1	3779367	73.74	17.12
A9	Sample 9	3	3	1	3780634	73.94	17.06
A9	Sample 9	3	3	1	3781884	74.14	17.02
A9	Sample 9	3	3	1	3783134	74.37	16.95
A9	Sample 9	3	3	1	3784384	74.55	16.91
A9	Sample 9	3	3	1	3785634	74.73	16.84
A9	Sample 9	3	3	1	3786900	74.97	16.68
A9	Sample 9	3	3	1	3788150	75.17	16.48
A9	Sample 9	3	3	1	3789400	75.38	16.15
A9	Sample 9	3	3	1	3790650	75.57	15.64
A9	Sample 9	3	3	1	3791917	75.78	14.87
A9	Sample 9	3	3	1	3793167	75.98	13.92
A9	Sample 9	3	3	1	3794417	76.18	12.82
A9	Sample 9	3	3	1	3795667	76.38	11.66
A9	Sample 9	3	3	1	3796917	76.56	10.48
A9	Sample 9	3	3	1	3798184	76.78	9.30
A9	Sample 9	3	3	1	3799434	76.98	8.12
A9	Sample 9	3	3	1	3800684	77.21	6.98
A9	Sample 9	3	3	1	3801950	77.38	5.87
A9	Sample 9	3	3	1	3803200	77.58	4.87
A9	Sample 9	3	3	1	3804467	77.79	3.93
A9	Sample 9	3	3	1	3805751	78.01	3.15
A9	Sample 9	3	3	1	3807000	78.19	2.53
A9	Sample 9	3	3	1	3808250	78.39	2.12
A9	Sample 9	3	3	1	3809500	78.62	1.91
A9	Sample 9	3	3	1	3810767	78.82	1.80
A9	Sample 9	3	3	1	3812017	79.03	1.78
A9	Sample 9	3	3	1	3813267	79.22	1.77
A9	Sample 9	3	3	1	3814517	79.41	1.76
A9	Sample 9	3	3	1	3815767	79.63	1.75
A9	Sample 9	3	3	1	3817034	79.84	1.75
A9	Sample 9	3	3	1	3818284	80.04	1.74
A9	Sample 9	3	3	1	3819534	80.25	1.73
A9	Sample 9	3	3	1	3820784	80.45	1.74
A9	Sample 9	3	3	1	3822050	80.65	1.74
A9	Sample 9	3	3	1	3823300	80.82	1.74
A9	Sample 9	3	3	1	3824550	81.06	1.74
A9	Sample 9	3	3	1	3825800	81.25	1.74
A9	Sample 9	3	3	1	3827050	81.47	1.74
A9	Sample 9	3	3	1	3828317	81.64	1.74
A9	Sample 9	3	3	1	3829567	81.87	1.74
A9	Sample 9	3	3	1	3830817	82.04	1.74
A9	Sample 9	3	3	1	3832084	82.29	1.74
A9	Sample 9	3	3	1	3833334	82.48	1.74
A9	Sample 9	3	3	1	3834584	82.66	1.73
A9	Sample 9	3	3	1	3835850	82.87	1.71
A9	Sample 9	3	3	1	3837100	83.07	1.70
A9	Sample 9	3	3	1	3838350	83.27	1.69
A9	Sample 9	3	3	1	3839617	83.49	1.68
A9	Sample 9	3	3	1	3840867	83.68	1.66
A9	Sample 9	3	3	1	3842117	83.9	1.66
A9	Sample 9	3	3	1	3843367	84.1	1.63
A9	Sample 9	3	3	1	3844634	84.31	1.63
A9	Sample 9	3	3	1	3845884	84.48	1.61
A9	Sample 9	3	3	1	3847150	84.7	1.61
A9	Sample 9	3	3	1	3848400	84.89	1.58
A9	Sample 9	3	3	1	3849667	85.14	1.58
A9	Sample 9	3	3	1	3850934	85.31	1.57
A9	Sample 9	3	3	1	3852167	85.52	1.56
A9	Sample 9	3	3	1	3853434	85.7	1.55
A9	Sample 9	3	3	1	3854684	85.91	1.54
A9	Sample 9	3	3	1	3855934	86.11	1.53
A9	Sample 9	3	3	1	3857184	86.33	1.51
A9	Sample 9	3	3	1	3858450	86.52	1.50
A9	Sample 9	3	3	1	3859700	86.72	1.49
A9	Sample 9	3	3	1	3860950	86.92	1.48
A9	Sample 9	3	3	1	3862200	87.14	1.46
A9	Sample 9	3	3	1	3863450	87.34	1.46
A9	Sample 9	3	3	1	3864717	87.53	1.45
A9	Sample 9	3	3	1	3865950	87.74	1.43
A9	Sample 9	3	3	1	3867217	87.95	1.42
A9	Sample 9	3	3	1	3868467	88.16	1.41
A9	Sample 9	3	3	1	3869717	88.34	1.40
A9	Sample 9	3	3	1	3870984	88.56	1.40
A9	Sample 9	3	3	1	3872234	88.75	1.39
A9	Sample 9	3	3	1	3873484	88.96	1.39
A9	Sample 9	3	3	1	3874734	89.17	1.38
A9	Sample 9	3	3	1	3876000	89.36	1.36
A9	Sample 9	3	3	1	3877234	89.57	1.35
A9	Sample 9	3	3	1	3878500	89.79	1.34
A9	Sample 9	3	3	1	3879751	90	1.33
A9	Sample 9	3	3	1	3881000	90.19	1.32
A9	Sample 9	3	3	1	3882267	90.4	1.32
A9	Sample 9	3	3	1	3883534	90.6	1.30
A9	Sample 9	3	3	1	3884817	90.8	1.30
A9	Sample 9	3	3	1	3886067	91.02	1.28
A9	Sample 9	3	3	1	3887317	91.2	1.28
A9	Sample 9	3	3	1	3888584	91.4	1.26
A9	Sample 9	3	3	1	3889834	91.65	1.26
A9	Sample 9	3	3	1	3891084	91.8	1.25
A9	Sample 9	3	3	1	3892350	92.02	1.23
A9	Sample 9	3	3	1	3893600	92.21	1.23
A9	Sample 9	3	3	1	3894867	92.43	1.22
A9	Sample 9	3	3	1	3896117	92.62	1.21
A9	Sample 9	3	3	1	3897367	92.83	1.21
A9	Sample 9	3	3	1	3898634	93.03	1.20
A9	Sample 9	3	3	1	3899884	93.22	1.18
A9	Sample 9	3	3	1	3901150	93.44	1.18
A9	Sample 9	3	3	1	3902384	93.63	1.17
A9	Sample 9	3	3	1	3903650	93.87	1.17
A9	Sample 9	3	3	1	3904900	94.05	1.16
A9	Sample 9	3	3	1	3906150	94.25	1.15
A9	Sample 9	3	3	1	3907417	94.43	1.15
A9	Sample 9	3	3	1	3908667	94.66	1.14
A9	Sample 9	3	3	1	3909934	94.89	1.13
A10	Sample 10	2	4	1	682751	73.65	1.78
A10	Sample 10	2	4	2	750384	73.4	1.80
A10	Sample 10	2	4	3	818284	73.37	1.83
A10	Sample 10	2	4	4	886184	73.4	1.81
A10	Sample 10	2	4	5	954084	73.4	1.79
A10	Sample 10	2	4	6	1021984	73.42	1.80
A10	Sample 10	2	4	7	1089867	73.42	1.79
A10	Sample 10	2	4	8	1157767	73.4	1.80
A10	Sample 10	2	4	9	1225684	73.4	1.80
A10	Sample 10	2	4	10	1293584	73.42	1.79
A10	Sample 10	2	4	11	1361484	73.4	1.80
A10	Sample 10	2	4	12	1429367	73.4	1.80
A10	Sample 10	2	4	13	1497267	73.42	1.79
A10	Sample 10	2	4	14	1565184	73.42	1.80
A10	Sample 10	2	4	15	1633067	73.42	1.81
A10	Sample 10	2	4	16	1700984	73.42	1.82
A10	Sample 10	2	4	17	1768867	73.4	1.79
A10	Sample 10	2	4	18	1836767	73.42	1.79
A10	Sample 10	2	4	19	1904684	73.42	1.80
A10	Sample 10	2	4	20	1972567	73.4	1.80
A10	Sample 10	2	4	21	2040484	73.42	1.80
A10	Sample 10	2	4	22	2108367	73.42	1.82
A10	Sample 10	2	4	23	2176267	73.4	1.81
A10	Sample 10	2	4	24	2244167	73.42	1.81
A10	Sample 10	2	4	25	2312067	73.42	1.83
A10	Sample 10	2	4	26	2379984	73.42	1.88
A10	Sample 10	2	4	27	2447867	73.4	1.91
A10	Sample 10	2	4	28	2515767	73.42	2.04
A10	Sample 10	2	4	29	2583667	73.42	2.24
A10	Sample 10	2	4	30	2651567	73.42	2.62
A10	Sample 10	2	4	31	2719484	73.42	3.32
A10	Sample 10	2	4	32	2787367	73.4	4.40
A10	Sample 10	2	4	33	2855267	73.42	5.99
A10	Sample 10	2	4	34	2923167	73.42	7.95
A10	Sample 10	2	4	35	2991067	73.42	9.92
A10	Sample 10	2	4	36	3058967	73.42	11.42
A10	Sample 10	2	4	37	3126850	73.4	12.52
A10	Sample 10	2	4	38	3194767	73.42	13.30
A10	Sample 10	2	4	39	3262667	73.42	13.90
A10	Sample 10	2	4	40	3330567	73.4	14.39
A10	Sample 10	2	4	41	3398467	73.4	14.78
A10	Sample 10	2	4	42	3466350	73.42	15.09
A10	Sample 10	2	4	43	3534267	73.42	15.32
A10	Sample 10	2	4	44	3602167	73.42	15.53
A10	Sample 10	2	4	45	3670050	73.4	15.69
A10	Sample 10	3	3	1	3724134	64.93	19.73
A10	Sample 10	3	3	1	3725384	64.67	19.76
A10	Sample 10	3	3	1	3726650	64.72	19.83
A10	Sample 10	3	3	1	3727884	64.99	19.83
A10	Sample 10	3	3	1	3729150	65.25	19.79
A10	Sample 10	3	3	1	3730400	65.53	19.74
A10	Sample 10	3	3	1	3731650	65.78	19.65
A10	Sample 10	3	3	1	3732900	66	19.61
A10	Sample 10	3	3	1	3734150	66.26	19.53
A10	Sample 10	3	3	1	3735417	66.49	19.46
A10	Sample 10	3	3	1	3736700	66.7	19.37
A10	Sample 10	3	3	1	3737950	66.93	19.32
A10	Sample 10	3	3	1	3739217	67.14	19.25
A10	Sample 10	3	3	1	3740467	67.37	19.18
A10	Sample 10	3	3	1	3741717	67.58	19.12
A10	Sample 10	3	3	1	3742967	67.81	19.03
A10	Sample 10	3	3	1	3744217	67.99	18.97
A10	Sample 10	3	3	1	3745484	68.22	18.90
A10	Sample 10	3	3	1	3746734	68.42	18.84
A10	Sample 10	3	3	1	3747984	68.63	18.73
A10	Sample 10	3	3	1	3749234	68.87	18.69
A10	Sample 10	3	3	1	3750500	69.03	18.67
A10	Sample 10	3	3	1	3751751	69.27	18.57
A10	Sample 10	3	3	1	3753000	69.44	18.51
A10	Sample 10	3	3	1	3754267	69.67	18.47
A10	Sample 10	3	3	1	3755517	69.87	18.43
A10	Sample 10	3	3	1	3756767	70.08	18.34
A10	Sample 10	3	3	1	3758034	70.3	18.31
A10	Sample 10	3	3	1	3759284	70.49	18.22
A10	Sample 10	3	3	1	3760534	70.68	18.18
A10	Sample 10	3	3	1	3761784	70.89	18.10
A10	Sample 10	3	3	1	3763034	71.11	18.05
A10	Sample 10	3	3	1	3764284	71.3	18.03
A10	Sample 10	3	3	1	3765550	71.52	18.01
A10	Sample 10	3	3	1	3766817	71.72	17.95
A10	Sample 10	3	3	1	3768067	71.92	17.89
A10	Sample 10	3	3	1	3769317	72.1	17.83
A10	Sample 10	3	3	1	3770567	72.29	17.78
A10	Sample 10	3	3	1	3771834	72.53	17.75
A10	Sample 10	3	3	1	3773084	72.73	17.72
A10	Sample 10	3	3	1	3774334	72.93	17.66
A10	Sample 10	3	3	1	3775600	73.13	17.65
A10	Sample 10	3	3	1	3776867	73.34	17.62
A10	Sample 10	3	3	1	3778117	73.53	17.58
A10	Sample 10	3	3	1	3779367	73.74	17.55
A10	Sample 10	3	3	1	3780634	73.94	17.49
A10	Sample 10	3	3	1	3781884	74.14	17.47
A10	Sample 10	3	3	1	3783134	74.37	17.43
A10	Sample 10	3	3	1	3784384	74.55	17.40
A10	Sample 10	3	3	1	3785634	74.73	17.36
A10	Sample 10	3	3	1	3786900	74.97	17.25
A10	Sample 10	3	3	1	3788150	75.17	17.13
A10	Sample 10	3	3	1	3789400	75.38	16.88
A10	Sample 10	3	3	1	3790650	75.57	16.47
A10	Sample 10	3	3	1	3791917	75.78	15.87
A10	Sample 10	3	3	1	3793167	75.98	15.01
A10	Sample 10	3	3	1	3794417	76.18	14.00
A10	Sample 10	3	3	1	3795667	76.38	12.89
A10	Sample 10	3	3	1	3796917	76.56	11.78
A10	Sample 10	3	3	1	3798184	76.78	10.62
A10	Sample 10	3	3	1	3799434	76.98	9.48
A10	Sample 10	3	3	1	3800684	77.21	8.35
A10	Sample 10	3	3	1	3801950	77.38	7.27
A10	Sample 10	3	3	1	3803200	77.58	6.26
A10	Sample 10	3	3	1	3804467	77.79	5.26
A10	Sample 10	3	3	1	3805751	78.01	4.35
A10	Sample 10	3	3	1	3807000	78.19	3.57
A10	Sample 10	3	3	1	3808250	78.39	2.90
A10	Sample 10	3	3	1	3809500	78.62	2.40
A10	Sample 10	3	3	1	3810767	78.82	2.08
A10	Sample 10	3	3	1	3812017	79.03	1.91
A10	Sample 10	3	3	1	3813267	79.22	1.86
A10	Sample 10	3	3	1	3814517	79.41	1.85
A10	Sample 10	3	3	1	3815767	79.63	1.83
A10	Sample 10	3	3	1	3817034	79.84	1.83
A10	Sample 10	3	3	1	3818284	80.04	1.83
A10	Sample 10	3	3	1	3819534	80.25	1.83
A10	Sample 10	3	3	1	3820784	80.45	1.83
A10	Sample 10	3	3	1	3822050	80.65	1.83
A10	Sample 10	3	3	1	3823300	80.82	1.83
A10	Sample 10	3	3	1	3824550	81.06	1.83
A10	Sample 10	3	3	1	3825800	81.25	1.84
A10	Sample 10	3	3	1	3827050	81.47	1.83
A10	Sample 10	3	3	1	3828317	81.64	1.82
A10	Sample 10	3	3	1	3829567	81.87	1.82
A10	Sample 10	3	3	1	3830817	82.04	1.80
A10	Sample 10	3	3	1	3832084	82.29	1.79
A10	Sample 10	3	3	1	3833334	82.48	1.78
A10	Sample 10	3	3	1	3834584	82.66	1.76
A10	Sample 10	3	3	1	3835850	82.87	1.76
A10	Sample 10	3	3	1	3837100	83.07	1.75
A10	Sample 10	3	3	1	3838350	83.27	1.73
A10	Sample 10	3	3	1	3839617	83.49	1.72
A10	Sample 10	3	3	1	3840867	83.68	1.71
A10	Sample 10	3	3	1	3842117	83.9	1.70
A10	Sample 10	3	3	1	3843367	84.1	1.69
A10	Sample 10	3	3	1	3844634	84.31	1.67
A10	Sample 10	3	3	1	3845884	84.48	1.66
A10	Sample 10	3	3	1	3847150	84.7	1.65
A10	Sample 10	3	3	1	3848400	84.89	1.64
A10	Sample 10	3	3	1	3849667	85.14	1.63
A10	Sample 10	3	3	1	3850934	85.31	1.61
A10	Sample 10	3	3	1	3852167	85.52	1.60
A10	Sample 10	3	3	1	3853434	85.7	1.58
A10	Sample 10	3	3	1	3854684	85.91	1.58
A10	Sample 10	3	3	1	3855934	86.11	1.56
A10	Sample 10	3	3	1	3857184	86.33	1.56
A10	Sample 10	3	3	1	3858450	86.52	1.54
A10	Sample 10	3	3	1	3859700	86.72	1.54
A10	Sample 10	3	3	1	3860950	86.92	1.52
A10	Sample 10	3	3	1	3862200	87.14	1.51
A10	Sample 10	3	3	1	3863450	87.34	1.51
A10	Sample 10	3	3	1	3864717	87.53	1.49
A10	Sample 10	3	3	1	3865950	87.74	1.48
A10	Sample 10	3	3	1	3867217	87.95	1.46
A10	Sample 10	3	3	1	3868467	88.16	1.47
A10	Sample 10	3	3	1	3869717	88.34	1.45
A10	Sample 10	3	3	1	3870984	88.56	1.44
A10	Sample 10	3	3	1	3872234	88.75	1.44
A10	Sample 10	3	3	1	3873484	88.96	1.43
A10	Sample 10	3	3	1	3874734	89.17	1.42
A10	Sample 10	3	3	1	3876000	89.36	1.40
A10	Sample 10	3	3	1	3877234	89.57	1.40
A10	Sample 10	3	3	1	3878500	89.79	1.38
A10	Sample 10	3	3	1	3879751	90	1.38
A10	Sample 10	3	3	1	3881000	90.19	1.36
A10	Sample 10	3	3	1	3882267	90.4	1.36
A10	Sample 10	3	3	1	3883534	90.6	1.35
A10	Sample 10	3	3	1	3884817	90.8	1.35
A10	Sample 10	3	3	1	3886067	91.02	1.33
A10	Sample 10	3	3	1	3887317	91.2	1.32
A10	Sample 10	3	3	1	3888584	91.4	1.32
A10	Sample 10	3	3	1	3889834	91.65	1.30
A10	Sample 10	3	3	1	3891084	91.8	1.30
A10	Sample 10	3	3	1	3892350	92.02	1.29
A10	Sample 10	3	3	1	3893600	92.21	1.29
A10	Sample 10	3	3	1	3894867	92.43	1.27
A10	Sample 10	3	3	1	3896117	92.62	1.26
A10	Sample 10	3	3	1	3897367	92.83	1.26
A10	Sample 10	3	3	1	3898634	93.03	1.24
A10	Sample 10	3	3	1	3899884	93.22	1.23
A10	Sample 10	3	3	1	3901150	93.44	1.23
A10	Sample 10	3	3	1	3902384	93.63	1.22
A10	Sample 10	3	3	1	3903650	93.87	1.21
A10	Sample 10	3	3	1	3904900	94.05	1.21
A10	Sample 10	3	3	1	3906150	94.25	1.19
A10	Sample 10	3	3	1	3907417	94.43	1.19
A10	Sample 10	3	3	1	3908667	94.66	1.19
A10	Sample 10	3	3	1	3909934	94.89	1.17
A11	Sample 11	2	4	1	682751	73.65	1.94
A11	Sample 11	2	4	2	750384	73.4	1.95
A11	Sample 11	2	4	3	818284	73.37	1.96
A11	Sample 11	2	4	4	886184	73.4	1.96
A11	Sample 11	2	4	5	954084	73.4	1.97
A11	Sample 11	2	4	6	1021984	73.42	1.97
A11	Sample 11	2	4	7	1089867	73.42	1.95
A11	Sample 11	2	4	8	1157767	73.4	1.94
A11	Sample 11	2	4	9	1225684	73.4	1.94
A11	Sample 11	2	4	10	1293584	73.42	1.93
A11	Sample 11	2	4	11	1361484	73.4	1.93
A11	Sample 11	2	4	12	1429367	73.4	1.95
A11	Sample 11	2	4	13	1497267	73.42	1.94
A11	Sample 11	2	4	14	1565184	73.42	1.94
A11	Sample 11	2	4	15	1633067	73.42	1.94
A11	Sample 11	2	4	16	1700984	73.42	1.95
A11	Sample 11	2	4	17	1768867	73.4	1.92
A11	Sample 11	2	4	18	1836767	73.42	1.94
A11	Sample 11	2	4	19	1904684	73.42	1.94
A11	Sample 11	2	4	20	1972567	73.4	1.94
A11	Sample 11	2	4	21	2040484	73.42	1.97
A11	Sample 11	2	4	22	2108367	73.42	1.98
A11	Sample 11	2	4	23	2176267	73.4	2.01
A11	Sample 11	2	4	24	2244167	73.42	2.08
A11	Sample 11	2	4	25	2312067	73.42	2.19
A11	Sample 11	2	4	26	2379984	73.42	2.40
A11	Sample 11	2	4	27	2447867	73.4	2.83
A11	Sample 11	2	4	28	2515767	73.42	3.61
A11	Sample 11	2	4	29	2583667	73.42	4.84
A11	Sample 11	2	4	30	2651567	73.42	6.64
A11	Sample 11	2	4	31	2719484	73.42	8.85
A11	Sample 11	2	4	32	2787367	73.4	10.84
A11	Sample 11	2	4	33	2855267	73.42	12.32
A11	Sample 11	2	4	34	2923167	73.42	13.31
A11	Sample 11	2	4	35	2991067	73.42	14.03
A11	Sample 11	2	4	36	3058967	73.42	14.56
A11	Sample 11	2	4	37	3126850	73.4	15.09
A11	Sample 11	2	4	38	3194767	73.42	15.42
A11	Sample 11	2	4	39	3262667	73.42	15.69
A11	Sample 11	2	4	40	3330567	73.4	15.91
A11	Sample 11	2	4	41	3398467	73.4	16.08
A11	Sample 11	2	4	42	3466350	73.42	16.22
A11	Sample 11	2	4	43	3534267	73.42	16.30
A11	Sample 11	2	4	44	3602167	73.42	16.35
A11	Sample 11	2	4	45	3670050	73.4	16.37
A11	Sample 11	3	3	1	3724134	64.93	20.51
A11	Sample 11	3	3	1	3725384	64.67	20.51
A11	Sample 11	3	3	1	3726650	64.72	20.54
A11	Sample 11	3	3	1	3727884	64.99	20.57
A11	Sample 11	3	3	1	3729150	65.25	20.53
A11	Sample 11	3	3	1	3730400	65.53	20.49
A11	Sample 11	3	3	1	3731650	65.78	20.45
A11	Sample 11	3	3	1	3732900	66	20.35
A11	Sample 11	3	3	1	3734150	66.26	20.29
A11	Sample 11	3	3	1	3735417	66.49	20.20
A11	Sample 11	3	3	1	3736700	66.7	20.16
A11	Sample 11	3	3	1	3737950	66.93	20.05
A11	Sample 11	3	3	1	3739217	67.14	20.00
[truncated: 16,626 more rows]
