# Supplementary material for: A glycan receptor kinase facilitates intracellular accommodation of arbuscular mycorrhiza and symbiotic rhizobia in the legume Lotus japonicus
Source: PLoS Biol. 2023 May 18;21(5):e3002127. doi: 10.1371/journal.pbio.3002127 (PMC10231839; doi:10.1371/journal.pbio.3002127)
Supplement: S2 Information — (ZIP) [file pbio.3002127.s018.zip › AM_Epr3a.txt]

Raw Data		Experiment - AM_Epr3a (Run on LCS480 1.5.0.39)
SamplePos	SampleName	Prog#	Seg#	Cycle#	Time	Temp	465-510
A1	Sample 1	2	4	1	683850	71.89	0.91
A1	Sample 1	2	4	2	752050	71.89	0.92
A1	Sample 1	2	4	3	820250	71.89	0.91
A1	Sample 1	2	4	4	888450	71.89	0.92
A1	Sample 1	2	4	5	956633	71.87	0.93
A1	Sample 1	2	4	6	1024850	71.89	0.90
A1	Sample 1	2	4	7	1093050	71.89	0.91
A1	Sample 1	2	4	8	1161033	71.89	0.91
A1	Sample 1	2	4	9	1229066	71.89	0.90
A1	Sample 1	2	4	10	1297033	71.89	0.90
A1	Sample 1	2	4	11	1365050	71.89	0.91
A1	Sample 1	2	4	12	1433033	71.89	0.89
A1	Sample 1	2	4	13	1501050	71.89	0.89
A1	Sample 1	2	4	14	1569033	71.89	0.90
A1	Sample 1	2	4	15	1637050	71.89	0.90
A1	Sample 1	2	4	16	1705033	71.89	0.89
A1	Sample 1	2	4	17	1773033	71.89	0.89
A1	Sample 1	2	4	18	1841033	71.89	0.90
A1	Sample 1	2	4	19	1909233	71.89	0.90
A1	Sample 1	2	4	20	1977233	71.89	0.88
A1	Sample 1	2	4	21	2045233	71.89	0.89
A1	Sample 1	2	4	22	2113433	71.89	0.89
A1	Sample 1	2	4	23	2181433	71.89	0.89
A1	Sample 1	2	4	24	2249633	71.89	0.88
A1	Sample 1	2	4	25	2317633	71.89	0.89
A1	Sample 1	2	4	26	2385633	71.89	0.90
A1	Sample 1	2	4	27	2453633	71.89	0.91
A1	Sample 1	2	4	28	2521616	71.89	0.89
A1	Sample 1	2	4	29	2589833	71.89	0.89
A1	Sample 1	2	4	30	2657833	71.89	0.89
A1	Sample 1	2	4	31	2726016	71.89	0.90
A1	Sample 1	2	4	32	2794033	71.89	0.91
A1	Sample 1	2	4	33	2862233	71.89	0.90
A1	Sample 1	2	4	34	2930416	71.89	0.90
A1	Sample 1	2	4	35	2998433	71.89	0.92
A1	Sample 1	2	4	36	3066616	71.87	0.97
A1	Sample 1	2	4	37	3134633	71.89	1.03
A1	Sample 1	2	4	38	3202833	71.89	1.13
A1	Sample 1	2	4	39	3270816	71.89	1.30
A1	Sample 1	2	4	40	3338833	71.89	1.60
A1	Sample 1	2	4	41	3406816	71.89	2.16
A1	Sample 1	2	4	42	3475016	71.89	3.05
A1	Sample 1	2	4	43	3543016	71.89	4.36
A1	Sample 1	2	4	44	3611216	71.89	6.20
A1	Sample 1	2	4	45	3679416	71.89	8.19
A1	Sample 1	3	3	1	3733800	64.9	8.99
A1	Sample 1	3	3	1	3735083	64.69	9.15
A1	Sample 1	3	3	1	3736333	64.72	9.31
A1	Sample 1	3	3	1	3737583	64.96	9.42
A1	Sample 1	3	3	1	3738850	65.25	9.49
A1	Sample 1	3	3	1	3740100	65.53	9.54
A1	Sample 1	3	3	1	3741350	65.75	9.57
A1	Sample 1	3	3	1	3742616	66	9.59
A1	Sample 1	3	3	1	3743866	66.23	9.54
A1	Sample 1	3	3	1	3745116	66.47	9.53
A1	Sample 1	3	3	1	3746383	66.67	9.49
A1	Sample 1	3	3	1	3747633	66.9	9.46
A1	Sample 1	3	3	1	3748883	67.14	9.42
A1	Sample 1	3	3	1	3750133	67.34	9.39
A1	Sample 1	3	3	1	3751400	67.55	9.35
A1	Sample 1	3	3	1	3752633	67.75	9.29
A1	Sample 1	3	3	1	3753900	67.96	9.23
A1	Sample 1	3	3	1	3755150	68.18	9.19
A1	Sample 1	3	3	1	3756400	68.4	9.14
A1	Sample 1	3	3	1	3757650	68.6	9.09
A1	Sample 1	3	3	1	3758916	68.81	9.03
A1	Sample 1	3	3	1	3760167	69	8.95
A1	Sample 1	3	3	1	3761433	69.18	8.91
A1	Sample 1	3	3	1	3762683	69.4	8.85
A1	Sample 1	3	3	1	3763933	69.61	8.80
A1	Sample 1	3	3	1	3765200	69.81	8.74
A1	Sample 1	3	3	1	3766466	70.02	8.68
A1	Sample 1	3	3	1	3767733	70.22	8.62
A1	Sample 1	3	3	1	3768983	70.43	8.55
A1	Sample 1	3	3	1	3770250	70.63	8.49
A1	Sample 1	3	3	1	3771500	70.86	8.42
A1	Sample 1	3	3	1	3772766	71.03	8.35
A1	Sample 1	3	3	1	3774000	71.24	8.31
A1	Sample 1	3	3	1	3775266	71.4	8.22
A1	Sample 1	3	3	1	3776516	71.64	8.14
A1	Sample 1	3	3	1	3777783	71.84	8.07
A1	Sample 1	3	3	1	3779033	72.04	7.98
A1	Sample 1	3	3	1	3780283	72.21	7.90
A1	Sample 1	3	3	1	3781550	72.45	7.80
A1	Sample 1	3	3	1	3782800	72.64	7.67
A1	Sample 1	3	3	1	3784066	72.85	7.50
A1	Sample 1	3	3	1	3785316	73.02	7.32
A1	Sample 1	3	3	1	3786566	73.25	7.08
A1	Sample 1	3	3	1	3787833	73.42	6.74
A1	Sample 1	3	3	1	3789083	73.62	6.36
A1	Sample 1	3	3	1	3790333	73.82	5.88
A1	Sample 1	3	3	1	3791583	74.05	5.35
A1	Sample 1	3	3	1	3792833	74.25	4.78
A1	Sample 1	3	3	1	3794083	74.45	4.16
A1	Sample 1	3	3	1	3795350	74.63	3.55
A1	Sample 1	3	3	1	3796600	74.86	2.97
A1	Sample 1	3	3	1	3797850	75.03	2.42
A1	Sample 1	3	3	1	3799116	75.26	1.96
A1	Sample 1	3	3	1	3800383	75.44	1.56
A1	Sample 1	3	3	1	3801633	75.66	1.27
A1	Sample 1	3	3	1	3802900	75.86	1.07
A1	Sample 1	3	3	1	3804150	76.06	0.96
A1	Sample 1	3	3	1	3805416	76.26	0.90
A1	Sample 1	3	3	1	3806666	76.43	0.89
A1	Sample 1	3	3	1	3807916	76.64	0.88
A1	Sample 1	3	3	1	3809183	76.83	0.88
A1	Sample 1	3	3	1	3810433	77.07	0.88
A1	Sample 1	3	3	1	3811683	77.24	0.88
A1	Sample 1	3	3	1	3812933	77.45	0.88
A1	Sample 1	3	3	1	3814183	77.64	0.88
A1	Sample 1	3	3	1	3815450	77.85	0.88
A1	Sample 1	3	3	1	3816683	78.05	0.89
A1	Sample 1	3	3	1	3817950	78.25	0.88
A1	Sample 1	3	3	1	3819200	78.45	0.89
A1	Sample 1	3	3	1	3820450	78.66	0.89
A1	Sample 1	3	3	1	3821700	78.85	0.89
A1	Sample 1	3	3	1	3822950	79.06	0.90
A1	Sample 1	3	3	1	3824200	79.23	0.90
A1	Sample 1	3	3	1	3825450	79.46	0.91
A1	Sample 1	3	3	1	3826716	79.66	0.91
A1	Sample 1	3	3	1	3827950	79.84	0.92
A1	Sample 1	3	3	1	3829216	80.06	0.91
A1	Sample 1	3	3	1	3830466	80.25	0.92
A1	Sample 1	3	3	1	3831733	80.45	0.93
A1	Sample 1	3	3	1	3832966	80.65	0.92
A1	Sample 1	3	3	1	3834233	80.85	0.92
A1	Sample 1	3	3	1	3835483	81.03	0.94
A1	Sample 1	3	3	1	3836750	81.25	0.94
A1	Sample 1	3	3	1	3838016	81.47	0.95
A1	Sample 1	3	3	1	3839266	81.67	0.96
A1	Sample 1	3	3	1	3840516	81.87	0.97
A1	Sample 1	3	3	1	3841783	82.04	0.97
A1	Sample 1	3	3	1	3843050	82.26	0.99
A1	Sample 1	3	3	1	3844300	82.48	1.00
A1	Sample 1	3	3	1	3845566	82.66	1.00
A1	Sample 1	3	3	1	3846816	82.87	1.00
A1	Sample 1	3	3	1	3848083	83.04	1.00
A1	Sample 1	3	3	1	3849333	83.27	1.00
A1	Sample 1	3	3	1	3850583	83.49	1.01
A1	Sample 1	3	3	1	3851833	83.65	1.00
A1	Sample 1	3	3	1	3853100	83.87	0.99
A1	Sample 1	3	3	1	3854350	84.07	1.00
A1	Sample 1	3	3	1	3855600	84.28	0.99
A1	Sample 1	3	3	1	3856866	84.46	0.99
A1	Sample 1	3	3	1	3858100	84.67	0.98
A1	Sample 1	3	3	1	3859366	84.87	0.98
A1	Sample 1	3	3	1	3860616	85.08	0.98
A1	Sample 1	3	3	1	3861883	85.26	0.98
A1	Sample 1	3	3	1	3863150	85.46	0.97
A1	Sample 1	3	3	1	3864383	85.65	0.98
A1	Sample 1	3	3	1	3865650	85.88	0.97
A1	Sample 1	3	3	1	3866900	86.09	0.97
A1	Sample 1	3	3	1	3868150	86.27	0.97
A1	Sample 1	3	3	1	3869400	86.48	0.96
A1	Sample 1	3	3	1	3870650	86.66	0.96
A1	Sample 1	3	3	1	3871916	86.88	0.96
A1	Sample 1	3	3	1	3873167	87.07	0.96
A1	Sample 1	3	3	1	3874416	87.29	0.96
A1	Sample 1	3	3	1	3875683	87.44	0.95
A1	Sample 1	3	3	1	3876933	87.68	0.95
A1	Sample 1	3	3	1	3878183	87.86	0.95
A1	Sample 1	3	3	1	3879433	88.08	0.95
A1	Sample 1	3	3	1	3880683	88.25	0.94
A1	Sample 1	3	3	1	3881933	88.47	0.95
A1	Sample 1	3	3	1	3883200	88.68	0.94
A1	Sample 1	3	3	1	3884450	88.87	0.93
A1	Sample 1	3	3	1	3885700	89.08	0.92
A1	Sample 1	3	3	1	3886950	89.26	0.93
A1	Sample 1	3	3	1	3888216	89.47	0.92
A1	Sample 1	3	3	1	3889466	89.67	0.94
A1	Sample 1	3	3	1	3890750	89.87	0.93
A1	Sample 1	3	3	1	3892016	90.09	0.93
A1	Sample 1	3	3	1	3893266	90.27	0.92
A1	Sample 1	3	3	1	3894516	90.49	0.93
A1	Sample 1	3	3	1	3895766	90.68	0.92
A1	Sample 1	3	3	1	3897016	90.89	0.92
A1	Sample 1	3	3	1	3898283	91.08	0.91
A1	Sample 1	3	3	1	3899533	91.27	0.91
A1	Sample 1	3	3	1	3900783	91.48	0.90
A1	Sample 1	3	3	1	3902033	91.68	0.89
A1	Sample 1	3	3	1	3903283	91.89	0.91
A1	Sample 1	3	3	1	3904550	92.08	0.90
A1	Sample 1	3	3	1	3905800	92.27	0.89
A1	Sample 1	3	3	1	3907050	92.49	0.88
A1	Sample 1	3	3	1	3908300	92.71	0.88
A1	Sample 1	3	3	1	3909550	92.91	0.89
A1	Sample 1	3	3	1	3910800	93.09	0.88
A1	Sample 1	3	3	1	3912050	93.29	0.88
A1	Sample 1	3	3	1	3913316	93.5	0.88
A1	Sample 1	3	3	1	3914550	93.7	0.88
A1	Sample 1	3	3	1	3915800	93.89	0.87
A1	Sample 1	3	3	1	3917050	94.08	0.88
A1	Sample 1	3	3	1	3918316	94.28	0.88
A1	Sample 1	3	3	1	3919566	94.5	0.87
A1	Sample 1	3	3	1	3920816	94.69	0.86
A1	Sample 1	3	3	1	3922066	94.89	0.87
A2	Sample 2	2	4	1	683850	71.89	0.91
A2	Sample 2	2	4	2	752050	71.89	0.92
A2	Sample 2	2	4	3	820250	71.89	0.91
A2	Sample 2	2	4	4	888450	71.89	0.92
A2	Sample 2	2	4	5	956633	71.87	0.91
A2	Sample 2	2	4	6	1024850	71.89	0.90
A2	Sample 2	2	4	7	1093050	71.89	0.91
A2	Sample 2	2	4	8	1161033	71.89	0.91
A2	Sample 2	2	4	9	1229066	71.89	0.90
A2	Sample 2	2	4	10	1297033	71.89	0.90
A2	Sample 2	2	4	11	1365050	71.89	0.90
A2	Sample 2	2	4	12	1433033	71.89	0.90
A2	Sample 2	2	4	13	1501050	71.89	0.90
A2	Sample 2	2	4	14	1569033	71.89	0.90
A2	Sample 2	2	4	15	1637050	71.89	0.90
A2	Sample 2	2	4	16	1705033	71.89	0.90
A2	Sample 2	2	4	17	1773033	71.89	0.89
A2	Sample 2	2	4	18	1841033	71.89	0.90
A2	Sample 2	2	4	19	1909233	71.89	0.90
A2	Sample 2	2	4	20	1977233	71.89	0.88
A2	Sample 2	2	4	21	2045233	71.89	0.90
A2	Sample 2	2	4	22	2113433	71.89	0.90
A2	Sample 2	2	4	23	2181433	71.89	0.90
A2	Sample 2	2	4	24	2249633	71.89	0.90
A2	Sample 2	2	4	25	2317633	71.89	0.90
A2	Sample 2	2	4	26	2385633	71.89	0.89
A2	Sample 2	2	4	27	2453633	71.89	0.90
A2	Sample 2	2	4	28	2521616	71.89	0.88
A2	Sample 2	2	4	29	2589833	71.89	0.89
A2	Sample 2	2	4	30	2657833	71.89	0.89
A2	Sample 2	2	4	31	2726016	71.89	0.89
A2	Sample 2	2	4	32	2794033	71.89	0.90
A2	Sample 2	2	4	33	2862233	71.89	0.91
A2	Sample 2	2	4	34	2930416	71.89	0.90
A2	Sample 2	2	4	35	2998433	71.89	0.92
A2	Sample 2	2	4	36	3066616	71.87	0.93
A2	Sample 2	2	4	37	3134633	71.89	0.98
A2	Sample 2	2	4	38	3202833	71.89	1.03
A2	Sample 2	2	4	39	3270816	71.89	1.15
A2	Sample 2	2	4	40	3338833	71.89	1.34
A2	Sample 2	2	4	41	3406816	71.89	1.68
A2	Sample 2	2	4	42	3475016	71.89	2.30
A2	Sample 2	2	4	43	3543016	71.89	3.30
A2	Sample 2	2	4	44	3611216	71.89	4.80
A2	Sample 2	2	4	45	3679416	71.89	6.84
A2	Sample 2	3	3	1	3733800	64.9	7.54
A2	Sample 2	3	3	1	3735083	64.69	7.68
A2	Sample 2	3	3	1	3736333	64.72	7.84
A2	Sample 2	3	3	1	3737583	64.96	7.93
A2	Sample 2	3	3	1	3738850	65.25	8.02
A2	Sample 2	3	3	1	3740100	65.53	8.09
A2	Sample 2	3	3	1	3741350	65.75	8.15
A2	Sample 2	3	3	1	3742616	66	8.14
A2	Sample 2	3	3	1	3743866	66.23	8.14
A2	Sample 2	3	3	1	3745116	66.47	8.12
A2	Sample 2	3	3	1	3746383	66.67	8.09
A2	Sample 2	3	3	1	3747633	66.9	8.07
A2	Sample 2	3	3	1	3748883	67.14	8.02
A2	Sample 2	3	3	1	3750133	67.34	8.00
A2	Sample 2	3	3	1	3751400	67.55	7.93
A2	Sample 2	3	3	1	3752633	67.75	7.89
A2	Sample 2	3	3	1	3753900	67.96	7.82
A2	Sample 2	3	3	1	3755150	68.18	7.80
A2	Sample 2	3	3	1	3756400	68.4	7.72
A2	Sample 2	3	3	1	3757650	68.6	7.68
A2	Sample 2	3	3	1	3758916	68.81	7.63
A2	Sample 2	3	3	1	3760167	69	7.57
A2	Sample 2	3	3	1	3761433	69.18	7.50
A2	Sample 2	3	3	1	3762683	69.4	7.46
A2	Sample 2	3	3	1	3763933	69.61	7.40
A2	Sample 2	3	3	1	3765200	69.81	7.34
A2	Sample 2	3	3	1	3766466	70.02	7.28
A2	Sample 2	3	3	1	3767733	70.22	7.23
A2	Sample 2	3	3	1	3768983	70.43	7.18
A2	Sample 2	3	3	1	3770250	70.63	7.11
A2	Sample 2	3	3	1	3771500	70.86	7.03
A2	Sample 2	3	3	1	3772766	71.03	6.99
A2	Sample 2	3	3	1	3774000	71.24	6.92
A2	Sample 2	3	3	1	3775266	71.4	6.86
A2	Sample 2	3	3	1	3776516	71.64	6.80
A2	Sample 2	3	3	1	3777783	71.84	6.73
A2	Sample 2	3	3	1	3779033	72.04	6.68
A2	Sample 2	3	3	1	3780283	72.21	6.59
A2	Sample 2	3	3	1	3781550	72.45	6.49
A2	Sample 2	3	3	1	3782800	72.64	6.44
A2	Sample 2	3	3	1	3784066	72.85	6.32
A2	Sample 2	3	3	1	3785316	73.02	6.20
A2	Sample 2	3	3	1	3786566	73.25	6.06
A2	Sample 2	3	3	1	3787833	73.42	5.87
A2	Sample 2	3	3	1	3789083	73.62	5.61
A2	Sample 2	3	3	1	3790333	73.82	5.29
A2	Sample 2	3	3	1	3791583	74.05	4.89
A2	Sample 2	3	3	1	3792833	74.25	4.43
A2	Sample 2	3	3	1	3794083	74.45	3.89
A2	Sample 2	3	3	1	3795350	74.63	3.33
A2	Sample 2	3	3	1	3796600	74.86	2.78
A2	Sample 2	3	3	1	3797850	75.03	2.27
A2	Sample 2	3	3	1	3799116	75.26	1.82
A2	Sample 2	3	3	1	3800383	75.44	1.45
A2	Sample 2	3	3	1	3801633	75.66	1.19
A2	Sample 2	3	3	1	3802900	75.86	1.01
A2	Sample 2	3	3	1	3804150	76.06	0.93
A2	Sample 2	3	3	1	3805416	76.26	0.89
A2	Sample 2	3	3	1	3806666	76.43	0.88
A2	Sample 2	3	3	1	3807916	76.64	0.88
A2	Sample 2	3	3	1	3809183	76.83	0.87
A2	Sample 2	3	3	1	3810433	77.07	0.87
A2	Sample 2	3	3	1	3811683	77.24	0.87
A2	Sample 2	3	3	1	3812933	77.45	0.88
A2	Sample 2	3	3	1	3814183	77.64	0.88
A2	Sample 2	3	3	1	3815450	77.85	0.88
A2	Sample 2	3	3	1	3816683	78.05	0.88
A2	Sample 2	3	3	1	3817950	78.25	0.88
A2	Sample 2	3	3	1	3819200	78.45	0.88
A2	Sample 2	3	3	1	3820450	78.66	0.88
A2	Sample 2	3	3	1	3821700	78.85	0.88
A2	Sample 2	3	3	1	3822950	79.06	0.89
A2	Sample 2	3	3	1	3824200	79.23	0.89
A2	Sample 2	3	3	1	3825450	79.46	0.88
A2	Sample 2	3	3	1	3826716	79.66	0.90
A2	Sample 2	3	3	1	3827950	79.84	0.90
A2	Sample 2	3	3	1	3829216	80.06	0.90
A2	Sample 2	3	3	1	3830466	80.25	0.90
A2	Sample 2	3	3	1	3831733	80.45	0.91
A2	Sample 2	3	3	1	3832966	80.65	0.91
A2	Sample 2	3	3	1	3834233	80.85	0.92
A2	Sample 2	3	3	1	3835483	81.03	0.92
A2	Sample 2	3	3	1	3836750	81.25	0.94
A2	Sample 2	3	3	1	3838016	81.47	0.94
A2	Sample 2	3	3	1	3839266	81.67	0.94
A2	Sample 2	3	3	1	3840516	81.87	0.96
A2	Sample 2	3	3	1	3841783	82.04	0.96
A2	Sample 2	3	3	1	3843050	82.26	0.98
A2	Sample 2	3	3	1	3844300	82.48	0.99
A2	Sample 2	3	3	1	3845566	82.66	0.98
A2	Sample 2	3	3	1	3846816	82.87	0.99
A2	Sample 2	3	3	1	3848083	83.04	0.98
A2	Sample 2	3	3	1	3849333	83.27	0.98
A2	Sample 2	3	3	1	3850583	83.49	0.98
A2	Sample 2	3	3	1	3851833	83.65	0.97
A2	Sample 2	3	3	1	3853100	83.87	0.98
A2	Sample 2	3	3	1	3854350	84.07	0.98
A2	Sample 2	3	3	1	3855600	84.28	0.97
A2	Sample 2	3	3	1	3856866	84.46	0.96
A2	Sample 2	3	3	1	3858100	84.67	0.97
A2	Sample 2	3	3	1	3859366	84.87	0.96
A2	Sample 2	3	3	1	3860616	85.08	0.96
A2	Sample 2	3	3	1	3861883	85.26	0.96
A2	Sample 2	3	3	1	3863150	85.46	0.96
A2	Sample 2	3	3	1	3864383	85.65	0.96
A2	Sample 2	3	3	1	3865650	85.88	0.95
A2	Sample 2	3	3	1	3866900	86.09	0.95
A2	Sample 2	3	3	1	3868150	86.27	0.94
A2	Sample 2	3	3	1	3869400	86.48	0.94
A2	Sample 2	3	3	1	3870650	86.66	0.94
A2	Sample 2	3	3	1	3871916	86.88	0.95
A2	Sample 2	3	3	1	3873167	87.07	0.94
A2	Sample 2	3	3	1	3874416	87.29	0.94
A2	Sample 2	3	3	1	3875683	87.44	0.94
A2	Sample 2	3	3	1	3876933	87.68	0.93
A2	Sample 2	3	3	1	3878183	87.86	0.93
A2	Sample 2	3	3	1	3879433	88.08	0.93
A2	Sample 2	3	3	1	3880683	88.25	0.92
A2	Sample 2	3	3	1	3881933	88.47	0.92
A2	Sample 2	3	3	1	3883200	88.68	0.92
A2	Sample 2	3	3	1	3884450	88.87	0.91
A2	Sample 2	3	3	1	3885700	89.08	0.91
A2	Sample 2	3	3	1	3886950	89.26	0.92
A2	Sample 2	3	3	1	3888216	89.47	0.92
A2	Sample 2	3	3	1	3889466	89.67	0.92
A2	Sample 2	3	3	1	3890750	89.87	0.91
A2	Sample 2	3	3	1	3892016	90.09	0.91
A2	Sample 2	3	3	1	3893266	90.27	0.90
A2	Sample 2	3	3	1	3894516	90.49	0.90
A2	Sample 2	3	3	1	3895766	90.68	0.90
A2	Sample 2	3	3	1	3897016	90.89	0.91
A2	Sample 2	3	3	1	3898283	91.08	0.90
A2	Sample 2	3	3	1	3899533	91.27	0.89
A2	Sample 2	3	3	1	3900783	91.48	0.89
A2	Sample 2	3	3	1	3902033	91.68	0.88
A2	Sample 2	3	3	1	3903283	91.89	0.89
A2	Sample 2	3	3	1	3904550	92.08	0.88
A2	Sample 2	3	3	1	3905800	92.27	0.88
A2	Sample 2	3	3	1	3907050	92.49	0.88
A2	Sample 2	3	3	1	3908300	92.71	0.87
A2	Sample 2	3	3	1	3909550	92.91	0.88
A2	Sample 2	3	3	1	3910800	93.09	0.87
A2	Sample 2	3	3	1	3912050	93.29	0.87
A2	Sample 2	3	3	1	3913316	93.5	0.87
A2	Sample 2	3	3	1	3914550	93.7	0.87
A2	Sample 2	3	3	1	3915800	93.89	0.87
A2	Sample 2	3	3	1	3917050	94.08	0.87
A2	Sample 2	3	3	1	3918316	94.28	0.86
A2	Sample 2	3	3	1	3919566	94.5	0.86
A2	Sample 2	3	3	1	3920816	94.69	0.85
A2	Sample 2	3	3	1	3922066	94.89	0.86
A3	Sample 3	2	4	1	683850	71.89	0.81
A3	Sample 3	2	4	2	752050	71.89	0.83
A3	Sample 3	2	4	3	820250	71.89	0.82
A3	Sample 3	2	4	4	888450	71.89	0.83
A3	Sample 3	2	4	5	956633	71.87	0.81
A3	Sample 3	2	4	6	1024850	71.89	0.81
A3	Sample 3	2	4	7	1093050	71.89	0.82
A3	Sample 3	2	4	8	1161033	71.89	0.82
A3	Sample 3	2	4	9	1229066	71.89	0.81
A3	Sample 3	2	4	10	1297033	71.89	0.81
A3	Sample 3	2	4	11	1365050	71.89	0.82
A3	Sample 3	2	4	12	1433033	71.89	0.80
A3	Sample 3	2	4	13	1501050	71.89	0.81
A3	Sample 3	2	4	14	1569033	71.89	0.81
A3	Sample 3	2	4	15	1637050	71.89	0.81
A3	Sample 3	2	4	16	1705033	71.89	0.81
A3	Sample 3	2	4	17	1773033	71.89	0.81
A3	Sample 3	2	4	18	1841033	71.89	0.81
A3	Sample 3	2	4	19	1909233	71.89	0.81
A3	Sample 3	2	4	20	1977233	71.89	0.81
A3	Sample 3	2	4	21	2045233	71.89	0.81
A3	Sample 3	2	4	22	2113433	71.89	0.81
A3	Sample 3	2	4	23	2181433	71.89	0.81
A3	Sample 3	2	4	24	2249633	71.89	0.80
A3	Sample 3	2	4	25	2317633	71.89	0.81
A3	Sample 3	2	4	26	2385633	71.89	0.80
A3	Sample 3	2	4	27	2453633	71.89	0.81
A3	Sample 3	2	4	28	2521616	71.89	0.81
A3	Sample 3	2	4	29	2589833	71.89	0.80
A3	Sample 3	2	4	30	2657833	71.89	0.80
A3	Sample 3	2	4	31	2726016	71.89	0.80
A3	Sample 3	2	4	32	2794033	71.89	0.81
A3	Sample 3	2	4	33	2862233	71.89	0.81
A3	Sample 3	2	4	34	2930416	71.89	0.81
A3	Sample 3	2	4	35	2998433	71.89	0.81
A3	Sample 3	2	4	36	3066616	71.87	0.81
A3	Sample 3	2	4	37	3134633	71.89	0.84
A3	Sample 3	2	4	38	3202833	71.89	0.86
A3	Sample 3	2	4	39	3270816	71.89	0.89
A3	Sample 3	2	4	40	3338833	71.89	0.97
A3	Sample 3	2	4	41	3406816	71.89	1.08
A3	Sample 3	2	4	42	3475016	71.89	1.30
A3	Sample 3	2	4	43	3543016	71.89	1.67
A3	Sample 3	2	4	44	3611216	71.89	2.30
A3	Sample 3	2	4	45	3679416	71.89	3.29
A3	Sample 3	3	3	1	3733800	64.9	3.80
A3	Sample 3	3	3	1	3735083	64.69	3.92
A3	Sample 3	3	3	1	3736333	64.72	4.02
A3	Sample 3	3	3	1	3737583	64.96	4.08
A3	Sample 3	3	3	1	3738850	65.25	4.15
A3	Sample 3	3	3	1	3740100	65.53	4.19
A3	Sample 3	3	3	1	3741350	65.75	4.22
A3	Sample 3	3	3	1	3742616	66	4.25
A3	Sample 3	3	3	1	3743866	66.23	4.24
A3	Sample 3	3	3	1	3745116	66.47	4.25
A3	Sample 3	3	3	1	3746383	66.67	4.25
A3	Sample 3	3	3	1	3747633	66.9	4.25
A3	Sample 3	3	3	1	3748883	67.14	4.20
A3	Sample 3	3	3	1	3750133	67.34	4.18
A3	Sample 3	3	3	1	3751400	67.55	4.17
A3	Sample 3	3	3	1	3752633	67.75	4.14
A3	Sample 3	3	3	1	3753900	67.96	4.12
A3	Sample 3	3	3	1	3755150	68.18	4.08
A3	Sample 3	3	3	1	3756400	68.4	4.05
A3	Sample 3	3	3	1	3757650	68.6	4.02
A3	Sample 3	3	3	1	3758916	68.81	4.01
A3	Sample 3	3	3	1	3760167	69	3.95
A3	Sample 3	3	3	1	3761433	69.18	3.92
A3	Sample 3	3	3	1	3762683	69.4	3.90
A3	Sample 3	3	3	1	3763933	69.61	3.88
A3	Sample 3	3	3	1	3765200	69.81	3.83
A3	Sample 3	3	3	1	3766466	70.02	3.81
A3	Sample 3	3	3	1	3767733	70.22	3.78
A3	Sample 3	3	3	1	3768983	70.43	3.75
A3	Sample 3	3	3	1	3770250	70.63	3.71
A3	Sample 3	3	3	1	3771500	70.86	3.68
A3	Sample 3	3	3	1	3772766	71.03	3.64
A3	Sample 3	3	3	1	3774000	71.24	3.61
A3	Sample 3	3	3	1	3775266	71.4	3.58
A3	Sample 3	3	3	1	3776516	71.64	3.56
A3	Sample 3	3	3	1	3777783	71.84	3.52
A3	Sample 3	3	3	1	3779033	72.04	3.50
A3	Sample 3	3	3	1	3780283	72.21	3.46
A3	Sample 3	3	3	1	3781550	72.45	3.44
A3	Sample 3	3	3	1	3782800	72.64	3.40
A3	Sample 3	3	3	1	3784066	72.85	3.37
A3	Sample 3	3	3	1	3785316	73.02	3.34
A3	Sample 3	3	3	1	3786566	73.25	3.32
A3	Sample 3	3	3	1	3787833	73.42	3.28
A3	Sample 3	3	3	1	3789083	73.62	3.23
A3	Sample 3	3	3	1	3790333	73.82	3.20
A3	Sample 3	3	3	1	3791583	74.05	3.14
A3	Sample 3	3	3	1	3792833	74.25	3.07
A3	Sample 3	3	3	1	3794083	74.45	2.98
A3	Sample 3	3	3	1	3795350	74.63	2.86
A3	Sample 3	3	3	1	3796600	74.86	2.70
A3	Sample 3	3	3	1	3797850	75.03	2.49
A3	Sample 3	3	3	1	3799116	75.26	2.24
A3	Sample 3	3	3	1	3800383	75.44	1.94
A3	Sample 3	3	3	1	3801633	75.66	1.66
A3	Sample 3	3	3	1	3802900	75.86	1.40
A3	Sample 3	3	3	1	3804150	76.06	1.17
A3	Sample 3	3	3	1	3805416	76.26	1.00
A3	Sample 3	3	3	1	3806666	76.43	0.89
A3	Sample 3	3	3	1	3807916	76.64	0.83
A3	Sample 3	3	3	1	3809183	76.83	0.81
A3	Sample 3	3	3	1	3810433	77.07	0.81
A3	Sample 3	3	3	1	3811683	77.24	0.80
A3	Sample 3	3	3	1	3812933	77.45	0.80
A3	Sample 3	3	3	1	3814183	77.64	0.81
A3	Sample 3	3	3	1	3815450	77.85	0.80
A3	Sample 3	3	3	1	3816683	78.05	0.80
A3	Sample 3	3	3	1	3817950	78.25	0.81
A3	Sample 3	3	3	1	3819200	78.45	0.81
A3	Sample 3	3	3	1	3820450	78.66	0.81
A3	Sample 3	3	3	1	3821700	78.85	0.81
A3	Sample 3	3	3	1	3822950	79.06	0.82
A3	Sample 3	3	3	1	3824200	79.23	0.82
A3	Sample 3	3	3	1	3825450	79.46	0.82
A3	Sample 3	3	3	1	3826716	79.66	0.83
A3	Sample 3	3	3	1	3827950	79.84	0.83
A3	Sample 3	3	3	1	3829216	80.06	0.84
A3	Sample 3	3	3	1	3830466	80.25	0.83
A3	Sample 3	3	3	1	3831733	80.45	0.85
A3	Sample 3	3	3	1	3832966	80.65	0.84
A3	Sample 3	3	3	1	3834233	80.85	0.85
A3	Sample 3	3	3	1	3835483	81.03	0.86
A3	Sample 3	3	3	1	3836750	81.25	0.86
A3	Sample 3	3	3	1	3838016	81.47	0.87
A3	Sample 3	3	3	1	3839266	81.67	0.89
A3	Sample 3	3	3	1	3840516	81.87	0.90
A3	Sample 3	3	3	1	3841783	82.04	0.90
A3	Sample 3	3	3	1	3843050	82.26	0.91
A3	Sample 3	3	3	1	3844300	82.48	0.91
A3	Sample 3	3	3	1	3845566	82.66	0.91
A3	Sample 3	3	3	1	3846816	82.87	0.91
A3	Sample 3	3	3	1	3848083	83.04	0.90
A3	Sample 3	3	3	1	3849333	83.27	0.90
A3	Sample 3	3	3	1	3850583	83.49	0.91
A3	Sample 3	3	3	1	3851833	83.65	0.89
A3	Sample 3	3	3	1	3853100	83.87	0.90
A3	Sample 3	3	3	1	3854350	84.07	0.90
A3	Sample 3	3	3	1	3855600	84.28	0.89
A3	Sample 3	3	3	1	3856866	84.46	0.89
A3	Sample 3	3	3	1	3858100	84.67	0.90
A3	Sample 3	3	3	1	3859366	84.87	0.89
A3	Sample 3	3	3	1	3860616	85.08	0.88
A3	Sample 3	3	3	1	3861883	85.26	0.88
A3	Sample 3	3	3	1	3863150	85.46	0.88
A3	Sample 3	3	3	1	3864383	85.65	0.87
A3	Sample 3	3	3	1	3865650	85.88	0.87
A3	Sample 3	3	3	1	3866900	86.09	0.88
A3	Sample 3	3	3	1	3868150	86.27	0.87
A3	Sample 3	3	3	1	3869400	86.48	0.87
A3	Sample 3	3	3	1	3870650	86.66	0.87
A3	Sample 3	3	3	1	3871916	86.88	0.86
A3	Sample 3	3	3	1	3873167	87.07	0.87
A3	Sample 3	3	3	1	3874416	87.29	0.86
A3	Sample 3	3	3	1	3875683	87.44	0.86
A3	Sample 3	3	3	1	3876933	87.68	0.86
A3	Sample 3	3	3	1	3878183	87.86	0.85
A3	Sample 3	3	3	1	3879433	88.08	0.85
A3	Sample 3	3	3	1	3880683	88.25	0.84
A3	Sample 3	3	3	1	3881933	88.47	0.85
A3	Sample 3	3	3	1	3883200	88.68	0.85
A3	Sample 3	3	3	1	3884450	88.87	0.83
A3	Sample 3	3	3	1	3885700	89.08	0.84
A3	Sample 3	3	3	1	3886950	89.26	0.84
A3	Sample 3	3	3	1	3888216	89.47	0.83
A3	Sample 3	3	3	1	3889466	89.67	0.84
A3	Sample 3	3	3	1	3890750	89.87	0.84
A3	Sample 3	3	3	1	3892016	90.09	0.83
A3	Sample 3	3	3	1	3893266	90.27	0.83
A3	Sample 3	3	3	1	3894516	90.49	0.83
A3	Sample 3	3	3	1	3895766	90.68	0.83
A3	Sample 3	3	3	1	3897016	90.89	0.83
A3	Sample 3	3	3	1	3898283	91.08	0.83
A3	Sample 3	3	3	1	3899533	91.27	0.83
A3	Sample 3	3	3	1	3900783	91.48	0.81
A3	Sample 3	3	3	1	3902033	91.68	0.82
A3	Sample 3	3	3	1	3903283	91.89	0.82
A3	Sample 3	3	3	1	3904550	92.08	0.82
A3	Sample 3	3	3	1	3905800	92.27	0.81
A3	Sample 3	3	3	1	3907050	92.49	0.81
A3	Sample 3	3	3	1	3908300	92.71	0.81
A3	Sample 3	3	3	1	3909550	92.91	0.81
A3	Sample 3	3	3	1	3910800	93.09	0.81
A3	Sample 3	3	3	1	3912050	93.29	0.81
A3	Sample 3	3	3	1	3913316	93.5	0.80
A3	Sample 3	3	3	1	3914550	93.7	0.80
A3	Sample 3	3	3	1	3915800	93.89	0.79
A3	Sample 3	3	3	1	3917050	94.08	0.80
A3	Sample 3	3	3	1	3918316	94.28	0.80
A3	Sample 3	3	3	1	3919566	94.5	0.79
A3	Sample 3	3	3	1	3920816	94.69	0.79
A3	Sample 3	3	3	1	3922066	94.89	0.78
A4	Sample 4	2	4	1	683850	71.89	0.81
A4	Sample 4	2	4	2	752050	71.89	0.81
A4	Sample 4	2	4	3	820250	71.89	0.80
A4	Sample 4	2	4	4	888450	71.89	0.81
A4	Sample 4	2	4	5	956633	71.87	0.81
A4	Sample 4	2	4	6	1024850	71.89	0.80
A4	Sample 4	2	4	7	1093050	71.89	0.81
A4	Sample 4	2	4	8	1161033	71.89	0.81
A4	Sample 4	2	4	9	1229066	71.89	0.80
A4	Sample 4	2	4	10	1297033	71.89	0.80
A4	Sample 4	2	4	11	1365050	71.89	0.80
A4	Sample 4	2	4	12	1433033	71.89	0.80
A4	Sample 4	2	4	13	1501050	71.89	0.81
A4	Sample 4	2	4	14	1569033	71.89	0.80
A4	Sample 4	2	4	15	1637050	71.89	0.80
A4	Sample 4	2	4	16	1705033	71.89	0.80
A4	Sample 4	2	4	17	1773033	71.89	0.79
A4	Sample 4	2	4	18	1841033	71.89	0.81
A4	Sample 4	2	4	19	1909233	71.89	0.80
A4	Sample 4	2	4	20	1977233	71.89	0.80
A4	Sample 4	2	4	21	2045233	71.89	0.80
A4	Sample 4	2	4	22	2113433	71.89	0.80
A4	Sample 4	2	4	23	2181433	71.89	0.79
A4	Sample 4	2	4	24	2249633	71.89	0.80
A4	Sample 4	2	4	25	2317633	71.89	0.80
A4	Sample 4	2	4	26	2385633	71.89	0.79
A4	Sample 4	2	4	27	2453633	71.89	0.80
A4	Sample 4	2	4	28	2521616	71.89	0.79
A4	Sample 4	2	4	29	2589833	71.89	0.79
A4	Sample 4	2	4	30	2657833	71.89	0.79
A4	Sample 4	2	4	31	2726016	71.89	0.79
A4	Sample 4	2	4	32	2794033	71.89	0.80
A4	Sample 4	2	4	33	2862233	71.89	0.78
A4	Sample 4	2	4	34	2930416	71.89	0.79
A4	Sample 4	2	4	35	2998433	71.89	0.81
A4	Sample 4	2	4	36	3066616	71.87	0.79
A4	Sample 4	2	4	37	3134633	71.89	0.81
A4	Sample 4	2	4	38	3202833	71.89	0.82
A4	Sample 4	2	4	39	3270816	71.89	0.84
A4	Sample 4	2	4	40	3338833	71.89	0.87
A4	Sample 4	2	4	41	3406816	71.89	0.94
A4	Sample 4	2	4	42	3475016	71.89	1.06
A4	Sample 4	2	4	43	3543016	71.89	1.27
A4	Sample 4	2	4	44	3611216	71.89	1.62
A4	Sample 4	2	4	45	3679416	71.89	2.19
A4	Sample 4	3	3	1	3733800	64.9	2.38
A4	Sample 4	3	3	1	3735083	64.69	2.44
A4	Sample 4	3	3	1	3736333	64.72	2.50
A4	Sample 4	3	3	1	3737583	64.96	2.55
A4	Sample 4	3	3	1	3738850	65.25	2.59
A4	Sample 4	3	3	1	3740100	65.53	2.61
A4	Sample 4	3	3	1	3741350	65.75	2.65
A4	Sample 4	3	3	1	3742616	66	2.66
A4	Sample 4	3	3	1	3743866	66.23	2.67
A4	Sample 4	3	3	1	3745116	66.47	2.68
A4	Sample 4	3	3	1	3746383	66.67	2.68
A4	Sample 4	3	3	1	3747633	66.9	2.66
A4	Sample 4	3	3	1	3748883	67.14	2.66
A4	Sample 4	3	3	1	3750133	67.34	2.65
A4	Sample 4	3	3	1	3751400	67.55	2.63
A4	Sample 4	3	3	1	3752633	67.75	2.62
A4	Sample 4	3	3	1	3753900	67.96	2.60
A4	Sample 4	3	3	1	3755150	68.18	2.59
A4	Sample 4	3	3	1	3756400	68.4	2.55
A4	Sample 4	3	3	1	3757650	68.6	2.54
A4	Sample 4	3	3	1	3758916	68.81	2.54
A4	Sample 4	3	3	1	3760167	69	2.52
A4	Sample 4	3	3	1	3761433	69.18	2.49
A4	Sample 4	3	3	1	3762683	69.4	2.49
A4	Sample 4	3	3	1	3763933	69.61	2.47
A4	Sample 4	3	3	1	3765200	69.81	2.46
A4	Sample 4	3	3	1	3766466	70.02	2.44
A4	Sample 4	3	3	1	3767733	70.22	2.42
A4	Sample 4	3	3	1	3768983	70.43	2.41
A4	Sample 4	3	3	1	3770250	70.63	2.38
A4	Sample 4	3	3	1	3771500	70.86	2.36
A4	Sample 4	3	3	1	3772766	71.03	2.34
A4	Sample 4	3	3	1	3774000	71.24	2.33
A4	Sample 4	3	3	1	3775266	71.4	2.31
A4	Sample 4	3	3	1	3776516	71.64	2.29
A4	Sample 4	3	3	1	3777783	71.84	2.27
A4	Sample 4	3	3	1	3779033	72.04	2.26
A4	Sample 4	3	3	1	3780283	72.21	2.25
A4	Sample 4	3	3	1	3781550	72.45	2.23
A4	Sample 4	3	3	1	3782800	72.64	2.21
A4	Sample 4	3	3	1	3784066	72.85	2.20
A4	Sample 4	3	3	1	3785316	73.02	2.17
A4	Sample 4	3	3	1	3786566	73.25	2.16
A4	Sample 4	3	3	1	3787833	73.42	2.14
A4	Sample 4	3	3	1	3789083	73.62	2.13
A4	Sample 4	3	3	1	3790333	73.82	2.10
A4	Sample 4	3	3	1	3791583	74.05	2.08
A4	Sample 4	3	3	1	3792833	74.25	2.06
A4	Sample 4	3	3	1	3794083	74.45	2.02
A4	Sample 4	3	3	1	3795350	74.63	1.97
A4	Sample 4	3	3	1	3796600	74.86	1.90
A4	Sample 4	3	3	1	3797850	75.03	1.80
A4	Sample 4	3	3	1	3799116	75.26	1.67
A4	Sample 4	3	3	1	3800383	75.44	1.52
A4	Sample 4	3	3	1	3801633	75.66	1.35
A4	Sample 4	3	3	1	3802900	75.86	1.17
A4	Sample 4	3	3	1	3804150	76.06	1.03
A4	Sample 4	3	3	1	3805416	76.26	0.91
A4	Sample 4	3	3	1	3806666	76.43	0.84
A4	Sample 4	3	3	1	3807916	76.64	0.81
A4	Sample 4	3	3	1	3809183	76.83	0.80
A4	Sample 4	3	3	1	3810433	77.07	0.80
A4	Sample 4	3	3	1	3811683	77.24	0.79
A4	Sample 4	3	3	1	3812933	77.45	0.80
A4	Sample 4	3	3	1	3814183	77.64	0.80
A4	Sample 4	3	3	1	3815450	77.85	0.80
A4	Sample 4	3	3	1	3816683	78.05	0.80
A4	Sample 4	3	3	1	3817950	78.25	0.81
A4	Sample 4	3	3	1	3819200	78.45	0.80
A4	Sample 4	3	3	1	3820450	78.66	0.80
A4	Sample 4	3	3	1	3821700	78.85	0.81
A4	Sample 4	3	3	1	3822950	79.06	0.82
A4	Sample 4	3	3	1	3824200	79.23	0.82
A4	Sample 4	3	3	1	3825450	79.46	0.81
A4	Sample 4	3	3	1	3826716	79.66	0.83
A4	Sample 4	3	3	1	3827950	79.84	0.83
A4	Sample 4	3	3	1	3829216	80.06	0.83
A4	Sample 4	3	3	1	3830466	80.25	0.84
A4	Sample 4	3	3	1	3831733	80.45	0.85
A4	Sample 4	3	3	1	3832966	80.65	0.85
A4	Sample 4	3	3	1	3834233	80.85	0.85
A4	Sample 4	3	3	1	3835483	81.03	0.86
A4	Sample 4	3	3	1	3836750	81.25	0.86
A4	Sample 4	3	3	1	3838016	81.47	0.87
A4	Sample 4	3	3	1	3839266	81.67	0.89
A4	Sample 4	3	3	1	3840516	81.87	0.89
A4	Sample 4	3	3	1	3841783	82.04	0.88
A4	Sample 4	3	3	1	3843050	82.26	0.88
A4	Sample 4	3	3	1	3844300	82.48	0.89
A4	Sample 4	3	3	1	3845566	82.66	0.88
A4	Sample 4	3	3	1	3846816	82.87	0.88
A4	Sample 4	3	3	1	3848083	83.04	0.88
A4	Sample 4	3	3	1	3849333	83.27	0.88
A4	Sample 4	3	3	1	3850583	83.49	0.88
A4	Sample 4	3	3	1	3851833	83.65	0.87
A4	Sample 4	3	3	1	3853100	83.87	0.88
A4	Sample 4	3	3	1	3854350	84.07	0.88
A4	Sample 4	3	3	1	3855600	84.28	0.87
A4	Sample 4	3	3	1	3856866	84.46	0.87
A4	Sample 4	3	3	1	3858100	84.67	0.87
A4	Sample 4	3	3	1	3859366	84.87	0.86
A4	Sample 4	3	3	1	3860616	85.08	0.85
A4	Sample 4	3	3	1	3861883	85.26	0.86
A4	Sample 4	3	3	1	3863150	85.46	0.86
A4	Sample 4	3	3	1	3864383	85.65	0.86
A4	Sample 4	3	3	1	3865650	85.88	0.85
A4	Sample 4	3	3	1	3866900	86.09	0.85
A4	Sample 4	3	3	1	3868150	86.27	0.85
A4	Sample 4	3	3	1	3869400	86.48	0.85
A4	Sample 4	3	3	1	3870650	86.66	0.84
A4	Sample 4	3	3	1	3871916	86.88	0.84
A4	Sample 4	3	3	1	3873167	87.07	0.84
A4	Sample 4	3	3	1	3874416	87.29	0.84
A4	Sample 4	3	3	1	3875683	87.44	0.84
A4	Sample 4	3	3	1	3876933	87.68	0.83
A4	Sample 4	3	3	1	3878183	87.86	0.84
A4	Sample 4	3	3	1	3879433	88.08	0.83
A4	Sample 4	3	3	1	3880683	88.25	0.83
A4	Sample 4	3	3	1	3881933	88.47	0.84
A4	Sample 4	3	3	1	3883200	88.68	0.83
A4	Sample 4	3	3	1	3884450	88.87	0.83
A4	Sample 4	3	3	1	3885700	89.08	0.82
A4	Sample 4	3	3	1	3886950	89.26	0.83
A4	Sample 4	3	3	1	3888216	89.47	0.82
A4	Sample 4	3	3	1	3889466	89.67	0.82
A4	Sample 4	3	3	1	3890750	89.87	0.82
A4	Sample 4	3	3	1	3892016	90.09	0.82
A4	Sample 4	3	3	1	3893266	90.27	0.81
A4	Sample 4	3	3	1	3894516	90.49	0.81
A4	Sample 4	3	3	1	3895766	90.68	0.81
A4	Sample 4	3	3	1	3897016	90.89	0.81
A4	Sample 4	3	3	1	3898283	91.08	0.81
A4	Sample 4	3	3	1	3899533	91.27	0.80
A4	Sample 4	3	3	1	3900783	91.48	0.80
A4	Sample 4	3	3	1	3902033	91.68	0.80
A4	Sample 4	3	3	1	3903283	91.89	0.80
A4	Sample 4	3	3	1	3904550	92.08	0.80
A4	Sample 4	3	3	1	3905800	92.27	0.79
A4	Sample 4	3	3	1	3907050	92.49	0.79
A4	Sample 4	3	3	1	3908300	92.71	0.79
A4	Sample 4	3	3	1	3909550	92.91	0.79
A4	Sample 4	3	3	1	3910800	93.09	0.78
A4	Sample 4	3	3	1	3912050	93.29	0.78
A4	Sample 4	3	3	1	3913316	93.5	0.78
A4	Sample 4	3	3	1	3914550	93.7	0.79
A4	Sample 4	3	3	1	3915800	93.89	0.77
A4	Sample 4	3	3	1	3917050	94.08	0.78
A4	Sample 4	3	3	1	3918316	94.28	0.78
A4	Sample 4	3	3	1	3919566	94.5	0.77
A4	Sample 4	3	3	1	3920816	94.69	0.77
A4	Sample 4	3	3	1	3922066	94.89	0.77
A5	Sample 5	2	4	1	683850	71.89	0.76
A5	Sample 5	2	4	2	752050	71.89	0.78
A5	Sample 5	2	4	3	820250	71.89	0.75
A5	Sample 5	2	4	4	888450	71.89	0.77
A5	Sample 5	2	4	5	956633	71.87	0.77
A5	Sample 5	2	4	6	1024850	71.89	0.75
A5	Sample 5	2	4	7	1093050	71.89	0.76
A5	Sample 5	2	4	8	1161033	71.89	0.76
A5	Sample 5	2	4	9	1229066	71.89	0.76
A5	Sample 5	2	4	10	1297033	71.89	0.75
A5	Sample 5	2	4	11	1365050	71.89	0.76
A5	Sample 5	2	4	12	1433033	71.89	0.75
A5	Sample 5	2	4	13	1501050	71.89	0.76
A5	Sample 5	2	4	14	1569033	71.89	0.75
A5	Sample 5	2	4	15	1637050	71.89	0.75
A5	Sample 5	2	4	16	1705033	71.89	0.75
A5	Sample 5	2	4	17	1773033	71.89	0.74
A5	Sample 5	2	4	18	1841033	71.89	0.76
A5	Sample 5	2	4	19	1909233	71.89	0.75
A5	Sample 5	2	4	20	1977233	71.89	0.75
A5	Sample 5	2	4	21	2045233	71.89	0.76
A5	Sample 5	2	4	22	2113433	71.89	0.76
A5	Sample 5	2	4	23	2181433	71.89	0.75
A5	Sample 5	2	4	24	2249633	71.89	0.75
A5	Sample 5	2	4	25	2317633	71.89	0.75
A5	Sample 5	2	4	26	2385633	71.89	0.75
A5	Sample 5	2	4	27	2453633	71.89	0.76
A5	Sample 5	2	4	28	2521616	71.89	0.74
A5	Sample 5	2	4	29	2589833	71.89	0.75
A5	Sample 5	2	4	30	2657833	71.89	0.75
A5	Sample 5	2	4	31	2726016	71.89	0.75
A5	Sample 5	2	4	32	2794033	71.89	0.76
A5	Sample 5	2	4	33	2862233	71.89	0.75
A5	Sample 5	2	4	34	2930416	71.89	0.75
A5	Sample 5	2	4	35	2998433	71.89	0.75
A5	Sample 5	2	4	36	3066616	71.87	0.75
A5	Sample 5	2	4	37	3134633	71.89	0.75
A5	Sample 5	2	4	38	3202833	71.89	0.76
A5	Sample 5	2	4	39	3270816	71.89	0.75
A5	Sample 5	2	4	40	3338833	71.89	0.76
A5	Sample 5	2	4	41	3406816	71.89	0.77
A5	Sample 5	2	4	42	3475016	71.89	0.80
A5	Sample 5	2	4	43	3543016	71.89	0.83
A5	Sample 5	2	4	44	3611216	71.89	0.90
A5	Sample 5	2	4	45	3679416	71.89	1.02
A5	Sample 5	3	3	1	3733800	64.9	1.15
A5	Sample 5	3	3	1	3735083	64.69	1.16
A5	Sample 5	3	3	1	3736333	64.72	1.18
A5	Sample 5	3	3	1	3737583	64.96	1.19
A5	Sample 5	3	3	1	3738850	65.25	1.20
A5	Sample 5	3	3	1	3740100	65.53	1.21
A5	Sample 5	3	3	1	3741350	65.75	1.21
A5	Sample 5	3	3	1	3742616	66	1.20
A5	Sample 5	3	3	1	3743866	66.23	1.20
A5	Sample 5	3	3	1	3745116	66.47	1.21
A5	Sample 5	3	3	1	3746383	66.67	1.20
A5	Sample 5	3	3	1	3747633	66.9	1.20
A5	Sample 5	3	3	1	3748883	67.14	1.19
A5	Sample 5	3	3	1	3750133	67.34	1.20
A5	Sample 5	3	3	1	3751400	67.55	1.18
A5	Sample 5	3	3	1	3752633	67.75	1.18
A5	Sample 5	3	3	1	3753900	67.96	1.17
A5	Sample 5	3	3	1	3755150	68.18	1.17
A5	Sample 5	3	3	1	3756400	68.4	1.16
A5	Sample 5	3	3	1	3757650	68.6	1.15
A5	Sample 5	3	3	1	3758916	68.81	1.15
A5	Sample 5	3	3	1	3760167	69	1.15
A5	Sample 5	3	3	1	3761433	69.18	1.14
A5	Sample 5	3	3	1	3762683	69.4	1.13
A5	Sample 5	3	3	1	3763933	69.61	1.13
A5	Sample 5	3	3	1	3765200	69.81	1.13
A5	Sample 5	3	3	1	3766466	70.02	1.12
A5	Sample 5	3	3	1	3767733	70.22	1.11
A5	Sample 5	3	3	1	3768983	70.43	1.12
A5	Sample 5	3	3	1	3770250	70.63	1.09
A5	Sample 5	3	3	1	3771500	70.86	1.09
A5	Sample 5	3	3	1	3772766	71.03	1.09
A5	Sample 5	3	3	1	3774000	71.24	1.09
A5	Sample 5	3	3	1	3775266	71.4	1.08
A5	Sample 5	3	3	1	3776516	71.64	1.07
A5	Sample 5	3	3	1	3777783	71.84	1.07
A5	Sample 5	3	3	1	3779033	72.04	1.07
A5	Sample 5	3	3	1	3780283	72.21	1.06
A5	Sample 5	3	3	1	3781550	72.45	1.05
A5	Sample 5	3	3	1	3782800	72.64	1.05
A5	Sample 5	3	3	1	3784066	72.85	1.05
A5	Sample 5	3	3	1	3785316	73.02	1.04
A5	Sample 5	3	3	1	3786566	73.25	1.04
A5	Sample 5	3	3	1	3787833	73.42	1.04
A5	Sample 5	3	3	1	3789083	73.62	1.03
A5	Sample 5	3	3	1	3790333	73.82	1.02
A5	Sample 5	3	3	1	3791583	74.05	1.02
A5	Sample 5	3	3	1	3792833	74.25	1.02
A5	Sample 5	3	3	1	3794083	74.45	1.01
A5	Sample 5	3	3	1	3795350	74.63	1.01
A5	Sample 5	3	3	1	3796600	74.86	1.00
A5	Sample 5	3	3	1	3797850	75.03	0.99
A5	Sample 5	3	3	1	3799116	75.26	0.98
A5	Sample 5	3	3	1	3800383	75.44	0.96
A5	Sample 5	3	3	1	3801633	75.66	0.93
A5	Sample 5	3	3	1	3802900	75.86	0.90
A5	Sample 5	3	3	1	3804150	76.06	0.85
A5	Sample 5	3	3	1	3805416	76.26	0.81
A5	Sample 5	3	3	1	3806666	76.43	0.79
A5	Sample 5	3	3	1	3807916	76.64	0.77
A5	Sample 5	3	3	1	3809183	76.83	0.75
A5	Sample 5	3	3	1	3810433	77.07	0.74
A5	Sample 5	3	3	1	3811683	77.24	0.74
A5	Sample 5	3	3	1	3812933	77.45	0.74
A5	Sample 5	3	3	1	3814183	77.64	0.74
A5	Sample 5	3	3	1	3815450	77.85	0.74
A5	Sample 5	3	3	1	3816683	78.05	0.74
A5	Sample 5	3	3	1	3817950	78.25	0.74
A5	Sample 5	3	3	1	3819200	78.45	0.74
A5	Sample 5	3	3	1	3820450	78.66	0.75
A5	Sample 5	3	3	1	3821700	78.85	0.75
A5	Sample 5	3	3	1	3822950	79.06	0.76
A5	Sample 5	3	3	1	3824200	79.23	0.75
A5	Sample 5	3	3	1	3825450	79.46	0.75
A5	Sample 5	3	3	1	3826716	79.66	0.75
A5	Sample 5	3	3	1	3827950	79.84	0.76
A5	Sample 5	3	3	1	3829216	80.06	0.77
A5	Sample 5	3	3	1	3830466	80.25	0.77
A5	Sample 5	3	3	1	3831733	80.45	0.77
A5	Sample 5	3	3	1	3832966	80.65	0.78
A5	Sample 5	3	3	1	3834233	80.85	0.78
A5	Sample 5	3	3	1	3835483	81.03	0.79
A5	Sample 5	3	3	1	3836750	81.25	0.80
A5	Sample 5	3	3	1	3838016	81.47	0.80
A5	Sample 5	3	3	1	3839266	81.67	0.80
A5	Sample 5	3	3	1	3840516	81.87	0.82
A5	Sample 5	3	3	1	3841783	82.04	0.82
A5	Sample 5	3	3	1	3843050	82.26	0.83
A5	Sample 5	3	3	1	3844300	82.48	0.84
A5	Sample 5	3	3	1	3845566	82.66	0.85
A5	Sample 5	3	3	1	3846816	82.87	0.85
A5	Sample 5	3	3	1	3848083	83.04	0.85
A5	Sample 5	3	3	1	3849333	83.27	0.84
A5	Sample 5	3	3	1	3850583	83.49	0.84
A5	Sample 5	3	3	1	3851833	83.65	0.84
A5	Sample 5	3	3	1	3853100	83.87	0.84
A5	Sample 5	3	3	1	3854350	84.07	0.84
A5	Sample 5	3	3	1	3855600	84.28	0.84
A5	Sample 5	3	3	1	3856866	84.46	0.84
A5	Sample 5	3	3	1	3858100	84.67	0.84
A5	Sample 5	3	3	1	3859366	84.87	0.82
A5	Sample 5	3	3	1	3860616	85.08	0.82
A5	Sample 5	3	3	1	3861883	85.26	0.83
A5	Sample 5	3	3	1	3863150	85.46	0.82
A5	Sample 5	3	3	1	3864383	85.65	0.82
A5	Sample 5	3	3	1	3865650	85.88	0.81
A5	Sample 5	3	3	1	3866900	86.09	0.82
A5	Sample 5	3	3	1	3868150	86.27	0.82
A5	Sample 5	3	3	1	3869400	86.48	0.81
A5	Sample 5	3	3	1	3870650	86.66	0.81
A5	Sample 5	3	3	1	3871916	86.88	0.81
A5	Sample 5	3	3	1	3873167	87.07	0.80
A5	Sample 5	3	3	1	3874416	87.29	0.81
A5	Sample 5	3	3	1	3875683	87.44	0.81
A5	Sample 5	3	3	1	3876933	87.68	0.79
A5	Sample 5	3	3	1	3878183	87.86	0.80
A5	Sample 5	3	3	1	3879433	88.08	0.79
A5	Sample 5	3	3	1	3880683	88.25	0.80
A5	Sample 5	3	3	1	3881933	88.47	0.80
A5	Sample 5	3	3	1	3883200	88.68	0.80
A5	Sample 5	3	3	1	3884450	88.87	0.79
A5	Sample 5	3	3	1	3885700	89.08	0.79
A5	Sample 5	3	3	1	3886950	89.26	0.79
A5	Sample 5	3	3	1	3888216	89.47	0.79
A5	Sample 5	3	3	1	3889466	89.67	0.79
A5	Sample 5	3	3	1	3890750	89.87	0.79
A5	Sample 5	3	3	1	3892016	90.09	0.78
A5	Sample 5	3	3	1	3893266	90.27	0.78
A5	Sample 5	3	3	1	3894516	90.49	0.78
A5	Sample 5	3	3	1	3895766	90.68	0.78
A5	Sample 5	3	3	1	3897016	90.89	0.78
A5	Sample 5	3	3	1	3898283	91.08	0.77
A5	Sample 5	3	3	1	3899533	91.27	0.77
A5	Sample 5	3	3	1	3900783	91.48	0.77
A5	Sample 5	3	3	1	3902033	91.68	0.76
A5	Sample 5	3	3	1	3903283	91.89	0.77
A5	Sample 5	3	3	1	3904550	92.08	0.76
A5	Sample 5	3	3	1	3905800	92.27	0.77
A5	Sample 5	3	3	1	3907050	92.49	0.76
A5	Sample 5	3	3	1	3908300	92.71	0.75
A5	Sample 5	3	3	1	3909550	92.91	0.76
A5	Sample 5	3	3	1	3910800	93.09	0.75
A5	Sample 5	3	3	1	3912050	93.29	0.75
A5	Sample 5	3	3	1	3913316	93.5	0.75
A5	Sample 5	3	3	1	3914550	93.7	0.75
A5	Sample 5	3	3	1	3915800	93.89	0.75
A5	Sample 5	3	3	1	3917050	94.08	0.75
A5	Sample 5	3	3	1	3918316	94.28	0.75
A5	Sample 5	3	3	1	3919566	94.5	0.74
A5	Sample 5	3	3	1	3920816	94.69	0.74
A5	Sample 5	3	3	1	3922066	94.89	0.74
A6	Sample 6	2	4	1	683850	71.89	0.80
A6	Sample 6	2	4	2	752050	71.89	0.81
A6	Sample 6	2	4	3	820250	71.89	0.79
A6	Sample 6	2	4	4	888450	71.89	0.81
A6	Sample 6	2	4	5	956633	71.87	0.81
A6	Sample 6	2	4	6	1024850	71.89	0.79
A6	Sample 6	2	4	7	1093050	71.89	0.81
A6	Sample 6	2	4	8	1161033	71.89	0.80
A6	Sample 6	2	4	9	1229066	71.89	0.80
A6	Sample 6	2	4	10	1297033	71.89	0.79
A6	Sample 6	2	4	11	1365050	71.89	0.80
A6	Sample 6	2	4	12	1433033	71.89	0.79
A6	Sample 6	2	4	13	1501050	71.89	0.79
A6	Sample 6	2	4	14	1569033	71.89	0.79
A6	Sample 6	2	4	15	1637050	71.89	0.79
A6	Sample 6	2	4	16	1705033	71.89	0.80
A6	Sample 6	2	4	17	1773033	71.89	0.78
A6	Sample 6	2	4	18	1841033	71.89	0.79
A6	Sample 6	2	4	19	1909233	71.89	0.78
A6	Sample 6	2	4	20	1977233	71.89	0.79
A6	Sample 6	2	4	21	2045233	71.89	0.79
A6	Sample 6	2	4	22	2113433	71.89	0.80
A6	Sample 6	2	4	23	2181433	71.89	0.79
A6	Sample 6	2	4	24	2249633	71.89	0.79
A6	Sample 6	2	4	25	2317633	71.89	0.79
A6	Sample 6	2	4	26	2385633	71.89	0.79
A6	Sample 6	2	4	27	2453633	71.89	0.80
A6	Sample 6	2	4	28	2521616	71.89	0.78
A6	Sample 6	2	4	29	2589833	71.89	0.79
A6	Sample 6	2	4	30	2657833	71.89	0.79
A6	Sample 6	2	4	31	2726016	71.89	0.79
A6	Sample 6	2	4	32	2794033	71.89	0.80
A6	Sample 6	2	4	33	2862233	71.89	0.80
A6	Sample 6	2	4	34	2930416	71.89	0.80
A6	Sample 6	2	4	35	2998433	71.89	0.80
A6	Sample 6	2	4	36	3066616	71.87	0.80
A6	Sample 6	2	4	37	3134633	71.89	0.82
A6	Sample 6	2	4	38	3202833	71.89	0.84
A6	Sample 6	2	4	39	3270816	71.89	0.87
A6	Sample 6	2	4	40	3338833	71.89	0.92
A6	Sample 6	2	4	41	3406816	71.89	1.02
A6	Sample 6	2	4	42	3475016	71.89	1.18
A6	Sample 6	2	4	43	3543016	71.89	1.48
A6	Sample 6	2	4	44	3611216	71.89	1.99
A6	Sample 6	2	4	45	3679416	71.89	2.83
A6	Sample 6	3	3	1	3733800	64.9	3.20
A6	Sample 6	3	3	1	3735083	64.69	3.29
A6	Sample 6	3	3	1	3736333	64.72	3.37
A6	Sample 6	3	3	1	3737583	64.96	3.43
A6	Sample 6	3	3	1	3738850	65.25	3.48
A6	Sample 6	3	3	1	3740100	65.53	3.52
A6	Sample 6	3	3	1	3741350	65.75	3.55
A6	Sample 6	3	3	1	3742616	66	3.58
A6	Sample 6	3	3	1	3743866	66.23	3.57
A6	Sample 6	3	3	1	3745116	66.47	3.59
A6	Sample 6	3	3	1	3746383	66.67	3.59
A6	Sample 6	3	3	1	3747633	66.9	3.58
A6	Sample 6	3	3	1	3748883	67.14	3.56
A6	Sample 6	3	3	1	3750133	67.34	3.55
A6	Sample 6	3	3	1	3751400	67.55	3.53
A6	Sample 6	3	3	1	3752633	67.75	3.50
A6	Sample 6	3	3	1	3753900	67.96	3.49
A6	Sample 6	3	3	1	3755150	68.18	3.45
A6	Sample 6	3	3	1	3756400	68.4	3.43
A6	Sample 6	3	3	1	3757650	68.6	3.41
A6	Sample 6	3	3	1	3758916	68.81	3.39
A6	Sample 6	3	3	1	3760167	69	3.36
A6	Sample 6	3	3	1	3761433	69.18	3.34
A6	Sample 6	3	3	1	3762683	69.4	3.31
A6	Sample 6	3	3	1	3763933	69.61	3.29
A6	Sample 6	3	3	1	3765200	69.81	3.27
A6	Sample 6	3	3	1	3766466	70.02	3.24
A6	Sample 6	3	3	1	3767733	70.22	3.21
A6	Sample 6	3	3	1	3768983	70.43	3.19
A6	Sample 6	3	3	1	3770250	70.63	3.16
A6	Sample 6	3	3	1	3771500	70.86	3.14
A6	Sample 6	3	3	1	3772766	71.03	3.12
A6	Sample 6	3	3	1	3774000	71.24	3.08
A6	Sample 6	3	3	1	3775266	71.4	3.07
A6	Sample 6	3	3	1	3776516	71.64	3.03
A6	Sample 6	3	3	1	3777783	71.84	3.01
A6	Sample 6	3	3	1	3779033	72.04	2.98
A6	Sample 6	3	3	1	3780283	72.21	2.96
A6	Sample 6	3	3	1	3781550	72.45	2.94
A6	Sample 6	3	3	1	3782800	72.64	2.91
A6	Sample 6	3	3	1	3784066	72.85	2.89
A6	Sample 6	3	3	1	3785316	73.02	2.86
A6	Sample 6	3	3	1	3786566	73.25	2.84
A6	Sample 6	3	3	1	3787833	73.42	2.81
A6	Sample 6	3	3	1	3789083	73.62	2.78
A6	Sample 6	3	3	1	3790333	73.82	2.75
A6	Sample 6	3	3	1	3791583	74.05	2.72
A6	Sample 6	3	3	1	3792833	74.25	2.68
A6	Sample 6	3	3	1	3794083	74.45	2.63
A6	Sample 6	3	3	1	3795350	74.63	2.55
A6	Sample 6	3	3	1	3796600	74.86	2.47
A6	Sample 6	3	3	1	3797850	75.03	2.32
A6	Sample 6	3	3	1	3799116	75.26	2.15
A6	Sample 6	3	3	1	3800383	75.44	1.93
A6	Sample 6	3	3	1	3801633	75.66	1.70
A6	Sample 6	3	3	1	3802900	75.86	1.45
A6	Sample 6	3	3	1	3804150	76.06	1.23
A6	Sample 6	3	3	1	3805416	76.26	1.04
A6	Sample 6	3	3	1	3806666	76.43	0.91
A6	Sample 6	3	3	1	3807916	76.64	0.85
A6	Sample 6	3	3	1	3809183	76.83	0.80
A6	Sample 6	3	3	1	3810433	77.07	0.80
A6	Sample 6	3	3	1	3811683	77.24	0.80
A6	Sample 6	3	3	1	3812933	77.45	0.79
A6	Sample 6	3	3	1	3814183	77.64	0.80
A6	Sample 6	3	3	1	3815450	77.85	0.81
A6	Sample 6	3	3	1	3816683	78.05	0.81
A6	Sample 6	3	3	1	3817950	78.25	0.80
A6	Sample 6	3	3	1	3819200	78.45	0.81
A6	Sample 6	3	3	1	3820450	78.66	0.81
A6	Sample 6	3	3	1	3821700	78.85	0.81
A6	Sample 6	3	3	1	3822950	79.06	0.82
A6	Sample 6	3	3	1	3824200	79.23	0.82
A6	Sample 6	3	3	1	3825450	79.46	0.82
A6	Sample 6	3	3	1	3826716	79.66	0.83
A6	Sample 6	3	3	1	3827950	79.84	0.83
A6	Sample 6	3	3	1	3829216	80.06	0.83
A6	Sample 6	3	3	1	3830466	80.25	0.85
A6	Sample 6	3	3	1	3831733	80.45	0.85
A6	Sample 6	3	3	1	3832966	80.65	0.86
A6	Sample 6	3	3	1	3834233	80.85	0.86
A6	Sample 6	3	3	1	3835483	81.03	0.87
A6	Sample 6	3	3	1	3836750	81.25	0.87
A6	Sample 6	3	3	1	3838016	81.47	0.87
A6	Sample 6	3	3	1	3839266	81.67	0.88
A6	Sample 6	3	3	1	3840516	81.87	0.89
A6	Sample 6	3	3	1	3841783	82.04	0.89
A6	Sample 6	3	3	1	3843050	82.26	0.89
A6	Sample 6	3	3	1	3844300	82.48	0.89
A6	Sample 6	3	3	1	3845566	82.66	0.89
A6	Sample 6	3	3	1	3846816	82.87	0.88
A6	Sample 6	3	3	1	3848083	83.04	0.88
A6	Sample 6	3	3	1	3849333	83.27	0.88
A6	Sample 6	3	3	1	3850583	83.49	0.87
A6	Sample 6	3	3	1	3851833	83.65	0.87
A6	Sample 6	3	3	1	3853100	83.87	0.87
A6	Sample 6	3	3	1	3854350	84.07	0.88
A6	Sample 6	3	3	1	3855600	84.28	0.87
A6	Sample 6	3	3	1	3856866	84.46	0.87
A6	Sample 6	3	3	1	3858100	84.67	0.86
A6	Sample 6	3	3	1	3859366	84.87	0.87
A6	Sample 6	3	3	1	3860616	85.08	0.87
A6	Sample 6	3	3	1	3861883	85.26	0.86
A6	Sample 6	3	3	1	3863150	85.46	0.86
A6	Sample 6	3	3	1	3864383	85.65	0.86
A6	Sample 6	3	3	1	3865650	85.88	0.86
A6	Sample 6	3	3	1	3866900	86.09	0.86
A6	Sample 6	3	3	1	3868150	86.27	0.86
A6	Sample 6	3	3	1	3869400	86.48	0.84
A6	Sample 6	3	3	1	3870650	86.66	0.85
A6	Sample 6	3	3	1	3871916	86.88	0.85
A6	Sample 6	3	3	1	3873167	87.07	0.84
A6	Sample 6	3	3	1	3874416	87.29	0.85
A6	Sample 6	3	3	1	3875683	87.44	0.84
A6	Sample 6	3	3	1	3876933	87.68	0.84
A6	Sample 6	3	3	1	3878183	87.86	0.84
A6	Sample 6	3	3	1	3879433	88.08	0.83
A6	Sample 6	3	3	1	3880683	88.25	0.83
A6	Sample 6	3	3	1	3881933	88.47	0.85
A6	Sample 6	3	3	1	3883200	88.68	0.83
A6	Sample 6	3	3	1	3884450	88.87	0.83
A6	Sample 6	3	3	1	3885700	89.08	0.83
A6	Sample 6	3	3	1	3886950	89.26	0.83
A6	Sample 6	3	3	1	3888216	89.47	0.82
A6	Sample 6	3	3	1	3889466	89.67	0.83
A6	Sample 6	3	3	1	3890750	89.87	0.83
A6	Sample 6	3	3	1	3892016	90.09	0.82
A6	Sample 6	3	3	1	3893266	90.27	0.82
A6	Sample 6	3	3	1	3894516	90.49	0.82
A6	Sample 6	3	3	1	3895766	90.68	0.82
A6	Sample 6	3	3	1	3897016	90.89	0.81
A6	Sample 6	3	3	1	3898283	91.08	0.81
A6	Sample 6	3	3	1	3899533	91.27	0.81
A6	Sample 6	3	3	1	3900783	91.48	0.81
A6	Sample 6	3	3	1	3902033	91.68	0.81
A6	Sample 6	3	3	1	3903283	91.89	0.81
A6	Sample 6	3	3	1	3904550	92.08	0.80
A6	Sample 6	3	3	1	3905800	92.27	0.80
A6	Sample 6	3	3	1	3907050	92.49	0.79
A6	Sample 6	3	3	1	3908300	92.71	0.80
A6	Sample 6	3	3	1	3909550	92.91	0.80
A6	Sample 6	3	3	1	3910800	93.09	0.79
A6	Sample 6	3	3	1	3912050	93.29	0.79
A6	Sample 6	3	3	1	3913316	93.5	0.79
A6	Sample 6	3	3	1	3914550	93.7	0.79
A6	Sample 6	3	3	1	3915800	93.89	0.78
A6	Sample 6	3	3	1	3917050	94.08	0.78
A6	Sample 6	3	3	1	3918316	94.28	0.78
A6	Sample 6	3	3	1	3919566	94.5	0.79
A6	Sample 6	3	3	1	3920816	94.69	0.77
A6	Sample 6	3	3	1	3922066	94.89	0.78
A7	Sample 7	2	4	1	683850	71.89	0.82
A7	Sample 7	2	4	2	752050	71.89	0.82
A7	Sample 7	2	4	3	820250	71.89	0.82
A7	Sample 7	2	4	4	888450	71.89	0.83
A7	Sample 7	2	4	5	956633	71.87	0.83
A7	Sample 7	2	4	6	1024850	71.89	0.82
A7	Sample 7	2	4	7	1093050	71.89	0.82
A7	Sample 7	2	4	8	1161033	71.89	0.82
A7	Sample 7	2	4	9	1229066	71.89	0.81
A7	Sample 7	2	4	10	1297033	71.89	0.80
A7	Sample 7	2	4	11	1365050	71.89	0.82
A7	Sample 7	2	4	12	1433033	71.89	0.81
A7	Sample 7	2	4	13	1501050	71.89	0.80
A7	Sample 7	2	4	14	1569033	71.89	0.81
A7	Sample 7	2	4	15	1637050	71.89	0.80
A7	Sample 7	2	4	16	1705033	71.89	0.81
A7	Sample 7	2	4	17	1773033	71.89	0.80
A7	Sample 7	2	4	18	1841033	71.89	0.82
A7	Sample 7	2	4	19	1909233	71.89	0.81
A7	Sample 7	2	4	20	1977233	71.89	0.79
A7	Sample 7	2	4	21	2045233	71.89	0.81
A7	Sample 7	2	4	22	2113433	71.89	0.80
A7	Sample 7	2	4	23	2181433	71.89	0.80
A7	Sample 7	2	4	24	2249633	71.89	0.80
A7	Sample 7	2	4	25	2317633	71.89	0.81
A7	Sample 7	2	4	26	2385633	71.89	0.79
A7	Sample 7	2	4	27	2453633	71.89	0.80
A7	Sample 7	2	4	28	2521616	71.89	0.81
A7	Sample 7	2	4	29	2589833	71.89	0.80
A7	Sample 7	2	4	30	2657833	71.89	0.79
A7	Sample 7	2	4	31	2726016	71.89	0.79
A7	Sample 7	2	4	32	2794033	71.89	0.80
A7	Sample 7	2	4	33	2862233	71.89	0.79
A7	Sample 7	2	4	34	2930416	71.89	0.80
A7	Sample 7	2	4	35	2998433	71.89	0.80
A7	Sample 7	2	4	36	3066616	71.87	0.81
A7	Sample 7	2	4	37	3134633	71.89	0.82
A7	Sample 7	2	4	38	3202833	71.89	0.83
A7	Sample 7	2	4	39	3270816	71.89	0.83
A7	Sample 7	2	4	40	3338833	71.89	0.84
A7	Sample 7	2	4	41	3406816	71.89	0.89
A7	Sample 7	2	4	42	3475016	71.89	0.97
A7	Sample 7	2	4	43	3543016	71.89	1.10
A7	Sample 7	2	4	44	3611216	71.89	1.32
A7	Sample 7	2	4	45	3679416	71.89	1.70
A7	Sample 7	3	3	1	3733800	64.9	1.97
A7	Sample 7	3	3	1	3735083	64.69	2.01
A7	Sample 7	3	3	1	3736333	64.72	2.06
A7	Sample 7	3	3	1	3737583	64.96	2.09
A7	Sample 7	3	3	1	3738850	65.25	2.11
A7	Sample 7	3	3	1	3740100	65.53	2.13
A7	Sample 7	3	3	1	3741350	65.75	2.15
A7	Sample 7	3	3	1	3742616	66	2.16
A7	Sample 7	3	3	1	3743866	66.23	2.16
A7	Sample 7	3	3	1	3745116	66.47	2.16
A7	Sample 7	3	3	1	3746383	66.67	2.16
A7	Sample 7	3	3	1	3747633	66.9	2.15
A7	Sample 7	3	3	1	3748883	67.14	2.14
A7	Sample 7	3	3	1	3750133	67.34	2.14
A7	Sample 7	3	3	1	3751400	67.55	2.12
A7	Sample 7	3	3	1	3752633	67.75	2.11
A7	Sample 7	3	3	1	3753900	67.96	2.10
A7	Sample 7	3	3	1	3755150	68.18	2.09
A7	Sample 7	3	3	1	3756400	68.4	2.09
A7	Sample 7	3	3	1	3757650	68.6	2.07
A7	Sample 7	3	3	1	3758916	68.81	2.05
A7	Sample 7	3	3	1	3760167	69	2.04
A7	Sample 7	3	3	1	3761433	69.18	2.02
A7	Sample 7	3	3	1	3762683	69.4	2.02
A7	Sample 7	3	3	1	3763933	69.61	2.00
A7	Sample 7	3	3	1	3765200	69.81	1.99
A7	Sample 7	3	3	1	3766466	70.02	1.99
A7	Sample 7	3	3	1	3767733	70.22	1.96
A7	Sample 7	3	3	1	3768983	70.43	1.95
A7	Sample 7	3	3	1	3770250	70.63	1.94
A7	Sample 7	3	3	1	3771500	70.86	1.93
A7	Sample 7	3	3	1	3772766	71.03	1.91
A7	Sample 7	3	3	1	3774000	71.24	1.90
A7	Sample 7	3	3	1	3775266	71.4	1.89
A7	Sample 7	3	3	1	3776516	71.64	1.87
A7	Sample 7	3	3	1	3777783	71.84	1.87
A7	Sample 7	3	3	1	3779033	72.04	1.86
A7	Sample 7	3	3	1	3780283	72.21	1.84
A7	Sample 7	3	3	1	3781550	72.45	1.83
A7	Sample 7	3	3	1	3782800	72.64	1.82
A7	Sample 7	3	3	1	3784066	72.85	1.81
A7	Sample 7	3	3	1	3785316	73.02	1.79
A7	Sample 7	3	3	1	3786566	73.25	1.78
A7	Sample 7	3	3	1	3787833	73.42	1.77
A7	Sample 7	3	3	1	3789083	73.62	1.75
A7	Sample 7	3	3	1	3790333	73.82	1.74
A7	Sample 7	3	3	1	3791583	74.05	1.72
A7	Sample 7	3	3	1	3792833	74.25	1.70
A7	Sample 7	3	3	1	3794083	74.45	1.68
A7	Sample 7	3	3	1	3795350	74.63	1.65
A7	Sample 7	3	3	1	3796600	74.86	1.61
A7	Sample 7	3	3	1	3797850	75.03	1.56
A7	Sample 7	3	3	1	3799116	75.26	1.49
A7	Sample 7	3	3	1	3800383	75.44	1.39
A7	Sample 7	3	3	1	3801633	75.66	1.29
A7	Sample 7	3	3	1	3802900	75.86	1.16
A7	Sample 7	3	3	1	3804150	76.06	1.03
A7	Sample 7	3	3	1	3805416	76.26	0.93
A7	Sample 7	3	3	1	3806666	76.43	0.86
A7	Sample 7	3	3	1	3807916	76.64	0.82
A7	Sample 7	3	3	1	3809183	76.83	0.80
A7	Sample 7	3	3	1	3810433	77.07	0.80
A7	Sample 7	3	3	1	3811683	77.24	0.80
A7	Sample 7	3	3	1	3812933	77.45	0.80
A7	Sample 7	3	3	1	3814183	77.64	0.80
A7	Sample 7	3	3	1	3815450	77.85	0.80
A7	Sample 7	3	3	1	3816683	78.05	0.80
A7	Sample 7	3	3	1	3817950	78.25	0.80
A7	Sample 7	3	3	1	3819200	78.45	0.80
A7	Sample 7	3	3	1	3820450	78.66	0.81
A7	Sample 7	3	3	1	3821700	78.85	0.81
A7	Sample 7	3	3	1	3822950	79.06	0.82
A7	Sample 7	3	3	1	3824200	79.23	0.81
A7	Sample 7	3	3	1	3825450	79.46	0.82
A7	Sample 7	3	3	1	3826716	79.66	0.83
A7	Sample 7	3	3	1	3827950	79.84	0.83
A7	Sample 7	3	3	1	3829216	80.06	0.83
A7	Sample 7	3	3	1	3830466	80.25	0.83
A7	Sample 7	3	3	1	3831733	80.45	0.84
A7	Sample 7	3	3	1	3832966	80.65	0.85
A7	Sample 7	3	3	1	3834233	80.85	0.85
A7	Sample 7	3	3	1	3835483	81.03	0.86
A7	Sample 7	3	3	1	3836750	81.25	0.86
A7	Sample 7	3	3	1	3838016	81.47	0.88
A7	Sample 7	3	3	1	3839266	81.67	0.88
A7	Sample 7	3	3	1	3840516	81.87	0.89
A7	Sample 7	3	3	1	3841783	82.04	0.89
A7	Sample 7	3	3	1	3843050	82.26	0.90
A7	Sample 7	3	3	1	3844300	82.48	0.90
A7	Sample 7	3	3	1	3845566	82.66	0.89
A7	Sample 7	3	3	1	3846816	82.87	0.89
A7	Sample 7	3	3	1	3848083	83.04	0.89
A7	Sample 7	3	3	1	3849333	83.27	0.89
A7	Sample 7	3	3	1	3850583	83.49	0.89
A7	Sample 7	3	3	1	3851833	83.65	0.89
A7	Sample 7	3	3	1	3853100	83.87	0.89
A7	Sample 7	3	3	1	3854350	84.07	0.89
A7	Sample 7	3	3	1	3855600	84.28	0.89
A7	Sample 7	3	3	1	3856866	84.46	0.88
A7	Sample 7	3	3	1	3858100	84.67	0.87
A7	Sample 7	3	3	1	3859366	84.87	0.88
A7	Sample 7	3	3	1	3860616	85.08	0.87
A7	Sample 7	3	3	1	3861883	85.26	0.87
A7	Sample 7	3	3	1	3863150	85.46	0.87
A7	Sample 7	3	3	1	3864383	85.65	0.87
A7	Sample 7	3	3	1	3865650	85.88	0.87
A7	Sample 7	3	3	1	3866900	86.09	0.86
A7	Sample 7	3	3	1	3868150	86.27	0.86
A7	Sample 7	3	3	1	3869400	86.48	0.85
A7	Sample 7	3	3	1	3870650	86.66	0.85
A7	Sample 7	3	3	1	3871916	86.88	0.85
A7	Sample 7	3	3	1	3873167	87.07	0.85
A7	Sample 7	3	3	1	3874416	87.29	0.85
A7	Sample 7	3	3	1	3875683	87.44	0.85
A7	Sample 7	3	3	1	3876933	87.68	0.84
A7	Sample 7	3	3	1	3878183	87.86	0.84
A7	Sample 7	3	3	1	3879433	88.08	0.84
A7	Sample 7	3	3	1	3880683	88.25	0.84
A7	Sample 7	3	3	1	3881933	88.47	0.84
A7	Sample 7	3	3	1	3883200	88.68	0.84
A7	Sample 7	3	3	1	3884450	88.87	0.84
A7	Sample 7	3	3	1	3885700	89.08	0.84
A7	Sample 7	3	3	1	3886950	89.26	0.83
A7	Sample 7	3	3	1	3888216	89.47	0.84
A7	Sample 7	3	3	1	3889466	89.67	0.83
A7	Sample 7	3	3	1	3890750	89.87	0.83
A7	Sample 7	3	3	1	3892016	90.09	0.83
A7	Sample 7	3	3	1	3893266	90.27	0.82
A7	Sample 7	3	3	1	3894516	90.49	0.83
A7	Sample 7	3	3	1	3895766	90.68	0.83
A7	Sample 7	3	3	1	3897016	90.89	0.82
A7	Sample 7	3	3	1	3898283	91.08	0.82
A7	Sample 7	3	3	1	3899533	91.27	0.82
A7	Sample 7	3	3	1	3900783	91.48	0.81
A7	Sample 7	3	3	1	3902033	91.68	0.81
A7	Sample 7	3	3	1	3903283	91.89	0.82
A7	Sample 7	3	3	1	3904550	92.08	0.81
A7	Sample 7	3	3	1	3905800	92.27	0.80
A7	Sample 7	3	3	1	3907050	92.49	0.80
A7	Sample 7	3	3	1	3908300	92.71	0.80
A7	Sample 7	3	3	1	3909550	92.91	0.80
A7	Sample 7	3	3	1	3910800	93.09	0.80
A7	Sample 7	3	3	1	3912050	93.29	0.79
A7	Sample 7	3	3	1	3913316	93.5	0.79
A7	Sample 7	3	3	1	3914550	93.7	0.79
A7	Sample 7	3	3	1	3915800	93.89	0.79
A7	Sample 7	3	3	1	3917050	94.08	0.79
A7	Sample 7	3	3	1	3918316	94.28	0.79
A7	Sample 7	3	3	1	3919566	94.5	0.79
A7	Sample 7	3	3	1	3920816	94.69	0.78
A7	Sample 7	3	3	1	3922066	94.89	0.78
A8	Sample 8	2	4	1	683850	71.89	0.73
A8	Sample 8	2	4	2	752050	71.89	0.75
A8	Sample 8	2	4	3	820250	71.89	0.73
A8	Sample 8	2	4	4	888450	71.89	0.73
A8	Sample 8	2	4	5	956633	71.87	0.73
A8	Sample 8	2	4	6	1024850	71.89	0.73
A8	Sample 8	2	4	7	1093050	71.89	0.73
A8	Sample 8	2	4	8	1161033	71.89	0.73
A8	Sample 8	2	4	9	1229066	71.89	0.72
A8	Sample 8	2	4	10	1297033	71.89	0.72
A8	Sample 8	2	4	11	1365050	71.89	0.74
A8	Sample 8	2	4	12	1433033	71.89	0.72
A8	Sample 8	2	4	13	1501050	71.89	0.71
A8	Sample 8	2	4	14	1569033	71.89	0.72
A8	Sample 8	2	4	15	1637050	71.89	0.72
A8	Sample 8	2	4	16	1705033	71.89	0.72
A8	Sample 8	2	4	17	1773033	71.89	0.71
A8	Sample 8	2	4	18	1841033	71.89	0.72
A8	Sample 8	2	4	19	1909233	71.89	0.72
A8	Sample 8	2	4	20	1977233	71.89	0.71
A8	Sample 8	2	4	21	2045233	71.89	0.72
A8	Sample 8	2	4	22	2113433	71.89	0.73
A8	Sample 8	2	4	23	2181433	71.89	0.71
A8	Sample 8	2	4	24	2249633	71.89	0.71
A8	Sample 8	2	4	25	2317633	71.89	0.73
A8	Sample 8	2	4	26	2385633	71.89	0.71
A8	Sample 8	2	4	27	2453633	71.89	0.73
A8	Sample 8	2	4	28	2521616	71.89	0.71
A8	Sample 8	2	4	29	2589833	71.89	0.72
A8	Sample 8	2	4	30	2657833	71.89	0.72
A8	Sample 8	2	4	31	2726016	71.89	0.72
A8	Sample 8	2	4	32	2794033	71.89	0.72
A8	Sample 8	2	4	33	2862233	71.89	0.71
A8	Sample 8	2	4	34	2930416	71.89	0.72
A8	Sample 8	2	4	35	2998433	71.89	0.73
A8	Sample 8	2	4	36	3066616	71.87	0.72
A8	Sample 8	2	4	37	3134633	71.89	0.76
A8	Sample 8	2	4	38	3202833	71.89	0.79
A8	Sample 8	2	4	39	3270816	71.89	0.82
A8	Sample 8	2	4	40	3338833	71.89	0.92
A8	Sample 8	2	4	41	3406816	71.89	1.05
A8	Sample 8	2	4	42	3475016	71.89	1.31
A8	Sample 8	2	4	43	3543016	71.89	1.75
A8	Sample 8	2	4	44	3611216	71.89	2.46
A8	Sample 8	2	4	45	3679416	71.89	3.57
A8	Sample 8	3	3	1	3733800	64.9	3.79
A8	Sample 8	3	3	1	3735083	64.69	3.89
A8	Sample 8	3	3	1	3736333	64.72	3.99
A8	Sample 8	3	3	1	3737583	64.96	4.09
A8	Sample 8	3	3	1	3738850	65.25	4.15
A8	Sample 8	3	3	1	3740100	65.53	4.21
A8	Sample 8	3	3	1	3741350	65.75	4.25
A8	Sample 8	3	3	1	3742616	66	4.28
A8	Sample 8	3	3	1	3743866	66.23	4.28
A8	Sample 8	3	3	1	3745116	66.47	4.30
A8	Sample 8	3	3	1	3746383	66.67	4.29
A8	Sample 8	3	3	1	3747633	66.9	4.27
A8	Sample 8	3	3	1	3748883	67.14	4.26
A8	Sample 8	3	3	1	3750133	67.34	4.25
A8	Sample 8	3	3	1	3751400	67.55	4.22
A8	Sample 8	3	3	1	3752633	67.75	4.21
A8	Sample 8	3	3	1	3753900	67.96	4.17
A8	Sample 8	3	3	1	3755150	68.18	4.16
A8	Sample 8	3	3	1	3756400	68.4	4.12
A8	Sample 8	3	3	1	3757650	68.6	4.10
A8	Sample 8	3	3	1	3758916	68.81	4.07
A8	Sample 8	3	3	1	3760167	69	4.04
A8	Sample 8	3	3	1	3761433	69.18	4.01
A8	Sample 8	3	3	1	3762683	69.4	3.98
A8	Sample 8	3	3	1	3763933	69.61	3.95
A8	Sample 8	3	3	1	3765200	69.81	3.92
A8	Sample 8	3	3	1	3766466	70.02	3.90
A8	Sample 8	3	3	1	3767733	70.22	3.86
A8	Sample 8	3	3	1	3768983	70.43	3.84
A8	Sample 8	3	3	1	3770250	70.63	3.79
A8	Sample 8	3	3	1	3771500	70.86	3.76
A8	Sample 8	3	3	1	3772766	71.03	3.74
A8	Sample 8	3	3	1	3774000	71.24	3.71
A8	Sample 8	3	3	1	3775266	71.4	3.67
A8	Sample 8	3	3	1	3776516	71.64	3.64
A8	Sample 8	3	3	1	3777783	71.84	3.61
A8	Sample 8	3	3	1	3779033	72.04	3.58
A8	Sample 8	3	3	1	3780283	72.21	3.55
A8	Sample 8	3	3	1	3781550	72.45	3.53
A8	Sample 8	3	3	1	3782800	72.64	3.49
A8	Sample 8	3	3	1	3784066	72.85	3.45
A8	Sample 8	3	3	1	3785316	73.02	3.42
A8	Sample 8	3	3	1	3786566	73.25	3.39
A8	Sample 8	3	3	1	3787833	73.42	3.36
A8	Sample 8	3	3	1	3789083	73.62	3.31
A8	Sample 8	3	3	1	3790333	73.82	3.28
A8	Sample 8	3	3	1	3791583	74.05	3.22
A8	Sample 8	3	3	1	3792833	74.25	3.15
A8	Sample 8	3	3	1	3794083	74.45	3.07
A8	Sample 8	3	3	1	3795350	74.63	2.94
A8	Sample 8	3	3	1	3796600	74.86	2.78
A8	Sample 8	3	3	1	3797850	75.03	2.56
A8	Sample 8	3	3	1	3799116	75.26	2.32
A8	Sample 8	3	3	1	3800383	75.44	2.02
A8	Sample 8	3	3	1	3801633	75.66	1.72
A8	Sample 8	3	3	1	3802900	75.86	1.42
A8	Sample 8	3	3	1	3804150	76.06	1.17
A8	Sample 8	3	3	1	3805416	76.26	0.97
A8	Sample 8	3	3	1	3806666	76.43	0.84
A8	Sample 8	3	3	1	3807916	76.64	0.76
A8	Sample 8	3	3	1	3809183	76.83	0.73
A8	Sample 8	3	3	1	3810433	77.07	0.71
A8	Sample 8	3	3	1	3811683	77.24	0.71
A8	Sample 8	3	3	1	3812933	77.45	0.72
A8	Sample 8	3	3	1	3814183	77.64	0.71
A8	Sample 8	3	3	1	3815450	77.85	0.72
A8	Sample 8	3	3	1	3816683	78.05	0.71
A8	Sample 8	3	3	1	3817950	78.25	0.71
A8	Sample 8	3	3	1	3819200	78.45	0.71
A8	Sample 8	3	3	1	3820450	78.66	0.72
A8	Sample 8	3	3	1	3821700	78.85	0.72
A8	Sample 8	3	3	1	3822950	79.06	0.73
A8	Sample 8	3	3	1	3824200	79.23	0.73
A8	Sample 8	3	3	1	3825450	79.46	0.73
A8	Sample 8	3	3	1	3826716	79.66	0.74
A8	Sample 8	3	3	1	3827950	79.84	0.73
A8	Sample 8	3	3	1	3829216	80.06	0.74
A8	Sample 8	3	3	1	3830466	80.25	0.74
A8	Sample 8	3	3	1	3831733	80.45	0.75
A8	Sample 8	3	3	1	3832966	80.65	0.75
A8	Sample 8	3	3	1	3834233	80.85	0.76
A8	Sample 8	3	3	1	3835483	81.03	0.76
A8	Sample 8	3	3	1	3836750	81.25	0.77
A8	Sample 8	3	3	1	3838016	81.47	0.77
A8	Sample 8	3	3	1	3839266	81.67	0.77
A8	Sample 8	3	3	1	3840516	81.87	0.79
A8	Sample 8	3	3	1	3841783	82.04	0.79
A8	Sample 8	3	3	1	3843050	82.26	0.79
A8	Sample 8	3	3	1	3844300	82.48	0.80
A8	Sample 8	3	3	1	3845566	82.66	0.80
A8	Sample 8	3	3	1	3846816	82.87	0.80
A8	Sample 8	3	3	1	3848083	83.04	0.79
A8	Sample 8	3	3	1	3849333	83.27	0.80
A8	Sample 8	3	3	1	3850583	83.49	0.79
A8	Sample 8	3	3	1	3851833	83.65	0.78
A8	Sample 8	3	3	1	3853100	83.87	0.78
A8	Sample 8	3	3	1	3854350	84.07	0.79
A8	Sample 8	3	3	1	3855600	84.28	0.78
A8	Sample 8	3	3	1	3856866	84.46	0.77
A8	Sample 8	3	3	1	3858100	84.67	0.78
A8	Sample 8	3	3	1	3859366	84.87	0.78
A8	Sample 8	3	3	1	3860616	85.08	0.78
A8	Sample 8	3	3	1	3861883	85.26	0.78
A8	Sample 8	3	3	1	3863150	85.46	0.77
A8	Sample 8	3	3	1	3864383	85.65	0.76
A8	Sample 8	3	3	1	3865650	85.88	0.76
A8	Sample 8	3	3	1	3866900	86.09	0.77
A8	Sample 8	3	3	1	3868150	86.27	0.77
A8	Sample 8	3	3	1	3869400	86.48	0.76
A8	Sample 8	3	3	1	3870650	86.66	0.76
A8	Sample 8	3	3	1	3871916	86.88	0.76
A8	Sample 8	3	3	1	3873167	87.07	0.75
A8	Sample 8	3	3	1	3874416	87.29	0.76
A8	Sample 8	3	3	1	3875683	87.44	0.75
A8	Sample 8	3	3	1	3876933	87.68	0.75
A8	Sample 8	3	3	1	3878183	87.86	0.75
A8	Sample 8	3	3	1	3879433	88.08	0.75
A8	Sample 8	3	3	1	3880683	88.25	0.75
A8	Sample 8	3	3	1	3881933	88.47	0.75
A8	Sample 8	3	3	1	3883200	88.68	0.75
A8	Sample 8	3	3	1	3884450	88.87	0.74
A8	Sample 8	3	3	1	3885700	89.08	0.74
A8	Sample 8	3	3	1	3886950	89.26	0.74
A8	Sample 8	3	3	1	3888216	89.47	0.73
A8	Sample 8	3	3	1	3889466	89.67	0.73
A8	Sample 8	3	3	1	3890750	89.87	0.74
A8	Sample 8	3	3	1	3892016	90.09	0.74
A8	Sample 8	3	3	1	3893266	90.27	0.74
A8	Sample 8	3	3	1	3894516	90.49	0.73
A8	Sample 8	3	3	1	3895766	90.68	0.73
A8	Sample 8	3	3	1	3897016	90.89	0.73
A8	Sample 8	3	3	1	3898283	91.08	0.72
A8	Sample 8	3	3	1	3899533	91.27	0.72
A8	Sample 8	3	3	1	3900783	91.48	0.72
A8	Sample 8	3	3	1	3902033	91.68	0.72
A8	Sample 8	3	3	1	3903283	91.89	0.72
A8	Sample 8	3	3	1	3904550	92.08	0.72
A8	Sample 8	3	3	1	3905800	92.27	0.70
A8	Sample 8	3	3	1	3907050	92.49	0.70
A8	Sample 8	3	3	1	3908300	92.71	0.70
A8	Sample 8	3	3	1	3909550	92.91	0.71
A8	Sample 8	3	3	1	3910800	93.09	0.71
A8	Sample 8	3	3	1	3912050	93.29	0.71
A8	Sample 8	3	3	1	3913316	93.5	0.70
A8	Sample 8	3	3	1	3914550	93.7	0.70
A8	Sample 8	3	3	1	3915800	93.89	0.69
A8	Sample 8	3	3	1	3917050	94.08	0.70
A8	Sample 8	3	3	1	3918316	94.28	0.70
A8	Sample 8	3	3	1	3919566	94.5	0.70
A8	Sample 8	3	3	1	3920816	94.69	0.69
A8	Sample 8	3	3	1	3922066	94.89	0.69
A9	Sample 9	2	4	1	683850	71.89	0.77
A9	Sample 9	2	4	2	752050	71.89	0.79
A9	Sample 9	2	4	3	820250	71.89	0.77
A9	Sample 9	2	4	4	888450	71.89	0.78
A9	Sample 9	2	4	5	956633	71.87	0.79
A9	Sample 9	2	4	6	1024850	71.89	0.76
A9	Sample 9	2	4	7	1093050	71.89	0.78
A9	Sample 9	2	4	8	1161033	71.89	0.77
A9	Sample 9	2	4	9	1229066	71.89	0.77
A9	Sample 9	2	4	10	1297033	71.89	0.77
A9	Sample 9	2	4	11	1365050	71.89	0.77
A9	Sample 9	2	4	12	1433033	71.89	0.76
A9	Sample 9	2	4	13	1501050	71.89	0.76
A9	Sample 9	2	4	14	1569033	71.89	0.76
A9	Sample 9	2	4	15	1637050	71.89	0.77
A9	Sample 9	2	4	16	1705033	71.89	0.77
A9	Sample 9	2	4	17	1773033	71.89	0.76
A9	Sample 9	2	4	18	1841033	71.89	0.76
A9	Sample 9	2	4	19	1909233	71.89	0.77
A9	Sample 9	2	4	20	1977233	71.89	0.76
A9	Sample 9	2	4	21	2045233	71.89	0.77
A9	Sample 9	2	4	22	2113433	71.89	0.76
A9	Sample 9	2	4	23	2181433	71.89	0.76
A9	Sample 9	2	4	24	2249633	71.89	0.76
A9	Sample 9	2	4	25	2317633	71.89	0.77
A9	Sample 9	2	4	26	2385633	71.89	0.75
A9	Sample 9	2	4	27	2453633	71.89	0.77
A9	Sample 9	2	4	28	2521616	71.89	0.76
A9	Sample 9	2	4	29	2589833	71.89	0.76
A9	Sample 9	2	4	30	2657833	71.89	0.77
A9	Sample 9	2	4	31	2726016	71.89	0.76
A9	Sample 9	2	4	32	2794033	71.89	0.76
A9	Sample 9	2	4	33	2862233	71.89	0.76
A9	Sample 9	2	4	34	2930416	71.89	0.76
A9	Sample 9	2	4	35	2998433	71.89	0.78
A9	Sample 9	2	4	36	3066616	71.87	0.77
A9	Sample 9	2	4	37	3134633	71.89	0.79
A9	Sample 9	2	4	38	3202833	71.89	0.82
A9	Sample 9	2	4	39	3270816	71.89	0.84
A9	Sample 9	2	4	40	3338833	71.89	0.92
A9	Sample 9	2	4	41	3406816	71.89	1.02
A9	Sample 9	2	4	42	3475016	71.89	1.22
A9	Sample 9	2	4	43	3543016	71.89	1.55
A9	Sample 9	2	4	44	3611216	71.89	2.15
A9	Sample 9	2	4	45	3679416	71.89	3.07
A9	Sample 9	3	3	1	3733800	64.9	3.35
A9	Sample 9	3	3	1	3735083	64.69	3.42
A9	Sample 9	3	3	1	3736333	64.72	3.52
A9	Sample 9	3	3	1	3737583	64.96	3.59
A9	Sample 9	3	3	1	3738850	65.25	3.64
A9	Sample 9	3	3	1	3740100	65.53	3.69
A9	Sample 9	3	3	1	3741350	65.75	3.72
A9	Sample 9	3	3	1	3742616	66	3.73
A9	Sample 9	3	3	1	3743866	66.23	3.74
A9	Sample 9	3	3	1	3745116	66.47	3.75
A9	Sample 9	3	3	1	3746383	66.67	3.74
A9	Sample 9	3	3	1	3747633	66.9	3.73
A9	Sample 9	3	3	1	3748883	67.14	3.72
A9	Sample 9	3	3	1	3750133	67.34	3.72
A9	Sample 9	3	3	1	3751400	67.55	3.67
A9	Sample 9	3	3	1	3752633	67.75	3.67
A9	Sample 9	3	3	1	3753900	67.96	3.64
A9	Sample 9	3	3	1	3755150	68.18	3.60
A9	Sample 9	3	3	1	3756400	68.4	3.58
A9	Sample 9	3	3	1	3757650	68.6	3.56
A9	Sample 9	3	3	1	3758916	68.81	3.55
A9	Sample 9	3	3	1	3760167	69	3.52
A9	Sample 9	3	3	1	3761433	69.18	3.50
A9	Sample 9	3	3	1	3762683	69.4	3.47
A9	Sample 9	3	3	1	3763933	69.61	3.45
A9	Sample 9	3	3	1	3765200	69.81	3.43
A9	Sample 9	3	3	1	3766466	70.02	3.38
A9	Sample 9	3	3	1	3767733	70.22	3.36
A9	Sample 9	3	3	1	3768983	70.43	3.34
A9	Sample 9	3	3	1	3770250	70.63	3.32
A9	Sample 9	3	3	1	3771500	70.86	3.29
A9	Sample 9	3	3	1	3772766	71.03	3.27
A9	Sample 9	3	3	1	3774000	71.24	3.23
A9	Sample 9	3	3	1	3775266	71.4	3.21
A9	Sample 9	3	3	1	3776516	71.64	3.17
A9	Sample 9	3	3	1	3777783	71.84	3.16
A9	Sample 9	3	3	1	3779033	72.04	3.13
A9	Sample 9	3	3	1	3780283	72.21	3.11
A9	Sample 9	3	3	1	3781550	72.45	3.07
A9	Sample 9	3	3	1	3782800	72.64	3.05
A9	Sample 9	3	3	1	3784066	72.85	3.03
A9	Sample 9	3	3	1	3785316	73.02	2.99
A9	Sample 9	3	3	1	3786566	73.25	2.98
A9	Sample 9	3	3	1	3787833	73.42	2.94
A9	Sample 9	3	3	1	3789083	73.62	2.90
A9	Sample 9	3	3	1	3790333	73.82	2.87
A9	Sample 9	3	3	1	3791583	74.05	2.83
A9	Sample 9	3	3	1	3792833	74.25	2.76
A9	Sample 9	3	3	1	3794083	74.45	2.69
A9	Sample 9	3	3	1	3795350	74.63	2.58
A9	Sample 9	3	3	1	3796600	74.86	2.44
A9	Sample 9	3	3	1	3797850	75.03	2.26
A9	Sample 9	3	3	1	3799116	75.26	2.04
A9	Sample 9	3	3	1	3800383	75.44	1.77
A9	Sample 9	3	3	1	3801633	75.66	1.52
A9	Sample 9	3	3	1	3802900	75.86	1.27
A9	Sample 9	3	3	1	3804150	76.06	1.06
A9	Sample 9	3	3	1	3805416	76.26	0.91
A9	Sample 9	3	3	1	3806666	76.43	0.82
A9	Sample 9	3	3	1	3807916	76.64	0.78
A9	Sample 9	3	3	1	3809183	76.83	0.76
A9	Sample 9	3	3	1	3810433	77.07	0.76
A9	Sample 9	3	3	1	3811683	77.24	0.76
A9	Sample 9	3	3	1	3812933	77.45	0.77
A9	Sample 9	3	3	1	3814183	77.64	0.76
A9	Sample 9	3	3	1	3815450	77.85	0.77
A9	Sample 9	3	3	1	3816683	78.05	0.77
A9	Sample 9	3	3	1	3817950	78.25	0.77
A9	Sample 9	3	3	1	3819200	78.45	0.76
A9	Sample 9	3	3	1	3820450	78.66	0.77
A9	Sample 9	3	3	1	3821700	78.85	0.78
A9	Sample 9	3	3	1	3822950	79.06	0.78
A9	Sample 9	3	3	1	3824200	79.23	0.78
A9	Sample 9	3	3	1	3825450	79.46	0.78
A9	Sample 9	3	3	1	3826716	79.66	0.79
A9	Sample 9	3	3	1	3827950	79.84	0.79
A9	Sample 9	3	3	1	3829216	80.06	0.80
A9	Sample 9	3	3	1	3830466	80.25	0.80
A9	Sample 9	3	3	1	3831733	80.45	0.82
A9	Sample 9	3	3	1	3832966	80.65	0.82
A9	Sample 9	3	3	1	3834233	80.85	0.82
A9	Sample 9	3	3	1	3835483	81.03	0.82
A9	Sample 9	3	3	1	3836750	81.25	0.84
A9	Sample 9	3	3	1	3838016	81.47	0.84
A9	Sample 9	3	3	1	3839266	81.67	0.85
A9	Sample 9	3	3	1	3840516	81.87	0.87
A9	Sample 9	3	3	1	3841783	82.04	0.86
A9	Sample 9	3	3	1	3843050	82.26	0.87
A9	Sample 9	3	3	1	3844300	82.48	0.87
A9	Sample 9	3	3	1	3845566	82.66	0.87
A9	Sample 9	3	3	1	3846816	82.87	0.87
A9	Sample 9	3	3	1	3848083	83.04	0.87
A9	Sample 9	3	3	1	3849333	83.27	0.86
A9	Sample 9	3	3	1	3850583	83.49	0.86
A9	Sample 9	3	3	1	3851833	83.65	0.86
A9	Sample 9	3	3	1	3853100	83.87	0.85
A9	Sample 9	3	3	1	3854350	84.07	0.85
A9	Sample 9	3	3	1	3855600	84.28	0.85
A9	Sample 9	3	3	1	3856866	84.46	0.85
A9	Sample 9	3	3	1	3858100	84.67	0.85
A9	Sample 9	3	3	1	3859366	84.87	0.84
A9	Sample 9	3	3	1	3860616	85.08	0.84
A9	Sample 9	3	3	1	3861883	85.26	0.84
A9	Sample 9	3	3	1	3863150	85.46	0.84
A9	Sample 9	3	3	1	3864383	85.65	0.84
A9	Sample 9	3	3	1	3865650	85.88	0.83
A9	Sample 9	3	3	1	3866900	86.09	0.84
A9	Sample 9	3	3	1	3868150	86.27	0.83
A9	Sample 9	3	3	1	3869400	86.48	0.83
A9	Sample 9	3	3	1	3870650	86.66	0.83
A9	Sample 9	3	3	1	3871916	86.88	0.83
A9	Sample 9	3	3	1	3873167	87.07	0.82
A9	Sample 9	3	3	1	3874416	87.29	0.83
A9	Sample 9	3	3	1	3875683	87.44	0.82
A9	Sample 9	3	3	1	3876933	87.68	0.81
A9	Sample 9	3	3	1	3878183	87.86	0.82
A9	Sample 9	3	3	1	3879433	88.08	0.81
A9	Sample 9	3	3	1	3880683	88.25	0.82
A9	Sample 9	3	3	1	3881933	88.47	0.83
A9	Sample 9	3	3	1	3883200	88.68	0.82
A9	Sample 9	3	3	1	3884450	88.87	0.81
A9	Sample 9	3	3	1	3885700	89.08	0.80
A9	Sample 9	3	3	1	3886950	89.26	0.81
A9	Sample 9	3	3	1	3888216	89.47	0.80
A9	Sample 9	3	3	1	3889466	89.67	0.81
A9	Sample 9	3	3	1	3890750	89.87	0.80
A9	Sample 9	3	3	1	3892016	90.09	0.80
A9	Sample 9	3	3	1	3893266	90.27	0.80
A9	Sample 9	3	3	1	3894516	90.49	0.79
A9	Sample 9	3	3	1	3895766	90.68	0.80
A9	Sample 9	3	3	1	3897016	90.89	0.80
A9	Sample 9	3	3	1	3898283	91.08	0.79
A9	Sample 9	3	3	1	3899533	91.27	0.79
A9	Sample 9	3	3	1	3900783	91.48	0.79
A9	Sample 9	3	3	1	3902033	91.68	0.78
A9	Sample 9	3	3	1	3903283	91.89	0.79
A9	Sample 9	3	3	1	3904550	92.08	0.78
A9	Sample 9	3	3	1	3905800	92.27	0.77
A9	Sample 9	3	3	1	3907050	92.49	0.77
A9	Sample 9	3	3	1	3908300	92.71	0.77
A9	Sample 9	3	3	1	3909550	92.91	0.77
A9	Sample 9	3	3	1	3910800	93.09	0.78
A9	Sample 9	3	3	1	3912050	93.29	0.77
A9	Sample 9	3	3	1	3913316	93.5	0.77
A9	Sample 9	3	3	1	3914550	93.7	0.76
A9	Sample 9	3	3	1	3915800	93.89	0.77
A9	Sample 9	3	3	1	3917050	94.08	0.77
A9	Sample 9	3	3	1	3918316	94.28	0.76
A9	Sample 9	3	3	1	3919566	94.5	0.76
A9	Sample 9	3	3	1	3920816	94.69	0.75
A9	Sample 9	3	3	1	3922066	94.89	0.75
A10	Sample 10	2	4	1	683850	71.89	0.86
A10	Sample 10	2	4	2	752050	71.89	0.88
A10	Sample 10	2	4	3	820250	71.89	0.86
A10	Sample 10	2	4	4	888450	71.89	0.87
A10	Sample 10	2	4	5	956633	71.87	0.89
A10	Sample 10	2	4	6	1024850	71.89	0.86
A10	Sample 10	2	4	7	1093050	71.89	0.88
A10	Sample 10	2	4	8	1161033	71.89	0.88
A10	Sample 10	2	4	9	1229066	71.89	0.88
A10	Sample 10	2	4	10	1297033	71.89	0.87
A10	Sample 10	2	4	11	1365050	71.89	0.89
A10	Sample 10	2	4	12	1433033	71.89	0.87
A10	Sample 10	2	4	13	1501050	71.89	0.86
A10	Sample 10	2	4	14	1569033	71.89	0.89
A10	Sample 10	2	4	15	1637050	71.89	0.88
A10	Sample 10	2	4	16	1705033	71.89	0.88
A10	Sample 10	2	4	17	1773033	71.89	0.86
A10	Sample 10	2	4	18	1841033	71.89	0.87
A10	Sample 10	2	4	19	1909233	71.89	0.86
A10	Sample 10	2	4	20	1977233	71.89	0.87
A10	Sample 10	2	4	21	2045233	71.89	0.87
A10	Sample 10	2	4	22	2113433	71.89	0.87
A10	Sample 10	2	4	23	2181433	71.89	0.87
A10	Sample 10	2	4	24	2249633	71.89	0.86
A10	Sample 10	2	4	25	2317633	71.89	0.87
A10	Sample 10	2	4	26	2385633	71.89	0.86
A10	Sample 10	2	4	27	2453633	71.89	0.87
A10	Sample 10	2	4	28	2521616	71.89	0.87
A10	Sample 10	2	4	29	2589833	71.89	0.87
A10	Sample 10	2	4	30	2657833	71.89	0.87
A10	Sample 10	2	4	31	2726016	71.89	0.86
A10	Sample 10	2	4	32	2794033	71.89	0.87
A10	Sample 10	2	4	33	2862233	71.89	0.88
A10	Sample 10	2	4	34	2930416	71.89	0.88
A10	Sample 10	2	4	35	2998433	71.89	0.89
A10	Sample 10	2	4	36	3066616	71.87	0.91
A10	Sample 10	2	4	37	3134633	71.89	0.95
A10	Sample 10	2	4	38	3202833	71.89	1.01
A10	Sample 10	2	4	39	3270816	71.89	1.13
A10	Sample 10	2	4	40	3338833	71.89	1.29
A10	Sample 10	2	4	41	3406816	71.89	1.57
A10	Sample 10	2	4	42	3475016	71.89	2.10
A10	Sample 10	2	4	43	3543016	71.89	2.93
A10	Sample 10	2	4	44	3611216	71.89	4.22
A10	Sample 10	2	4	45	3679416	71.89	6.00
A10	Sample 10	3	3	1	3733800	64.9	6.27
A10	Sample 10	3	3	1	3735083	64.69	6.39
A10	Sample 10	3	3	1	3736333	64.72	6.56
A10	Sample 10	3	3	1	3737583	64.96	6.66
A10	Sample 10	3	3	1	3738850	65.25	6.76
A10	Sample 10	3	3	1	3740100	65.53	6.81
A10	Sample 10	3	3	1	3741350	65.75	6.86
A10	Sample 10	3	3	1	3742616	66	6.88
A10	Sample 10	3	3	1	3743866	66.23	6.89
A10	Sample 10	3	3	1	3745116	66.47	6.89
A10	Sample 10	3	3	1	3746383	66.67	6.88
A10	Sample 10	3	3	1	3747633	66.9	6.86
A10	Sample 10	3	3	1	3748883	67.14	6.85
A10	Sample 10	3	3	1	3750133	67.34	6.82
A10	Sample 10	3	3	1	3751400	67.55	6.79
A10	Sample 10	3	3	1	3752633	67.75	6.76
A10	Sample 10	3	3	1	3753900	67.96	6.71
A10	Sample 10	3	3	1	3755150	68.18	6.68
A10	Sample 10	3	3	1	3756400	68.4	6.64
A10	Sample 10	3	3	1	3757650	68.6	6.59
A10	Sample 10	3	3	1	3758916	68.81	6.56
A10	Sample 10	3	3	1	3760167	69	6.52
A10	Sample 10	3	3	1	3761433	69.18	6.48
A10	Sample 10	3	3	1	3762683	69.4	6.42
A10	Sample 10	3	3	1	3763933	69.61	6.39
A10	Sample 10	3	3	1	3765200	69.81	6.34
A10	Sample 10	3	3	1	3766466	70.02	6.30
A10	Sample 10	3	3	1	3767733	70.22	6.25
A10	Sample 10	3	3	1	3768983	70.43	6.20
A10	Sample 10	3	3	1	3770250	70.63	6.15
A10	Sample 10	3	3	1	3771500	70.86	6.11
A10	Sample 10	3	3	1	3772766	71.03	6.06
A10	Sample 10	3	3	1	3774000	71.24	6.01
A10	Sample 10	3	3	1	3775266	71.4	5.97
A10	Sample 10	3	3	1	3776516	71.64	5.91
A10	Sample 10	3	3	1	3777783	71.84	5.87
A10	Sample 10	3	3	1	3779033	72.04	5.83
A10	Sample 10	3	3	1	3780283	72.21	5.79
A10	Sample 10	3	3	1	3781550	72.45	5.73
A10	Sample 10	3	3	1	3782800	72.64	5.69
A10	Sample 10	3	3	1	3784066	72.85	5.63
A10	Sample 10	3	3	1	3785316	73.02	5.57
A10	Sample 10	3	3	1	3786566	73.25	5.53
A10	Sample 10	3	3	1	3787833	73.42	5.46
A10	Sample 10	3	3	1	3789083	73.62	5.40
A10	Sample 10	3	3	1	3790333	73.82	5.32
A10	Sample 10	3	3	1	3791583	74.05	5.22
A10	Sample 10	3	3	1	3792833	74.25	5.08
A10	Sample 10	3	3	1	3794083	74.45	4.91
A10	Sample 10	3	3	1	3795350	74.63	4.68
A10	Sample 10	3	3	1	3796600	74.86	4.39
A10	Sample 10	3	3	1	3797850	75.03	4.03
A10	Sample 10	3	3	1	3799116	75.26	3.62
A10	Sample 10	3	3	1	3800383	75.44	3.18
A10	Sample 10	3	3	1	3801633	75.66	2.73
A10	Sample 10	3	3	1	3802900	75.86	2.29
A10	Sample 10	3	3	1	3804150	76.06	1.89
A10	Sample 10	3	3	1	3805416	76.26	1.54
A10	Sample 10	3	3	1	3806666	76.43	1.27
A10	Sample 10	3	3	1	3807916	76.64	1.06
A10	Sample 10	3	3	1	3809183	76.83	0.95
A10	Sample 10	3	3	1	3810433	77.07	0.89
A10	Sample 10	3	3	1	3811683	77.24	0.87
A10	Sample 10	3	3	1	3812933	77.45	0.86
A10	Sample 10	3	3	1	3814183	77.64	0.86
A10	Sample 10	3	3	1	3815450	77.85	0.86
A10	Sample 10	3	3	1	3816683	78.05	0.87
A10	Sample 10	3	3	1	3817950	78.25	0.86
A10	Sample 10	3	3	1	3819200	78.45	0.87
A10	Sample 10	3	3	1	3820450	78.66	0.87
A10	Sample 10	3	3	1	3821700	78.85	0.86
A10	Sample 10	3	3	1	3822950	79.06	0.88
A10	Sample 10	3	3	1	3824200	79.23	0.88
A10	Sample 10	3	3	1	3825450	79.46	0.88
A10	Sample 10	3	3	1	3826716	79.66	0.89
A10	Sample 10	3	3	1	3827950	79.84	0.90
A10	Sample 10	3	3	1	3829216	80.06	0.90
A10	Sample 10	3	3	1	3830466	80.25	0.91
A10	Sample 10	3	3	1	3831733	80.45	0.92
A10	Sample 10	3	3	1	3832966	80.65	0.91
A10	Sample 10	3	3	1	3834233	80.85	0.92
A10	Sample 10	3	3	1	3835483	81.03	0.93
A10	Sample 10	3	3	1	3836750	81.25	0.94
A10	Sample 10	3	3	1	3838016	81.47	0.95
A10	Sample 10	3	3	1	3839266	81.67	0.95
A10	Sample 10	3	3	1	3840516	81.87	0.97
A10	Sample 10	3	3	1	3841783	82.04	0.97
A10	Sample 10	3	3	1	3843050	82.26	0.98
A10	Sample 10	3	3	1	3844300	82.48	0.98
A10	Sample 10	3	3	1	3845566	82.66	0.97
A10	Sample 10	3	3	1	3846816	82.87	0.97
A10	Sample 10	3	3	1	3848083	83.04	0.96
A10	Sample 10	3	3	1	3849333	83.27	0.96
A10	Sample 10	3	3	1	3850583	83.49	0.97
A10	Sample 10	3	3	1	3851833	83.65	0.95
A10	Sample 10	3	3	1	3853100	83.87	0.95
A10	Sample 10	3	3	1	3854350	84.07	0.95
A10	Sample 10	3	3	1	3855600	84.28	0.95
A10	Sample 10	3	3	1	3856866	84.46	0.94
A10	Sample 10	3	3	1	3858100	84.67	0.94
A10	Sample 10	3	3	1	3859366	84.87	0.94
A10	Sample 10	3	3	1	3860616	85.08	0.93
A10	Sample 10	3	3	1	3861883	85.26	0.94
A10	Sample 10	3	3	1	3863150	85.46	0.93
A10	Sample 10	3	3	1	3864383	85.65	0.92
A10	Sample 10	3	3	1	3865650	85.88	0.92
A10	Sample 10	3	3	1	3866900	86.09	0.92
A10	Sample 10	3	3	1	3868150	86.27	0.92
A10	Sample 10	3	3	1	3869400	86.48	0.91
A10	Sample 10	3	3	1	3870650	86.66	0.91
A10	Sample 10	3	3	1	3871916	86.88	0.90
A10	Sample 10	3	3	1	3873167	87.07	0.90
A10	Sample 10	3	3	1	3874416	87.29	0.91
A10	Sample 10	3	3	1	3875683	87.44	0.90
A10	Sample 10	3	3	1	3876933	87.68	0.91
A10	Sample 10	3	3	1	3878183	87.86	0.90
A10	Sample 10	3	3	1	3879433	88.08	0.89
A10	Sample 10	3	3	1	3880683	88.25	0.89
A10	Sample 10	3	3	1	3881933	88.47	0.90
A10	Sample 10	3	3	1	3883200	88.68	0.89
A10	Sample 10	3	3	1	3884450	88.87	0.88
A10	Sample 10	3	3	1	3885700	89.08	0.88
A10	Sample 10	3	3	1	3886950	89.26	0.88
A10	Sample 10	3	3	1	3888216	89.47	0.87
A10	Sample 10	3	3	1	3889466	89.67	0.88
A10	Sample 10	3	3	1	3890750	89.87	0.87
A10	Sample 10	3	3	1	3892016	90.09	0.87
A10	Sample 10	3	3	1	3893266	90.27	0.87
A10	Sample 10	3	3	1	3894516	90.49	0.85
A10	Sample 10	3	3	1	3895766	90.68	0.87
A10	Sample 10	3	3	1	3897016	90.89	0.86
A10	Sample 10	3	3	1	3898283	91.08	0.86
A10	Sample 10	3	3	1	3899533	91.27	0.85
A10	Sample 10	3	3	1	3900783	91.48	0.85
A10	Sample 10	3	3	1	3902033	91.68	0.84
A10	Sample 10	3	3	1	3903283	91.89	0.85
A10	Sample 10	3	3	1	3904550	92.08	0.84
A10	Sample 10	3	3	1	3905800	92.27	0.84
A10	Sample 10	3	3	1	3907050	92.49	0.83
A10	Sample 10	3	3	1	3908300	92.71	0.83
A10	Sample 10	3	3	1	3909550	92.91	0.83
A10	Sample 10	3	3	1	3910800	93.09	0.83
A10	Sample 10	3	3	1	3912050	93.29	0.83
A10	Sample 10	3	3	1	3913316	93.5	0.83
A10	Sample 10	3	3	1	3914550	93.7	0.83
A10	Sample 10	3	3	1	3915800	93.89	0.82
A10	Sample 10	3	3	1	3917050	94.08	0.82
A10	Sample 10	3	3	1	3918316	94.28	0.82
A10	Sample 10	3	3	1	3919566	94.5	0.81
A10	Sample 10	3	3	1	3920816	94.69	0.81
A10	Sample 10	3	3	1	3922066	94.89	0.82
A11	Sample 11	2	4	1	683850	71.89	0.88
A11	Sample 11	2	4	2	752050	71.89	0.91
A11	Sample 11	2	4	3	820250	71.89	0.89
A11	Sample 11	2	4	4	888450	71.89	0.91
A11	Sample 11	2	4	5	956633	71.87	0.92
A11	Sample 11	2	4	6	1024850	71.89	0.91
A11	Sample 11	2	4	7	1093050	71.89	0.92
A11	Sample 11	2	4	8	1161033	71.89	0.92
A11	Sample 11	2	4	9	1229066	71.89	0.92
A11	Sample 11	2	4	10	1297033	71.89	0.91
A11	Sample 11	2	4	11	1365050	71.89	0.92
A11	Sample 11	2	4	12	1433033	71.89	0.91
A11	Sample 11	2	4	13	1501050	71.89	0.90
A11	Sample 11	2	4	14	1569033	71.89	0.91
A11	Sample 11	2	4	15	1637050	71.89	0.90
A11	Sample 11	2	4	16	1705033	71.89	0.90
A11	Sample 11	2	4	17	1773033	71.89	0.91
A11	Sample 11	2	4	18	1841033	71.89	0.92
A11	Sample 11	2	4	19	1909233	71.89	0.92
A11	Sample 11	2	4	20	1977233	71.89	0.90
A11	Sample 11	2	4	21	2045233	71.89	0.93
A11	Sample 11	2	4	22	2113433	71.89	0.91
A11	Sample 11	2	4	23	2181433	71.89	0.91
A11	Sample 11	2	4	24	2249633	71.89	0.91
A11	Sample 11	2	4	25	2317633	71.89	0.92
A11	Sample 11	2	4	26	2385633	71.89	0.91
A11	Sample 11	2	4	27	2453633	71.89	0.92
A11	Sample 11	2	4	28	2521616	71.89	0.91
A11	Sample 11	2	4	29	2589833	71.89	0.92
A11	Sample 11	2	4	30	2657833	71.89	0.93
A11	Sample 11	2	4	31	2726016	71.89	0.93
A11	Sample 11	2	4	32	2794033	71.89	0.97
A11	Sample 11	2	4	33	2862233	71.89	1.00
A11	Sample 11	2	4	34	2930416	71.89	1.07
A11	Sample 11	2	4	35	2998433	71.89	1.21
A11	Sample 11	2	4	36	3066616	71.87	1.44
A11	Sample 11	2	4	37	3134633	71.89	1.83
A11	Sample 11	2	4	38	3202833	71.89	2.52
[truncated: 16,818 more rows]
