# Supplementary material for: A glycan receptor kinase facilitates intracellular accommodation of arbuscular mycorrhiza and symbiotic rhizobia in the legume Lotus japonicus
Source: PLoS Biol. 2023 May 18;21(5):e3002127. doi: 10.1371/journal.pbio.3002127 (PMC10231839; doi:10.1371/journal.pbio.3002127)
Supplement: S2 Information — (ZIP) [file pbio.3002127.s018.zip › AM_PT4.txt]

Raw Data		Experiment - AM_PT4 (Run on LCS480 1.5.0.39)
SamplePos	SampleName	Prog#	Seg#	Cycle#	Time	Temp	465-510
A1	Sample 1	2	4	1	684733	79.78	0.95
A1	Sample 1	2	4	2	751000	79.46	0.94
A1	Sample 1	2	4	3	817483	79.49	0.92
A1	Sample 1	2	4	4	883983	79.46	0.93
A1	Sample 1	2	4	5	950483	79.49	0.93
A1	Sample 1	2	4	6	1016983	79.46	0.93
A1	Sample 1	2	4	7	1083483	79.49	0.93
A1	Sample 1	2	4	8	1149983	79.49	0.91
A1	Sample 1	2	4	9	1216483	79.46	0.93
A1	Sample 1	2	4	10	1282983	79.49	0.92
A1	Sample 1	2	4	11	1349483	79.49	0.91
A1	Sample 1	2	4	12	1415983	79.46	0.91
A1	Sample 1	2	4	13	1482483	79.49	0.94
A1	Sample 1	2	4	14	1548983	79.49	0.92
A1	Sample 1	2	4	15	1615483	79.49	0.91
A1	Sample 1	2	4	16	1681983	79.49	0.92
A1	Sample 1	2	4	17	1748483	79.49	0.92
A1	Sample 1	2	4	18	1814983	79.49	0.93
A1	Sample 1	2	4	19	1881467	79.49	0.92
A1	Sample 1	2	4	20	1947967	79.49	0.92
A1	Sample 1	2	4	21	2014483	79.49	0.90
A1	Sample 1	2	4	22	2080967	79.49	0.92
A1	Sample 1	2	4	23	2147483	79.49	0.91
A1	Sample 1	2	4	24	2213983	79.49	0.91
A1	Sample 1	2	4	25	2280483	79.49	0.91
A1	Sample 1	2	4	26	2346967	79.49	0.91
A1	Sample 1	2	4	27	2413467	79.49	0.92
A1	Sample 1	2	4	28	2479967	79.49	0.91
A1	Sample 1	2	4	29	2546467	79.49	0.92
A1	Sample 1	2	4	30	2612967	79.49	0.91
A1	Sample 1	2	4	31	2679467	79.49	0.91
A1	Sample 1	2	4	32	2745967	79.49	0.91
A1	Sample 1	2	4	33	2812467	79.49	0.92
A1	Sample 1	2	4	34	2878967	79.49	0.92
A1	Sample 1	2	4	35	2945467	79.49	0.92
A1	Sample 1	2	4	36	3011967	79.49	0.92
A1	Sample 1	2	4	37	3078467	79.49	0.92
A1	Sample 1	2	4	38	3144967	79.49	0.92
A1	Sample 1	2	4	39	3211467	79.49	0.93
A1	Sample 1	2	4	40	3277967	79.49	0.92
A1	Sample 1	2	4	41	3344467	79.49	0.93
A1	Sample 1	2	4	42	3410967	79.52	0.93
A1	Sample 1	2	4	43	3477467	79.49	0.93
A1	Sample 1	2	4	44	3543967	79.46	0.94
A1	Sample 1	3	3	1	3598350	64.93	2.42
A1	Sample 1	3	3	1	3599600	64.69	2.41
A1	Sample 1	3	3	1	3600850	64.75	2.44
A1	Sample 1	3	3	1	3602100	65.02	2.42
A1	Sample 1	3	3	1	3603350	65.31	2.39
A1	Sample 1	3	3	1	3604600	65.56	2.37
A1	Sample 1	3	3	1	3605867	65.79	2.30
A1	Sample 1	3	3	1	3607117	66.03	2.26
A1	Sample 1	3	3	1	3608367	66.29	2.22
A1	Sample 1	3	3	1	3609633	66.49	2.17
A1	Sample 1	3	3	1	3610867	66.73	2.11
A1	Sample 1	3	3	1	3612133	66.93	2.07
A1	Sample 1	3	3	1	3613383	67.2	2.02
A1	Sample 1	3	3	1	3614633	67.37	1.98
A1	Sample 1	3	3	1	3615883	67.61	1.93
A1	Sample 1	3	3	1	3617150	67.84	1.90
A1	Sample 1	3	3	1	3618434	68.05	1.85
A1	Sample 1	3	3	1	3619700	68.25	1.81
A1	Sample 1	3	3	1	3620933	68.45	1.78
A1	Sample 1	3	3	1	3622200	68.66	1.74
A1	Sample 1	3	3	1	3623450	68.9	1.70
A1	Sample 1	3	3	1	3624700	69.09	1.67
A1	Sample 1	3	3	1	3625950	69.3	1.64
A1	Sample 1	3	3	1	3627217	69.5	1.61
A1	Sample 1	3	3	1	3628467	69.7	1.59
A1	Sample 1	3	3	1	3629733	69.9	1.56
A1	Sample 1	3	3	1	3630983	70.11	1.54
A1	Sample 1	3	3	1	3632233	70.31	1.51
A1	Sample 1	3	3	1	3633500	70.51	1.49
A1	Sample 1	3	3	1	3634750	70.71	1.48
A1	Sample 1	3	3	1	3636000	70.92	1.46
A1	Sample 1	3	3	1	3637267	71.14	1.43
A1	Sample 1	3	3	1	3638517	71.32	1.41
A1	Sample 1	3	3	1	3639783	71.52	1.39
A1	Sample 1	3	3	1	3641017	71.75	1.37
A1	Sample 1	3	3	1	3642283	71.95	1.34
A1	Sample 1	3	3	1	3643533	72.13	1.34
A1	Sample 1	3	3	1	3644800	72.35	1.32
A1	Sample 1	3	3	1	3646067	72.56	1.30
A1	Sample 1	3	3	1	3647333	72.76	1.29
A1	Sample 1	3	3	1	3648583	72.96	1.27
A1	Sample 1	3	3	1	3649833	73.19	1.25
A1	Sample 1	3	3	1	3651100	73.37	1.25
A1	Sample 1	3	3	1	3652350	73.6	1.24
A1	Sample 1	3	3	1	3653617	73.8	1.22
A1	Sample 1	3	3	1	3654867	74	1.21
A1	Sample 1	3	3	1	3656133	74.17	1.19
A1	Sample 1	3	3	1	3657383	74.39	1.20
A1	Sample 1	3	3	1	3658633	74.6	1.17
A1	Sample 1	3	3	1	3659867	74.77	1.17
A1	Sample 1	3	3	1	3661133	74.97	1.16
A1	Sample 1	3	3	1	3662383	75.2	1.16
A1	Sample 1	3	3	1	3663633	75.41	1.14
A1	Sample 1	3	3	1	3664883	75.6	1.13
A1	Sample 1	3	3	1	3666150	75.81	1.13
A1	Sample 1	3	3	1	3667400	76.01	1.12
A1	Sample 1	3	3	1	3668650	76.21	1.12
A1	Sample 1	3	3	1	3669917	76.41	1.10
A1	Sample 1	3	3	1	3671167	76.62	1.10
A1	Sample 1	3	3	1	3672417	76.8	1.09
A1	Sample 1	3	3	1	3673667	77.01	1.10
A1	Sample 1	3	3	1	3674917	77.21	1.08
A1	Sample 1	3	3	1	3676183	77.41	1.08
A1	Sample 1	3	3	1	3677417	77.61	1.08
A1	Sample 1	3	3	1	3678683	77.82	1.07
A1	Sample 1	3	3	1	3679933	78.05	1.07
A1	Sample 1	3	3	1	3681183	78.22	1.07
A1	Sample 1	3	3	1	3682434	78.45	1.06
A1	Sample 1	3	3	1	3683700	78.66	1.05
A1	Sample 1	3	3	1	3684950	78.85	1.06
A1	Sample 1	3	3	1	3686200	79.06	1.06
A1	Sample 1	3	3	1	3687450	79.23	1.06
A1	Sample 1	3	3	1	3688717	79.46	1.06
A1	Sample 1	3	3	1	3689967	79.66	1.05
A1	Sample 1	3	3	1	3691250	79.87	1.06
A1	Sample 1	3	3	1	3692500	80.06	1.06
A1	Sample 1	3	3	1	3693750	80.28	1.06
A1	Sample 1	3	3	1	3695017	80.48	1.06
A1	Sample 1	3	3	1	3696283	80.68	1.07
A1	Sample 1	3	3	1	3697533	80.88	1.07
A1	Sample 1	3	3	1	3698800	81.06	1.08
A1	Sample 1	3	3	1	3700050	81.31	1.08
A1	Sample 1	3	3	1	3701300	81.5	1.09
A1	Sample 1	3	3	1	3702550	81.7	1.10
A1	Sample 1	3	3	1	3703800	81.9	1.09
A1	Sample 1	3	3	1	3705067	82.1	1.11
A1	Sample 1	3	3	1	3706317	82.31	1.10
A1	Sample 1	3	3	1	3707567	82.51	1.09
A1	Sample 1	3	3	1	3708817	82.72	1.09
A1	Sample 1	3	3	1	3710067	82.9	1.09
A1	Sample 1	3	3	1	3711317	83.1	1.08
A1	Sample 1	3	3	1	3712567	83.3	1.07
A1	Sample 1	3	3	1	3713817	83.52	1.06
A1	Sample 1	3	3	1	3715067	83.71	1.07
A1	Sample 1	3	3	1	3716317	83.93	1.05
A1	Sample 1	3	3	1	3717583	84.13	1.05
A1	Sample 1	3	3	1	3718833	84.34	1.04
A1	Sample 1	3	3	1	3720083	84.54	1.04
A1	Sample 1	3	3	1	3721350	84.73	1.03
A1	Sample 1	3	3	1	3722600	84.92	1.03
A1	Sample 1	3	3	1	3723883	85.14	1.04
A1	Sample 1	3	3	1	3725133	85.34	1.02
A1	Sample 1	3	3	1	3726383	85.55	1.01
A1	Sample 1	3	3	1	3727650	85.76	1.02
A1	Sample 1	3	3	1	3728900	85.94	1.02
A1	Sample 1	3	3	1	3730150	86.17	1.01
A1	Sample 1	3	3	1	3731400	86.36	1.00
A1	Sample 1	3	3	1	3732667	86.54	1.01
A1	Sample 1	3	3	1	3733917	86.78	0.99
A1	Sample 1	3	3	1	3735167	86.95	1.00
A1	Sample 1	3	3	1	3736434	87.17	0.99
A1	Sample 1	3	3	1	3737683	87.37	0.99
A1	Sample 1	3	3	1	3738933	87.56	0.99
A1	Sample 1	3	3	1	3740183	87.77	0.99
A1	Sample 1	3	3	1	3741450	88.01	0.97
A1	Sample 1	3	3	1	3742700	88.19	0.97
A1	Sample 1	3	3	1	3743950	88.38	0.97
A1	Sample 1	3	3	1	3745217	88.59	0.97
A1	Sample 1	3	3	1	3746467	88.81	0.96
A1	Sample 1	3	3	1	3747733	88.98	0.96
A1	Sample 1	3	3	1	3748967	89.2	0.96
A1	Sample 1	3	3	1	3750233	89.38	0.95
A1	Sample 1	3	3	1	3751483	89.63	0.95
A1	Sample 1	3	3	1	3752733	89.81	0.96
A1	Sample 1	3	3	1	3753983	90.03	0.95
A1	Sample 1	3	3	1	3755233	90.24	0.95
A1	Sample 1	3	3	1	3756500	90.4	0.95
A1	Sample 1	3	3	1	3757783	90.62	0.93
A1	Sample 1	3	3	1	3759033	90.83	0.94
A1	Sample 1	3	3	1	3760300	91.05	0.93
A1	Sample 1	3	3	1	3761550	91.23	0.92
A1	Sample 1	3	3	1	3762817	91.42	0.93
A1	Sample 1	3	3	1	3764067	91.65	0.92
A1	Sample 1	3	3	1	3765333	91.83	0.92
A1	Sample 1	3	3	1	3766583	92.05	0.92
A1	Sample 1	3	3	1	3767833	92.24	0.92
A1	Sample 1	3	3	1	3769083	92.46	0.92
A1	Sample 1	3	3	1	3770333	92.65	0.91
A1	Sample 1	3	3	1	3771583	92.87	0.91
A1	Sample 1	3	3	1	3772850	93.06	0.90
A1	Sample 1	3	3	1	3774100	93.25	0.90
A1	Sample 1	3	3	1	3775367	93.47	0.90
A1	Sample 1	3	3	1	3776617	93.66	0.91
A1	Sample 1	3	3	1	3777883	93.89	0.89
A1	Sample 1	3	3	1	3779133	94.08	0.89
A1	Sample 1	3	3	1	3780383	94.28	0.89
A1	Sample 1	3	3	1	3781650	94.5	0.88
A1	Sample 1	3	3	1	3782900	94.69	0.88
A2	Sample 2	2	4	1	684733	79.78	0.92
A2	Sample 2	2	4	2	751000	79.46	0.94
A2	Sample 2	2	4	3	817483	79.49	0.93
A2	Sample 2	2	4	4	883983	79.46	0.94
A2	Sample 2	2	4	5	950483	79.49	0.93
A2	Sample 2	2	4	6	1016983	79.46	0.93
A2	Sample 2	2	4	7	1083483	79.49	0.91
A2	Sample 2	2	4	8	1149983	79.49	0.91
A2	Sample 2	2	4	9	1216483	79.46	0.93
A2	Sample 2	2	4	10	1282983	79.49	0.92
A2	Sample 2	2	4	11	1349483	79.49	0.90
A2	Sample 2	2	4	12	1415983	79.46	0.91
A2	Sample 2	2	4	13	1482483	79.49	0.92
A2	Sample 2	2	4	14	1548983	79.49	0.90
A2	Sample 2	2	4	15	1615483	79.49	0.92
A2	Sample 2	2	4	16	1681983	79.49	0.91
A2	Sample 2	2	4	17	1748483	79.49	0.93
A2	Sample 2	2	4	18	1814983	79.49	0.92
A2	Sample 2	2	4	19	1881467	79.49	0.92
A2	Sample 2	2	4	20	1947967	79.49	0.91
A2	Sample 2	2	4	21	2014483	79.49	0.91
A2	Sample 2	2	4	22	2080967	79.49	0.92
A2	Sample 2	2	4	23	2147483	79.49	0.91
A2	Sample 2	2	4	24	2213983	79.49	0.91
A2	Sample 2	2	4	25	2280483	79.49	0.91
A2	Sample 2	2	4	26	2346967	79.49	0.92
A2	Sample 2	2	4	27	2413467	79.49	0.91
A2	Sample 2	2	4	28	2479967	79.49	0.92
A2	Sample 2	2	4	29	2546467	79.49	0.93
A2	Sample 2	2	4	30	2612967	79.49	0.91
A2	Sample 2	2	4	31	2679467	79.49	0.93
A2	Sample 2	2	4	32	2745967	79.49	0.93
A2	Sample 2	2	4	33	2812467	79.49	0.92
A2	Sample 2	2	4	34	2878967	79.49	0.94
A2	Sample 2	2	4	35	2945467	79.49	0.92
A2	Sample 2	2	4	36	3011967	79.49	0.93
A2	Sample 2	2	4	37	3078467	79.49	0.93
A2	Sample 2	2	4	38	3144967	79.49	0.92
A2	Sample 2	2	4	39	3211467	79.49	0.95
A2	Sample 2	2	4	40	3277967	79.49	0.93
A2	Sample 2	2	4	41	3344467	79.49	0.95
A2	Sample 2	2	4	42	3410967	79.52	0.94
A2	Sample 2	2	4	43	3477467	79.49	0.96
A2	Sample 2	2	4	44	3543967	79.46	0.96
A2	Sample 2	3	3	1	3598350	64.93	2.50
A2	Sample 2	3	3	1	3599600	64.69	2.51
A2	Sample 2	3	3	1	3600850	64.75	2.53
A2	Sample 2	3	3	1	3602100	65.02	2.51
A2	Sample 2	3	3	1	3603350	65.31	2.49
A2	Sample 2	3	3	1	3604600	65.56	2.44
A2	Sample 2	3	3	1	3605867	65.79	2.39
A2	Sample 2	3	3	1	3607117	66.03	2.33
A2	Sample 2	3	3	1	3608367	66.29	2.29
A2	Sample 2	3	3	1	3609633	66.49	2.24
A2	Sample 2	3	3	1	3610867	66.73	2.19
A2	Sample 2	3	3	1	3612133	66.93	2.15
A2	Sample 2	3	3	1	3613383	67.2	2.10
A2	Sample 2	3	3	1	3614633	67.37	2.05
A2	Sample 2	3	3	1	3615883	67.61	2.01
A2	Sample 2	3	3	1	3617150	67.84	1.96
A2	Sample 2	3	3	1	3618434	68.05	1.93
A2	Sample 2	3	3	1	3619700	68.25	1.89
A2	Sample 2	3	3	1	3620933	68.45	1.85
A2	Sample 2	3	3	1	3622200	68.66	1.81
A2	Sample 2	3	3	1	3623450	68.9	1.78
A2	Sample 2	3	3	1	3624700	69.09	1.74
A2	Sample 2	3	3	1	3625950	69.3	1.72
A2	Sample 2	3	3	1	3627217	69.5	1.67
A2	Sample 2	3	3	1	3628467	69.7	1.66
A2	Sample 2	3	3	1	3629733	69.9	1.62
A2	Sample 2	3	3	1	3630983	70.11	1.60
A2	Sample 2	3	3	1	3632233	70.31	1.58
A2	Sample 2	3	3	1	3633500	70.51	1.56
A2	Sample 2	3	3	1	3634750	70.71	1.54
A2	Sample 2	3	3	1	3636000	70.92	1.50
A2	Sample 2	3	3	1	3637267	71.14	1.49
A2	Sample 2	3	3	1	3638517	71.32	1.47
A2	Sample 2	3	3	1	3639783	71.52	1.44
A2	Sample 2	3	3	1	3641017	71.75	1.42
A2	Sample 2	3	3	1	3642283	71.95	1.40
A2	Sample 2	3	3	1	3643533	72.13	1.39
A2	Sample 2	3	3	1	3644800	72.35	1.37
A2	Sample 2	3	3	1	3646067	72.56	1.36
A2	Sample 2	3	3	1	3647333	72.76	1.34
A2	Sample 2	3	3	1	3648583	72.96	1.32
A2	Sample 2	3	3	1	3649833	73.19	1.30
A2	Sample 2	3	3	1	3651100	73.37	1.30
A2	Sample 2	3	3	1	3652350	73.6	1.29
A2	Sample 2	3	3	1	3653617	73.8	1.27
A2	Sample 2	3	3	1	3654867	74	1.26
A2	Sample 2	3	3	1	3656133	74.17	1.24
A2	Sample 2	3	3	1	3657383	74.39	1.24
A2	Sample 2	3	3	1	3658633	74.6	1.21
A2	Sample 2	3	3	1	3659867	74.77	1.22
A2	Sample 2	3	3	1	3661133	74.97	1.20
A2	Sample 2	3	3	1	3662383	75.2	1.20
A2	Sample 2	3	3	1	3663633	75.41	1.18
A2	Sample 2	3	3	1	3664883	75.6	1.17
A2	Sample 2	3	3	1	3666150	75.81	1.17
A2	Sample 2	3	3	1	3667400	76.01	1.15
A2	Sample 2	3	3	1	3668650	76.21	1.15
A2	Sample 2	3	3	1	3669917	76.41	1.14
A2	Sample 2	3	3	1	3671167	76.62	1.12
A2	Sample 2	3	3	1	3672417	76.8	1.12
A2	Sample 2	3	3	1	3673667	77.01	1.11
A2	Sample 2	3	3	1	3674917	77.21	1.11
A2	Sample 2	3	3	1	3676183	77.41	1.10
A2	Sample 2	3	3	1	3677417	77.61	1.09
A2	Sample 2	3	3	1	3678683	77.82	1.09
A2	Sample 2	3	3	1	3679933	78.05	1.08
A2	Sample 2	3	3	1	3681183	78.22	1.08
A2	Sample 2	3	3	1	3682434	78.45	1.07
A2	Sample 2	3	3	1	3683700	78.66	1.07
A2	Sample 2	3	3	1	3684950	78.85	1.07
A2	Sample 2	3	3	1	3686200	79.06	1.06
A2	Sample 2	3	3	1	3687450	79.23	1.06
A2	Sample 2	3	3	1	3688717	79.46	1.05
A2	Sample 2	3	3	1	3689967	79.66	1.05
A2	Sample 2	3	3	1	3691250	79.87	1.05
A2	Sample 2	3	3	1	3692500	80.06	1.03
A2	Sample 2	3	3	1	3693750	80.28	1.04
A2	Sample 2	3	3	1	3695017	80.48	1.04
A2	Sample 2	3	3	1	3696283	80.68	1.05
A2	Sample 2	3	3	1	3697533	80.88	1.05
A2	Sample 2	3	3	1	3698800	81.06	1.05
A2	Sample 2	3	3	1	3700050	81.31	1.05
A2	Sample 2	3	3	1	3701300	81.5	1.05
A2	Sample 2	3	3	1	3702550	81.7	1.06
A2	Sample 2	3	3	1	3703800	81.9	1.06
A2	Sample 2	3	3	1	3705067	82.1	1.07
A2	Sample 2	3	3	1	3706317	82.31	1.08
A2	Sample 2	3	3	1	3707567	82.51	1.07
A2	Sample 2	3	3	1	3708817	82.72	1.07
A2	Sample 2	3	3	1	3710067	82.9	1.07
A2	Sample 2	3	3	1	3711317	83.1	1.07
A2	Sample 2	3	3	1	3712567	83.3	1.06
A2	Sample 2	3	3	1	3713817	83.52	1.05
A2	Sample 2	3	3	1	3715067	83.71	1.05
A2	Sample 2	3	3	1	3716317	83.93	1.04
A2	Sample 2	3	3	1	3717583	84.13	1.03
A2	Sample 2	3	3	1	3718833	84.34	1.02
A2	Sample 2	3	3	1	3720083	84.54	1.03
A2	Sample 2	3	3	1	3721350	84.73	1.01
A2	Sample 2	3	3	1	3722600	84.92	1.01
A2	Sample 2	3	3	1	3723883	85.14	1.01
A2	Sample 2	3	3	1	3725133	85.34	1.00
A2	Sample 2	3	3	1	3726383	85.55	0.99
A2	Sample 2	3	3	1	3727650	85.76	1.00
A2	Sample 2	3	3	1	3728900	85.94	0.99
A2	Sample 2	3	3	1	3730150	86.17	0.98
A2	Sample 2	3	3	1	3731400	86.36	0.98
A2	Sample 2	3	3	1	3732667	86.54	0.99
A2	Sample 2	3	3	1	3733917	86.78	0.98
A2	Sample 2	3	3	1	3735167	86.95	0.98
A2	Sample 2	3	3	1	3736434	87.17	0.97
A2	Sample 2	3	3	1	3737683	87.37	0.96
A2	Sample 2	3	3	1	3738933	87.56	0.96
A2	Sample 2	3	3	1	3740183	87.77	0.97
A2	Sample 2	3	3	1	3741450	88.01	0.95
A2	Sample 2	3	3	1	3742700	88.19	0.95
A2	Sample 2	3	3	1	3743950	88.38	0.95
A2	Sample 2	3	3	1	3745217	88.59	0.95
A2	Sample 2	3	3	1	3746467	88.81	0.95
A2	Sample 2	3	3	1	3747733	88.98	0.95
A2	Sample 2	3	3	1	3748967	89.2	0.95
A2	Sample 2	3	3	1	3750233	89.38	0.95
A2	Sample 2	3	3	1	3751483	89.63	0.94
A2	Sample 2	3	3	1	3752733	89.81	0.93
A2	Sample 2	3	3	1	3753983	90.03	0.94
A2	Sample 2	3	3	1	3755233	90.24	0.93
A2	Sample 2	3	3	1	3756500	90.4	0.94
A2	Sample 2	3	3	1	3757783	90.62	0.92
A2	Sample 2	3	3	1	3759033	90.83	0.92
A2	Sample 2	3	3	1	3760300	91.05	0.92
A2	Sample 2	3	3	1	3761550	91.23	0.91
A2	Sample 2	3	3	1	3762817	91.42	0.92
A2	Sample 2	3	3	1	3764067	91.65	0.91
A2	Sample 2	3	3	1	3765333	91.83	0.91
A2	Sample 2	3	3	1	3766583	92.05	0.91
A2	Sample 2	3	3	1	3767833	92.24	0.90
A2	Sample 2	3	3	1	3769083	92.46	0.90
A2	Sample 2	3	3	1	3770333	92.65	0.90
A2	Sample 2	3	3	1	3771583	92.87	0.90
A2	Sample 2	3	3	1	3772850	93.06	0.90
A2	Sample 2	3	3	1	3774100	93.25	0.89
A2	Sample 2	3	3	1	3775367	93.47	0.89
A2	Sample 2	3	3	1	3776617	93.66	0.88
A2	Sample 2	3	3	1	3777883	93.89	0.88
A2	Sample 2	3	3	1	3779133	94.08	0.88
A2	Sample 2	3	3	1	3780383	94.28	0.89
A2	Sample 2	3	3	1	3781650	94.5	0.87
A2	Sample 2	3	3	1	3782900	94.69	0.88
A3	Sample 3	2	4	1	684733	79.78	0.82
A3	Sample 3	2	4	2	751000	79.46	0.84
A3	Sample 3	2	4	3	817483	79.49	0.85
A3	Sample 3	2	4	4	883983	79.46	0.85
A3	Sample 3	2	4	5	950483	79.49	0.83
A3	Sample 3	2	4	6	1016983	79.46	0.84
A3	Sample 3	2	4	7	1083483	79.49	0.84
A3	Sample 3	2	4	8	1149983	79.49	0.83
A3	Sample 3	2	4	9	1216483	79.46	0.83
A3	Sample 3	2	4	10	1282983	79.49	0.84
A3	Sample 3	2	4	11	1349483	79.49	0.81
A3	Sample 3	2	4	12	1415983	79.46	0.83
A3	Sample 3	2	4	13	1482483	79.49	0.84
A3	Sample 3	2	4	14	1548983	79.49	0.82
A3	Sample 3	2	4	15	1615483	79.49	0.83
A3	Sample 3	2	4	16	1681983	79.49	0.83
A3	Sample 3	2	4	17	1748483	79.49	0.83
A3	Sample 3	2	4	18	1814983	79.49	0.83
A3	Sample 3	2	4	19	1881467	79.49	0.82
A3	Sample 3	2	4	20	1947967	79.49	0.82
A3	Sample 3	2	4	21	2014483	79.49	0.83
A3	Sample 3	2	4	22	2080967	79.49	0.82
A3	Sample 3	2	4	23	2147483	79.49	0.82
A3	Sample 3	2	4	24	2213983	79.49	0.82
A3	Sample 3	2	4	25	2280483	79.49	0.82
A3	Sample 3	2	4	26	2346967	79.49	0.83
A3	Sample 3	2	4	27	2413467	79.49	0.82
A3	Sample 3	2	4	28	2479967	79.49	0.83
A3	Sample 3	2	4	29	2546467	79.49	0.83
A3	Sample 3	2	4	30	2612967	79.49	0.82
A3	Sample 3	2	4	31	2679467	79.49	0.84
A3	Sample 3	2	4	32	2745967	79.49	0.83
A3	Sample 3	2	4	33	2812467	79.49	0.83
A3	Sample 3	2	4	34	2878967	79.49	0.83
A3	Sample 3	2	4	35	2945467	79.49	0.83
A3	Sample 3	2	4	36	3011967	79.49	0.83
A3	Sample 3	2	4	37	3078467	79.49	0.84
A3	Sample 3	2	4	38	3144967	79.49	0.82
A3	Sample 3	2	4	39	3211467	79.49	0.85
A3	Sample 3	2	4	40	3277967	79.49	0.84
A3	Sample 3	2	4	41	3344467	79.49	0.85
A3	Sample 3	2	4	42	3410967	79.52	0.84
A3	Sample 3	2	4	43	3477467	79.49	0.86
A3	Sample 3	2	4	44	3543967	79.46	0.86
A3	Sample 3	3	3	1	3598350	64.93	2.18
A3	Sample 3	3	3	1	3599600	64.69	2.19
A3	Sample 3	3	3	1	3600850	64.75	2.23
A3	Sample 3	3	3	1	3602100	65.02	2.19
A3	Sample 3	3	3	1	3603350	65.31	2.18
A3	Sample 3	3	3	1	3604600	65.56	2.13
A3	Sample 3	3	3	1	3605867	65.79	2.10
A3	Sample 3	3	3	1	3607117	66.03	2.06
A3	Sample 3	3	3	1	3608367	66.29	2.01
A3	Sample 3	3	3	1	3609633	66.49	1.97
A3	Sample 3	3	3	1	3610867	66.73	1.92
A3	Sample 3	3	3	1	3612133	66.93	1.88
A3	Sample 3	3	3	1	3613383	67.2	1.83
A3	Sample 3	3	3	1	3614633	67.37	1.81
A3	Sample 3	3	3	1	3615883	67.61	1.75
A3	Sample 3	3	3	1	3617150	67.84	1.71
A3	Sample 3	3	3	1	3618434	68.05	1.69
A3	Sample 3	3	3	1	3619700	68.25	1.65
A3	Sample 3	3	3	1	3620933	68.45	1.61
A3	Sample 3	3	3	1	3622200	68.66	1.59
A3	Sample 3	3	3	1	3623450	68.9	1.57
A3	Sample 3	3	3	1	3624700	69.09	1.53
A3	Sample 3	3	3	1	3625950	69.3	1.50
A3	Sample 3	3	3	1	3627217	69.5	1.46
A3	Sample 3	3	3	1	3628467	69.7	1.45
A3	Sample 3	3	3	1	3629733	69.9	1.42
A3	Sample 3	3	3	1	3630983	70.11	1.40
A3	Sample 3	3	3	1	3632233	70.31	1.38
A3	Sample 3	3	3	1	3633500	70.51	1.36
A3	Sample 3	3	3	1	3634750	70.71	1.34
A3	Sample 3	3	3	1	3636000	70.92	1.32
A3	Sample 3	3	3	1	3637267	71.14	1.30
A3	Sample 3	3	3	1	3638517	71.32	1.28
A3	Sample 3	3	3	1	3639783	71.52	1.26
A3	Sample 3	3	3	1	3641017	71.75	1.24
A3	Sample 3	3	3	1	3642283	71.95	1.23
A3	Sample 3	3	3	1	3643533	72.13	1.21
A3	Sample 3	3	3	1	3644800	72.35	1.19
A3	Sample 3	3	3	1	3646067	72.56	1.19
A3	Sample 3	3	3	1	3647333	72.76	1.17
A3	Sample 3	3	3	1	3648583	72.96	1.15
A3	Sample 3	3	3	1	3649833	73.19	1.14
A3	Sample 3	3	3	1	3651100	73.37	1.14
A3	Sample 3	3	3	1	3652350	73.6	1.12
A3	Sample 3	3	3	1	3653617	73.8	1.10
A3	Sample 3	3	3	1	3654867	74	1.09
A3	Sample 3	3	3	1	3656133	74.17	1.09
A3	Sample 3	3	3	1	3657383	74.39	1.08
A3	Sample 3	3	3	1	3658633	74.6	1.07
A3	Sample 3	3	3	1	3659867	74.77	1.06
A3	Sample 3	3	3	1	3661133	74.97	1.05
A3	Sample 3	3	3	1	3662383	75.2	1.04
A3	Sample 3	3	3	1	3663633	75.41	1.04
A3	Sample 3	3	3	1	3664883	75.6	1.03
A3	Sample 3	3	3	1	3666150	75.81	1.02
A3	Sample 3	3	3	1	3667400	76.01	1.00
A3	Sample 3	3	3	1	3668650	76.21	1.01
A3	Sample 3	3	3	1	3669917	76.41	1.00
A3	Sample 3	3	3	1	3671167	76.62	0.99
A3	Sample 3	3	3	1	3672417	76.8	0.99
A3	Sample 3	3	3	1	3673667	77.01	0.98
A3	Sample 3	3	3	1	3674917	77.21	0.98
A3	Sample 3	3	3	1	3676183	77.41	0.97
A3	Sample 3	3	3	1	3677417	77.61	0.97
A3	Sample 3	3	3	1	3678683	77.82	0.96
A3	Sample 3	3	3	1	3679933	78.05	0.95
A3	Sample 3	3	3	1	3681183	78.22	0.95
A3	Sample 3	3	3	1	3682434	78.45	0.95
A3	Sample 3	3	3	1	3683700	78.66	0.95
A3	Sample 3	3	3	1	3684950	78.85	0.95
A3	Sample 3	3	3	1	3686200	79.06	0.94
A3	Sample 3	3	3	1	3687450	79.23	0.95
A3	Sample 3	3	3	1	3688717	79.46	0.93
A3	Sample 3	3	3	1	3689967	79.66	0.94
A3	Sample 3	3	3	1	3691250	79.87	0.94
A3	Sample 3	3	3	1	3692500	80.06	0.94
A3	Sample 3	3	3	1	3693750	80.28	0.94
A3	Sample 3	3	3	1	3695017	80.48	0.94
A3	Sample 3	3	3	1	3696283	80.68	0.94
A3	Sample 3	3	3	1	3697533	80.88	0.94
A3	Sample 3	3	3	1	3698800	81.06	0.94
A3	Sample 3	3	3	1	3700050	81.31	0.95
A3	Sample 3	3	3	1	3701300	81.5	0.94
A3	Sample 3	3	3	1	3702550	81.7	0.95
A3	Sample 3	3	3	1	3703800	81.9	0.95
A3	Sample 3	3	3	1	3705067	82.1	0.97
A3	Sample 3	3	3	1	3706317	82.31	0.97
A3	Sample 3	3	3	1	3707567	82.51	0.97
A3	Sample 3	3	3	1	3708817	82.72	0.97
A3	Sample 3	3	3	1	3710067	82.9	0.96
A3	Sample 3	3	3	1	3711317	83.1	0.96
A3	Sample 3	3	3	1	3712567	83.3	0.95
A3	Sample 3	3	3	1	3713817	83.52	0.94
A3	Sample 3	3	3	1	3715067	83.71	0.94
A3	Sample 3	3	3	1	3716317	83.93	0.93
A3	Sample 3	3	3	1	3717583	84.13	0.93
A3	Sample 3	3	3	1	3718833	84.34	0.93
A3	Sample 3	3	3	1	3720083	84.54	0.92
A3	Sample 3	3	3	1	3721350	84.73	0.91
A3	Sample 3	3	3	1	3722600	84.92	0.90
A3	Sample 3	3	3	1	3723883	85.14	0.91
A3	Sample 3	3	3	1	3725133	85.34	0.90
A3	Sample 3	3	3	1	3726383	85.55	0.90
A3	Sample 3	3	3	1	3727650	85.76	0.91
A3	Sample 3	3	3	1	3728900	85.94	0.89
A3	Sample 3	3	3	1	3730150	86.17	0.89
A3	Sample 3	3	3	1	3731400	86.36	0.88
A3	Sample 3	3	3	1	3732667	86.54	0.89
A3	Sample 3	3	3	1	3733917	86.78	0.88
A3	Sample 3	3	3	1	3735167	86.95	0.88
A3	Sample 3	3	3	1	3736434	87.17	0.87
A3	Sample 3	3	3	1	3737683	87.37	0.87
A3	Sample 3	3	3	1	3738933	87.56	0.87
A3	Sample 3	3	3	1	3740183	87.77	0.87
A3	Sample 3	3	3	1	3741450	88.01	0.86
A3	Sample 3	3	3	1	3742700	88.19	0.86
A3	Sample 3	3	3	1	3743950	88.38	0.86
A3	Sample 3	3	3	1	3745217	88.59	0.86
A3	Sample 3	3	3	1	3746467	88.81	0.85
A3	Sample 3	3	3	1	3747733	88.98	0.85
A3	Sample 3	3	3	1	3748967	89.2	0.86
A3	Sample 3	3	3	1	3750233	89.38	0.85
A3	Sample 3	3	3	1	3751483	89.63	0.85
A3	Sample 3	3	3	1	3752733	89.81	0.85
A3	Sample 3	3	3	1	3753983	90.03	0.84
A3	Sample 3	3	3	1	3755233	90.24	0.84
A3	Sample 3	3	3	1	3756500	90.4	0.84
A3	Sample 3	3	3	1	3757783	90.62	0.84
A3	Sample 3	3	3	1	3759033	90.83	0.82
A3	Sample 3	3	3	1	3760300	91.05	0.83
A3	Sample 3	3	3	1	3761550	91.23	0.83
A3	Sample 3	3	3	1	3762817	91.42	0.83
A3	Sample 3	3	3	1	3764067	91.65	0.82
A3	Sample 3	3	3	1	3765333	91.83	0.82
A3	Sample 3	3	3	1	3766583	92.05	0.82
A3	Sample 3	3	3	1	3767833	92.24	0.81
A3	Sample 3	3	3	1	3769083	92.46	0.82
A3	Sample 3	3	3	1	3770333	92.65	0.82
A3	Sample 3	3	3	1	3771583	92.87	0.81
A3	Sample 3	3	3	1	3772850	93.06	0.81
A3	Sample 3	3	3	1	3774100	93.25	0.81
A3	Sample 3	3	3	1	3775367	93.47	0.80
A3	Sample 3	3	3	1	3776617	93.66	0.81
A3	Sample 3	3	3	1	3777883	93.89	0.80
A3	Sample 3	3	3	1	3779133	94.08	0.80
A3	Sample 3	3	3	1	3780383	94.28	0.79
A3	Sample 3	3	3	1	3781650	94.5	0.79
A3	Sample 3	3	3	1	3782900	94.69	0.79
A4	Sample 4	2	4	1	684733	79.78	0.97
A4	Sample 4	2	4	2	751000	79.46	0.99
A4	Sample 4	2	4	3	817483	79.49	1.00
A4	Sample 4	2	4	4	883983	79.46	1.01
A4	Sample 4	2	4	5	950483	79.49	1.00
A4	Sample 4	2	4	6	1016983	79.46	1.01
A4	Sample 4	2	4	7	1083483	79.49	1.01
A4	Sample 4	2	4	8	1149983	79.49	1.00
A4	Sample 4	2	4	9	1216483	79.46	1.01
A4	Sample 4	2	4	10	1282983	79.49	1.01
A4	Sample 4	2	4	11	1349483	79.49	1.00
A4	Sample 4	2	4	12	1415983	79.46	1.00
A4	Sample 4	2	4	13	1482483	79.49	1.01
A4	Sample 4	2	4	14	1548983	79.49	1.01
A4	Sample 4	2	4	15	1615483	79.49	1.02
A4	Sample 4	2	4	16	1681983	79.49	1.02
A4	Sample 4	2	4	17	1748483	79.49	1.02
A4	Sample 4	2	4	18	1814983	79.49	1.02
A4	Sample 4	2	4	19	1881467	79.49	0.99
A4	Sample 4	2	4	20	1947967	79.49	1.00
A4	Sample 4	2	4	21	2014483	79.49	1.00
A4	Sample 4	2	4	22	2080967	79.49	1.00
A4	Sample 4	2	4	23	2147483	79.49	1.00
A4	Sample 4	2	4	24	2213983	79.49	1.01
A4	Sample 4	2	4	25	2280483	79.49	1.00
A4	Sample 4	2	4	26	2346967	79.49	1.01
A4	Sample 4	2	4	27	2413467	79.49	1.01
A4	Sample 4	2	4	28	2479967	79.49	1.01
A4	Sample 4	2	4	29	2546467	79.49	1.01
A4	Sample 4	2	4	30	2612967	79.49	1.01
A4	Sample 4	2	4	31	2679467	79.49	1.00
A4	Sample 4	2	4	32	2745967	79.49	1.01
A4	Sample 4	2	4	33	2812467	79.49	0.99
A4	Sample 4	2	4	34	2878967	79.49	1.01
A4	Sample 4	2	4	35	2945467	79.49	1.00
A4	Sample 4	2	4	36	3011967	79.49	1.02
A4	Sample 4	2	4	37	3078467	79.49	1.01
A4	Sample 4	2	4	38	3144967	79.49	1.01
A4	Sample 4	2	4	39	3211467	79.49	1.02
A4	Sample 4	2	4	40	3277967	79.49	1.00
A4	Sample 4	2	4	41	3344467	79.49	1.02
A4	Sample 4	2	4	42	3410967	79.52	1.02
A4	Sample 4	2	4	43	3477467	79.49	1.02
A4	Sample 4	2	4	44	3543967	79.46	1.03
A4	Sample 4	3	3	1	3598350	64.93	2.19
A4	Sample 4	3	3	1	3599600	64.69	2.21
A4	Sample 4	3	3	1	3600850	64.75	2.22
A4	Sample 4	3	3	1	3602100	65.02	2.21
A4	Sample 4	3	3	1	3603350	65.31	2.19
A4	Sample 4	3	3	1	3604600	65.56	2.17
A4	Sample 4	3	3	1	3605867	65.79	2.13
A4	Sample 4	3	3	1	3607117	66.03	2.10
A4	Sample 4	3	3	1	3608367	66.29	2.07
A4	Sample 4	3	3	1	3609633	66.49	2.03
A4	Sample 4	3	3	1	3610867	66.73	2.00
A4	Sample 4	3	3	1	3612133	66.93	1.96
A4	Sample 4	3	3	1	3613383	67.2	1.91
A4	Sample 4	3	3	1	3614633	67.37	1.89
A4	Sample 4	3	3	1	3615883	67.61	1.86
A4	Sample 4	3	3	1	3617150	67.84	1.82
A4	Sample 4	3	3	1	3618434	68.05	1.79
A4	Sample 4	3	3	1	3619700	68.25	1.76
A4	Sample 4	3	3	1	3620933	68.45	1.74
A4	Sample 4	3	3	1	3622200	68.66	1.71
A4	Sample 4	3	3	1	3623450	68.9	1.70
A4	Sample 4	3	3	1	3624700	69.09	1.66
A4	Sample 4	3	3	1	3625950	69.3	1.64
A4	Sample 4	3	3	1	3627217	69.5	1.62
A4	Sample 4	3	3	1	3628467	69.7	1.60
A4	Sample 4	3	3	1	3629733	69.9	1.57
A4	Sample 4	3	3	1	3630983	70.11	1.55
A4	Sample 4	3	3	1	3632233	70.31	1.54
A4	Sample 4	3	3	1	3633500	70.51	1.53
A4	Sample 4	3	3	1	3634750	70.71	1.51
A4	Sample 4	3	3	1	3636000	70.92	1.48
A4	Sample 4	3	3	1	3637267	71.14	1.47
A4	Sample 4	3	3	1	3638517	71.32	1.45
A4	Sample 4	3	3	1	3639783	71.52	1.44
A4	Sample 4	3	3	1	3641017	71.75	1.42
A4	Sample 4	3	3	1	3642283	71.95	1.40
A4	Sample 4	3	3	1	3643533	72.13	1.39
A4	Sample 4	3	3	1	3644800	72.35	1.38
A4	Sample 4	3	3	1	3646067	72.56	1.37
A4	Sample 4	3	3	1	3647333	72.76	1.35
A4	Sample 4	3	3	1	3648583	72.96	1.34
A4	Sample 4	3	3	1	3649833	73.19	1.32
A4	Sample 4	3	3	1	3651100	73.37	1.32
A4	Sample 4	3	3	1	3652350	73.6	1.31
A4	Sample 4	3	3	1	3653617	73.8	1.30
A4	Sample 4	3	3	1	3654867	74	1.29
A4	Sample 4	3	3	1	3656133	74.17	1.29
A4	Sample 4	3	3	1	3657383	74.39	1.27
A4	Sample 4	3	3	1	3658633	74.6	1.26
A4	Sample 4	3	3	1	3659867	74.77	1.26
A4	Sample 4	3	3	1	3661133	74.97	1.25
A4	Sample 4	3	3	1	3662383	75.2	1.24
A4	Sample 4	3	3	1	3663633	75.41	1.24
A4	Sample 4	3	3	1	3664883	75.6	1.23
A4	Sample 4	3	3	1	3666150	75.81	1.23
A4	Sample 4	3	3	1	3667400	76.01	1.22
A4	Sample 4	3	3	1	3668650	76.21	1.22
A4	Sample 4	3	3	1	3669917	76.41	1.21
A4	Sample 4	3	3	1	3671167	76.62	1.20
A4	Sample 4	3	3	1	3672417	76.8	1.20
A4	Sample 4	3	3	1	3673667	77.01	1.20
A4	Sample 4	3	3	1	3674917	77.21	1.19
A4	Sample 4	3	3	1	3676183	77.41	1.18
A4	Sample 4	3	3	1	3677417	77.61	1.18
A4	Sample 4	3	3	1	3678683	77.82	1.18
A4	Sample 4	3	3	1	3679933	78.05	1.18
A4	Sample 4	3	3	1	3681183	78.22	1.18
A4	Sample 4	3	3	1	3682434	78.45	1.17
A4	Sample 4	3	3	1	3683700	78.66	1.17
A4	Sample 4	3	3	1	3684950	78.85	1.18
A4	Sample 4	3	3	1	3686200	79.06	1.18
A4	Sample 4	3	3	1	3687450	79.23	1.17
A4	Sample 4	3	3	1	3688717	79.46	1.17
A4	Sample 4	3	3	1	3689967	79.66	1.18
A4	Sample 4	3	3	1	3691250	79.87	1.18
A4	Sample 4	3	3	1	3692500	80.06	1.18
A4	Sample 4	3	3	1	3693750	80.28	1.19
A4	Sample 4	3	3	1	3695017	80.48	1.20
A4	Sample 4	3	3	1	3696283	80.68	1.21
A4	Sample 4	3	3	1	3697533	80.88	1.22
A4	Sample 4	3	3	1	3698800	81.06	1.22
A4	Sample 4	3	3	1	3700050	81.31	1.24
A4	Sample 4	3	3	1	3701300	81.5	1.26
A4	Sample 4	3	3	1	3702550	81.7	1.26
A4	Sample 4	3	3	1	3703800	81.9	1.27
A4	Sample 4	3	3	1	3705067	82.1	1.28
A4	Sample 4	3	3	1	3706317	82.31	1.27
A4	Sample 4	3	3	1	3707567	82.51	1.26
A4	Sample 4	3	3	1	3708817	82.72	1.26
A4	Sample 4	3	3	1	3710067	82.9	1.25
A4	Sample 4	3	3	1	3711317	83.1	1.24
A4	Sample 4	3	3	1	3712567	83.3	1.23
A4	Sample 4	3	3	1	3713817	83.52	1.23
A4	Sample 4	3	3	1	3715067	83.71	1.22
A4	Sample 4	3	3	1	3716317	83.93	1.21
A4	Sample 4	3	3	1	3717583	84.13	1.19
A4	Sample 4	3	3	1	3718833	84.34	1.20
A4	Sample 4	3	3	1	3720083	84.54	1.18
A4	Sample 4	3	3	1	3721350	84.73	1.17
A4	Sample 4	3	3	1	3722600	84.92	1.16
A4	Sample 4	3	3	1	3723883	85.14	1.17
A4	Sample 4	3	3	1	3725133	85.34	1.15
A4	Sample 4	3	3	1	3726383	85.55	1.15
A4	Sample 4	3	3	1	3727650	85.76	1.14
A4	Sample 4	3	3	1	3728900	85.94	1.13
A4	Sample 4	3	3	1	3730150	86.17	1.12
A4	Sample 4	3	3	1	3731400	86.36	1.12
A4	Sample 4	3	3	1	3732667	86.54	1.12
A4	Sample 4	3	3	1	3733917	86.78	1.11
A4	Sample 4	3	3	1	3735167	86.95	1.11
A4	Sample 4	3	3	1	3736434	87.17	1.09
A4	Sample 4	3	3	1	3737683	87.37	1.09
A4	Sample 4	3	3	1	3738933	87.56	1.08
A4	Sample 4	3	3	1	3740183	87.77	1.08
A4	Sample 4	3	3	1	3741450	88.01	1.08
A4	Sample 4	3	3	1	3742700	88.19	1.08
A4	Sample 4	3	3	1	3743950	88.38	1.07
A4	Sample 4	3	3	1	3745217	88.59	1.07
A4	Sample 4	3	3	1	3746467	88.81	1.06
A4	Sample 4	3	3	1	3747733	88.98	1.06
A4	Sample 4	3	3	1	3748967	89.2	1.05
A4	Sample 4	3	3	1	3750233	89.38	1.04
A4	Sample 4	3	3	1	3751483	89.63	1.04
A4	Sample 4	3	3	1	3752733	89.81	1.04
A4	Sample 4	3	3	1	3753983	90.03	1.03
A4	Sample 4	3	3	1	3755233	90.24	1.02
A4	Sample 4	3	3	1	3756500	90.4	1.02
A4	Sample 4	3	3	1	3757783	90.62	1.00
A4	Sample 4	3	3	1	3759033	90.83	1.00
A4	Sample 4	3	3	1	3760300	91.05	1.01
A4	Sample 4	3	3	1	3761550	91.23	0.99
A4	Sample 4	3	3	1	3762817	91.42	1.00
A4	Sample 4	3	3	1	3764067	91.65	0.99
A4	Sample 4	3	3	1	3765333	91.83	0.99
A4	Sample 4	3	3	1	3766583	92.05	0.98
A4	Sample 4	3	3	1	3767833	92.24	0.98
A4	Sample 4	3	3	1	3769083	92.46	0.96
A4	Sample 4	3	3	1	3770333	92.65	0.97
A4	Sample 4	3	3	1	3771583	92.87	0.96
A4	Sample 4	3	3	1	3772850	93.06	0.96
A4	Sample 4	3	3	1	3774100	93.25	0.95
A4	Sample 4	3	3	1	3775367	93.47	0.95
A4	Sample 4	3	3	1	3776617	93.66	0.95
A4	Sample 4	3	3	1	3777883	93.89	0.95
A4	Sample 4	3	3	1	3779133	94.08	0.94
A4	Sample 4	3	3	1	3780383	94.28	0.95
A4	Sample 4	3	3	1	3781650	94.5	0.93
A4	Sample 4	3	3	1	3782900	94.69	0.92
A5	Sample 5	2	4	1	684733	79.78	0.79
A5	Sample 5	2	4	2	751000	79.46	0.81
A5	Sample 5	2	4	3	817483	79.49	0.80
A5	Sample 5	2	4	4	883983	79.46	0.81
A5	Sample 5	2	4	5	950483	79.49	0.80
A5	Sample 5	2	4	6	1016983	79.46	0.81
A5	Sample 5	2	4	7	1083483	79.49	0.81
A5	Sample 5	2	4	8	1149983	79.49	0.79
A5	Sample 5	2	4	9	1216483	79.46	0.80
A5	Sample 5	2	4	10	1282983	79.49	0.80
A5	Sample 5	2	4	11	1349483	79.49	0.78
A5	Sample 5	2	4	12	1415983	79.46	0.79
A5	Sample 5	2	4	13	1482483	79.49	0.80
A5	Sample 5	2	4	14	1548983	79.49	0.80
A5	Sample 5	2	4	15	1615483	79.49	0.79
A5	Sample 5	2	4	16	1681983	79.49	0.80
A5	Sample 5	2	4	17	1748483	79.49	0.80
A5	Sample 5	2	4	18	1814983	79.49	0.81
A5	Sample 5	2	4	19	1881467	79.49	0.78
A5	Sample 5	2	4	20	1947967	79.49	0.78
A5	Sample 5	2	4	21	2014483	79.49	0.80
A5	Sample 5	2	4	22	2080967	79.49	0.79
A5	Sample 5	2	4	23	2147483	79.49	0.79
A5	Sample 5	2	4	24	2213983	79.49	0.79
A5	Sample 5	2	4	25	2280483	79.49	0.79
A5	Sample 5	2	4	26	2346967	79.49	0.79
A5	Sample 5	2	4	27	2413467	79.49	0.79
A5	Sample 5	2	4	28	2479967	79.49	0.80
A5	Sample 5	2	4	29	2546467	79.49	0.80
A5	Sample 5	2	4	30	2612967	79.49	0.80
A5	Sample 5	2	4	31	2679467	79.49	0.79
A5	Sample 5	2	4	32	2745967	79.49	0.80
A5	Sample 5	2	4	33	2812467	79.49	0.80
A5	Sample 5	2	4	34	2878967	79.49	0.80
A5	Sample 5	2	4	35	2945467	79.49	0.79
A5	Sample 5	2	4	36	3011967	79.49	0.79
A5	Sample 5	2	4	37	3078467	79.49	0.81
A5	Sample 5	2	4	38	3144967	79.49	0.80
A5	Sample 5	2	4	39	3211467	79.49	0.81
A5	Sample 5	2	4	40	3277967	79.49	0.80
A5	Sample 5	2	4	41	3344467	79.49	0.81
A5	Sample 5	2	4	42	3410967	79.52	0.82
A5	Sample 5	2	4	43	3477467	79.49	0.82
A5	Sample 5	2	4	44	3543967	79.46	0.82
A5	Sample 5	3	3	1	3598350	64.93	1.96
A5	Sample 5	3	3	1	3599600	64.69	1.97
A5	Sample 5	3	3	1	3600850	64.75	1.98
A5	Sample 5	3	3	1	3602100	65.02	1.97
A5	Sample 5	3	3	1	3603350	65.31	1.95
A5	Sample 5	3	3	1	3604600	65.56	1.92
A5	Sample 5	3	3	1	3605867	65.79	1.89
A5	Sample 5	3	3	1	3607117	66.03	1.86
A5	Sample 5	3	3	1	3608367	66.29	1.81
A5	Sample 5	3	3	1	3609633	66.49	1.78
A5	Sample 5	3	3	1	3610867	66.73	1.74
A5	Sample 5	3	3	1	3612133	66.93	1.70
A5	Sample 5	3	3	1	3613383	67.2	1.67
A5	Sample 5	3	3	1	3614633	67.37	1.63
A5	Sample 5	3	3	1	3615883	67.61	1.59
A5	Sample 5	3	3	1	3617150	67.84	1.56
A5	Sample 5	3	3	1	3618434	68.05	1.53
A5	Sample 5	3	3	1	3619700	68.25	1.50
A5	Sample 5	3	3	1	3620933	68.45	1.47
A5	Sample 5	3	3	1	3622200	68.66	1.45
A5	Sample 5	3	3	1	3623450	68.9	1.42
A5	Sample 5	3	3	1	3624700	69.09	1.39
A5	Sample 5	3	3	1	3625950	69.3	1.37
A5	Sample 5	3	3	1	3627217	69.5	1.34
A5	Sample 5	3	3	1	3628467	69.7	1.33
A5	Sample 5	3	3	1	3629733	69.9	1.30
A5	Sample 5	3	3	1	3630983	70.11	1.28
A5	Sample 5	3	3	1	3632233	70.31	1.26
A5	Sample 5	3	3	1	3633500	70.51	1.24
A5	Sample 5	3	3	1	3634750	70.71	1.23
A5	Sample 5	3	3	1	3636000	70.92	1.22
A5	Sample 5	3	3	1	3637267	71.14	1.19
A5	Sample 5	3	3	1	3638517	71.32	1.18
A5	Sample 5	3	3	1	3639783	71.52	1.16
A5	Sample 5	3	3	1	3641017	71.75	1.15
A5	Sample 5	3	3	1	3642283	71.95	1.12
A5	Sample 5	3	3	1	3643533	72.13	1.12
A5	Sample 5	3	3	1	3644800	72.35	1.10
A5	Sample 5	3	3	1	3646067	72.56	1.10
A5	Sample 5	3	3	1	3647333	72.76	1.08
A5	Sample 5	3	3	1	3648583	72.96	1.07
A5	Sample 5	3	3	1	3649833	73.19	1.05
A5	Sample 5	3	3	1	3651100	73.37	1.05
A5	Sample 5	3	3	1	3652350	73.6	1.04
A5	Sample 5	3	3	1	3653617	73.8	1.03
A5	Sample 5	3	3	1	3654867	74	1.02
A5	Sample 5	3	3	1	3656133	74.17	1.02
A5	Sample 5	3	3	1	3657383	74.39	1.00
A5	Sample 5	3	3	1	3658633	74.6	1.00
A5	Sample 5	3	3	1	3659867	74.77	0.99
A5	Sample 5	3	3	1	3661133	74.97	0.98
A5	Sample 5	3	3	1	3662383	75.2	0.97
A5	Sample 5	3	3	1	3663633	75.41	0.97
A5	Sample 5	3	3	1	3664883	75.6	0.96
A5	Sample 5	3	3	1	3666150	75.81	0.95
A5	Sample 5	3	3	1	3667400	76.01	0.95
A5	Sample 5	3	3	1	3668650	76.21	0.95
A5	Sample 5	3	3	1	3669917	76.41	0.94
A5	Sample 5	3	3	1	3671167	76.62	0.93
A5	Sample 5	3	3	1	3672417	76.8	0.93
A5	Sample 5	3	3	1	3673667	77.01	0.93
A5	Sample 5	3	3	1	3674917	77.21	0.92
A5	Sample 5	3	3	1	3676183	77.41	0.92
A5	Sample 5	3	3	1	3677417	77.61	0.92
A5	Sample 5	3	3	1	3678683	77.82	0.91
A5	Sample 5	3	3	1	3679933	78.05	0.91
A5	Sample 5	3	3	1	3681183	78.22	0.90
A5	Sample 5	3	3	1	3682434	78.45	0.90
A5	Sample 5	3	3	1	3683700	78.66	0.91
A5	Sample 5	3	3	1	3684950	78.85	0.90
A5	Sample 5	3	3	1	3686200	79.06	0.90
A5	Sample 5	3	3	1	3687450	79.23	0.91
A5	Sample 5	3	3	1	3688717	79.46	0.90
A5	Sample 5	3	3	1	3689967	79.66	0.90
A5	Sample 5	3	3	1	3691250	79.87	0.90
A5	Sample 5	3	3	1	3692500	80.06	0.90
A5	Sample 5	3	3	1	3693750	80.28	0.91
A5	Sample 5	3	3	1	3695017	80.48	0.91
A5	Sample 5	3	3	1	3696283	80.68	0.91
A5	Sample 5	3	3	1	3697533	80.88	0.91
A5	Sample 5	3	3	1	3698800	81.06	0.92
A5	Sample 5	3	3	1	3700050	81.31	0.93
A5	Sample 5	3	3	1	3701300	81.5	0.94
A5	Sample 5	3	3	1	3702550	81.7	0.94
A5	Sample 5	3	3	1	3703800	81.9	0.95
A5	Sample 5	3	3	1	3705067	82.1	0.96
A5	Sample 5	3	3	1	3706317	82.31	0.97
A5	Sample 5	3	3	1	3707567	82.51	0.96
A5	Sample 5	3	3	1	3708817	82.72	0.95
A5	Sample 5	3	3	1	3710067	82.9	0.95
A5	Sample 5	3	3	1	3711317	83.1	0.94
A5	Sample 5	3	3	1	3712567	83.3	0.93
A5	Sample 5	3	3	1	3713817	83.52	0.93
A5	Sample 5	3	3	1	3715067	83.71	0.93
A5	Sample 5	3	3	1	3716317	83.93	0.92
A5	Sample 5	3	3	1	3717583	84.13	0.91
A5	Sample 5	3	3	1	3718833	84.34	0.90
A5	Sample 5	3	3	1	3720083	84.54	0.90
A5	Sample 5	3	3	1	3721350	84.73	0.90
A5	Sample 5	3	3	1	3722600	84.92	0.89
A5	Sample 5	3	3	1	3723883	85.14	0.89
A5	Sample 5	3	3	1	3725133	85.34	0.88
A5	Sample 5	3	3	1	3726383	85.55	0.88
A5	Sample 5	3	3	1	3727650	85.76	0.88
A5	Sample 5	3	3	1	3728900	85.94	0.87
A5	Sample 5	3	3	1	3730150	86.17	0.88
A5	Sample 5	3	3	1	3731400	86.36	0.86
A5	Sample 5	3	3	1	3732667	86.54	0.87
A5	Sample 5	3	3	1	3733917	86.78	0.86
A5	Sample 5	3	3	1	3735167	86.95	0.86
A5	Sample 5	3	3	1	3736434	87.17	0.85
A5	Sample 5	3	3	1	3737683	87.37	0.85
A5	Sample 5	3	3	1	3738933	87.56	0.84
A5	Sample 5	3	3	1	3740183	87.77	0.85
A5	Sample 5	3	3	1	3741450	88.01	0.84
A5	Sample 5	3	3	1	3742700	88.19	0.85
A5	Sample 5	3	3	1	3743950	88.38	0.84
A5	Sample 5	3	3	1	3745217	88.59	0.84
A5	Sample 5	3	3	1	3746467	88.81	0.83
A5	Sample 5	3	3	1	3747733	88.98	0.82
A5	Sample 5	3	3	1	3748967	89.2	0.84
A5	Sample 5	3	3	1	3750233	89.38	0.83
A5	Sample 5	3	3	1	3751483	89.63	0.82
A5	Sample 5	3	3	1	3752733	89.81	0.82
A5	Sample 5	3	3	1	3753983	90.03	0.82
A5	Sample 5	3	3	1	3755233	90.24	0.82
A5	Sample 5	3	3	1	3756500	90.4	0.81
A5	Sample 5	3	3	1	3757783	90.62	0.81
A5	Sample 5	3	3	1	3759033	90.83	0.81
A5	Sample 5	3	3	1	3760300	91.05	0.81
A5	Sample 5	3	3	1	3761550	91.23	0.80
A5	Sample 5	3	3	1	3762817	91.42	0.81
A5	Sample 5	3	3	1	3764067	91.65	0.80
A5	Sample 5	3	3	1	3765333	91.83	0.80
A5	Sample 5	3	3	1	3766583	92.05	0.80
A5	Sample 5	3	3	1	3767833	92.24	0.80
A5	Sample 5	3	3	1	3769083	92.46	0.79
A5	Sample 5	3	3	1	3770333	92.65	0.78
A5	Sample 5	3	3	1	3771583	92.87	0.79
A5	Sample 5	3	3	1	3772850	93.06	0.79
A5	Sample 5	3	3	1	3774100	93.25	0.79
A5	Sample 5	3	3	1	3775367	93.47	0.78
A5	Sample 5	3	3	1	3776617	93.66	0.77
A5	Sample 5	3	3	1	3777883	93.89	0.77
A5	Sample 5	3	3	1	3779133	94.08	0.78
A5	Sample 5	3	3	1	3780383	94.28	0.78
A5	Sample 5	3	3	1	3781650	94.5	0.77
A5	Sample 5	3	3	1	3782900	94.69	0.76
A6	Sample 6	2	4	1	684733	79.78	0.82
A6	Sample 6	2	4	2	751000	79.46	0.84
A6	Sample 6	2	4	3	817483	79.49	0.84
A6	Sample 6	2	4	4	883983	79.46	0.84
A6	Sample 6	2	4	5	950483	79.49	0.84
A6	Sample 6	2	4	6	1016983	79.46	0.83
A6	Sample 6	2	4	7	1083483	79.49	0.84
A6	Sample 6	2	4	8	1149983	79.49	0.82
A6	Sample 6	2	4	9	1216483	79.46	0.83
A6	Sample 6	2	4	10	1282983	79.49	0.82
A6	Sample 6	2	4	11	1349483	79.49	0.83
A6	Sample 6	2	4	12	1415983	79.46	0.82
A6	Sample 6	2	4	13	1482483	79.49	0.83
A6	Sample 6	2	4	14	1548983	79.49	0.84
A6	Sample 6	2	4	15	1615483	79.49	0.82
A6	Sample 6	2	4	16	1681983	79.49	0.83
A6	Sample 6	2	4	17	1748483	79.49	0.83
A6	Sample 6	2	4	18	1814983	79.49	0.83
A6	Sample 6	2	4	19	1881467	79.49	0.81
A6	Sample 6	2	4	20	1947967	79.49	0.82
A6	Sample 6	2	4	21	2014483	79.49	0.81
A6	Sample 6	2	4	22	2080967	79.49	0.83
A6	Sample 6	2	4	23	2147483	79.49	0.83
A6	Sample 6	2	4	24	2213983	79.49	0.83
A6	Sample 6	2	4	25	2280483	79.49	0.83
A6	Sample 6	2	4	26	2346967	79.49	0.83
A6	Sample 6	2	4	27	2413467	79.49	0.83
A6	Sample 6	2	4	28	2479967	79.49	0.83
A6	Sample 6	2	4	29	2546467	79.49	0.83
A6	Sample 6	2	4	30	2612967	79.49	0.83
A6	Sample 6	2	4	31	2679467	79.49	0.83
A6	Sample 6	2	4	32	2745967	79.49	0.83
A6	Sample 6	2	4	33	2812467	79.49	0.84
A6	Sample 6	2	4	34	2878967	79.49	0.85
A6	Sample 6	2	4	35	2945467	79.49	0.86
A6	Sample 6	2	4	36	3011967	79.49	0.88
A6	Sample 6	2	4	37	3078467	79.49	0.92
A6	Sample 6	2	4	38	3144967	79.49	0.99
A6	Sample 6	2	4	39	3211467	79.49	1.15
A6	Sample 6	2	4	40	3277967	79.49	1.39
A6	Sample 6	2	4	41	3344467	79.49	1.90
A6	Sample 6	2	4	42	3410967	79.52	2.74
A6	Sample 6	2	4	43	3477467	79.49	4.06
A6	Sample 6	2	4	44	3543967	79.46	5.88
A6	Sample 6	3	3	1	3598350	64.93	13.71
A6	Sample 6	3	3	1	3599600	64.69	13.76
A6	Sample 6	3	3	1	3600850	64.75	13.79
A6	Sample 6	3	3	1	3602100	65.02	13.81
A6	Sample 6	3	3	1	3603350	65.31	13.75
A6	Sample 6	3	3	1	3604600	65.56	13.73
A6	Sample 6	3	3	1	3605867	65.79	13.66
A6	Sample 6	3	3	1	3607117	66.03	13.58
A6	Sample 6	3	3	1	3608367	66.29	13.52
A6	Sample 6	3	3	1	3609633	66.49	13.45
A6	Sample 6	3	3	1	3610867	66.73	13.35
A6	Sample 6	3	3	1	3612133	66.93	13.26
A6	Sample 6	3	3	1	3613383	67.2	13.18
A6	Sample 6	3	3	1	3614633	67.37	13.11
A6	Sample 6	3	3	1	3615883	67.61	13.01
A6	Sample 6	3	3	1	3617150	67.84	12.93
A6	Sample 6	3	3	1	3618434	68.05	12.86
A6	Sample 6	3	3	1	3619700	68.25	12.78
A6	Sample 6	3	3	1	3620933	68.45	12.70
A6	Sample 6	3	3	1	3622200	68.66	12.64
A6	Sample 6	3	3	1	3623450	68.9	12.56
A6	Sample 6	3	3	1	3624700	69.09	12.47
A6	Sample 6	3	3	1	3625950	69.3	12.39
A6	Sample 6	3	3	1	3627217	69.5	12.31
A6	Sample 6	3	3	1	3628467	69.7	12.25
A6	Sample 6	3	3	1	3629733	69.9	12.17
A6	Sample 6	3	3	1	3630983	70.11	12.09
A6	Sample 6	3	3	1	3632233	70.31	12.03
A6	Sample 6	3	3	1	3633500	70.51	11.95
A6	Sample 6	3	3	1	3634750	70.71	11.89
A6	Sample 6	3	3	1	3636000	70.92	11.84
A6	Sample 6	3	3	1	3637267	71.14	11.78
A6	Sample 6	3	3	1	3638517	71.32	11.72
A6	Sample 6	3	3	1	3639783	71.52	11.64
A6	Sample 6	3	3	1	3641017	71.75	11.58
A6	Sample 6	3	3	1	3642283	71.95	11.52
A6	Sample 6	3	3	1	3643533	72.13	11.45
A6	Sample 6	3	3	1	3644800	72.35	11.39
A6	Sample 6	3	3	1	3646067	72.56	11.34
A6	Sample 6	3	3	1	3647333	72.76	11.30
A6	Sample 6	3	3	1	3648583	72.96	11.23
A6	Sample 6	3	3	1	3649833	73.19	11.16
A6	Sample 6	3	3	1	3651100	73.37	11.13
A6	Sample 6	3	3	1	3652350	73.6	11.07
A6	Sample 6	3	3	1	3653617	73.8	11.02
A6	Sample 6	3	3	1	3654867	74	10.97
A6	Sample 6	3	3	1	3656133	74.17	10.90
A6	Sample 6	3	3	1	3657383	74.39	10.87
A6	Sample 6	3	3	1	3658633	74.6	10.84
A6	Sample 6	3	3	1	3659867	74.77	10.79
A6	Sample 6	3	3	1	3661133	74.97	10.74
A6	Sample 6	3	3	1	3662383	75.2	10.72
A6	Sample 6	3	3	1	3663633	75.41	10.67
A6	Sample 6	3	3	1	3664883	75.6	10.65
A6	Sample 6	3	3	1	3666150	75.81	10.60
A6	Sample 6	3	3	1	3667400	76.01	10.57
A6	Sample 6	3	3	1	3668650	76.21	10.55
A6	Sample 6	3	3	1	3669917	76.41	10.51
A6	Sample 6	3	3	1	3671167	76.62	10.48
A6	Sample 6	3	3	1	3672417	76.8	10.46
A6	Sample 6	3	3	1	3673667	77.01	10.45
A6	Sample 6	3	3	1	3674917	77.21	10.43
A6	Sample 6	3	3	1	3676183	77.41	10.42
A6	Sample 6	3	3	1	3677417	77.61	10.41
A6	Sample 6	3	3	1	3678683	77.82	10.39
A6	Sample 6	3	3	1	3679933	78.05	10.42
A6	Sample 6	3	3	1	3681183	78.22	10.40
A6	Sample 6	3	3	1	3682434	78.45	10.43
A6	Sample 6	3	3	1	3683700	78.66	10.42
A6	Sample 6	3	3	1	3684950	78.85	10.42
A6	Sample 6	3	3	1	3686200	79.06	10.43
A6	Sample 6	3	3	1	3687450	79.23	10.47
A6	Sample 6	3	3	1	3688717	79.46	10.47
A6	Sample 6	3	3	1	3689967	79.66	10.50
A6	Sample 6	3	3	1	3691250	79.87	10.50
A6	Sample 6	3	3	1	3692500	80.06	10.50
A6	Sample 6	3	3	1	3693750	80.28	10.51
A6	Sample 6	3	3	1	3695017	80.48	10.50
A6	Sample 6	3	3	1	3696283	80.68	10.48
A6	Sample 6	3	3	1	3697533	80.88	10.43
A6	Sample 6	3	3	1	3698800	81.06	10.37
A6	Sample 6	3	3	1	3700050	81.31	10.26
A6	Sample 6	3	3	1	3701300	81.5	10.15
A6	Sample 6	3	3	1	3702550	81.7	10.06
A6	Sample 6	3	3	1	3703800	81.9	9.94
A6	Sample 6	3	3	1	3705067	82.1	9.82
A6	Sample 6	3	3	1	3706317	82.31	9.69
A6	Sample 6	3	3	1	3707567	82.51	9.56
A6	Sample 6	3	3	1	3708817	82.72	9.42
A6	Sample 6	3	3	1	3710067	82.9	9.28
A6	Sample 6	3	3	1	3711317	83.1	9.15
A6	Sample 6	3	3	1	3712567	83.3	8.97
A6	Sample 6	3	3	1	3713817	83.52	8.81
A6	Sample 6	3	3	1	3715067	83.71	8.59
A6	Sample 6	3	3	1	3716317	83.93	8.26
A6	Sample 6	3	3	1	3717583	84.13	7.77
A6	Sample 6	3	3	1	3718833	84.34	7.10
A6	Sample 6	3	3	1	3720083	84.54	6.18
A6	Sample 6	3	3	1	3721350	84.73	5.13
A6	Sample 6	3	3	1	3722600	84.92	3.97
A6	Sample 6	3	3	1	3723883	85.14	2.93
A6	Sample 6	3	3	1	3725133	85.34	2.07
A6	Sample 6	3	3	1	3726383	85.55	1.45
A6	Sample 6	3	3	1	3727650	85.76	1.12
A6	Sample 6	3	3	1	3728900	85.94	0.97
A6	Sample 6	3	3	1	3730150	86.17	0.92
A6	Sample 6	3	3	1	3731400	86.36	0.91
A6	Sample 6	3	3	1	3732667	86.54	0.90
A6	Sample 6	3	3	1	3733917	86.78	0.90
A6	Sample 6	3	3	1	3735167	86.95	0.90
A6	Sample 6	3	3	1	3736434	87.17	0.90
A6	Sample 6	3	3	1	3737683	87.37	0.90
A6	Sample 6	3	3	1	3738933	87.56	0.89
A6	Sample 6	3	3	1	3740183	87.77	0.90
A6	Sample 6	3	3	1	3741450	88.01	0.88
A6	Sample 6	3	3	1	3742700	88.19	0.89
A6	Sample 6	3	3	1	3743950	88.38	0.89
A6	Sample 6	3	3	1	3745217	88.59	0.89
A6	Sample 6	3	3	1	3746467	88.81	0.88
A6	Sample 6	3	3	1	3747733	88.98	0.88
A6	Sample 6	3	3	1	3748967	89.2	0.88
A6	Sample 6	3	3	1	3750233	89.38	0.88
A6	Sample 6	3	3	1	3751483	89.63	0.88
A6	Sample 6	3	3	1	3752733	89.81	0.87
A6	Sample 6	3	3	1	3753983	90.03	0.87
A6	Sample 6	3	3	1	3755233	90.24	0.86
A6	Sample 6	3	3	1	3756500	90.4	0.86
A6	Sample 6	3	3	1	3757783	90.62	0.85
A6	Sample 6	3	3	1	3759033	90.83	0.85
A6	Sample 6	3	3	1	3760300	91.05	0.85
A6	Sample 6	3	3	1	3761550	91.23	0.85
A6	Sample 6	3	3	1	3762817	91.42	0.85
A6	Sample 6	3	3	1	3764067	91.65	0.85
A6	Sample 6	3	3	1	3765333	91.83	0.84
A6	Sample 6	3	3	1	3766583	92.05	0.85
A6	Sample 6	3	3	1	3767833	92.24	0.84
A6	Sample 6	3	3	1	3769083	92.46	0.83
A6	Sample 6	3	3	1	3770333	92.65	0.84
A6	Sample 6	3	3	1	3771583	92.87	0.83
A6	Sample 6	3	3	1	3772850	93.06	0.83
A6	Sample 6	3	3	1	3774100	93.25	0.83
A6	Sample 6	3	3	1	3775367	93.47	0.83
A6	Sample 6	3	3	1	3776617	93.66	0.83
A6	Sample 6	3	3	1	3777883	93.89	0.83
A6	Sample 6	3	3	1	3779133	94.08	0.82
A6	Sample 6	3	3	1	3780383	94.28	0.82
A6	Sample 6	3	3	1	3781650	94.5	0.81
A6	Sample 6	3	3	1	3782900	94.69	0.81
A7	Sample 7	2	4	1	684733	79.78	0.84
A7	Sample 7	2	4	2	751000	79.46	0.85
A7	Sample 7	2	4	3	817483	79.49	0.85
A7	Sample 7	2	4	4	883983	79.46	0.86
A7	Sample 7	2	4	5	950483	79.49	0.84
A7	Sample 7	2	4	6	1016983	79.46	0.84
A7	Sample 7	2	4	7	1083483	79.49	0.84
A7	Sample 7	2	4	8	1149983	79.49	0.83
A7	Sample 7	2	4	9	1216483	79.46	0.83
A7	Sample 7	2	4	10	1282983	79.49	0.84
A7	Sample 7	2	4	11	1349483	79.49	0.82
A7	Sample 7	2	4	12	1415983	79.46	0.83
A7	Sample 7	2	4	13	1482483	79.49	0.84
A7	Sample 7	2	4	14	1548983	79.49	0.84
A7	Sample 7	2	4	15	1615483	79.49	0.82
A7	Sample 7	2	4	16	1681983	79.49	0.83
A7	Sample 7	2	4	17	1748483	79.49	0.82
A7	Sample 7	2	4	18	1814983	79.49	0.82
A7	Sample 7	2	4	19	1881467	79.49	0.82
A7	Sample 7	2	4	20	1947967	79.49	0.82
A7	Sample 7	2	4	21	2014483	79.49	0.82
A7	Sample 7	2	4	22	2080967	79.49	0.83
A7	Sample 7	2	4	23	2147483	79.49	0.83
A7	Sample 7	2	4	24	2213983	79.49	0.83
A7	Sample 7	2	4	25	2280483	79.49	0.82
A7	Sample 7	2	4	26	2346967	79.49	0.83
A7	Sample 7	2	4	27	2413467	79.49	0.83
A7	Sample 7	2	4	28	2479967	79.49	0.82
A7	Sample 7	2	4	29	2546467	79.49	0.82
A7	Sample 7	2	4	30	2612967	79.49	0.83
A7	Sample 7	2	4	31	2679467	79.49	0.83
A7	Sample 7	2	4	32	2745967	79.49	0.83
A7	Sample 7	2	4	33	2812467	79.49	0.84
A7	Sample 7	2	4	34	2878967	79.49	0.83
A7	Sample 7	2	4	35	2945467	79.49	0.84
A7	Sample 7	2	4	36	3011967	79.49	0.84
A7	Sample 7	2	4	37	3078467	79.49	0.84
A7	Sample 7	2	4	38	3144967	79.49	0.84
A7	Sample 7	2	4	39	3211467	79.49	0.87
A7	Sample 7	2	4	40	3277967	79.49	0.87
A7	Sample 7	2	4	41	3344467	79.49	0.92
A7	Sample 7	2	4	42	3410967	79.52	0.97
A7	Sample 7	2	4	43	3477467	79.49	1.10
A7	Sample 7	2	4	44	3543967	79.46	1.34
A7	Sample 7	3	3	1	3598350	64.93	3.92
A7	Sample 7	3	3	1	3599600	64.69	3.93
A7	Sample 7	3	3	1	3600850	64.75	3.97
A7	Sample 7	3	3	1	3602100	65.02	3.95
A7	Sample 7	3	3	1	3603350	65.31	3.93
A7	Sample 7	3	3	1	3604600	65.56	3.90
A7	Sample 7	3	3	1	3605867	65.79	3.84
A7	Sample 7	3	3	1	3607117	66.03	3.82
A7	Sample 7	3	3	1	3608367	66.29	3.76
A7	Sample 7	3	3	1	3609633	66.49	3.71
A7	Sample 7	3	3	1	3610867	66.73	3.65
A7	Sample 7	3	3	1	3612133	66.93	3.61
A7	Sample 7	3	3	1	3613383	67.2	3.56
A7	Sample 7	3	3	1	3614633	67.37	3.51
A7	Sample 7	3	3	1	3615883	67.61	3.47
A7	Sample 7	3	3	1	3617150	67.84	3.43
A7	Sample 7	3	3	1	3618434	68.05	3.36
A7	Sample 7	3	3	1	3619700	68.25	3.33
A7	Sample 7	3	3	1	3620933	68.45	3.30
A7	Sample 7	3	3	1	3622200	68.66	3.25
A7	Sample 7	3	3	1	3623450	68.9	3.21
A7	Sample 7	3	3	1	3624700	69.09	3.19
A7	Sample 7	3	3	1	3625950	69.3	3.15
A7	Sample 7	3	3	1	3627217	69.5	3.10
A7	Sample 7	3	3	1	3628467	69.7	3.08
A7	Sample 7	3	3	1	3629733	69.9	3.05
A7	Sample 7	3	3	1	3630983	70.11	3.01
A7	Sample 7	3	3	1	3632233	70.31	2.98
A7	Sample 7	3	3	1	3633500	70.51	2.95
A7	Sample 7	3	3	1	3634750	70.71	2.92
A7	Sample 7	3	3	1	3636000	70.92	2.89
A7	Sample 7	3	3	1	3637267	71.14	2.86
A7	Sample 7	3	3	1	3638517	71.32	2.83
A7	Sample 7	3	3	1	3639783	71.52	2.81
A7	Sample 7	3	3	1	3641017	71.75	2.78
A7	Sample 7	3	3	1	3642283	71.95	2.74
A7	Sample 7	3	3	1	3643533	72.13	2.72
A7	Sample 7	3	3	1	3644800	72.35	2.69
A7	Sample 7	3	3	1	3646067	72.56	2.66
A7	Sample 7	3	3	1	3647333	72.76	2.64
A7	Sample 7	3	3	1	3648583	72.96	2.62
A7	Sample 7	3	3	1	3649833	73.19	2.59
A7	Sample 7	3	3	1	3651100	73.37	2.57
A7	Sample 7	3	3	1	3652350	73.6	2.54
A7	Sample 7	3	3	1	3653617	73.8	2.52
A7	Sample 7	3	3	1	3654867	74	2.50
A7	Sample 7	3	3	1	3656133	74.17	2.48
A7	Sample 7	3	3	1	3657383	74.39	2.46
A7	Sample 7	3	3	1	3658633	74.6	2.44
A7	Sample 7	3	3	1	3659867	74.77	2.42
A7	Sample 7	3	3	1	3661133	74.97	2.39
A7	Sample 7	3	3	1	3662383	75.2	2.39
A7	Sample 7	3	3	1	3663633	75.41	2.36
A7	Sample 7	3	3	1	3664883	75.6	2.35
A7	Sample 7	3	3	1	3666150	75.81	2.32
A7	Sample 7	3	3	1	3667400	76.01	2.30
A7	Sample 7	3	3	1	3668650	76.21	2.30
A7	Sample 7	3	3	1	3669917	76.41	2.28
A7	Sample 7	3	3	1	3671167	76.62	2.25
A7	Sample 7	3	3	1	3672417	76.8	2.25
A7	Sample 7	3	3	1	3673667	77.01	2.22
A7	Sample 7	3	3	1	3674917	77.21	2.21
A7	Sample 7	3	3	1	3676183	77.41	2.21
A7	Sample 7	3	3	1	3677417	77.61	2.19
A7	Sample 7	3	3	1	3678683	77.82	2.18
A7	Sample 7	3	3	1	3679933	78.05	2.16
A7	Sample 7	3	3	1	3681183	78.22	2.14
A7	Sample 7	3	3	1	3682434	78.45	2.14
A7	Sample 7	3	3	1	3683700	78.66	2.14
A7	Sample 7	3	3	1	3684950	78.85	2.12
A7	Sample 7	3	3	1	3686200	79.06	2.12
A7	Sample 7	3	3	1	3687450	79.23	2.12
A7	Sample 7	3	3	1	3688717	79.46	2.10
A7	Sample 7	3	3	1	3689967	79.66	2.10
A7	Sample 7	3	3	1	3691250	79.87	2.08
A7	Sample 7	3	3	1	3692500	80.06	2.08
A7	Sample 7	3	3	1	3693750	80.28	2.08
A7	Sample 7	3	3	1	3695017	80.48	2.08
A7	Sample 7	3	3	1	3696283	80.68	2.08
A7	Sample 7	3	3	1	3697533	80.88	2.09
A7	Sample 7	3	3	1	3698800	81.06	2.09
A7	Sample 7	3	3	1	3700050	81.31	2.10
A7	Sample 7	3	3	1	3701300	81.5	2.10
A7	Sample 7	3	3	1	3702550	81.7	2.12
A7	Sample 7	3	3	1	3703800	81.9	2.09
A7	Sample 7	3	3	1	3705067	82.1	2.11
A7	Sample 7	3	3	1	3706317	82.31	2.12
A7	Sample 7	3	3	1	3707567	82.51	2.09
A7	Sample 7	3	3	1	3708817	82.72	2.07
A7	Sample 7	3	3	1	3710067	82.9	2.04
A7	Sample 7	3	3	1	3711317	83.1	2.01
A7	Sample 7	3	3	1	3712567	83.3	1.99
A7	Sample 7	3	3	1	3713817	83.52	1.96
A7	Sample 7	3	3	1	3715067	83.71	1.94
A7	Sample 7	3	3	1	3716317	83.93	1.91
A7	Sample 7	3	3	1	3717583	84.13	1.87
A7	Sample 7	3	3	1	3718833	84.34	1.83
A7	Sample 7	3	3	1	3720083	84.54	1.80
A7	Sample 7	3	3	1	3721350	84.73	1.72
A7	Sample 7	3	3	1	3722600	84.92	1.61
A7	Sample 7	3	3	1	3723883	85.14	1.43
A7	Sample 7	3	3	1	3725133	85.34	1.22
A7	Sample 7	3	3	1	3726383	85.55	1.04
A7	Sample 7	3	3	1	3727650	85.76	0.95
A7	Sample 7	3	3	1	3728900	85.94	0.91
A7	Sample 7	3	3	1	3730150	86.17	0.91
A7	Sample 7	3	3	1	3731400	86.36	0.89
A7	Sample 7	3	3	1	3732667	86.54	0.90
A7	Sample 7	3	3	1	3733917	86.78	0.90
A7	Sample 7	3	3	1	3735167	86.95	0.89
A7	Sample 7	3	3	1	3736434	87.17	0.88
A7	Sample 7	3	3	1	3737683	87.37	0.88
A7	Sample 7	3	3	1	3738933	87.56	0.88
A7	Sample 7	3	3	1	3740183	87.77	0.88
A7	Sample 7	3	3	1	3741450	88.01	0.87
A7	Sample 7	3	3	1	3742700	88.19	0.88
A7	Sample 7	3	3	1	3743950	88.38	0.87
A7	Sample 7	3	3	1	3745217	88.59	0.87
A7	Sample 7	3	3	1	3746467	88.81	0.87
A7	Sample 7	3	3	1	3747733	88.98	0.86
A7	Sample 7	3	3	1	3748967	89.2	0.87
A7	Sample 7	3	3	1	3750233	89.38	0.86
A7	Sample 7	3	3	1	3751483	89.63	0.86
A7	Sample 7	3	3	1	3752733	89.81	0.87
A7	Sample 7	3	3	1	3753983	90.03	0.86
A7	Sample 7	3	3	1	3755233	90.24	0.85
A7	Sample 7	3	3	1	3756500	90.4	0.85
A7	Sample 7	3	3	1	3757783	90.62	0.84
A7	Sample 7	3	3	1	3759033	90.83	0.85
A7	Sample 7	3	3	1	3760300	91.05	0.84
A7	Sample 7	3	3	1	3761550	91.23	0.84
A7	Sample 7	3	3	1	3762817	91.42	0.84
A7	Sample 7	3	3	1	3764067	91.65	0.84
A7	Sample 7	3	3	1	3765333	91.83	0.83
A7	Sample 7	3	3	1	3766583	92.05	0.84
A7	Sample 7	3	3	1	3767833	92.24	0.83
A7	Sample 7	3	3	1	3769083	92.46	0.83
A7	Sample 7	3	3	1	3770333	92.65	0.82
A7	Sample 7	3	3	1	3771583	92.87	0.83
A7	Sample 7	3	3	1	3772850	93.06	0.82
A7	Sample 7	3	3	1	3774100	93.25	0.82
A7	Sample 7	3	3	1	3775367	93.47	0.81
A7	Sample 7	3	3	1	3776617	93.66	0.82
A7	Sample 7	3	3	1	3777883	93.89	0.81
A7	Sample 7	3	3	1	3779133	94.08	0.81
A7	Sample 7	3	3	1	3780383	94.28	0.81
A7	Sample 7	3	3	1	3781650	94.5	0.81
A7	Sample 7	3	3	1	3782900	94.69	0.80
A8	Sample 8	2	4	1	684733	79.78	0.85
A8	Sample 8	2	4	2	751000	79.46	0.88
A8	Sample 8	2	4	3	817483	79.49	0.88
A8	Sample 8	2	4	4	883983	79.46	0.89
A8	Sample 8	2	4	5	950483	79.49	0.88
A8	Sample 8	2	4	6	1016983	79.46	0.89
A8	Sample 8	2	4	7	1083483	79.49	0.89
A8	Sample 8	2	4	8	1149983	79.49	0.88
A8	Sample 8	2	4	9	1216483	79.46	0.88
A8	Sample 8	2	4	10	1282983	79.49	0.88
A8	Sample 8	2	4	11	1349483	79.49	0.87
A8	Sample 8	2	4	12	1415983	79.46	0.87
A8	Sample 8	2	4	13	1482483	79.49	0.87
A8	Sample 8	2	4	14	1548983	79.49	0.88
A8	Sample 8	2	4	15	1615483	79.49	0.88
A8	Sample 8	2	4	16	1681983	79.49	0.87
A8	Sample 8	2	4	17	1748483	79.49	0.87
A8	Sample 8	2	4	18	1814983	79.49	0.88
A8	Sample 8	2	4	19	1881467	79.49	0.87
A8	Sample 8	2	4	20	1947967	79.49	0.87
A8	Sample 8	2	4	21	2014483	79.49	0.87
A8	Sample 8	2	4	22	2080967	79.49	0.87
A8	Sample 8	2	4	23	2147483	79.49	0.87
A8	Sample 8	2	4	24	2213983	79.49	0.87
A8	Sample 8	2	4	25	2280483	79.49	0.86
A8	Sample 8	2	4	26	2346967	79.49	0.87
A8	Sample 8	2	4	27	2413467	79.49	0.87
A8	Sample 8	2	4	28	2479967	79.49	0.86
A8	Sample 8	2	4	29	2546467	79.49	0.87
A8	Sample 8	2	4	30	2612967	79.49	0.87
A8	Sample 8	2	4	31	2679467	79.49	0.87
A8	Sample 8	2	4	32	2745967	79.49	0.88
A8	Sample 8	2	4	33	2812467	79.49	0.87
A8	Sample 8	2	4	34	2878967	79.49	0.88
A8	Sample 8	2	4	35	2945467	79.49	0.88
A8	Sample 8	2	4	36	3011967	79.49	0.88
A8	Sample 8	2	4	37	3078467	79.49	0.89
A8	Sample 8	2	4	38	3144967	79.49	0.87
A8	Sample 8	2	4	39	3211467	79.49	0.89
A8	Sample 8	2	4	40	3277967	79.49	0.89
A8	Sample 8	2	4	41	3344467	79.49	0.89
A8	Sample 8	2	4	42	3410967	79.52	0.88
A8	Sample 8	2	4	43	3477467	79.49	0.89
A8	Sample 8	2	4	44	3543967	79.46	0.90
A8	Sample 8	3	3	1	3598350	64.93	2.04
A8	Sample 8	3	3	1	3599600	64.69	2.04
A8	Sample 8	3	3	1	3600850	64.75	2.06
A8	Sample 8	3	3	1	3602100	65.02	2.05
A8	Sample 8	3	3	1	3603350	65.31	2.03
A8	Sample 8	3	3	1	3604600	65.56	2.00
A8	Sample 8	3	3	1	3605867	65.79	1.97
A8	Sample 8	3	3	1	3607117	66.03	1.94
A8	Sample 8	3	3	1	3608367	66.29	1.91
A8	Sample 8	3	3	1	3609633	66.49	1.87
A8	Sample 8	3	3	1	3610867	66.73	1.84
A8	Sample 8	3	3	1	3612133	66.93	1.81
A8	Sample 8	3	3	1	3613383	67.2	1.77
A8	Sample 8	3	3	1	3614633	67.37	1.73
A8	Sample 8	3	3	1	3615883	67.61	1.70
A8	Sample 8	3	3	1	3617150	67.84	1.67
A8	Sample 8	3	3	1	3618434	68.05	1.65
A8	Sample 8	3	3	1	3619700	68.25	1.62
A8	Sample 8	3	3	1	3620933	68.45	1.59
A8	Sample 8	3	3	1	3622200	68.66	1.56
A8	Sample 8	3	3	1	3623450	68.9	1.54
A8	Sample 8	3	3	1	3624700	69.09	1.51
A8	Sample 8	3	3	1	3625950	69.3	1.48
A8	Sample 8	3	3	1	3627217	69.5	1.47
A8	Sample 8	3	3	1	3628467	69.7	1.44
A8	Sample 8	3	3	1	3629733	69.9	1.42
A8	Sample 8	3	3	1	3630983	70.11	1.41
A8	Sample 8	3	3	1	3632233	70.31	1.39
A8	Sample 8	3	3	1	3633500	70.51	1.36
A8	Sample 8	3	3	1	3634750	70.71	1.35
A8	Sample 8	3	3	1	3636000	70.92	1.33
A8	Sample 8	3	3	1	3637267	71.14	1.31
A8	Sample 8	3	3	1	3638517	71.32	1.29
A8	Sample 8	3	3	1	3639783	71.52	1.28
A8	Sample 8	3	3	1	3641017	71.75	1.26
A8	Sample 8	3	3	1	3642283	71.95	1.24
A8	Sample 8	3	3	1	3643533	72.13	1.24
A8	Sample 8	3	3	1	3644800	72.35	1.23
A8	Sample 8	3	3	1	3646067	72.56	1.22
A8	Sample 8	3	3	1	3647333	72.76	1.19
A8	Sample 8	3	3	1	3648583	72.96	1.19
A8	Sample 8	3	3	1	3649833	73.19	1.18
A8	Sample 8	3	3	1	3651100	73.37	1.17
A8	Sample 8	3	3	1	3652350	73.6	1.16
A8	Sample 8	3	3	1	3653617	73.8	1.15
A8	Sample 8	3	3	1	3654867	74	1.14
A8	Sample 8	3	3	1	3656133	74.17	1.13
A8	Sample 8	3	3	1	3657383	74.39	1.12
A8	Sample 8	3	3	1	3658633	74.6	1.11
A8	Sample 8	3	3	1	3659867	74.77	1.11
A8	Sample 8	3	3	1	3661133	74.97	1.11
A8	Sample 8	3	3	1	3662383	75.2	1.09
A8	Sample 8	3	3	1	3663633	75.41	1.09
A8	Sample 8	3	3	1	3664883	75.6	1.08
A8	Sample 8	3	3	1	3666150	75.81	1.07
A8	Sample 8	3	3	1	3667400	76.01	1.07
A8	Sample 8	3	3	1	3668650	76.21	1.06
A8	Sample 8	3	3	1	3669917	76.41	1.06
A8	Sample 8	3	3	1	3671167	76.62	1.05
A8	Sample 8	3	3	1	3672417	76.8	1.04
A8	Sample 8	3	3	1	3673667	77.01	1.04
A8	Sample 8	3	3	1	3674917	77.21	1.03
A8	Sample 8	3	3	1	3676183	77.41	1.03
A8	Sample 8	3	3	1	3677417	77.61	1.02
A8	Sample 8	3	3	1	3678683	77.82	1.02
A8	Sample 8	3	3	1	3679933	78.05	1.02
A8	Sample 8	3	3	1	3681183	78.22	1.01
A8	Sample 8	3	3	1	3682434	78.45	1.01
A8	Sample 8	3	3	1	3683700	78.66	1.02
A8	Sample 8	3	3	1	3684950	78.85	1.01
A8	Sample 8	3	3	1	3686200	79.06	1.01
A8	Sample 8	3	3	1	3687450	79.23	1.02
A8	Sample 8	3	3	1	3688717	79.46	1.01
A8	Sample 8	3	3	1	3689967	79.66	1.01
A8	Sample 8	3	3	1	3691250	79.87	1.00
A8	Sample 8	3	3	1	3692500	80.06	1.02
A8	Sample 8	3	3	1	3693750	80.28	1.01
A8	Sample 8	3	3	1	3695017	80.48	1.02
A8	Sample 8	3	3	1	3696283	80.68	1.03
A8	Sample 8	3	3	1	3697533	80.88	1.04
A8	Sample 8	3	3	1	3698800	81.06	1.03
A8	Sample 8	3	3	1	3700050	81.31	1.05
A8	Sample 8	3	3	1	3701300	81.5	1.05
A8	Sample 8	3	3	1	3702550	81.7	1.06
A8	Sample 8	3	3	1	3703800	81.9	1.07
A8	Sample 8	3	3	1	3705067	82.1	1.08
A8	Sample 8	3	3	1	3706317	82.31	1.10
A8	Sample 8	3	3	1	3707567	82.51	1.08
A8	Sample 8	3	3	1	3708817	82.72	1.08
A8	Sample 8	3	3	1	3710067	82.9	1.08
A8	Sample 8	3	3	1	3711317	83.1	1.07
A8	Sample 8	3	3	1	3712567	83.3	1.06
A8	Sample 8	3	3	1	3713817	83.52	1.05
A8	Sample 8	3	3	1	3715067	83.71	1.04
A8	Sample 8	3	3	1	3716317	83.93	1.04
A8	Sample 8	3	3	1	3717583	84.13	1.03
A8	Sample 8	3	3	1	3718833	84.34	1.02
A8	Sample 8	3	3	1	3720083	84.54	1.02
A8	Sample 8	3	3	1	3721350	84.73	1.00
A8	Sample 8	3	3	1	3722600	84.92	1.00
A8	Sample 8	3	3	1	3723883	85.14	1.00
A8	Sample 8	3	3	1	3725133	85.34	0.99
A8	Sample 8	3	3	1	3726383	85.55	0.98
A8	Sample 8	3	3	1	3727650	85.76	0.98
A8	Sample 8	3	3	1	3728900	85.94	0.96
A8	Sample 8	3	3	1	3730150	86.17	0.96
A8	Sample 8	3	3	1	3731400	86.36	0.96
A8	Sample 8	3	3	1	3732667	86.54	0.95
A8	Sample 8	3	3	1	3733917	86.78	0.95
A8	Sample 8	3	3	1	3735167	86.95	0.95
A8	Sample 8	3	3	1	3736434	87.17	0.94
A8	Sample 8	3	3	1	3737683	87.37	0.94
A8	Sample 8	3	3	1	3738933	87.56	0.92
A8	Sample 8	3	3	1	3740183	87.77	0.93
A8	Sample 8	3	3	1	3741450	88.01	0.92
A8	Sample 8	3	3	1	3742700	88.19	0.92
A8	Sample 8	3	3	1	3743950	88.38	0.91
A8	Sample 8	3	3	1	3745217	88.59	0.91
A8	Sample 8	3	3	1	3746467	88.81	0.91
A8	Sample 8	3	3	1	3747733	88.98	0.91
A8	Sample 8	3	3	1	3748967	89.2	0.91
A8	Sample 8	3	3	1	3750233	89.38	0.89
A8	Sample 8	3	3	1	3751483	89.63	0.89
A8	Sample 8	3	3	1	3752733	89.81	0.90
A8	Sample 8	3	3	1	3753983	90.03	0.89
A8	Sample 8	3	3	1	3755233	90.24	0.88
A8	Sample 8	3	3	1	3756500	90.4	0.88
A8	Sample 8	3	3	1	3757783	90.62	0.87
A8	Sample 8	3	3	1	3759033	90.83	0.87
A8	Sample 8	3	3	1	3760300	91.05	0.87
A8	Sample 8	3	3	1	3761550	91.23	0.86
A8	Sample 8	3	3	1	3762817	91.42	0.86
A8	Sample 8	3	3	1	3764067	91.65	0.86
A8	Sample 8	3	3	1	3765333	91.83	0.85
A8	Sample 8	3	3	1	3766583	92.05	0.85
A8	Sample 8	3	3	1	3767833	92.24	0.85
A8	Sample 8	3	3	1	3769083	92.46	0.84
A8	Sample 8	3	3	1	3770333	92.65	0.84
A8	Sample 8	3	3	1	3771583	92.87	0.84
A8	Sample 8	3	3	1	3772850	93.06	0.84
A8	Sample 8	3	3	1	3774100	93.25	0.83
A8	Sample 8	3	3	1	3775367	93.47	0.82
A8	Sample 8	3	3	1	3776617	93.66	0.82
A8	Sample 8	3	3	1	3777883	93.89	0.82
A8	Sample 8	3	3	1	3779133	94.08	0.82
A8	Sample 8	3	3	1	3780383	94.28	0.81
A8	Sample 8	3	3	1	3781650	94.5	0.81
A8	Sample 8	3	3	1	3782900	94.69	0.81
A9	Sample 9	2	4	1	684733	79.78	0.79
A9	Sample 9	2	4	2	751000	79.46	0.79
A9	Sample 9	2	4	3	817483	79.49	0.80
A9	Sample 9	2	4	4	883983	79.46	0.80
A9	Sample 9	2	4	5	950483	79.49	0.78
A9	Sample 9	2	4	6	1016983	79.46	0.80
A9	Sample 9	2	4	7	1083483	79.49	0.79
A9	Sample 9	2	4	8	1149983	79.49	0.78
A9	Sample 9	2	4	9	1216483	79.46	0.78
A9	Sample 9	2	4	10	1282983	79.49	0.79
A9	Sample 9	2	4	11	1349483	79.49	0.78
A9	Sample 9	2	4	12	1415983	79.46	0.79
A9	Sample 9	2	4	13	1482483	79.49	0.80
A9	Sample 9	2	4	14	1548983	79.49	0.79
A9	Sample 9	2	4	15	1615483	79.49	0.79
A9	Sample 9	2	4	16	1681983	79.49	0.79
A9	Sample 9	2	4	17	1748483	79.49	0.80
A9	Sample 9	2	4	18	1814983	79.49	0.79
A9	Sample 9	2	4	19	1881467	79.49	0.77
A9	Sample 9	2	4	20	1947967	79.49	0.78
A9	Sample 9	2	4	21	2014483	79.49	0.79
A9	Sample 9	2	4	22	2080967	79.49	0.79
A9	Sample 9	2	4	23	2147483	79.49	0.80
A9	Sample 9	2	4	24	2213983	79.49	0.78
A9	Sample 9	2	4	25	2280483	79.49	0.77
A9	Sample 9	2	4	26	2346967	79.49	0.79
A9	Sample 9	2	4	27	2413467	79.49	0.78
A9	Sample 9	2	4	28	2479967	79.49	0.79
A9	Sample 9	2	4	29	2546467	79.49	0.79
A9	Sample 9	2	4	30	2612967	79.49	0.78
A9	Sample 9	2	4	31	2679467	79.49	0.78
A9	Sample 9	2	4	32	2745967	79.49	0.79
A9	Sample 9	2	4	33	2812467	79.49	0.79
A9	Sample 9	2	4	34	2878967	79.49	0.80
A9	Sample 9	2	4	35	2945467	79.49	0.79
A9	Sample 9	2	4	36	3011967	79.49	0.79
A9	Sample 9	2	4	37	3078467	79.49	0.80
A9	Sample 9	2	4	38	3144967	79.49	0.80
A9	Sample 9	2	4	39	3211467	79.49	0.81
A9	Sample 9	2	4	40	3277967	79.49	0.81
A9	Sample 9	2	4	41	3344467	79.49	0.81
A9	Sample 9	2	4	42	3410967	79.52	0.80
A9	Sample 9	2	4	43	3477467	79.49	0.81
A9	Sample 9	2	4	44	3543967	79.46	0.81
A9	Sample 9	3	3	1	3598350	64.93	1.93
A9	Sample 9	3	3	1	3599600	64.69	1.94
A9	Sample 9	3	3	1	3600850	64.75	1.96
A9	Sample 9	3	3	1	3602100	65.02	1.95
A9	Sample 9	3	3	1	3603350	65.31	1.92
A9	Sample 9	3	3	1	3604600	65.56	1.90
A9	Sample 9	3	3	1	3605867	65.79	1.86
A9	Sample 9	3	3	1	3607117	66.03	1.82
A9	Sample 9	3	3	1	3608367	66.29	1.79
A9	Sample 9	3	3	1	3609633	66.49	1.75
A9	Sample 9	3	3	1	3610867	66.73	1.72
A9	Sample 9	3	3	1	3612133	66.93	1.69
A9	Sample 9	3	3	1	3613383	67.2	1.65
A9	Sample 9	3	3	1	3614633	67.37	1.61
A9	Sample 9	3	3	1	3615883	67.61	1.57
A9	Sample 9	3	3	1	3617150	67.84	1.54
A9	Sample 9	3	3	1	3618434	68.05	1.51
A9	Sample 9	3	3	1	3619700	68.25	1.48
A9	Sample 9	3	3	1	3620933	68.45	1.45
A9	Sample 9	3	3	1	3622200	68.66	1.42
A9	Sample 9	3	3	1	3623450	68.9	1.41
A9	Sample 9	3	3	1	3624700	69.09	1.38
A9	Sample 9	3	3	1	3625950	69.3	1.36
A9	Sample 9	3	3	1	3627217	69.5	1.33
A9	Sample 9	3	3	1	3628467	69.7	1.31
A9	Sample 9	3	3	1	3629733	69.9	1.28
A9	Sample 9	3	3	1	3630983	70.11	1.27
A9	Sample 9	3	3	1	3632233	70.31	1.25
A9	Sample 9	3	3	1	3633500	70.51	1.23
A9	Sample 9	3	3	1	3634750	70.71	1.22
A9	Sample 9	3	3	1	3636000	70.92	1.20
A9	Sample 9	3	3	1	3637267	71.14	1.19
A9	Sample 9	3	3	1	3638517	71.32	1.16
A9	Sample 9	3	3	1	3639783	71.52	1.14
A9	Sample 9	3	3	1	3641017	71.75	1.13
A9	Sample 9	3	3	1	3642283	71.95	1.11
A9	Sample 9	3	3	1	3643533	72.13	1.11
A9	Sample 9	3	3	1	3644800	72.35	1.09
A9	Sample 9	3	3	1	3646067	72.56	1.09
A9	Sample 9	3	3	1	3647333	72.76	1.06
A9	Sample 9	3	3	1	3648583	72.96	1.05
A9	Sample 9	3	3	1	3649833	73.19	1.05
A9	Sample 9	3	3	1	3651100	73.37	1.04
A9	Sample 9	3	3	1	3652350	73.6	1.03
A9	Sample 9	3	3	1	3653617	73.8	1.02
A9	Sample 9	3	3	1	3654867	74	1.02
A9	Sample 9	3	3	1	3656133	74.17	1.01
A9	Sample 9	3	3	1	3657383	74.39	1.00
A9	Sample 9	3	3	1	3658633	74.6	0.99
A9	Sample 9	3	3	1	3659867	74.77	0.98
A9	Sample 9	3	3	1	3661133	74.97	0.98
A9	Sample 9	3	3	1	3662383	75.2	0.96
A9	Sample 9	3	3	1	3663633	75.41	0.96
A9	Sample 9	3	3	1	3664883	75.6	0.95
A9	Sample 9	3	3	1	3666150	75.81	0.95
A9	Sample 9	3	3	1	3667400	76.01	0.94
A9	Sample 9	3	3	1	3668650	76.21	0.95
A9	Sample 9	3	3	1	3669917	76.41	0.93
A9	Sample 9	3	3	1	3671167	76.62	0.92
A9	Sample 9	3	3	1	3672417	76.8	0.92
A9	Sample 9	3	3	1	3673667	77.01	0.93
A9	Sample 9	3	3	1	3674917	77.21	0.91
A9	Sample 9	3	3	1	3676183	77.41	0.92
A9	Sample 9	3	3	1	3677417	77.61	0.92
A9	Sample 9	3	3	1	3678683	77.82	0.91
A9	Sample 9	3	3	1	3679933	78.05	0.91
A9	Sample 9	3	3	1	3681183	78.22	0.89
A9	Sample 9	3	3	1	3682434	78.45	0.91
A9	Sample 9	3	3	1	3683700	78.66	0.90
A9	Sample 9	3	3	1	3684950	78.85	0.90
A9	Sample 9	3	3	1	3686200	79.06	0.91
A9	Sample 9	3	3	1	3687450	79.23	0.90
A9	Sample 9	3	3	1	3688717	79.46	0.90
A9	Sample 9	3	3	1	3689967	79.66	0.90
A9	Sample 9	3	3	1	3691250	79.87	0.90
A9	Sample 9	3	3	1	3692500	80.06	0.92
A9	Sample 9	3	3	1	3693750	80.28	0.92
A9	Sample 9	3	3	1	3695017	80.48	0.92
A9	Sample 9	3	3	1	3696283	80.68	0.92
A9	Sample 9	3	3	1	3697533	80.88	0.94
A9	Sample 9	3	3	1	3698800	81.06	0.93
A9	Sample 9	3	3	1	3700050	81.31	0.95
A9	Sample 9	3	3	1	3701300	81.5	0.95
A9	Sample 9	3	3	1	3702550	81.7	0.95
A9	Sample 9	3	3	1	3703800	81.9	0.96
A9	Sample 9	3	3	1	3705067	82.1	0.96
A9	Sample 9	3	3	1	3706317	82.31	0.96
A9	Sample 9	3	3	1	3707567	82.51	0.95
A9	Sample 9	3	3	1	3708817	82.72	0.94
A9	Sample 9	3	3	1	3710067	82.9	0.94
A9	Sample 9	3	3	1	3711317	83.1	0.94
A9	Sample 9	3	3	1	3712567	83.3	0.94
A9	Sample 9	3	3	1	3713817	83.52	0.93
A9	Sample 9	3	3	1	3715067	83.71	0.92
A9	Sample 9	3	3	1	3716317	83.93	0.91
A9	Sample 9	3	3	1	3717583	84.13	0.91
A9	Sample 9	3	3	1	3718833	84.34	0.90
A9	Sample 9	3	3	1	3720083	84.54	0.90
A9	Sample 9	3	3	1	3721350	84.73	0.89
A9	Sample 9	3	3	1	3722600	84.92	0.89
A9	Sample 9	3	3	1	3723883	85.14	0.89
A9	Sample 9	3	3	1	3725133	85.34	0.88
A9	Sample 9	3	3	1	3726383	85.55	0.88
A9	Sample 9	3	3	1	3727650	85.76	0.88
A9	Sample 9	3	3	1	3728900	85.94	0.87
A9	Sample 9	3	3	1	3730150	86.17	0.87
A9	Sample 9	3	3	1	3731400	86.36	0.86
A9	Sample 9	3	3	1	3732667	86.54	0.86
A9	Sample 9	3	3	1	3733917	86.78	0.87
A9	Sample 9	3	3	1	3735167	86.95	0.86
A9	Sample 9	3	3	1	3736434	87.17	0.85
A9	Sample 9	3	3	1	3737683	87.37	0.85
A9	Sample 9	3	3	1	3738933	87.56	0.85
A9	Sample 9	3	3	1	3740183	87.77	0.85
A9	Sample 9	3	3	1	3741450	88.01	0.85
A9	Sample 9	3	3	1	3742700	88.19	0.84
A9	Sample 9	3	3	1	3743950	88.38	0.84
A9	Sample 9	3	3	1	3745217	88.59	0.84
A9	Sample 9	3	3	1	3746467	88.81	0.84
A9	Sample 9	3	3	1	3747733	88.98	0.83
A9	Sample 9	3	3	1	3748967	89.2	0.83
A9	Sample 9	3	3	1	3750233	89.38	0.83
A9	Sample 9	3	3	1	3751483	89.63	0.82
A9	Sample 9	3	3	1	3752733	89.81	0.82
A9	Sample 9	3	3	1	3753983	90.03	0.83
A9	Sample 9	3	3	1	3755233	90.24	0.82
A9	Sample 9	3	3	1	3756500	90.4	0.82
A9	Sample 9	3	3	1	3757783	90.62	0.81
A9	Sample 9	3	3	1	3759033	90.83	0.81
A9	Sample 9	3	3	1	3760300	91.05	0.82
A9	Sample 9	3	3	1	3761550	91.23	0.81
A9	Sample 9	3	3	1	3762817	91.42	0.81
A9	Sample 9	3	3	1	3764067	91.65	0.80
A9	Sample 9	3	3	1	3765333	91.83	0.80
A9	Sample 9	3	3	1	3766583	92.05	0.80
A9	Sample 9	3	3	1	3767833	92.24	0.80
A9	Sample 9	3	3	1	3769083	92.46	0.79
A9	Sample 9	3	3	1	3770333	92.65	0.80
A9	Sample 9	3	3	1	3771583	92.87	0.80
A9	Sample 9	3	3	1	3772850	93.06	0.79
A9	Sample 9	3	3	1	3774100	93.25	0.80
A9	Sample 9	3	3	1	3775367	93.47	0.78
A9	Sample 9	3	3	1	3776617	93.66	0.78
A9	Sample 9	3	3	1	3777883	93.89	0.78
A9	Sample 9	3	3	1	3779133	94.08	0.78
A9	Sample 9	3	3	1	3780383	94.28	0.78
A9	Sample 9	3	3	1	3781650	94.5	0.77
A9	Sample 9	3	3	1	3782900	94.69	0.77
A10	Sample 10	2	4	1	684733	79.78	1.04
A10	Sample 10	2	4	2	751000	79.46	1.09
A10	Sample 10	2	4	3	817483	79.49	1.12
A10	Sample 10	2	4	4	883983	79.46	1.13
A10	Sample 10	2	4	5	950483	79.49	1.13
A10	Sample 10	2	4	6	1016983	79.46	1.13
A10	Sample 10	2	4	7	1083483	79.49	1.15
A10	Sample 10	2	4	8	1149983	79.49	1.14
A10	Sample 10	2	4	9	1216483	79.46	1.14
A10	Sample 10	2	4	10	1282983	79.49	1.12
A10	Sample 10	2	4	11	1349483	79.49	1.13
A10	Sample 10	2	4	12	1415983	79.46	1.14
A10	Sample 10	2	4	13	1482483	79.49	1.15
A10	Sample 10	2	4	14	1548983	79.49	1.14
A10	Sample 10	2	4	15	1615483	79.49	1.14
A10	Sample 10	2	4	16	1681983	79.49	1.15
A10	Sample 10	2	4	17	1748483	79.49	1.16
A10	Sample 10	2	4	18	1814983	79.49	1.16
A10	Sample 10	2	4	19	1881467	79.49	1.14
A10	Sample 10	2	4	20	1947967	79.49	1.14
A10	Sample 10	2	4	21	2014483	79.49	1.15
A10	Sample 10	2	4	22	2080967	79.49	1.16
A10	Sample 10	2	4	23	2147483	79.49	1.14
A10	Sample 10	2	4	24	2213983	79.49	1.14
A10	Sample 10	2	4	25	2280483	79.49	1.14
A10	Sample 10	2	4	26	2346967	79.49	1.15
A10	Sample 10	2	4	27	2413467	79.49	1.14
A10	Sample 10	2	4	28	2479967	79.49	1.16
A10	Sample 10	2	4	29	2546467	79.49	1.17
A10	Sample 10	2	4	30	2612967	79.49	1.17
A10	Sample 10	2	4	31	2679467	79.49	1.17
A10	Sample 10	2	4	32	2745967	79.49	1.17
A10	Sample 10	2	4	33	2812467	79.49	1.17
A10	Sample 10	2	4	34	2878967	79.49	1.20
A10	Sample 10	2	4	35	2945467	79.49	1.20
A10	Sample 10	2	4	36	3011967	79.49	1.21
A10	Sample 10	2	4	37	3078467	79.49	1.25
A10	Sample 10	2	4	38	3144967	79.49	1.31
A10	Sample 10	2	4	39	3211467	79.49	1.44
A10	Sample 10	2	4	40	3277967	79.49	1.64
A10	Sample 10	2	4	41	3344467	79.49	2.05
A10	Sample 10	2	4	42	3410967	79.52	2.72
A10	Sample 10	2	4	43	3477467	79.49	3.78
A10	Sample 10	2	4	44	3543967	79.46	5.25
A10	Sample 10	3	3	1	3598350	64.93	11.70
A10	Sample 10	3	3	1	3599600	64.69	11.72
A10	Sample 10	3	3	1	3600850	64.75	11.80
A10	Sample 10	3	3	1	3602100	65.02	11.84
A10	Sample 10	3	3	1	3603350	65.31	11.83
A10	Sample 10	3	3	1	3604600	65.56	11.79
A10	Sample 10	3	3	1	3605867	65.79	11.74
A10	Sample 10	3	3	1	3607117	66.03	11.70
A10	Sample 10	3	3	1	3608367	66.29	11.64
A10	Sample 10	3	3	1	3609633	66.49	11.61
A10	Sample 10	3	3	1	3610867	66.73	11.53
A10	Sample 10	3	3	1	3612133	66.93	11.49
A10	Sample 10	3	3	1	3613383	67.2	11.40
A10	Sample 10	3	3	1	3614633	67.37	11.35
A10	Sample 10	3	3	1	3615883	67.61	11.31
A10	Sample 10	3	3	1	3617150	67.84	11.21
A10	Sample 10	3	3	1	3618434	68.05	11.17
A10	Sample 10	3	3	1	3619700	68.25	11.11
A10	Sample 10	3	3	1	3620933	68.45	11.02
A10	Sample 10	3	3	1	3622200	68.66	10.98
A10	Sample 10	3	3	1	3623450	68.9	10.90
A10	Sample 10	3	3	1	3624700	69.09	10.82
A10	Sample 10	3	3	1	3625950	69.3	10.77
A10	Sample 10	3	3	1	3627217	69.5	10.70
A10	Sample 10	3	3	1	3628467	69.7	10.66
A10	Sample 10	3	3	1	3629733	69.9	10.58
A10	Sample 10	3	3	1	3630983	70.11	10.54
A10	Sample 10	3	3	1	3632233	70.31	10.45
A10	Sample 10	3	3	1	3633500	70.51	10.43
A10	Sample 10	3	3	1	3634750	70.71	10.36
A10	Sample 10	3	3	1	3636000	70.92	10.27
A10	Sample 10	3	3	1	3637267	71.14	10.23
A10	Sample 10	3	3	1	3638517	71.32	10.15
A10	Sample 10	3	3	1	3639783	71.52	10.10
A10	Sample 10	3	3	1	3641017	71.75	10.05
A10	Sample 10	3	3	1	3642283	71.95	9.98
A10	Sample 10	3	3	1	3643533	72.13	9.94
A10	Sample 10	3	3	1	3644800	72.35	9.86
A10	Sample 10	3	3	1	3646067	72.56	9.83
A10	Sample 10	3	3	1	3647333	72.76	9.78
A10	Sample 10	3	3	1	3648583	72.96	9.70
A10	Sample 10	3	3	1	3649833	73.19	9.64
A10	Sample 10	3	3	1	3651100	73.37	9.61
A10	Sample 10	3	3	1	3652350	73.6	9.56
A10	Sample 10	3	3	1	3653617	73.8	9.50
A10	Sample 10	3	3	1	3654867	74	9.45
A10	Sample 10	3	3	1	3656133	74.17	9.40
A10	Sample 10	3	3	1	3657383	74.39	9.37
A10	Sample 10	3	3	1	3658633	74.6	9.29
A10	Sample 10	3	3	1	3659867	74.77	9.26
A10	Sample 10	3	3	1	3661133	74.97	9.23
A10	Sample 10	3	3	1	3662383	75.2	9.18
A10	Sample 10	3	3	1	3663633	75.41	9.13
A10	Sample 10	3	3	1	3664883	75.6	9.09
A10	Sample 10	3	3	1	3666150	75.81	9.04
A10	Sample 10	3	3	1	3667400	76.01	8.99
A10	Sample 10	3	3	1	3668650	76.21	8.98
A10	Sample 10	3	3	1	3669917	76.41	8.95
A10	Sample 10	3	3	1	3671167	76.62	8.88
A10	Sample 10	3	3	1	3672417	76.8	8.86
A10	Sample 10	3	3	1	3673667	77.01	8.82
A10	Sample 10	3	3	1	3674917	77.21	8.79
A10	Sample 10	3	3	1	3676183	77.41	8.77
A10	Sample 10	3	3	1	3677417	77.61	8.72
A10	Sample 10	3	3	1	3678683	77.82	8.69
A10	Sample 10	3	3	1	3679933	78.05	8.68
A10	Sample 10	3	3	1	3681183	78.22	8.66
A10	Sample 10	3	3	1	3682434	78.45	8.64
A10	Sample 10	3	3	1	3683700	78.66	8.64
A10	Sample 10	3	3	1	3684950	78.85	8.60
A10	Sample 10	3	3	1	3686200	79.06	8.59
A10	Sample 10	3	3	1	3687450	79.23	8.62
A10	Sample 10	3	3	1	3688717	79.46	8.62
A10	Sample 10	3	3	1	3689967	79.66	8.63
A10	Sample 10	3	3	1	3691250	79.87	8.65
A10	Sample 10	3	3	1	3692500	80.06	8.69
A10	Sample 10	3	3	1	3693750	80.28	8.73
A10	Sample 10	3	3	1	3695017	80.48	8.73
A10	Sample 10	3	3	1	3696283	80.68	8.76
A10	Sample 10	3	3	1	3697533	80.88	8.77
A10	Sample 10	3	3	1	3698800	81.06	8.80
A10	Sample 10	3	3	1	3700050	81.31	8.81
A10	Sample 10	3	3	1	3701300	81.5	8.82
A10	Sample 10	3	3	1	3702550	81.7	8.80
A10	Sample 10	3	3	1	3703800	81.9	8.72
A10	Sample 10	3	3	1	3705067	82.1	8.67
A10	Sample 10	3	3	1	3706317	82.31	8.57
A10	Sample 10	3	3	1	3707567	82.51	8.44
A10	Sample 10	3	3	1	3708817	82.72	8.34
A10	Sample 10	3	3	1	3710067	82.9	8.20
A10	Sample 10	3	3	1	3711317	83.1	8.09
A10	Sample 10	3	3	1	3712567	83.3	7.95
A10	Sample 10	3	3	1	3713817	83.52	7.83
A10	Sample 10	3	3	1	3715067	83.71	7.66
A10	Sample 10	3	3	1	3716317	83.93	7.41
A10	Sample 10	3	3	1	3717583	84.13	7.10
A10	Sample 10	3	3	1	3718833	84.34	6.63
A10	Sample 10	3	3	1	3720083	84.54	6.00
A10	Sample 10	3	3	1	3721350	84.73	5.18
A10	Sample 10	3	3	1	3722600	84.92	4.27
A10	Sample 10	3	3	1	3723883	85.14	3.38
A10	Sample 10	3	3	1	3725133	85.34	2.57
A10	Sample 10	3	3	1	3726383	85.55	1.94
A10	Sample 10	3	3	1	3727650	85.76	1.55
A10	Sample 10	3	3	1	3728900	85.94	1.34
A10	Sample 10	3	3	1	3730150	86.17	1.28
A10	Sample 10	3	3	1	3731400	86.36	1.26
A10	Sample 10	3	3	1	3732667	86.54	1.25
A10	Sample 10	3	3	1	3733917	86.78	1.24
A10	Sample 10	3	3	1	3735167	86.95	1.24
A10	Sample 10	3	3	1	3736434	87.17	1.22
A10	Sample 10	3	3	1	3737683	87.37	1.21
A10	Sample 10	3	3	1	3738933	87.56	1.21
A10	Sample 10	3	3	1	3740183	87.77	1.20
A10	Sample 10	3	3	1	3741450	88.01	1.19
A10	Sample 10	3	3	1	3742700	88.19	1.18
A10	Sample 10	3	3	1	3743950	88.38	1.19
A10	Sample 10	3	3	1	3745217	88.59	1.19
A10	Sample 10	3	3	1	3746467	88.81	1.17
A10	Sample 10	3	3	1	3747733	88.98	1.17
A10	Sample 10	3	3	1	3748967	89.2	1.15
A10	Sample 10	3	3	1	3750233	89.38	1.15
A10	Sample 10	3	3	1	3751483	89.63	1.14
A10	Sample 10	3	3	1	3752733	89.81	1.15
A10	Sample 10	3	3	1	3753983	90.03	1.14
A10	Sample 10	3	3	1	3755233	90.24	1.13
A10	Sample 10	3	3	1	3756500	90.4	1.12
A10	Sample 10	3	3	1	3757783	90.62	1.12
A10	Sample 10	3	3	1	3759033	90.83	1.12
A10	Sample 10	3	3	1	3760300	91.05	1.10
A10	Sample 10	3	3	1	3761550	91.23	1.10
A10	Sample 10	3	3	1	3762817	91.42	1.09
A10	Sample 10	3	3	1	3764067	91.65	1.09
A10	Sample 10	3	3	1	3765333	91.83	1.08
A10	Sample 10	3	3	1	3766583	92.05	1.07
A10	Sample 10	3	3	1	3767833	92.24	1.07
A10	Sample 10	3	3	1	3769083	92.46	1.06
A10	Sample 10	3	3	1	3770333	92.65	1.06
A10	Sample 10	3	3	1	3771583	92.87	1.06
A10	Sample 10	3	3	1	3772850	93.06	1.04
A10	Sample 10	3	3	1	3774100	93.25	1.05
A10	Sample 10	3	3	1	3775367	93.47	1.03
A10	Sample 10	3	3	1	3776617	93.66	1.03
A10	Sample 10	3	3	1	3777883	93.89	1.02
A10	Sample 10	3	3	1	3779133	94.08	1.02
A10	Sample 10	3	3	1	3780383	94.28	1.02
A10	Sample 10	3	3	1	3781650	94.5	1.01
A10	Sample 10	3	3	1	3782900	94.69	1.00
A11	Sample 11	2	4	1	684733	79.78	0.86
A11	Sample 11	2	4	2	751000	79.46	0.90
A11	Sample 11	2	4	3	817483	79.49	0.90
A11	Sample 11	2	4	4	883983	79.46	0.91
A11	Sample 11	2	4	5	950483	79.49	0.90
A11	Sample 11	2	4	6	1016983	79.46	0.90
A11	Sample 11	2	4	7	1083483	79.49	0.91
A11	Sample 11	2	4	8	1149983	79.49	0.89
A11	Sample 11	2	4	9	1216483	79.46	0.88
A11	Sample 11	2	4	10	1282983	79.49	0.89
A11	Sample 11	2	4	11	1349483	79.49	0.88
A11	Sample 11	2	4	12	1415983	79.46	0.89
A11	Sample 11	2	4	13	1482483	79.49	0.88
A11	Sample 11	2	4	14	1548983	79.49	0.88
A11	Sample 11	2	4	15	1615483	79.49	0.88
A11	Sample 11	2	4	16	1681983	79.49	0.89
A11	Sample 11	2	4	17	1748483	79.49	0.88
A11	Sample 11	2	4	18	1814983	79.49	0.89
A11	Sample 11	2	4	19	1881467	79.49	0.88
A11	Sample 11	2	4	20	1947967	79.49	0.87
A11	Sample 11	2	4	21	2014483	79.49	0.88
A11	Sample 11	2	4	22	2080967	79.49	0.92
A11	Sample 11	2	4	23	2147483	79.49	0.93
A11	Sample 11	2	4	24	2213983	79.49	0.97
A11	Sample 11	2	4	25	2280483	79.49	1.04
A11	Sample 11	2	4	26	2346967	79.49	1.19
A11	Sample 11	2	4	27	2413467	79.49	1.47
A11	Sample 11	2	4	28	2479967	79.49	2.00
A11	Sample 11	2	4	29	2546467	79.49	2.88
A11	Sample 11	2	4	30	2612967	79.49	4.27
A11	Sample 11	2	4	31	2679467	79.49	6.19
A11	Sample 11	2	4	32	2745967	79.49	8.24
A11	Sample 11	2	4	33	2812467	79.49	10.06
A11	Sample 11	2	4	34	2878967	79.49	11.43
A11	Sample 11	2	4	35	2945467	79.49	12.31
A11	Sample 11	2	4	36	3011967	79.49	12.86
A11	Sample 11	2	4	37	3078467	79.49	13.21
A11	Sample 11	2	4	38	3144967	79.49	13.44
A11	Sample 11	2	4	39	3211467	79.49	13.59
A11	Sample 11	2	4	40	3277967	79.49	13.63
A11	Sample 11	2	4	41	3344467	79.49	13.67
A11	Sample 11	2	4	42	3410967	79.52	13.71
A11	Sample 11	2	4	43	3477467	79.49	13.72
A11	Sample 11	2	4	44	3543967	79.46	13.71
A11	Sample 11	3	3	1	3598350	64.93	19.63
A11	Sample 11	3	3	1	3599600	64.69	19.65
A11	Sample 11	3	3	1	3600850	64.75	19.72
A11	Sample 11	3	3	1	3602100	65.02	19.76
A11	Sample 11	3	3	1	3603350	65.31	19.72
A11	Sample 11	3	3	1	3604600	65.56	19.68
A11	Sample 11	3	3	1	3605867	65.79	19.64
A11	Sample 11	3	3	1	3607117	66.03	19.60
A11	Sample 11	3	3	1	3608367	66.29	19.53
A11	Sample 11	3	3	1	3609633	66.49	19.47
A11	Sample 11	3	3	1	3610867	66.73	19.41
A11	Sample 11	3	3	1	3612133	66.93	19.33
A11	Sample 11	3	3	1	3613383	67.2	19.29
A11	Sample 11	3	3	1	3614633	67.37	19.19
A11	Sample 11	3	3	1	3615883	67.61	19.15
A11	Sample 11	3	3	1	3617150	67.84	19.06
A11	Sample 11	3	3	1	3618434	68.05	18.98
A11	Sample 11	3	3	1	3619700	68.25	18.92
A11	Sample 11	3	3	1	3620933	68.45	18.86
A11	Sample 11	3	3	1	3622200	68.66	18.79
A11	Sample 11	3	3	1	3623450	68.9	18.71
A11	Sample 11	3	3	1	3624700	69.09	18.63
A11	Sample 11	3	3	1	3625950	69.3	18.58
A11	Sample 11	3	3	1	3627217	69.5	18.49
A11	Sample 11	3	3	1	3628467	69.7	18.44
A11	Sample 11	3	3	1	3629733	69.9	18.36
A11	Sample 11	3	3	1	3630983	70.11	18.28
A11	Sample 11	3	3	1	3632233	70.31	18.23
A11	Sample 11	3	3	1	3633500	70.51	18.20
A11	Sample 11	3	3	1	3634750	70.71	18.14
A11	Sample 11	3	3	1	3636000	70.92	18.07
A11	Sample 11	3	3	1	3637267	71.14	18.01
A11	Sample 11	3	3	1	3638517	71.32	17.93
A11	Sample 11	3	3	1	3639783	71.52	17.86
[truncated: 16,434 more rows]
