# Supplementary material for: A glycan receptor kinase facilitates intracellular accommodation of arbuscular mycorrhiza and symbiotic rhizobia in the legume Lotus japonicus
Source: PLoS Biol. 2023 May 18;21(5):e3002127. doi: 10.1371/journal.pbio.3002127 (PMC10231839; doi:10.1371/journal.pbio.3002127)
Supplement: S2 Information — (ZIP) [file pbio.3002127.s018.zip › AM_UBCHK.txt]

Raw Data		Experiment - AM_UBCHK (Run on LCS480 1.5.0.39)
SamplePos	SampleName	Prog#	Seg#	Cycle#	Time	Temp	465-510
A1	Sample 1	2	4	1	686633	81.78	0.89
A1	Sample 1	2	4	2	752683	81.5	0.86
A1	Sample 1	2	4	3	818683	81.5	0.87
A1	Sample 1	2	4	4	884683	81.5	0.86
A1	Sample 1	2	4	5	950583	81.52	0.85
A1	Sample 1	2	4	6	1016583	81.5	0.86
A1	Sample 1	2	4	7	1082567	81.5	0.86
A1	Sample 1	2	4	8	1148583	81.5	0.86
A1	Sample 1	2	4	9	1214583	81.5	0.86
A1	Sample 1	2	4	10	1280583	81.5	0.86
A1	Sample 1	2	4	11	1346483	81.52	0.85
A1	Sample 1	2	4	12	1412483	81.52	0.84
A1	Sample 1	2	4	13	1478583	81.5	0.84
A1	Sample 1	2	4	14	1544600	81.5	0.86
A1	Sample 1	2	4	15	1610600	81.52	0.85
A1	Sample 1	2	4	16	1676583	81.5	0.86
A1	Sample 1	2	4	17	1742583	81.52	0.84
A1	Sample 1	2	4	18	1808667	81.52	0.87
A1	Sample 1	2	4	19	1874767	81.52	0.86
A1	Sample 1	2	4	20	1940767	81.52	0.87
A1	Sample 1	2	4	21	2006767	81.5	0.89
A1	Sample 1	2	4	22	2072667	81.52	0.92
A1	Sample 1	2	4	23	2138667	81.52	0.98
A1	Sample 1	2	4	24	2204667	81.5	1.11
A1	Sample 1	2	4	25	2270667	81.52	1.33
A1	Sample 1	2	4	26	2336667	81.52	1.73
A1	Sample 1	2	4	27	2402667	81.5	2.44
A1	Sample 1	2	4	28	2468667	81.52	3.54
A1	Sample 1	2	4	29	2534667	81.52	5.12
A1	Sample 1	2	4	30	2600667	81.52	6.93
A1	Sample 1	2	4	31	2666667	81.52	8.59
A1	Sample 1	2	4	32	2732583	81.52	9.93
A1	Sample 1	2	4	33	2798583	81.52	10.95
A1	Sample 1	2	4	34	2864583	81.52	11.74
A1	Sample 1	3	3	1	2918150	64.93	23.61
A1	Sample 1	3	3	1	2919400	64.69	23.71
A1	Sample 1	3	3	1	2920650	64.75	23.79
A1	Sample 1	3	3	1	2921917	64.99	23.81
A1	Sample 1	3	3	1	2923183	65.28	23.72
A1	Sample 1	3	3	1	2924433	65.53	23.68
A1	Sample 1	3	3	1	2925683	65.78	23.62
A1	Sample 1	3	3	1	2926933	66	23.50
A1	Sample 1	3	3	1	2928183	66.23	23.43
A1	Sample 1	3	3	1	2929450	66.47	23.32
A1	Sample 1	3	3	1	2930683	66.67	23.24
A1	Sample 1	3	3	1	2931950	66.9	23.13
A1	Sample 1	3	3	1	2933200	67.11	23.03
A1	Sample 1	3	3	1	2934467	67.32	22.94
A1	Sample 1	3	3	1	2935717	67.52	22.83
A1	Sample 1	3	3	1	2936967	67.72	22.71
A1	Sample 1	3	3	1	2938233	67.93	22.59
A1	Sample 1	3	3	1	2939483	68.13	22.52
A1	Sample 1	3	3	1	2940750	68.34	22.43
A1	Sample 1	3	3	1	2942000	68.52	22.34
A1	Sample 1	3	3	1	2943250	68.74	22.25
A1	Sample 1	3	3	1	2944517	68.94	22.12
A1	Sample 1	3	3	1	2945767	69.15	22.04
A1	Sample 1	3	3	1	2947017	69.35	21.95
A1	Sample 1	3	3	1	2948267	69.56	21.82
A1	Sample 1	3	3	1	2949517	69.74	21.74
A1	Sample 1	3	3	1	2950767	69.96	21.64
A1	Sample 1	3	3	1	2952017	70.14	21.58
A1	Sample 1	3	3	1	2953283	70.34	21.46
A1	Sample 1	3	3	1	2954550	70.54	21.39
A1	Sample 1	3	3	1	2955800	70.74	21.27
A1	Sample 1	3	3	1	2957067	70.95	21.22
A1	Sample 1	3	3	1	2958300	71.14	21.10
A1	Sample 1	3	3	1	2959567	71.32	21.05
A1	Sample 1	3	3	1	2960800	71.52	20.96
A1	Sample 1	3	3	1	2962067	71.75	20.90
A1	Sample 1	3	3	1	2963317	71.89	20.77
A1	Sample 1	3	3	1	2964567	72.1	20.71
A1	Sample 1	3	3	1	2965833	72.29	20.60
A1	Sample 1	3	3	1	2967083	72.5	20.54
A1	Sample 1	3	3	1	2968333	72.73	20.47
A1	Sample 1	3	3	1	2969600	72.9	20.40
A1	Sample 1	3	3	1	2970850	73.1	20.31
A1	Sample 1	3	3	1	2972100	73.31	20.25
A1	Sample 1	3	3	1	2973367	73.5	20.16
A1	Sample 1	3	3	1	2974617	73.68	20.09
A1	Sample 1	3	3	1	2975883	73.87	20.05
A1	Sample 1	3	3	1	2977133	74.08	19.97
A1	Sample 1	3	3	1	2978383	74.28	19.89
A1	Sample 1	3	3	1	2979633	74.49	19.83
A1	Sample 1	3	3	1	2980900	74.68	19.80
A1	Sample 1	3	3	1	2982150	74.89	19.75
A1	Sample 1	3	3	1	2983400	75.06	19.63
A1	Sample 1	3	3	1	2984650	75.29	19.59
A1	Sample 1	3	3	1	2985917	75.47	19.55
A1	Sample 1	3	3	1	2987167	75.67	19.46
A1	Sample 1	3	3	1	2988417	75.84	19.44
A1	Sample 1	3	3	1	2989667	76.06	19.36
A1	Sample 1	3	3	1	2990933	76.24	19.32
A1	Sample 1	3	3	1	2992183	76.43	19.28
A1	Sample 1	3	3	1	2993450	76.64	19.24
A1	Sample 1	3	3	1	2994700	76.83	19.18
A1	Sample 1	3	3	1	2995950	77.04	19.18
A1	Sample 1	3	3	1	2997217	77.24	19.10
A1	Sample 1	3	3	1	2998467	77.44	19.05
A1	Sample 1	3	3	1	2999733	77.61	19.00
A1	Sample 1	3	3	1	3000984	77.82	18.94
A1	Sample 1	3	3	1	3002233	78.01	18.86
A1	Sample 1	3	3	1	3003483	78.22	18.80
A1	Sample 1	3	3	1	3004733	78.39	18.75
A1	Sample 1	3	3	1	3006000	78.59	18.68
A1	Sample 1	3	3	1	3007250	78.79	18.59
A1	Sample 1	3	3	1	3008500	79	18.50
A1	Sample 1	3	3	1	3009750	79.19	18.39
A1	Sample 1	3	3	1	3011000	79.41	18.30
A1	Sample 1	3	3	1	3012267	79.6	18.14
A1	Sample 1	3	3	1	3013517	79.78	17.99
A1	Sample 1	3	3	1	3014767	79.98	17.88
A1	Sample 1	3	3	1	3016017	80.16	17.73
A1	Sample 1	3	3	1	3017267	80.38	17.60
A1	Sample 1	3	3	1	3018533	80.56	17.42
A1	Sample 1	3	3	1	3019783	80.77	17.27
A1	Sample 1	3	3	1	3021033	80.94	17.12
A1	Sample 1	3	3	1	3022267	81.18	16.98
A1	Sample 1	3	3	1	3023533	81.35	16.88
A1	Sample 1	3	3	1	3024783	81.55	16.67
A1	Sample 1	3	3	1	3026033	81.73	16.50
A1	Sample 1	3	3	1	3027283	81.94	16.20
A1	Sample 1	3	3	1	3028550	82.16	15.87
A1	Sample 1	3	3	1	3029817	82.34	15.50
A1	Sample 1	3	3	1	3031067	82.55	15.05
A1	Sample 1	3	3	1	3032333	82.75	14.48
A1	Sample 1	3	3	1	3033583	82.92	13.83
A1	Sample 1	3	3	1	3034850	83.17	12.91
A1	Sample 1	3	3	1	3036083	83.33	11.73
A1	Sample 1	3	3	1	3037350	83.52	10.32
A1	Sample 1	3	3	1	3038600	83.71	8.72
A1	Sample 1	3	3	1	3039850	83.93	7.06
A1	Sample 1	3	3	1	3041100	84.1	5.47
A1	Sample 1	3	3	1	3042367	84.31	4.04
A1	Sample 1	3	3	1	3043617	84.48	2.87
A1	Sample 1	3	3	1	3044867	84.7	2.00
A1	Sample 1	3	3	1	3046133	84.87	1.44
A1	Sample 1	3	3	1	3047383	85.11	1.16
A1	Sample 1	3	3	1	3048650	85.29	1.05
A1	Sample 1	3	3	1	3049883	85.49	1.01
A1	Sample 1	3	3	1	3051150	85.7	1.00
A1	Sample 1	3	3	1	3052400	85.89	0.99
A1	Sample 1	3	3	1	3053667	86.09	0.99
A1	Sample 1	3	3	1	3054900	86.27	0.97
A1	Sample 1	3	3	1	3056167	86.48	0.98
A1	Sample 1	3	3	1	3057417	86.66	0.97
A1	Sample 1	3	3	1	3058667	86.88	0.97
A1	Sample 1	3	3	1	3059933	87.07	0.97
A1	Sample 1	3	3	1	3061183	87.26	0.96
A1	Sample 1	3	3	1	3062467	87.44	0.96
A1	Sample 1	3	3	1	3063733	87.65	0.95
A1	Sample 1	3	3	1	3064967	87.86	0.96
A1	Sample 1	3	3	1	3066217	88.04	0.95
A1	Sample 1	3	3	1	3067483	88.25	0.95
A1	Sample 1	3	3	1	3068717	88.44	0.96
A1	Sample 1	3	3	1	3069984	88.62	0.95
A1	Sample 1	3	3	1	3071233	88.84	0.94
A1	Sample 1	3	3	1	3072483	89.02	0.94
A1	Sample 1	3	3	1	3073750	89.23	0.94
A1	Sample 1	3	3	1	3075000	89.41	0.93
A1	Sample 1	3	3	1	3076267	89.63	0.93
A1	Sample 1	3	3	1	3077517	89.81	0.93
A1	Sample 1	3	3	1	3078767	90.03	0.93
A1	Sample 1	3	3	1	3080017	90.21	0.92
A1	Sample 1	3	3	1	3081267	90.4	0.92
A1	Sample 1	3	3	1	3082533	90.62	0.92
A1	Sample 1	3	3	1	3083783	90.8	0.92
A1	Sample 1	3	3	1	3085033	91	0.92
A1	Sample 1	3	3	1	3086283	91.2	0.91
A1	Sample 1	3	3	1	3087550	91.4	0.90
A1	Sample 1	3	3	1	3088800	91.58	0.89
A1	Sample 1	3	3	1	3090067	91.8	0.91
A1	Sample 1	3	3	1	3091350	91.99	0.90
A1	Sample 1	3	3	1	3092600	92.18	0.89
A1	Sample 1	3	3	1	3093850	92.39	0.90
A1	Sample 1	3	3	1	3095100	92.59	0.89
A1	Sample 1	3	3	1	3096350	92.77	0.89
A1	Sample 1	3	3	1	3097617	92.97	0.88
A1	Sample 1	3	3	1	3098867	93.18	0.88
A1	Sample 1	3	3	1	3100117	93.35	0.88
A1	Sample 1	3	3	1	3101367	93.54	0.87
A1	Sample 1	3	3	1	3102617	93.76	0.88
A1	Sample 1	3	3	1	3103867	93.95	0.88
A1	Sample 1	3	3	1	3105117	94.14	0.88
A1	Sample 1	3	3	1	3106383	94.33	0.87
A1	Sample 1	3	3	1	3107633	94.57	0.86
A1	Sample 1	3	3	1	3108883	94.72	0.87
A2	Sample 2	2	4	1	686633	81.78	0.93
A2	Sample 2	2	4	2	752683	81.5	0.93
A2	Sample 2	2	4	3	818683	81.5	0.94
A2	Sample 2	2	4	4	884683	81.5	0.94
A2	Sample 2	2	4	5	950583	81.52	0.93
A2	Sample 2	2	4	6	1016583	81.5	0.93
A2	Sample 2	2	4	7	1082567	81.5	0.92
A2	Sample 2	2	4	8	1148583	81.5	0.92
A2	Sample 2	2	4	9	1214583	81.5	0.93
A2	Sample 2	2	4	10	1280583	81.5	0.93
A2	Sample 2	2	4	11	1346483	81.52	0.91
A2	Sample 2	2	4	12	1412483	81.52	0.91
A2	Sample 2	2	4	13	1478583	81.5	0.91
A2	Sample 2	2	4	14	1544600	81.5	0.92
A2	Sample 2	2	4	15	1610600	81.52	0.91
A2	Sample 2	2	4	16	1676583	81.5	0.91
A2	Sample 2	2	4	17	1742583	81.52	0.92
A2	Sample 2	2	4	18	1808667	81.52	0.92
A2	Sample 2	2	4	19	1874767	81.52	0.92
A2	Sample 2	2	4	20	1940767	81.52	0.92
A2	Sample 2	2	4	21	2006767	81.5	0.94
A2	Sample 2	2	4	22	2072667	81.52	0.98
A2	Sample 2	2	4	23	2138667	81.52	1.02
A2	Sample 2	2	4	24	2204667	81.5	1.13
A2	Sample 2	2	4	25	2270667	81.52	1.33
A2	Sample 2	2	4	26	2336667	81.52	1.69
A2	Sample 2	2	4	27	2402667	81.5	2.33
A2	Sample 2	2	4	28	2468667	81.52	3.36
A2	Sample 2	2	4	29	2534667	81.52	4.90
A2	Sample 2	2	4	30	2600667	81.52	6.72
A2	Sample 2	2	4	31	2666667	81.52	8.44
A2	Sample 2	2	4	32	2732583	81.52	9.88
A2	Sample 2	2	4	33	2798583	81.52	10.94
A2	Sample 2	2	4	34	2864583	81.52	11.75
A2	Sample 2	3	3	1	2918150	64.93	23.21
A2	Sample 2	3	3	1	2919400	64.69	23.26
A2	Sample 2	3	3	1	2920650	64.75	23.35
A2	Sample 2	3	3	1	2921917	64.99	23.34
A2	Sample 2	3	3	1	2923183	65.28	23.32
A2	Sample 2	3	3	1	2924433	65.53	23.26
A2	Sample 2	3	3	1	2925683	65.78	23.17
A2	Sample 2	3	3	1	2926933	66	23.09
A2	Sample 2	3	3	1	2928183	66.23	23.02
A2	Sample 2	3	3	1	2929450	66.47	22.97
A2	Sample 2	3	3	1	2930683	66.67	22.87
A2	Sample 2	3	3	1	2931950	66.9	22.77
A2	Sample 2	3	3	1	2933200	67.11	22.68
A2	Sample 2	3	3	1	2934467	67.32	22.54
A2	Sample 2	3	3	1	2935717	67.52	22.46
A2	Sample 2	3	3	1	2936967	67.72	22.38
A2	Sample 2	3	3	1	2938233	67.93	22.29
A2	Sample 2	3	3	1	2939483	68.13	22.17
A2	Sample 2	3	3	1	2940750	68.34	22.08
A2	Sample 2	3	3	1	2942000	68.52	22.01
A2	Sample 2	3	3	1	2943250	68.74	21.89
A2	Sample 2	3	3	1	2944517	68.94	21.81
A2	Sample 2	3	3	1	2945767	69.15	21.71
A2	Sample 2	3	3	1	2947017	69.35	21.61
A2	Sample 2	3	3	1	2948267	69.56	21.55
A2	Sample 2	3	3	1	2949517	69.74	21.42
A2	Sample 2	3	3	1	2950767	69.96	21.34
A2	Sample 2	3	3	1	2952017	70.14	21.27
A2	Sample 2	3	3	1	2953283	70.34	21.20
A2	Sample 2	3	3	1	2954550	70.54	21.05
A2	Sample 2	3	3	1	2955800	70.74	21.00
A2	Sample 2	3	3	1	2957067	70.95	20.91
A2	Sample 2	3	3	1	2958300	71.14	20.82
A2	Sample 2	3	3	1	2959567	71.32	20.74
A2	Sample 2	3	3	1	2960800	71.52	20.63
A2	Sample 2	3	3	1	2962067	71.75	20.55
A2	Sample 2	3	3	1	2963317	71.89	20.49
A2	Sample 2	3	3	1	2964567	72.1	20.37
A2	Sample 2	3	3	1	2965833	72.29	20.35
A2	Sample 2	3	3	1	2967083	72.5	20.24
A2	Sample 2	3	3	1	2968333	72.73	20.15
A2	Sample 2	3	3	1	2969600	72.9	20.08
A2	Sample 2	3	3	1	2970850	73.1	19.99
A2	Sample 2	3	3	1	2972100	73.31	19.93
A2	Sample 2	3	3	1	2973367	73.5	19.84
A2	Sample 2	3	3	1	2974617	73.68	19.74
A2	Sample 2	3	3	1	2975883	73.87	19.72
A2	Sample 2	3	3	1	2977133	74.08	19.62
A2	Sample 2	3	3	1	2978383	74.28	19.52
A2	Sample 2	3	3	1	2979633	74.49	19.47
A2	Sample 2	3	3	1	2980900	74.68	19.41
A2	Sample 2	3	3	1	2982150	74.89	19.34
A2	Sample 2	3	3	1	2983400	75.06	19.25
A2	Sample 2	3	3	1	2984650	75.29	19.21
A2	Sample 2	3	3	1	2985917	75.47	19.15
A2	Sample 2	3	3	1	2987167	75.67	19.13
A2	Sample 2	3	3	1	2988417	75.84	19.05
A2	Sample 2	3	3	1	2989667	76.06	19.00
A2	Sample 2	3	3	1	2990933	76.24	18.94
A2	Sample 2	3	3	1	2992183	76.43	18.88
A2	Sample 2	3	3	1	2993450	76.64	18.85
A2	Sample 2	3	3	1	2994700	76.83	18.79
A2	Sample 2	3	3	1	2995950	77.04	18.74
A2	Sample 2	3	3	1	2997217	77.24	18.69
A2	Sample 2	3	3	1	2998467	77.44	18.61
A2	Sample 2	3	3	1	2999733	77.61	18.57
A2	Sample 2	3	3	1	3000984	77.82	18.52
A2	Sample 2	3	3	1	3002233	78.01	18.41
A2	Sample 2	3	3	1	3003483	78.22	18.34
A2	Sample 2	3	3	1	3004733	78.39	18.29
A2	Sample 2	3	3	1	3006000	78.59	18.20
A2	Sample 2	3	3	1	3007250	78.79	18.10
A2	Sample 2	3	3	1	3008500	79	18.05
A2	Sample 2	3	3	1	3009750	79.19	17.95
A2	Sample 2	3	3	1	3011000	79.41	17.81
A2	Sample 2	3	3	1	3012267	79.6	17.65
A2	Sample 2	3	3	1	3013517	79.78	17.53
A2	Sample 2	3	3	1	3014767	79.98	17.41
A2	Sample 2	3	3	1	3016017	80.16	17.22
A2	Sample 2	3	3	1	3017267	80.38	17.08
A2	Sample 2	3	3	1	3018533	80.56	16.96
A2	Sample 2	3	3	1	3019783	80.77	16.77
A2	Sample 2	3	3	1	3021033	80.94	16.65
A2	Sample 2	3	3	1	3022267	81.18	16.49
A2	Sample 2	3	3	1	3023533	81.35	16.36
A2	Sample 2	3	3	1	3024783	81.55	16.16
A2	Sample 2	3	3	1	3026033	81.73	16.00
A2	Sample 2	3	3	1	3027283	81.94	15.74
A2	Sample 2	3	3	1	3028550	82.16	15.44
A2	Sample 2	3	3	1	3029817	82.34	15.08
A2	Sample 2	3	3	1	3031067	82.55	14.68
A2	Sample 2	3	3	1	3032333	82.75	14.17
A2	Sample 2	3	3	1	3033583	82.92	13.56
A2	Sample 2	3	3	1	3034850	83.17	12.73
A2	Sample 2	3	3	1	3036083	83.33	11.69
A2	Sample 2	3	3	1	3037350	83.52	10.41
A2	Sample 2	3	3	1	3038600	83.71	8.94
A2	Sample 2	3	3	1	3039850	83.93	7.35
A2	Sample 2	3	3	1	3041100	84.1	5.81
A2	Sample 2	3	3	1	3042367	84.31	4.39
A2	Sample 2	3	3	1	3043617	84.48	3.19
A2	Sample 2	3	3	1	3044867	84.7	2.26
A2	Sample 2	3	3	1	3046133	84.87	1.62
A2	Sample 2	3	3	1	3047383	85.11	1.27
A2	Sample 2	3	3	1	3048650	85.29	1.10
A2	Sample 2	3	3	1	3049883	85.49	1.07
A2	Sample 2	3	3	1	3051150	85.7	1.04
A2	Sample 2	3	3	1	3052400	85.89	1.03
A2	Sample 2	3	3	1	3053667	86.09	1.03
A2	Sample 2	3	3	1	3054900	86.27	1.02
A2	Sample 2	3	3	1	3056167	86.48	1.01
A2	Sample 2	3	3	1	3057417	86.66	1.01
A2	Sample 2	3	3	1	3058667	86.88	1.01
A2	Sample 2	3	3	1	3059933	87.07	1.01
A2	Sample 2	3	3	1	3061183	87.26	1.01
A2	Sample 2	3	3	1	3062467	87.44	1.00
A2	Sample 2	3	3	1	3063733	87.65	1.00
A2	Sample 2	3	3	1	3064967	87.86	1.00
A2	Sample 2	3	3	1	3066217	88.04	0.99
A2	Sample 2	3	3	1	3067483	88.25	0.99
A2	Sample 2	3	3	1	3068717	88.44	0.99
A2	Sample 2	3	3	1	3069984	88.62	0.99
A2	Sample 2	3	3	1	3071233	88.84	0.98
A2	Sample 2	3	3	1	3072483	89.02	0.99
A2	Sample 2	3	3	1	3073750	89.23	0.98
A2	Sample 2	3	3	1	3075000	89.41	0.97
A2	Sample 2	3	3	1	3076267	89.63	0.98
A2	Sample 2	3	3	1	3077517	89.81	0.97
A2	Sample 2	3	3	1	3078767	90.03	0.97
A2	Sample 2	3	3	1	3080017	90.21	0.97
A2	Sample 2	3	3	1	3081267	90.4	0.96
A2	Sample 2	3	3	1	3082533	90.62	0.97
A2	Sample 2	3	3	1	3083783	90.8	0.96
A2	Sample 2	3	3	1	3085033	91	0.96
A2	Sample 2	3	3	1	3086283	91.2	0.96
A2	Sample 2	3	3	1	3087550	91.4	0.95
A2	Sample 2	3	3	1	3088800	91.58	0.94
A2	Sample 2	3	3	1	3090067	91.8	0.96
A2	Sample 2	3	3	1	3091350	91.99	0.94
A2	Sample 2	3	3	1	3092600	92.18	0.94
A2	Sample 2	3	3	1	3093850	92.39	0.94
A2	Sample 2	3	3	1	3095100	92.59	0.94
A2	Sample 2	3	3	1	3096350	92.77	0.94
A2	Sample 2	3	3	1	3097617	92.97	0.93
A2	Sample 2	3	3	1	3098867	93.18	0.93
A2	Sample 2	3	3	1	3100117	93.35	0.92
A2	Sample 2	3	3	1	3101367	93.54	0.92
A2	Sample 2	3	3	1	3102617	93.76	0.93
A2	Sample 2	3	3	1	3103867	93.95	0.92
A2	Sample 2	3	3	1	3105117	94.14	0.91
A2	Sample 2	3	3	1	3106383	94.33	0.91
A2	Sample 2	3	3	1	3107633	94.57	0.92
A2	Sample 2	3	3	1	3108883	94.72	0.90
A3	Sample 3	2	4	1	686633	81.78	0.80
A3	Sample 3	2	4	2	752683	81.5	0.81
A3	Sample 3	2	4	3	818683	81.5	0.81
A3	Sample 3	2	4	4	884683	81.5	0.81
A3	Sample 3	2	4	5	950583	81.52	0.80
A3	Sample 3	2	4	6	1016583	81.5	0.80
A3	Sample 3	2	4	7	1082567	81.5	0.80
A3	Sample 3	2	4	8	1148583	81.5	0.81
A3	Sample 3	2	4	9	1214583	81.5	0.81
A3	Sample 3	2	4	10	1280583	81.5	0.81
A3	Sample 3	2	4	11	1346483	81.52	0.81
A3	Sample 3	2	4	12	1412483	81.52	0.79
A3	Sample 3	2	4	13	1478583	81.5	0.81
A3	Sample 3	2	4	14	1544600	81.5	0.79
A3	Sample 3	2	4	15	1610600	81.52	0.79
A3	Sample 3	2	4	16	1676583	81.5	0.80
A3	Sample 3	2	4	17	1742583	81.52	0.80
A3	Sample 3	2	4	18	1808667	81.52	0.80
A3	Sample 3	2	4	19	1874767	81.52	0.81
A3	Sample 3	2	4	20	1940767	81.52	0.81
A3	Sample 3	2	4	21	2006767	81.5	0.84
A3	Sample 3	2	4	22	2072667	81.52	0.87
A3	Sample 3	2	4	23	2138667	81.52	0.92
A3	Sample 3	2	4	24	2204667	81.5	1.04
A3	Sample 3	2	4	25	2270667	81.52	1.24
A3	Sample 3	2	4	26	2336667	81.52	1.62
A3	Sample 3	2	4	27	2402667	81.5	2.28
A3	Sample 3	2	4	28	2468667	81.52	3.30
A3	Sample 3	2	4	29	2534667	81.52	4.75
A3	Sample 3	2	4	30	2600667	81.52	6.44
A3	Sample 3	2	4	31	2666667	81.52	8.00
A3	Sample 3	2	4	32	2732583	81.52	9.23
A3	Sample 3	2	4	33	2798583	81.52	10.13
A3	Sample 3	2	4	34	2864583	81.52	10.77
A3	Sample 3	3	3	1	2918150	64.93	19.90
A3	Sample 3	3	3	1	2919400	64.69	19.97
A3	Sample 3	3	3	1	2920650	64.75	20.01
A3	Sample 3	3	3	1	2921917	64.99	20.06
A3	Sample 3	3	3	1	2923183	65.28	20.00
A3	Sample 3	3	3	1	2924433	65.53	19.96
A3	Sample 3	3	3	1	2925683	65.78	19.90
A3	Sample 3	3	3	1	2926933	66	19.84
A3	Sample 3	3	3	1	2928183	66.23	19.79
A3	Sample 3	3	3	1	2929450	66.47	19.72
A3	Sample 3	3	3	1	2930683	66.67	19.66
A3	Sample 3	3	3	1	2931950	66.9	19.58
A3	Sample 3	3	3	1	2933200	67.11	19.48
A3	Sample 3	3	3	1	2934467	67.32	19.41
A3	Sample 3	3	3	1	2935717	67.52	19.30
A3	Sample 3	3	3	1	2936967	67.72	19.23
A3	Sample 3	3	3	1	2938233	67.93	19.18
A3	Sample 3	3	3	1	2939483	68.13	19.10
A3	Sample 3	3	3	1	2940750	68.34	19.00
A3	Sample 3	3	3	1	2942000	68.52	18.93
A3	Sample 3	3	3	1	2943250	68.74	18.88
A3	Sample 3	3	3	1	2944517	68.94	18.81
A3	Sample 3	3	3	1	2945767	69.15	18.75
A3	Sample 3	3	3	1	2947017	69.35	18.68
A3	Sample 3	3	3	1	2948267	69.56	18.59
A3	Sample 3	3	3	1	2949517	69.74	18.50
A3	Sample 3	3	3	1	2950767	69.96	18.46
A3	Sample 3	3	3	1	2952017	70.14	18.34
A3	Sample 3	3	3	1	2953283	70.34	18.35
A3	Sample 3	3	3	1	2954550	70.54	18.26
A3	Sample 3	3	3	1	2955800	70.74	18.20
A3	Sample 3	3	3	1	2957067	70.95	18.13
A3	Sample 3	3	3	1	2958300	71.14	18.09
A3	Sample 3	3	3	1	2959567	71.32	18.01
A3	Sample 3	3	3	1	2960800	71.52	17.97
A3	Sample 3	3	3	1	2962067	71.75	17.88
A3	Sample 3	3	3	1	2963317	71.89	17.80
A3	Sample 3	3	3	1	2964567	72.1	17.75
A3	Sample 3	3	3	1	2965833	72.29	17.72
A3	Sample 3	3	3	1	2967083	72.5	17.65
A3	Sample 3	3	3	1	2968333	72.73	17.55
A3	Sample 3	3	3	1	2969600	72.9	17.53
A3	Sample 3	3	3	1	2970850	73.1	17.46
A3	Sample 3	3	3	1	2972100	73.31	17.42
A3	Sample 3	3	3	1	2973367	73.5	17.38
A3	Sample 3	3	3	1	2974617	73.68	17.33
A3	Sample 3	3	3	1	2975883	73.87	17.26
A3	Sample 3	3	3	1	2977133	74.08	17.21
A3	Sample 3	3	3	1	2978383	74.28	17.19
A3	Sample 3	3	3	1	2979633	74.49	17.12
A3	Sample 3	3	3	1	2980900	74.68	17.10
A3	Sample 3	3	3	1	2982150	74.89	17.01
A3	Sample 3	3	3	1	2983400	75.06	17.01
A3	Sample 3	3	3	1	2984650	75.29	16.97
A3	Sample 3	3	3	1	2985917	75.47	16.93
A3	Sample 3	3	3	1	2987167	75.67	16.92
A3	Sample 3	3	3	1	2988417	75.84	16.88
A3	Sample 3	3	3	1	2989667	76.06	16.85
A3	Sample 3	3	3	1	2990933	76.24	16.80
A3	Sample 3	3	3	1	2992183	76.43	16.77
A3	Sample 3	3	3	1	2993450	76.64	16.75
A3	Sample 3	3	3	1	2994700	76.83	16.70
A3	Sample 3	3	3	1	2995950	77.04	16.65
A3	Sample 3	3	3	1	2997217	77.24	16.66
A3	Sample 3	3	3	1	2998467	77.44	16.61
A3	Sample 3	3	3	1	2999733	77.61	16.56
A3	Sample 3	3	3	1	3000984	77.82	16.55
A3	Sample 3	3	3	1	3002233	78.01	16.51
A3	Sample 3	3	3	1	3003483	78.22	16.51
A3	Sample 3	3	3	1	3004733	78.39	16.44
A3	Sample 3	3	3	1	3006000	78.59	16.39
A3	Sample 3	3	3	1	3007250	78.79	16.33
A3	Sample 3	3	3	1	3008500	79	16.28
A3	Sample 3	3	3	1	3009750	79.19	16.23
A3	Sample 3	3	3	1	3011000	79.41	16.14
A3	Sample 3	3	3	1	3012267	79.6	16.08
A3	Sample 3	3	3	1	3013517	79.78	16.00
A3	Sample 3	3	3	1	3014767	79.98	15.93
A3	Sample 3	3	3	1	3016017	80.16	15.82
A3	Sample 3	3	3	1	3017267	80.38	15.74
A3	Sample 3	3	3	1	3018533	80.56	15.62
A3	Sample 3	3	3	1	3019783	80.77	15.52
A3	Sample 3	3	3	1	3021033	80.94	15.42
A3	Sample 3	3	3	1	3022267	81.18	15.33
A3	Sample 3	3	3	1	3023533	81.35	15.21
A3	Sample 3	3	3	1	3024783	81.55	15.08
A3	Sample 3	3	3	1	3026033	81.73	14.98
A3	Sample 3	3	3	1	3027283	81.94	14.76
A3	Sample 3	3	3	1	3028550	82.16	14.54
A3	Sample 3	3	3	1	3029817	82.34	14.28
A3	Sample 3	3	3	1	3031067	82.55	13.94
A3	Sample 3	3	3	1	3032333	82.75	13.63
A3	Sample 3	3	3	1	3033583	82.92	13.20
A3	Sample 3	3	3	1	3034850	83.17	12.63
A3	Sample 3	3	3	1	3036083	83.33	11.95
A3	Sample 3	3	3	1	3037350	83.52	11.04
A3	Sample 3	3	3	1	3038600	83.71	9.96
A3	Sample 3	3	3	1	3039850	83.93	8.69
A3	Sample 3	3	3	1	3041100	84.1	7.38
A3	Sample 3	3	3	1	3042367	84.31	6.06
A3	Sample 3	3	3	1	3043617	84.48	4.82
A3	Sample 3	3	3	1	3044867	84.7	3.69
A3	Sample 3	3	3	1	3046133	84.87	2.72
A3	Sample 3	3	3	1	3047383	85.11	1.96
A3	Sample 3	3	3	1	3048650	85.29	1.43
A3	Sample 3	3	3	1	3049883	85.49	1.13
A3	Sample 3	3	3	1	3051150	85.7	0.98
A3	Sample 3	3	3	1	3052400	85.89	0.94
A3	Sample 3	3	3	1	3053667	86.09	0.91
A3	Sample 3	3	3	1	3054900	86.27	0.90
A3	Sample 3	3	3	1	3056167	86.48	0.90
A3	Sample 3	3	3	1	3057417	86.66	0.90
A3	Sample 3	3	3	1	3058667	86.88	0.89
A3	Sample 3	3	3	1	3059933	87.07	0.89
A3	Sample 3	3	3	1	3061183	87.26	0.89
A3	Sample 3	3	3	1	3062467	87.44	0.88
A3	Sample 3	3	3	1	3063733	87.65	0.89
A3	Sample 3	3	3	1	3064967	87.86	0.88
A3	Sample 3	3	3	1	3066217	88.04	0.88
A3	Sample 3	3	3	1	3067483	88.25	0.87
A3	Sample 3	3	3	1	3068717	88.44	0.88
A3	Sample 3	3	3	1	3069984	88.62	0.87
A3	Sample 3	3	3	1	3071233	88.84	0.88
A3	Sample 3	3	3	1	3072483	89.02	0.87
A3	Sample 3	3	3	1	3073750	89.23	0.87
A3	Sample 3	3	3	1	3075000	89.41	0.87
A3	Sample 3	3	3	1	3076267	89.63	0.86
A3	Sample 3	3	3	1	3077517	89.81	0.87
A3	Sample 3	3	3	1	3078767	90.03	0.86
A3	Sample 3	3	3	1	3080017	90.21	0.86
A3	Sample 3	3	3	1	3081267	90.4	0.85
A3	Sample 3	3	3	1	3082533	90.62	0.85
A3	Sample 3	3	3	1	3083783	90.8	0.85
A3	Sample 3	3	3	1	3085033	91	0.85
A3	Sample 3	3	3	1	3086283	91.2	0.85
A3	Sample 3	3	3	1	3087550	91.4	0.84
A3	Sample 3	3	3	1	3088800	91.58	0.83
A3	Sample 3	3	3	1	3090067	91.8	0.84
A3	Sample 3	3	3	1	3091350	91.99	0.83
A3	Sample 3	3	3	1	3092600	92.18	0.83
A3	Sample 3	3	3	1	3093850	92.39	0.84
A3	Sample 3	3	3	1	3095100	92.59	0.83
A3	Sample 3	3	3	1	3096350	92.77	0.84
A3	Sample 3	3	3	1	3097617	92.97	0.83
A3	Sample 3	3	3	1	3098867	93.18	0.82
A3	Sample 3	3	3	1	3100117	93.35	0.82
A3	Sample 3	3	3	1	3101367	93.54	0.82
A3	Sample 3	3	3	1	3102617	93.76	0.82
A3	Sample 3	3	3	1	3103867	93.95	0.82
A3	Sample 3	3	3	1	3105117	94.14	0.82
A3	Sample 3	3	3	1	3106383	94.33	0.81
A3	Sample 3	3	3	1	3107633	94.57	0.81
A3	Sample 3	3	3	1	3108883	94.72	0.80
A4	Sample 4	2	4	1	686633	81.78	0.77
A4	Sample 4	2	4	2	752683	81.5	0.79
A4	Sample 4	2	4	3	818683	81.5	0.78
A4	Sample 4	2	4	4	884683	81.5	0.78
A4	Sample 4	2	4	5	950583	81.52	0.77
A4	Sample 4	2	4	6	1016583	81.5	0.78
A4	Sample 4	2	4	7	1082567	81.5	0.78
A4	Sample 4	2	4	8	1148583	81.5	0.78
A4	Sample 4	2	4	9	1214583	81.5	0.78
A4	Sample 4	2	4	10	1280583	81.5	0.77
A4	Sample 4	2	4	11	1346483	81.52	0.77
A4	Sample 4	2	4	12	1412483	81.52	0.77
A4	Sample 4	2	4	13	1478583	81.5	0.77
A4	Sample 4	2	4	14	1544600	81.5	0.77
A4	Sample 4	2	4	15	1610600	81.52	0.76
A4	Sample 4	2	4	16	1676583	81.5	0.77
A4	Sample 4	2	4	17	1742583	81.52	0.77
A4	Sample 4	2	4	18	1808667	81.52	0.77
A4	Sample 4	2	4	19	1874767	81.52	0.77
A4	Sample 4	2	4	20	1940767	81.52	0.79
A4	Sample 4	2	4	21	2006767	81.5	0.83
A4	Sample 4	2	4	22	2072667	81.52	0.85
A4	Sample 4	2	4	23	2138667	81.52	0.93
A4	Sample 4	2	4	24	2204667	81.5	1.06
A4	Sample 4	2	4	25	2270667	81.52	1.31
A4	Sample 4	2	4	26	2336667	81.52	1.74
A4	Sample 4	2	4	27	2402667	81.5	2.49
A4	Sample 4	2	4	28	2468667	81.52	3.61
A4	Sample 4	2	4	29	2534667	81.52	5.11
A4	Sample 4	2	4	30	2600667	81.52	6.75
A4	Sample 4	2	4	31	2666667	81.52	8.11
A4	Sample 4	2	4	32	2732583	81.52	9.12
A4	Sample 4	2	4	33	2798583	81.52	9.94
A4	Sample 4	2	4	34	2864583	81.52	10.48
A4	Sample 4	3	3	1	2918150	64.93	19.06
A4	Sample 4	3	3	1	2919400	64.69	19.10
A4	Sample 4	3	3	1	2920650	64.75	19.17
A4	Sample 4	3	3	1	2921917	64.99	19.19
A4	Sample 4	3	3	1	2923183	65.28	19.19
A4	Sample 4	3	3	1	2924433	65.53	19.11
A4	Sample 4	3	3	1	2925683	65.78	19.06
A4	Sample 4	3	3	1	2926933	66	19.04
A4	Sample 4	3	3	1	2928183	66.23	18.96
A4	Sample 4	3	3	1	2929450	66.47	18.90
A4	Sample 4	3	3	1	2930683	66.67	18.83
A4	Sample 4	3	3	1	2931950	66.9	18.77
A4	Sample 4	3	3	1	2933200	67.11	18.69
A4	Sample 4	3	3	1	2934467	67.32	18.62
A4	Sample 4	3	3	1	2935717	67.52	18.49
A4	Sample 4	3	3	1	2936967	67.72	18.46
A4	Sample 4	3	3	1	2938233	67.93	18.39
A4	Sample 4	3	3	1	2939483	68.13	18.32
A4	Sample 4	3	3	1	2940750	68.34	18.24
A4	Sample 4	3	3	1	2942000	68.52	18.18
A4	Sample 4	3	3	1	2943250	68.74	18.11
A4	Sample 4	3	3	1	2944517	68.94	18.03
A4	Sample 4	3	3	1	2945767	69.15	17.96
A4	Sample 4	3	3	1	2947017	69.35	17.91
A4	Sample 4	3	3	1	2948267	69.56	17.83
A4	Sample 4	3	3	1	2949517	69.74	17.78
A4	Sample 4	3	3	1	2950767	69.96	17.71
A4	Sample 4	3	3	1	2952017	70.14	17.67
A4	Sample 4	3	3	1	2953283	70.34	17.59
A4	Sample 4	3	3	1	2954550	70.54	17.52
A4	Sample 4	3	3	1	2955800	70.74	17.48
A4	Sample 4	3	3	1	2957067	70.95	17.40
A4	Sample 4	3	3	1	2958300	71.14	17.36
A4	Sample 4	3	3	1	2959567	71.32	17.29
A4	Sample 4	3	3	1	2960800	71.52	17.25
A4	Sample 4	3	3	1	2962067	71.75	17.21
A4	Sample 4	3	3	1	2963317	71.89	17.13
A4	Sample 4	3	3	1	2964567	72.1	17.08
A4	Sample 4	3	3	1	2965833	72.29	17.01
A4	Sample 4	3	3	1	2967083	72.5	17.00
A4	Sample 4	3	3	1	2968333	72.73	16.94
A4	Sample 4	3	3	1	2969600	72.9	16.88
A4	Sample 4	3	3	1	2970850	73.1	16.83
A4	Sample 4	3	3	1	2972100	73.31	16.77
A4	Sample 4	3	3	1	2973367	73.5	16.70
A4	Sample 4	3	3	1	2974617	73.68	16.70
A4	Sample 4	3	3	1	2975883	73.87	16.65
A4	Sample 4	3	3	1	2977133	74.08	16.61
A4	Sample 4	3	3	1	2978383	74.28	16.57
A4	Sample 4	3	3	1	2979633	74.49	16.54
A4	Sample 4	3	3	1	2980900	74.68	16.49
A4	Sample 4	3	3	1	2982150	74.89	16.44
A4	Sample 4	3	3	1	2983400	75.06	16.45
A4	Sample 4	3	3	1	2984650	75.29	16.39
A4	Sample 4	3	3	1	2985917	75.47	16.36
A4	Sample 4	3	3	1	2987167	75.67	16.34
A4	Sample 4	3	3	1	2988417	75.84	16.30
A4	Sample 4	3	3	1	2989667	76.06	16.32
A4	Sample 4	3	3	1	2990933	76.24	16.28
A4	Sample 4	3	3	1	2992183	76.43	16.24
A4	Sample 4	3	3	1	2993450	76.64	16.22
A4	Sample 4	3	3	1	2994700	76.83	16.20
A4	Sample 4	3	3	1	2995950	77.04	16.17
A4	Sample 4	3	3	1	2997217	77.24	16.15
A4	Sample 4	3	3	1	2998467	77.44	16.13
A4	Sample 4	3	3	1	2999733	77.61	16.10
A4	Sample 4	3	3	1	3000984	77.82	16.10
A4	Sample 4	3	3	1	3002233	78.01	16.06
A4	Sample 4	3	3	1	3003483	78.22	16.07
A4	Sample 4	3	3	1	3004733	78.39	16.01
A4	Sample 4	3	3	1	3006000	78.59	16.00
A4	Sample 4	3	3	1	3007250	78.79	15.92
A4	Sample 4	3	3	1	3008500	79	15.93
A4	Sample 4	3	3	1	3009750	79.19	15.86
A4	Sample 4	3	3	1	3011000	79.41	15.86
A4	Sample 4	3	3	1	3012267	79.6	15.77
A4	Sample 4	3	3	1	3013517	79.78	15.72
A4	Sample 4	3	3	1	3014767	79.98	15.67
A4	Sample 4	3	3	1	3016017	80.16	15.62
A4	Sample 4	3	3	1	3017267	80.38	15.51
A4	Sample 4	3	3	1	3018533	80.56	15.46
A4	Sample 4	3	3	1	3019783	80.77	15.38
A4	Sample 4	3	3	1	3021033	80.94	15.30
A4	Sample 4	3	3	1	3022267	81.18	15.20
A4	Sample 4	3	3	1	3023533	81.35	15.08
A4	Sample 4	3	3	1	3024783	81.55	14.93
A4	Sample 4	3	3	1	3026033	81.73	14.77
A4	Sample 4	3	3	1	3027283	81.94	14.58
A4	Sample 4	3	3	1	3028550	82.16	14.34
A4	Sample 4	3	3	1	3029817	82.34	14.05
A4	Sample 4	3	3	1	3031067	82.55	13.78
A4	Sample 4	3	3	1	3032333	82.75	13.43
A4	Sample 4	3	3	1	3033583	82.92	13.03
A4	Sample 4	3	3	1	3034850	83.17	12.49
A4	Sample 4	3	3	1	3036083	83.33	11.77
A4	Sample 4	3	3	1	3037350	83.52	10.89
A4	Sample 4	3	3	1	3038600	83.71	9.81
A4	Sample 4	3	3	1	3039850	83.93	8.55
A4	Sample 4	3	3	1	3041100	84.1	7.30
A4	Sample 4	3	3	1	3042367	84.31	6.02
A4	Sample 4	3	3	1	3043617	84.48	4.80
A4	Sample 4	3	3	1	3044867	84.7	3.70
A4	Sample 4	3	3	1	3046133	84.87	2.75
A4	Sample 4	3	3	1	3047383	85.11	1.99
A4	Sample 4	3	3	1	3048650	85.29	1.45
A4	Sample 4	3	3	1	3049883	85.49	1.12
A4	Sample 4	3	3	1	3051150	85.7	0.97
A4	Sample 4	3	3	1	3052400	85.89	0.91
A4	Sample 4	3	3	1	3053667	86.09	0.89
A4	Sample 4	3	3	1	3054900	86.27	0.88
A4	Sample 4	3	3	1	3056167	86.48	0.89
A4	Sample 4	3	3	1	3057417	86.66	0.87
A4	Sample 4	3	3	1	3058667	86.88	0.87
A4	Sample 4	3	3	1	3059933	87.07	0.87
A4	Sample 4	3	3	1	3061183	87.26	0.86
A4	Sample 4	3	3	1	3062467	87.44	0.86
A4	Sample 4	3	3	1	3063733	87.65	0.86
A4	Sample 4	3	3	1	3064967	87.86	0.86
A4	Sample 4	3	3	1	3066217	88.04	0.85
A4	Sample 4	3	3	1	3067483	88.25	0.85
A4	Sample 4	3	3	1	3068717	88.44	0.85
A4	Sample 4	3	3	1	3069984	88.62	0.85
A4	Sample 4	3	3	1	3071233	88.84	0.85
A4	Sample 4	3	3	1	3072483	89.02	0.84
A4	Sample 4	3	3	1	3073750	89.23	0.84
A4	Sample 4	3	3	1	3075000	89.41	0.84
A4	Sample 4	3	3	1	3076267	89.63	0.83
A4	Sample 4	3	3	1	3077517	89.81	0.84
A4	Sample 4	3	3	1	3078767	90.03	0.84
A4	Sample 4	3	3	1	3080017	90.21	0.84
A4	Sample 4	3	3	1	3081267	90.4	0.83
A4	Sample 4	3	3	1	3082533	90.62	0.83
A4	Sample 4	3	3	1	3083783	90.8	0.83
A4	Sample 4	3	3	1	3085033	91	0.83
A4	Sample 4	3	3	1	3086283	91.2	0.82
A4	Sample 4	3	3	1	3087550	91.4	0.81
A4	Sample 4	3	3	1	3088800	91.58	0.81
A4	Sample 4	3	3	1	3090067	91.8	0.82
A4	Sample 4	3	3	1	3091350	91.99	0.81
A4	Sample 4	3	3	1	3092600	92.18	0.80
A4	Sample 4	3	3	1	3093850	92.39	0.81
A4	Sample 4	3	3	1	3095100	92.59	0.80
A4	Sample 4	3	3	1	3096350	92.77	0.81
A4	Sample 4	3	3	1	3097617	92.97	0.80
A4	Sample 4	3	3	1	3098867	93.18	0.80
A4	Sample 4	3	3	1	3100117	93.35	0.80
A4	Sample 4	3	3	1	3101367	93.54	0.79
A4	Sample 4	3	3	1	3102617	93.76	0.80
A4	Sample 4	3	3	1	3103867	93.95	0.79
A4	Sample 4	3	3	1	3105117	94.14	0.79
A4	Sample 4	3	3	1	3106383	94.33	0.78
A4	Sample 4	3	3	1	3107633	94.57	0.79
A4	Sample 4	3	3	1	3108883	94.72	0.77
A5	Sample 5	2	4	1	686633	81.78	0.68
A5	Sample 5	2	4	2	752683	81.5	0.70
A5	Sample 5	2	4	3	818683	81.5	0.70
A5	Sample 5	2	4	4	884683	81.5	0.70
A5	Sample 5	2	4	5	950583	81.52	0.70
A5	Sample 5	2	4	6	1016583	81.5	0.71
A5	Sample 5	2	4	7	1082567	81.5	0.68
A5	Sample 5	2	4	8	1148583	81.5	0.70
A5	Sample 5	2	4	9	1214583	81.5	0.69
A5	Sample 5	2	4	10	1280583	81.5	0.70
A5	Sample 5	2	4	11	1346483	81.52	0.69
A5	Sample 5	2	4	12	1412483	81.52	0.69
A5	Sample 5	2	4	13	1478583	81.5	0.69
A5	Sample 5	2	4	14	1544600	81.5	0.69
A5	Sample 5	2	4	15	1610600	81.52	0.69
A5	Sample 5	2	4	16	1676583	81.5	0.69
A5	Sample 5	2	4	17	1742583	81.52	0.69
A5	Sample 5	2	4	18	1808667	81.52	0.70
A5	Sample 5	2	4	19	1874767	81.52	0.69
A5	Sample 5	2	4	20	1940767	81.52	0.70
A5	Sample 5	2	4	21	2006767	81.5	0.73
A5	Sample 5	2	4	22	2072667	81.52	0.77
A5	Sample 5	2	4	23	2138667	81.52	0.84
A5	Sample 5	2	4	24	2204667	81.5	0.97
A5	Sample 5	2	4	25	2270667	81.52	1.22
A5	Sample 5	2	4	26	2336667	81.52	1.63
A5	Sample 5	2	4	27	2402667	81.5	2.40
A5	Sample 5	2	4	28	2468667	81.52	3.54
A5	Sample 5	2	4	29	2534667	81.52	5.05
A5	Sample 5	2	4	30	2600667	81.52	6.74
A5	Sample 5	2	4	31	2666667	81.52	8.20
A5	Sample 5	2	4	32	2732583	81.52	9.29
A5	Sample 5	2	4	33	2798583	81.52	10.10
A5	Sample 5	2	4	34	2864583	81.52	10.75
A5	Sample 5	3	3	1	2918150	64.93	19.53
A5	Sample 5	3	3	1	2919400	64.69	19.59
A5	Sample 5	3	3	1	2920650	64.75	19.63
A5	Sample 5	3	3	1	2921917	64.99	19.64
A5	Sample 5	3	3	1	2923183	65.28	19.61
A5	Sample 5	3	3	1	2924433	65.53	19.54
A5	Sample 5	3	3	1	2925683	65.78	19.52
A5	Sample 5	3	3	1	2926933	66	19.47
A5	Sample 5	3	3	1	2928183	66.23	19.40
A5	Sample 5	3	3	1	2929450	66.47	19.30
A5	Sample 5	3	3	1	2930683	66.67	19.24
A5	Sample 5	3	3	1	2931950	66.9	19.16
A5	Sample 5	3	3	1	2933200	67.11	19.08
A5	Sample 5	3	3	1	2934467	67.32	19.02
A5	Sample 5	3	3	1	2935717	67.52	18.94
A5	Sample 5	3	3	1	2936967	67.72	18.86
A5	Sample 5	3	3	1	2938233	67.93	18.78
A5	Sample 5	3	3	1	2939483	68.13	18.70
A5	Sample 5	3	3	1	2940750	68.34	18.63
A5	Sample 5	3	3	1	2942000	68.52	18.54
A5	Sample 5	3	3	1	2943250	68.74	18.50
A5	Sample 5	3	3	1	2944517	68.94	18.42
A5	Sample 5	3	3	1	2945767	69.15	18.37
A5	Sample 5	3	3	1	2947017	69.35	18.33
A5	Sample 5	3	3	1	2948267	69.56	18.22
A5	Sample 5	3	3	1	2949517	69.74	18.14
A5	Sample 5	3	3	1	2950767	69.96	18.04
A5	Sample 5	3	3	1	2952017	70.14	18.02
A5	Sample 5	3	3	1	2953283	70.34	17.96
A5	Sample 5	3	3	1	2954550	70.54	17.88
A5	Sample 5	3	3	1	2955800	70.74	17.82
A5	Sample 5	3	3	1	2957067	70.95	17.76
A5	Sample 5	3	3	1	2958300	71.14	17.72
A5	Sample 5	3	3	1	2959567	71.32	17.64
A5	Sample 5	3	3	1	2960800	71.52	17.59
A5	Sample 5	3	3	1	2962067	71.75	17.52
A5	Sample 5	3	3	1	2963317	71.89	17.45
A5	Sample 5	3	3	1	2964567	72.1	17.41
A5	Sample 5	3	3	1	2965833	72.29	17.33
A5	Sample 5	3	3	1	2967083	72.5	17.27
A5	Sample 5	3	3	1	2968333	72.73	17.21
A5	Sample 5	3	3	1	2969600	72.9	17.17
A5	Sample 5	3	3	1	2970850	73.1	17.14
A5	Sample 5	3	3	1	2972100	73.31	17.07
A5	Sample 5	3	3	1	2973367	73.5	17.01
A5	Sample 5	3	3	1	2974617	73.68	16.99
A5	Sample 5	3	3	1	2975883	73.87	16.94
A5	Sample 5	3	3	1	2977133	74.08	16.89
A5	Sample 5	3	3	1	2978383	74.28	16.84
A5	Sample 5	3	3	1	2979633	74.49	16.81
A5	Sample 5	3	3	1	2980900	74.68	16.75
A5	Sample 5	3	3	1	2982150	74.89	16.71
A5	Sample 5	3	3	1	2983400	75.06	16.70
A5	Sample 5	3	3	1	2984650	75.29	16.64
A5	Sample 5	3	3	1	2985917	75.47	16.61
A5	Sample 5	3	3	1	2987167	75.67	16.62
A5	Sample 5	3	3	1	2988417	75.84	16.57
A5	Sample 5	3	3	1	2989667	76.06	16.53
A5	Sample 5	3	3	1	2990933	76.24	16.49
A5	Sample 5	3	3	1	2992183	76.43	16.47
A5	Sample 5	3	3	1	2993450	76.64	16.46
A5	Sample 5	3	3	1	2994700	76.83	16.42
A5	Sample 5	3	3	1	2995950	77.04	16.40
A5	Sample 5	3	3	1	2997217	77.24	16.35
A5	Sample 5	3	3	1	2998467	77.44	16.32
A5	Sample 5	3	3	1	2999733	77.61	16.34
A5	Sample 5	3	3	1	3000984	77.82	16.29
A5	Sample 5	3	3	1	3002233	78.01	16.26
A5	Sample 5	3	3	1	3003483	78.22	16.20
A5	Sample 5	3	3	1	3004733	78.39	16.18
A5	Sample 5	3	3	1	3006000	78.59	16.14
A5	Sample 5	3	3	1	3007250	78.79	16.09
A5	Sample 5	3	3	1	3008500	79	16.05
A5	Sample 5	3	3	1	3009750	79.19	16.02
A5	Sample 5	3	3	1	3011000	79.41	15.98
A5	Sample 5	3	3	1	3012267	79.6	15.91
A5	Sample 5	3	3	1	3013517	79.78	15.80
A5	Sample 5	3	3	1	3014767	79.98	15.75
A5	Sample 5	3	3	1	3016017	80.16	15.69
A5	Sample 5	3	3	1	3017267	80.38	15.60
A5	Sample 5	3	3	1	3018533	80.56	15.52
A5	Sample 5	3	3	1	3019783	80.77	15.46
A5	Sample 5	3	3	1	3021033	80.94	15.35
A5	Sample 5	3	3	1	3022267	81.18	15.25
A5	Sample 5	3	3	1	3023533	81.35	15.13
A5	Sample 5	3	3	1	3024783	81.55	15.00
A5	Sample 5	3	3	1	3026033	81.73	14.83
A5	Sample 5	3	3	1	3027283	81.94	14.63
A5	Sample 5	3	3	1	3028550	82.16	14.41
A5	Sample 5	3	3	1	3029817	82.34	14.17
A5	Sample 5	3	3	1	3031067	82.55	13.85
A5	Sample 5	3	3	1	3032333	82.75	13.47
A5	Sample 5	3	3	1	3033583	82.92	13.07
A5	Sample 5	3	3	1	3034850	83.17	12.52
A5	Sample 5	3	3	1	3036083	83.33	11.81
A5	Sample 5	3	3	1	3037350	83.52	10.91
A5	Sample 5	3	3	1	3038600	83.71	9.81
A5	Sample 5	3	3	1	3039850	83.93	8.57
A5	Sample 5	3	3	1	3041100	84.1	7.26
A5	Sample 5	3	3	1	3042367	84.31	5.97
A5	Sample 5	3	3	1	3043617	84.48	4.72
A5	Sample 5	3	3	1	3044867	84.7	3.60
A5	Sample 5	3	3	1	3046133	84.87	2.64
A5	Sample 5	3	3	1	3047383	85.11	1.86
A5	Sample 5	3	3	1	3048650	85.29	1.33
A5	Sample 5	3	3	1	3049883	85.49	1.02
A5	Sample 5	3	3	1	3051150	85.7	0.87
A5	Sample 5	3	3	1	3052400	85.89	0.81
A5	Sample 5	3	3	1	3053667	86.09	0.80
A5	Sample 5	3	3	1	3054900	86.27	0.78
A5	Sample 5	3	3	1	3056167	86.48	0.78
A5	Sample 5	3	3	1	3057417	86.66	0.78
A5	Sample 5	3	3	1	3058667	86.88	0.77
A5	Sample 5	3	3	1	3059933	87.07	0.77
A5	Sample 5	3	3	1	3061183	87.26	0.76
A5	Sample 5	3	3	1	3062467	87.44	0.77
A5	Sample 5	3	3	1	3063733	87.65	0.76
A5	Sample 5	3	3	1	3064967	87.86	0.76
A5	Sample 5	3	3	1	3066217	88.04	0.75
A5	Sample 5	3	3	1	3067483	88.25	0.76
A5	Sample 5	3	3	1	3068717	88.44	0.75
A5	Sample 5	3	3	1	3069984	88.62	0.75
A5	Sample 5	3	3	1	3071233	88.84	0.75
A5	Sample 5	3	3	1	3072483	89.02	0.75
A5	Sample 5	3	3	1	3073750	89.23	0.74
A5	Sample 5	3	3	1	3075000	89.41	0.74
A5	Sample 5	3	3	1	3076267	89.63	0.75
A5	Sample 5	3	3	1	3077517	89.81	0.75
A5	Sample 5	3	3	1	3078767	90.03	0.74
A5	Sample 5	3	3	1	3080017	90.21	0.74
A5	Sample 5	3	3	1	3081267	90.4	0.73
A5	Sample 5	3	3	1	3082533	90.62	0.73
A5	Sample 5	3	3	1	3083783	90.8	0.73
A5	Sample 5	3	3	1	3085033	91	0.74
A5	Sample 5	3	3	1	3086283	91.2	0.73
A5	Sample 5	3	3	1	3087550	91.4	0.72
A5	Sample 5	3	3	1	3088800	91.58	0.72
A5	Sample 5	3	3	1	3090067	91.8	0.73
A5	Sample 5	3	3	1	3091350	91.99	0.72
A5	Sample 5	3	3	1	3092600	92.18	0.72
A5	Sample 5	3	3	1	3093850	92.39	0.72
A5	Sample 5	3	3	1	3095100	92.59	0.72
A5	Sample 5	3	3	1	3096350	92.77	0.72
A5	Sample 5	3	3	1	3097617	92.97	0.71
A5	Sample 5	3	3	1	3098867	93.18	0.71
A5	Sample 5	3	3	1	3100117	93.35	0.71
A5	Sample 5	3	3	1	3101367	93.54	0.71
A5	Sample 5	3	3	1	3102617	93.76	0.71
A5	Sample 5	3	3	1	3103867	93.95	0.71
A5	Sample 5	3	3	1	3105117	94.14	0.70
A5	Sample 5	3	3	1	3106383	94.33	0.70
A5	Sample 5	3	3	1	3107633	94.57	0.70
A5	Sample 5	3	3	1	3108883	94.72	0.68
A6	Sample 6	2	4	1	686633	81.78	0.81
A6	Sample 6	2	4	2	752683	81.5	0.81
A6	Sample 6	2	4	3	818683	81.5	0.81
A6	Sample 6	2	4	4	884683	81.5	0.81
A6	Sample 6	2	4	5	950583	81.52	0.81
A6	Sample 6	2	4	6	1016583	81.5	0.81
A6	Sample 6	2	4	7	1082567	81.5	0.80
A6	Sample 6	2	4	8	1148583	81.5	0.80
A6	Sample 6	2	4	9	1214583	81.5	0.81
A6	Sample 6	2	4	10	1280583	81.5	0.80
A6	Sample 6	2	4	11	1346483	81.52	0.79
A6	Sample 6	2	4	12	1412483	81.52	0.80
A6	Sample 6	2	4	13	1478583	81.5	0.79
A6	Sample 6	2	4	14	1544600	81.5	0.79
A6	Sample 6	2	4	15	1610600	81.52	0.79
A6	Sample 6	2	4	16	1676583	81.5	0.80
A6	Sample 6	2	4	17	1742583	81.52	0.78
A6	Sample 6	2	4	18	1808667	81.52	0.80
A6	Sample 6	2	4	19	1874767	81.52	0.79
A6	Sample 6	2	4	20	1940767	81.52	0.81
A6	Sample 6	2	4	21	2006767	81.5	0.83
A6	Sample 6	2	4	22	2072667	81.52	0.87
A6	Sample 6	2	4	23	2138667	81.52	0.95
A6	Sample 6	2	4	24	2204667	81.5	1.08
A6	Sample 6	2	4	25	2270667	81.52	1.33
A6	Sample 6	2	4	26	2336667	81.52	1.78
A6	Sample 6	2	4	27	2402667	81.5	2.56
A6	Sample 6	2	4	28	2468667	81.52	3.73
A6	Sample 6	2	4	29	2534667	81.52	5.37
A6	Sample 6	2	4	30	2600667	81.52	7.18
A6	Sample 6	2	4	31	2666667	81.52	8.78
A6	Sample 6	2	4	32	2732583	81.52	10.00
A6	Sample 6	2	4	33	2798583	81.52	10.91
A6	Sample 6	2	4	34	2864583	81.52	11.58
A6	Sample 6	3	3	1	2918150	64.93	21.06
A6	Sample 6	3	3	1	2919400	64.69	21.17
A6	Sample 6	3	3	1	2920650	64.75	21.21
A6	Sample 6	3	3	1	2921917	64.99	21.21
A6	Sample 6	3	3	1	2923183	65.28	21.19
A6	Sample 6	3	3	1	2924433	65.53	21.12
A6	Sample 6	3	3	1	2925683	65.78	21.08
A6	Sample 6	3	3	1	2926933	66	21.05
A6	Sample 6	3	3	1	2928183	66.23	20.95
A6	Sample 6	3	3	1	2929450	66.47	20.86
A6	Sample 6	3	3	1	2930683	66.67	20.80
A6	Sample 6	3	3	1	2931950	66.9	20.68
A6	Sample 6	3	3	1	2933200	67.11	20.63
A6	Sample 6	3	3	1	2934467	67.32	20.53
A6	Sample 6	3	3	1	2935717	67.52	20.44
A6	Sample 6	3	3	1	2936967	67.72	20.36
A6	Sample 6	3	3	1	2938233	67.93	20.28
A6	Sample 6	3	3	1	2939483	68.13	20.20
A6	Sample 6	3	3	1	2940750	68.34	20.11
A6	Sample 6	3	3	1	2942000	68.52	20.05
A6	Sample 6	3	3	1	2943250	68.74	19.98
A6	Sample 6	3	3	1	2944517	68.94	19.88
A6	Sample 6	3	3	1	2945767	69.15	19.81
A6	Sample 6	3	3	1	2947017	69.35	19.70
A6	Sample 6	3	3	1	2948267	69.56	19.67
A6	Sample 6	3	3	1	2949517	69.74	19.58
A6	Sample 6	3	3	1	2950767	69.96	19.50
A6	Sample 6	3	3	1	2952017	70.14	19.44
A6	Sample 6	3	3	1	2953283	70.34	19.36
A6	Sample 6	3	3	1	2954550	70.54	19.30
A6	Sample 6	3	3	1	2955800	70.74	19.23
A6	Sample 6	3	3	1	2957067	70.95	19.16
A6	Sample 6	3	3	1	2958300	71.14	19.08
A6	Sample 6	3	3	1	2959567	71.32	19.02
A6	Sample 6	3	3	1	2960800	71.52	18.92
A6	Sample 6	3	3	1	2962067	71.75	18.91
A6	Sample 6	3	3	1	2963317	71.89	18.86
A6	Sample 6	3	3	1	2964567	72.1	18.75
A6	Sample 6	3	3	1	2965833	72.29	18.70
A6	Sample 6	3	3	1	2967083	72.5	18.66
A6	Sample 6	3	3	1	2968333	72.73	18.60
A6	Sample 6	3	3	1	2969600	72.9	18.53
A6	Sample 6	3	3	1	2970850	73.1	18.49
A6	Sample 6	3	3	1	2972100	73.31	18.43
A6	Sample 6	3	3	1	2973367	73.5	18.39
A6	Sample 6	3	3	1	2974617	73.68	18.31
A6	Sample 6	3	3	1	2975883	73.87	18.27
A6	Sample 6	3	3	1	2977133	74.08	18.24
A6	Sample 6	3	3	1	2978383	74.28	18.18
A6	Sample 6	3	3	1	2979633	74.49	18.12
A6	Sample 6	3	3	1	2980900	74.68	18.11
A6	Sample 6	3	3	1	2982150	74.89	18.06
A6	Sample 6	3	3	1	2983400	75.06	18.02
A6	Sample 6	3	3	1	2984650	75.29	17.97
A6	Sample 6	3	3	1	2985917	75.47	17.92
A6	Sample 6	3	3	1	2987167	75.67	17.92
A6	Sample 6	3	3	1	2988417	75.84	17.87
A6	Sample 6	3	3	1	2989667	76.06	17.84
A6	Sample 6	3	3	1	2990933	76.24	17.80
A6	Sample 6	3	3	1	2992183	76.43	17.76
A6	Sample 6	3	3	1	2993450	76.64	17.72
A6	Sample 6	3	3	1	2994700	76.83	17.69
A6	Sample 6	3	3	1	2995950	77.04	17.65
A6	Sample 6	3	3	1	2997217	77.24	17.59
A6	Sample 6	3	3	1	2998467	77.44	17.55
A6	Sample 6	3	3	1	2999733	77.61	17.54
A6	Sample 6	3	3	1	3000984	77.82	17.51
A6	Sample 6	3	3	1	3002233	78.01	17.45
A6	Sample 6	3	3	1	3003483	78.22	17.42
A6	Sample 6	3	3	1	3004733	78.39	17.36
A6	Sample 6	3	3	1	3006000	78.59	17.33
A6	Sample 6	3	3	1	3007250	78.79	17.26
A6	Sample 6	3	3	1	3008500	79	17.20
A6	Sample 6	3	3	1	3009750	79.19	17.17
A6	Sample 6	3	3	1	3011000	79.41	17.09
A6	Sample 6	3	3	1	3012267	79.6	17.03
A6	Sample 6	3	3	1	3013517	79.78	16.96
A6	Sample 6	3	3	1	3014767	79.98	16.83
A6	Sample 6	3	3	1	3016017	80.16	16.75
A6	Sample 6	3	3	1	3017267	80.38	16.64
A6	Sample 6	3	3	1	3018533	80.56	16.53
A6	Sample 6	3	3	1	3019783	80.77	16.43
A6	Sample 6	3	3	1	3021033	80.94	16.33
A6	Sample 6	3	3	1	3022267	81.18	16.23
A6	Sample 6	3	3	1	3023533	81.35	16.12
A6	Sample 6	3	3	1	3024783	81.55	15.99
A6	Sample 6	3	3	1	3026033	81.73	15.82
A6	Sample 6	3	3	1	3027283	81.94	15.60
A6	Sample 6	3	3	1	3028550	82.16	15.33
A6	Sample 6	3	3	1	3029817	82.34	15.08
A6	Sample 6	3	3	1	3031067	82.55	14.80
A6	Sample 6	3	3	1	3032333	82.75	14.44
A6	Sample 6	3	3	1	3033583	82.92	14.02
A6	Sample 6	3	3	1	3034850	83.17	13.50
A6	Sample 6	3	3	1	3036083	83.33	12.83
A6	Sample 6	3	3	1	3037350	83.52	11.93
A6	Sample 6	3	3	1	3038600	83.71	10.87
A6	Sample 6	3	3	1	3039850	83.93	9.63
A6	Sample 6	3	3	1	3041100	84.1	8.29
A6	Sample 6	3	3	1	3042367	84.31	6.91
A6	Sample 6	3	3	1	3043617	84.48	5.61
A6	Sample 6	3	3	1	3044867	84.7	4.40
A6	Sample 6	3	3	1	3046133	84.87	3.32
A6	Sample 6	3	3	1	3047383	85.11	2.42
A6	Sample 6	3	3	1	3048650	85.29	1.73
A6	Sample 6	3	3	1	3049883	85.49	1.29
A6	Sample 6	3	3	1	3051150	85.7	1.04
A6	Sample 6	3	3	1	3052400	85.89	0.94
A6	Sample 6	3	3	1	3053667	86.09	0.91
A6	Sample 6	3	3	1	3054900	86.27	0.90
A6	Sample 6	3	3	1	3056167	86.48	0.90
A6	Sample 6	3	3	1	3057417	86.66	0.89
A6	Sample 6	3	3	1	3058667	86.88	0.88
A6	Sample 6	3	3	1	3059933	87.07	0.88
A6	Sample 6	3	3	1	3061183	87.26	0.88
A6	Sample 6	3	3	1	3062467	87.44	0.87
A6	Sample 6	3	3	1	3063733	87.65	0.87
A6	Sample 6	3	3	1	3064967	87.86	0.87
A6	Sample 6	3	3	1	3066217	88.04	0.87
A6	Sample 6	3	3	1	3067483	88.25	0.87
A6	Sample 6	3	3	1	3068717	88.44	0.86
A6	Sample 6	3	3	1	3069984	88.62	0.86
A6	Sample 6	3	3	1	3071233	88.84	0.86
A6	Sample 6	3	3	1	3072483	89.02	0.85
A6	Sample 6	3	3	1	3073750	89.23	0.86
A6	Sample 6	3	3	1	3075000	89.41	0.85
A6	Sample 6	3	3	1	3076267	89.63	0.85
A6	Sample 6	3	3	1	3077517	89.81	0.85
A6	Sample 6	3	3	1	3078767	90.03	0.85
A6	Sample 6	3	3	1	3080017	90.21	0.85
A6	Sample 6	3	3	1	3081267	90.4	0.84
A6	Sample 6	3	3	1	3082533	90.62	0.83
A6	Sample 6	3	3	1	3083783	90.8	0.84
A6	Sample 6	3	3	1	3085033	91	0.84
A6	Sample 6	3	3	1	3086283	91.2	0.83
A6	Sample 6	3	3	1	3087550	91.4	0.82
A6	Sample 6	3	3	1	3088800	91.58	0.82
A6	Sample 6	3	3	1	3090067	91.8	0.83
A6	Sample 6	3	3	1	3091350	91.99	0.82
A6	Sample 6	3	3	1	3092600	92.18	0.82
A6	Sample 6	3	3	1	3093850	92.39	0.81
A6	Sample 6	3	3	1	3095100	92.59	0.81
A6	Sample 6	3	3	1	3096350	92.77	0.82
A6	Sample 6	3	3	1	3097617	92.97	0.81
A6	Sample 6	3	3	1	3098867	93.18	0.81
A6	Sample 6	3	3	1	3100117	93.35	0.81
A6	Sample 6	3	3	1	3101367	93.54	0.81
A6	Sample 6	3	3	1	3102617	93.76	0.81
A6	Sample 6	3	3	1	3103867	93.95	0.81
A6	Sample 6	3	3	1	3105117	94.14	0.81
A6	Sample 6	3	3	1	3106383	94.33	0.80
A6	Sample 6	3	3	1	3107633	94.57	0.80
A6	Sample 6	3	3	1	3108883	94.72	0.79
A7	Sample 7	2	4	1	686633	81.78	0.74
A7	Sample 7	2	4	2	752683	81.5	0.76
A7	Sample 7	2	4	3	818683	81.5	0.76
A7	Sample 7	2	4	4	884683	81.5	0.75
A7	Sample 7	2	4	5	950583	81.52	0.75
A7	Sample 7	2	4	6	1016583	81.5	0.75
A7	Sample 7	2	4	7	1082567	81.5	0.75
A7	Sample 7	2	4	8	1148583	81.5	0.75
A7	Sample 7	2	4	9	1214583	81.5	0.75
A7	Sample 7	2	4	10	1280583	81.5	0.75
A7	Sample 7	2	4	11	1346483	81.52	0.74
A7	Sample 7	2	4	12	1412483	81.52	0.74
A7	Sample 7	2	4	13	1478583	81.5	0.74
A7	Sample 7	2	4	14	1544600	81.5	0.74
A7	Sample 7	2	4	15	1610600	81.52	0.73
A7	Sample 7	2	4	16	1676583	81.5	0.74
A7	Sample 7	2	4	17	1742583	81.52	0.74
A7	Sample 7	2	4	18	1808667	81.52	0.74
A7	Sample 7	2	4	19	1874767	81.52	0.74
A7	Sample 7	2	4	20	1940767	81.52	0.75
A7	Sample 7	2	4	21	2006767	81.5	0.77
A7	Sample 7	2	4	22	2072667	81.52	0.79
A7	Sample 7	2	4	23	2138667	81.52	0.83
A7	Sample 7	2	4	24	2204667	81.5	0.92
A7	Sample 7	2	4	25	2270667	81.52	1.07
A7	Sample 7	2	4	26	2336667	81.52	1.36
A7	Sample 7	2	4	27	2402667	81.5	1.89
A7	Sample 7	2	4	28	2468667	81.52	2.72
A7	Sample 7	2	4	29	2534667	81.52	4.02
A7	Sample 7	2	4	30	2600667	81.52	5.58
A7	Sample 7	2	4	31	2666667	81.52	7.15
A7	Sample 7	2	4	32	2732583	81.52	8.46
A7	Sample 7	2	4	33	2798583	81.52	9.43
A7	Sample 7	2	4	34	2864583	81.52	10.15
A7	Sample 7	3	3	1	2918150	64.93	18.86
A7	Sample 7	3	3	1	2919400	64.69	18.92
A7	Sample 7	3	3	1	2920650	64.75	18.99
A7	Sample 7	3	3	1	2921917	64.99	19.03
A7	Sample 7	3	3	1	2923183	65.28	18.99
A7	Sample 7	3	3	1	2924433	65.53	18.91
A7	Sample 7	3	3	1	2925683	65.78	18.90
A7	Sample 7	3	3	1	2926933	66	18.86
A7	Sample 7	3	3	1	2928183	66.23	18.78
A7	Sample 7	3	3	1	2929450	66.47	18.72
A7	Sample 7	3	3	1	2930683	66.67	18.66
A7	Sample 7	3	3	1	2931950	66.9	18.59
A7	Sample 7	3	3	1	2933200	67.11	18.52
A7	Sample 7	3	3	1	2934467	67.32	18.45
A7	Sample 7	3	3	1	2935717	67.52	18.38
A7	Sample 7	3	3	1	2936967	67.72	18.33
A7	Sample 7	3	3	1	2938233	67.93	18.24
A7	Sample 7	3	3	1	2939483	68.13	18.14
A7	Sample 7	3	3	1	2940750	68.34	18.07
A7	Sample 7	3	3	1	2942000	68.52	18.02
A7	Sample 7	3	3	1	2943250	68.74	17.95
A7	Sample 7	3	3	1	2944517	68.94	17.86
A7	Sample 7	3	3	1	2945767	69.15	17.80
A7	Sample 7	3	3	1	2947017	69.35	17.76
A7	Sample 7	3	3	1	2948267	69.56	17.67
A7	Sample 7	3	3	1	2949517	69.74	17.58
A7	Sample 7	3	3	1	2950767	69.96	17.53
A7	Sample 7	3	3	1	2952017	70.14	17.45
A7	Sample 7	3	3	1	2953283	70.34	17.40
A7	Sample 7	3	3	1	2954550	70.54	17.36
A7	Sample 7	3	3	1	2955800	70.74	17.28
A7	Sample 7	3	3	1	2957067	70.95	17.21
A7	Sample 7	3	3	1	2958300	71.14	17.17
A7	Sample 7	3	3	1	2959567	71.32	17.10
A7	Sample 7	3	3	1	2960800	71.52	17.03
A7	Sample 7	3	3	1	2962067	71.75	16.96
A7	Sample 7	3	3	1	2963317	71.89	16.88
A7	Sample 7	3	3	1	2964567	72.1	16.83
A7	Sample 7	3	3	1	2965833	72.29	16.80
A7	Sample 7	3	3	1	2967083	72.5	16.73
A7	Sample 7	3	3	1	2968333	72.73	16.68
A7	Sample 7	3	3	1	2969600	72.9	16.64
A7	Sample 7	3	3	1	2970850	73.1	16.54
A7	Sample 7	3	3	1	2972100	73.31	16.50
A7	Sample 7	3	3	1	2973367	73.5	16.47
A7	Sample 7	3	3	1	2974617	73.68	16.43
A7	Sample 7	3	3	1	2975883	73.87	16.37
A7	Sample 7	3	3	1	2977133	74.08	16.32
A7	Sample 7	3	3	1	2978383	74.28	16.27
A7	Sample 7	3	3	1	2979633	74.49	16.24
A7	Sample 7	3	3	1	2980900	74.68	16.19
A7	Sample 7	3	3	1	2982150	74.89	16.16
A7	Sample 7	3	3	1	2983400	75.06	16.12
A7	Sample 7	3	3	1	2984650	75.29	16.06
A7	Sample 7	3	3	1	2985917	75.47	16.03
A7	Sample 7	3	3	1	2987167	75.67	16.01
A7	Sample 7	3	3	1	2988417	75.84	15.97
A7	Sample 7	3	3	1	2989667	76.06	15.96
A7	Sample 7	3	3	1	2990933	76.24	15.90
A7	Sample 7	3	3	1	2992183	76.43	15.89
A7	Sample 7	3	3	1	2993450	76.64	15.86
A7	Sample 7	3	3	1	2994700	76.83	15.84
A7	Sample 7	3	3	1	2995950	77.04	15.82
A7	Sample 7	3	3	1	2997217	77.24	15.77
A7	Sample 7	3	3	1	2998467	77.44	15.80
A7	Sample 7	3	3	1	2999733	77.61	15.76
A7	Sample 7	3	3	1	3000984	77.82	15.70
A7	Sample 7	3	3	1	3002233	78.01	15.68
A7	Sample 7	3	3	1	3003483	78.22	15.64
A7	Sample 7	3	3	1	3004733	78.39	15.59
A7	Sample 7	3	3	1	3006000	78.59	15.52
A7	Sample 7	3	3	1	3007250	78.79	15.50
A7	Sample 7	3	3	1	3008500	79	15.43
A7	Sample 7	3	3	1	3009750	79.19	15.39
A7	Sample 7	3	3	1	3011000	79.41	15.32
A7	Sample 7	3	3	1	3012267	79.6	15.25
A7	Sample 7	3	3	1	3013517	79.78	15.17
A7	Sample 7	3	3	1	3014767	79.98	15.10
A7	Sample 7	3	3	1	3016017	80.16	14.95
A7	Sample 7	3	3	1	3017267	80.38	14.87
A7	Sample 7	3	3	1	3018533	80.56	14.77
A7	Sample 7	3	3	1	3019783	80.77	14.61
A7	Sample 7	3	3	1	3021033	80.94	14.52
A7	Sample 7	3	3	1	3022267	81.18	14.42
A7	Sample 7	3	3	1	3023533	81.35	14.27
A7	Sample 7	3	3	1	3024783	81.55	14.15
A7	Sample 7	3	3	1	3026033	81.73	13.99
A7	Sample 7	3	3	1	3027283	81.94	13.88
A7	Sample 7	3	3	1	3028550	82.16	13.66
A7	Sample 7	3	3	1	3029817	82.34	13.43
A7	Sample 7	3	3	1	3031067	82.55	13.14
A7	Sample 7	3	3	1	3032333	82.75	12.82
A7	Sample 7	3	3	1	3033583	82.92	12.43
A7	Sample 7	3	3	1	3034850	83.17	11.91
A7	Sample 7	3	3	1	3036083	83.33	11.29
A7	Sample 7	3	3	1	3037350	83.52	10.46
A7	Sample 7	3	3	1	3038600	83.71	9.48
A7	Sample 7	3	3	1	3039850	83.93	8.31
A7	Sample 7	3	3	1	3041100	84.1	7.06
A7	Sample 7	3	3	1	3042367	84.31	5.75
A7	Sample 7	3	3	1	3043617	84.48	4.53
A7	Sample 7	3	3	1	3044867	84.7	3.43
A7	Sample 7	3	3	1	3046133	84.87	2.48
A7	Sample 7	3	3	1	3047383	85.11	1.76
A7	Sample 7	3	3	1	3048650	85.29	1.28
A7	Sample 7	3	3	1	3049883	85.49	1.01
A7	Sample 7	3	3	1	3051150	85.7	0.90
A7	Sample 7	3	3	1	3052400	85.89	0.86
A7	Sample 7	3	3	1	3053667	86.09	0.86
A7	Sample 7	3	3	1	3054900	86.27	0.84
A7	Sample 7	3	3	1	3056167	86.48	0.85
A7	Sample 7	3	3	1	3057417	86.66	0.84
A7	Sample 7	3	3	1	3058667	86.88	0.84
A7	Sample 7	3	3	1	3059933	87.07	0.84
A7	Sample 7	3	3	1	3061183	87.26	0.82
A7	Sample 7	3	3	1	3062467	87.44	0.83
A7	Sample 7	3	3	1	3063733	87.65	0.82
A7	Sample 7	3	3	1	3064967	87.86	0.82
A7	Sample 7	3	3	1	3066217	88.04	0.82
A7	Sample 7	3	3	1	3067483	88.25	0.81
A7	Sample 7	3	3	1	3068717	88.44	0.82
A7	Sample 7	3	3	1	3069984	88.62	0.81
A7	Sample 7	3	3	1	3071233	88.84	0.81
A7	Sample 7	3	3	1	3072483	89.02	0.81
A7	Sample 7	3	3	1	3073750	89.23	0.81
A7	Sample 7	3	3	1	3075000	89.41	0.81
A7	Sample 7	3	3	1	3076267	89.63	0.81
A7	Sample 7	3	3	1	3077517	89.81	0.80
A7	Sample 7	3	3	1	3078767	90.03	0.80
A7	Sample 7	3	3	1	3080017	90.21	0.79
A7	Sample 7	3	3	1	3081267	90.4	0.80
A7	Sample 7	3	3	1	3082533	90.62	0.80
A7	Sample 7	3	3	1	3083783	90.8	0.79
A7	Sample 7	3	3	1	3085033	91	0.80
A7	Sample 7	3	3	1	3086283	91.2	0.79
A7	Sample 7	3	3	1	3087550	91.4	0.78
A7	Sample 7	3	3	1	3088800	91.58	0.78
A7	Sample 7	3	3	1	3090067	91.8	0.79
A7	Sample 7	3	3	1	3091350	91.99	0.78
A7	Sample 7	3	3	1	3092600	92.18	0.78
A7	Sample 7	3	3	1	3093850	92.39	0.78
A7	Sample 7	3	3	1	3095100	92.59	0.78
A7	Sample 7	3	3	1	3096350	92.77	0.78
A7	Sample 7	3	3	1	3097617	92.97	0.76
A7	Sample 7	3	3	1	3098867	93.18	0.77
A7	Sample 7	3	3	1	3100117	93.35	0.76
A7	Sample 7	3	3	1	3101367	93.54	0.76
A7	Sample 7	3	3	1	3102617	93.76	0.77
A7	Sample 7	3	3	1	3103867	93.95	0.76
A7	Sample 7	3	3	1	3105117	94.14	0.76
A7	Sample 7	3	3	1	3106383	94.33	0.76
A7	Sample 7	3	3	1	3107633	94.57	0.76
A7	Sample 7	3	3	1	3108883	94.72	0.76
A8	Sample 8	2	4	1	686633	81.78	0.67
A8	Sample 8	2	4	2	752683	81.5	0.68
A8	Sample 8	2	4	3	818683	81.5	0.69
A8	Sample 8	2	4	4	884683	81.5	0.69
A8	Sample 8	2	4	5	950583	81.52	0.68
A8	Sample 8	2	4	6	1016583	81.5	0.67
A8	Sample 8	2	4	7	1082567	81.5	0.68
A8	Sample 8	2	4	8	1148583	81.5	0.68
A8	Sample 8	2	4	9	1214583	81.5	0.68
A8	Sample 8	2	4	10	1280583	81.5	0.68
A8	Sample 8	2	4	11	1346483	81.52	0.67
A8	Sample 8	2	4	12	1412483	81.52	0.67
A8	Sample 8	2	4	13	1478583	81.5	0.67
A8	Sample 8	2	4	14	1544600	81.5	0.67
A8	Sample 8	2	4	15	1610600	81.52	0.67
A8	Sample 8	2	4	16	1676583	81.5	0.67
A8	Sample 8	2	4	17	1742583	81.52	0.66
A8	Sample 8	2	4	18	1808667	81.52	0.67
A8	Sample 8	2	4	19	1874767	81.52	0.69
A8	Sample 8	2	4	20	1940767	81.52	0.69
A8	Sample 8	2	4	21	2006767	81.5	0.72
A8	Sample 8	2	4	22	2072667	81.52	0.76
A8	Sample 8	2	4	23	2138667	81.52	0.86
A8	Sample 8	2	4	24	2204667	81.5	0.99
A8	Sample 8	2	4	25	2270667	81.52	1.26
A8	Sample 8	2	4	26	2336667	81.52	1.71
A8	Sample 8	2	4	27	2402667	81.5	2.51
A8	Sample 8	2	4	28	2468667	81.52	3.67
A8	Sample 8	2	4	29	2534667	81.52	5.21
A8	Sample 8	2	4	30	2600667	81.52	6.88
A8	Sample 8	2	4	31	2666667	81.52	8.24
A8	Sample 8	2	4	32	2732583	81.52	9.27
A8	Sample 8	2	4	33	2798583	81.52	10.04
A8	Sample 8	2	4	34	2864583	81.52	10.59
A8	Sample 8	3	3	1	2918150	64.93	18.48
A8	Sample 8	3	3	1	2919400	64.69	18.58
A8	Sample 8	3	3	1	2920650	64.75	18.63
A8	Sample 8	3	3	1	2921917	64.99	18.65
A8	Sample 8	3	3	1	2923183	65.28	18.64
A8	Sample 8	3	3	1	2924433	65.53	18.60
A8	Sample 8	3	3	1	2925683	65.78	18.55
A8	Sample 8	3	3	1	2926933	66	18.54
A8	Sample 8	3	3	1	2928183	66.23	18.43
A8	Sample 8	3	3	1	2929450	66.47	18.41
A8	Sample 8	3	3	1	2930683	66.67	18.34
A8	Sample 8	3	3	1	2931950	66.9	18.27
A8	Sample 8	3	3	1	2933200	67.11	18.21
A8	Sample 8	3	3	1	2934467	67.32	18.15
A8	Sample 8	3	3	1	2935717	67.52	18.08
A8	Sample 8	3	3	1	2936967	67.72	18.02
A8	Sample 8	3	3	1	2938233	67.93	17.91
A8	Sample 8	3	3	1	2939483	68.13	17.89
A8	Sample 8	3	3	1	2940750	68.34	17.82
A8	Sample 8	3	3	1	2942000	68.52	17.72
A8	Sample 8	3	3	1	2943250	68.74	17.69
A8	Sample 8	3	3	1	2944517	68.94	17.63
A8	Sample 8	3	3	1	2945767	69.15	17.55
A8	Sample 8	3	3	1	2947017	69.35	17.48
A8	Sample 8	3	3	1	2948267	69.56	17.42
A8	Sample 8	3	3	1	2949517	69.74	17.36
A8	Sample 8	3	3	1	2950767	69.96	17.31
A8	Sample 8	3	3	1	2952017	70.14	17.26
A8	Sample 8	3	3	1	2953283	70.34	17.18
A8	Sample 8	3	3	1	2954550	70.54	17.12
A8	Sample 8	3	3	1	2955800	70.74	17.06
A8	Sample 8	3	3	1	2957067	70.95	17.02
A8	Sample 8	3	3	1	2958300	71.14	16.92
A8	Sample 8	3	3	1	2959567	71.32	16.90
A8	Sample 8	3	3	1	2960800	71.52	16.84
A8	Sample 8	3	3	1	2962067	71.75	16.78
A8	Sample 8	3	3	1	2963317	71.89	16.75
A8	Sample 8	3	3	1	2964567	72.1	16.71
A8	Sample 8	3	3	1	2965833	72.29	16.65
A8	Sample 8	3	3	1	2967083	72.5	16.59
A8	Sample 8	3	3	1	2968333	72.73	16.51
A8	Sample 8	3	3	1	2969600	72.9	16.48
A8	Sample 8	3	3	1	2970850	73.1	16.46
A8	Sample 8	3	3	1	2972100	73.31	16.41
A8	Sample 8	3	3	1	2973367	73.5	16.35
A8	Sample 8	3	3	1	2974617	73.68	16.31
A8	Sample 8	3	3	1	2975883	73.87	16.31
A8	Sample 8	3	3	1	2977133	74.08	16.24
A8	Sample 8	3	3	1	2978383	74.28	16.20
A8	Sample 8	3	3	1	2979633	74.49	16.18
A8	Sample 8	3	3	1	2980900	74.68	16.13
A8	Sample 8	3	3	1	2982150	74.89	16.11
A8	Sample 8	3	3	1	2983400	75.06	16.08
A8	Sample 8	3	3	1	2984650	75.29	16.06
A8	Sample 8	3	3	1	2985917	75.47	16.02
A8	Sample 8	3	3	1	2987167	75.67	16.00
A8	Sample 8	3	3	1	2988417	75.84	15.93
A8	Sample 8	3	3	1	2989667	76.06	15.96
A8	Sample 8	3	3	1	2990933	76.24	15.91
A8	Sample 8	3	3	1	2992183	76.43	15.88
A8	Sample 8	3	3	1	2993450	76.64	15.86
A8	Sample 8	3	3	1	2994700	76.83	15.83
A8	Sample 8	3	3	1	2995950	77.04	15.83
A8	Sample 8	3	3	1	2997217	77.24	15.77
A8	Sample 8	3	3	1	2998467	77.44	15.77
A8	Sample 8	3	3	1	2999733	77.61	15.74
A8	Sample 8	3	3	1	3000984	77.82	15.70
A8	Sample 8	3	3	1	3002233	78.01	15.69
A8	Sample 8	3	3	1	3003483	78.22	15.64
A8	Sample 8	3	3	1	3004733	78.39	15.63
A8	Sample 8	3	3	1	3006000	78.59	15.57
A8	Sample 8	3	3	1	3007250	78.79	15.55
A8	Sample 8	3	3	1	3008500	79	15.53
A8	Sample 8	3	3	1	3009750	79.19	15.48
A8	Sample 8	3	3	1	3011000	79.41	15.43
A8	Sample 8	3	3	1	3012267	79.6	15.38
A8	Sample 8	3	3	1	3013517	79.78	15.34
A8	Sample 8	3	3	1	3014767	79.98	15.29
A8	Sample 8	3	3	1	3016017	80.16	15.23
A8	Sample 8	3	3	1	3017267	80.38	15.18
A8	Sample 8	3	3	1	3018533	80.56	15.07
A8	Sample 8	3	3	1	3019783	80.77	14.98
A8	Sample 8	3	3	1	3021033	80.94	14.94
A8	Sample 8	3	3	1	3022267	81.18	14.82
A8	Sample 8	3	3	1	3023533	81.35	14.73
A8	Sample 8	3	3	1	3024783	81.55	14.62
A8	Sample 8	3	3	1	3026033	81.73	14.44
A8	Sample 8	3	3	1	3027283	81.94	14.30
A8	Sample 8	3	3	1	3028550	82.16	14.10
A8	Sample 8	3	3	1	3029817	82.34	13.83
A8	Sample 8	3	3	1	3031067	82.55	13.59
A8	Sample 8	3	3	1	3032333	82.75	13.28
A8	Sample 8	3	3	1	3033583	82.92	12.93
A8	Sample 8	3	3	1	3034850	83.17	12.47
A8	Sample 8	3	3	1	3036083	83.33	11.91
A8	Sample 8	3	3	1	3037350	83.52	11.13
A8	Sample 8	3	3	1	3038600	83.71	10.28
A8	Sample 8	3	3	1	3039850	83.93	9.21
A8	Sample 8	3	3	1	3041100	84.1	8.08
A8	Sample 8	3	3	1	3042367	84.31	6.91
A8	Sample 8	3	3	1	3043617	84.48	5.81
A8	Sample 8	3	3	1	3044867	84.7	4.72
A8	Sample 8	3	3	1	3046133	84.87	3.71
A8	Sample 8	3	3	1	3047383	85.11	2.81
A8	Sample 8	3	3	1	3048650	85.29	2.09
A8	Sample 8	3	3	1	3049883	85.49	1.50
A8	Sample 8	3	3	1	3051150	85.7	1.11
A8	Sample 8	3	3	1	3052400	85.89	0.89
A8	Sample 8	3	3	1	3053667	86.09	0.80
A8	Sample 8	3	3	1	3054900	86.27	0.77
A8	Sample 8	3	3	1	3056167	86.48	0.77
A8	Sample 8	3	3	1	3057417	86.66	0.76
A8	Sample 8	3	3	1	3058667	86.88	0.76
A8	Sample 8	3	3	1	3059933	87.07	0.75
A8	Sample 8	3	3	1	3061183	87.26	0.75
A8	Sample 8	3	3	1	3062467	87.44	0.75
A8	Sample 8	3	3	1	3063733	87.65	0.75
A8	Sample 8	3	3	1	3064967	87.86	0.75
A8	Sample 8	3	3	1	3066217	88.04	0.74
A8	Sample 8	3	3	1	3067483	88.25	0.74
A8	Sample 8	3	3	1	3068717	88.44	0.74
A8	Sample 8	3	3	1	3069984	88.62	0.74
A8	Sample 8	3	3	1	3071233	88.84	0.73
A8	Sample 8	3	3	1	3072483	89.02	0.73
A8	Sample 8	3	3	1	3073750	89.23	0.72
A8	Sample 8	3	3	1	3075000	89.41	0.73
A8	Sample 8	3	3	1	3076267	89.63	0.72
A8	Sample 8	3	3	1	3077517	89.81	0.72
A8	Sample 8	3	3	1	3078767	90.03	0.72
A8	Sample 8	3	3	1	3080017	90.21	0.71
A8	Sample 8	3	3	1	3081267	90.4	0.72
A8	Sample 8	3	3	1	3082533	90.62	0.71
A8	Sample 8	3	3	1	3083783	90.8	0.71
A8	Sample 8	3	3	1	3085033	91	0.71
A8	Sample 8	3	3	1	3086283	91.2	0.71
A8	Sample 8	3	3	1	3087550	91.4	0.70
A8	Sample 8	3	3	1	3088800	91.58	0.70
A8	Sample 8	3	3	1	3090067	91.8	0.71
A8	Sample 8	3	3	1	3091350	91.99	0.70
A8	Sample 8	3	3	1	3092600	92.18	0.69
A8	Sample 8	3	3	1	3093850	92.39	0.70
A8	Sample 8	3	3	1	3095100	92.59	0.70
A8	Sample 8	3	3	1	3096350	92.77	0.69
A8	Sample 8	3	3	1	3097617	92.97	0.69
A8	Sample 8	3	3	1	3098867	93.18	0.68
A8	Sample 8	3	3	1	3100117	93.35	0.68
A8	Sample 8	3	3	1	3101367	93.54	0.68
A8	Sample 8	3	3	1	3102617	93.76	0.69
A8	Sample 8	3	3	1	3103867	93.95	0.69
A8	Sample 8	3	3	1	3105117	94.14	0.68
A8	Sample 8	3	3	1	3106383	94.33	0.68
A8	Sample 8	3	3	1	3107633	94.57	0.68
A8	Sample 8	3	3	1	3108883	94.72	0.67
A9	Sample 9	2	4	1	686633	81.78	0.72
A9	Sample 9	2	4	2	752683	81.5	0.73
A9	Sample 9	2	4	3	818683	81.5	0.73
A9	Sample 9	2	4	4	884683	81.5	0.72
A9	Sample 9	2	4	5	950583	81.52	0.72
A9	Sample 9	2	4	6	1016583	81.5	0.73
A9	Sample 9	2	4	7	1082567	81.5	0.72
A9	Sample 9	2	4	8	1148583	81.5	0.73
A9	Sample 9	2	4	9	1214583	81.5	0.72
A9	Sample 9	2	4	10	1280583	81.5	0.72
A9	Sample 9	2	4	11	1346483	81.52	0.72
A9	Sample 9	2	4	12	1412483	81.52	0.71
A9	Sample 9	2	4	13	1478583	81.5	0.71
A9	Sample 9	2	4	14	1544600	81.5	0.71
A9	Sample 9	2	4	15	1610600	81.52	0.71
A9	Sample 9	2	4	16	1676583	81.5	0.71
A9	Sample 9	2	4	17	1742583	81.52	0.71
A9	Sample 9	2	4	18	1808667	81.52	0.73
A9	Sample 9	2	4	19	1874767	81.52	0.73
A9	Sample 9	2	4	20	1940767	81.52	0.77
A9	Sample 9	2	4	21	2006767	81.5	0.83
A9	Sample 9	2	4	22	2072667	81.52	0.91
A9	Sample 9	2	4	23	2138667	81.52	1.10
A9	Sample 9	2	4	24	2204667	81.5	1.42
A9	Sample 9	2	4	25	2270667	81.52	1.99
A9	Sample 9	2	4	26	2336667	81.52	2.90
A9	Sample 9	2	4	27	2402667	81.5	4.26
A9	Sample 9	2	4	28	2468667	81.52	5.83
A9	Sample 9	2	4	29	2534667	81.52	7.43
A9	Sample 9	2	4	30	2600667	81.52	8.66
A9	Sample 9	2	4	31	2666667	81.52	9.57
A9	Sample 9	2	4	32	2732583	81.52	10.22
A9	Sample 9	2	4	33	2798583	81.52	10.77
A9	Sample 9	2	4	34	2864583	81.52	11.19
A9	Sample 9	3	3	1	2918150	64.93	19.12
A9	Sample 9	3	3	1	2919400	64.69	19.19
A9	Sample 9	3	3	1	2920650	64.75	19.22
A9	Sample 9	3	3	1	2921917	64.99	19.22
A9	Sample 9	3	3	1	2923183	65.28	19.19
A9	Sample 9	3	3	1	2924433	65.53	19.17
A9	Sample 9	3	3	1	2925683	65.78	19.10
A9	Sample 9	3	3	1	2926933	66	19.05
A9	Sample 9	3	3	1	2928183	66.23	18.96
A9	Sample 9	3	3	1	2929450	66.47	18.95
A9	Sample 9	3	3	1	2930683	66.67	18.84
A9	Sample 9	3	3	1	2931950	66.9	18.76
A9	Sample 9	3	3	1	2933200	67.11	18.70
A9	Sample 9	3	3	1	2934467	67.32	18.62
A9	Sample 9	3	3	1	2935717	67.52	18.54
A9	Sample 9	3	3	1	2936967	67.72	18.50
A9	Sample 9	3	3	1	2938233	67.93	18.43
A9	Sample 9	3	3	1	2939483	68.13	18.35
A9	Sample 9	3	3	1	2940750	68.34	18.26
A9	Sample 9	3	3	1	2942000	68.52	18.21
A9	Sample 9	3	3	1	2943250	68.74	18.16
A9	Sample 9	3	3	1	2944517	68.94	18.07
A9	Sample 9	3	3	1	2945767	69.15	18.04
A9	Sample 9	3	3	1	2947017	69.35	17.96
A9	Sample 9	3	3	1	2948267	69.56	17.88
A9	Sample 9	3	3	1	2949517	69.74	17.80
A9	Sample 9	3	3	1	2950767	69.96	17.75
A9	Sample 9	3	3	1	2952017	70.14	17.70
A9	Sample 9	3	3	1	2953283	70.34	17.62
A9	Sample 9	3	3	1	2954550	70.54	17.60
A9	Sample 9	3	3	1	2955800	70.74	17.52
A9	Sample 9	3	3	1	2957067	70.95	17.46
A9	Sample 9	3	3	1	2958300	71.14	17.38
A9	Sample 9	3	3	1	2959567	71.32	17.36
A9	Sample 9	3	3	1	2960800	71.52	17.30
A9	Sample 9	3	3	1	2962067	71.75	17.24
A9	Sample 9	3	3	1	2963317	71.89	17.19
A9	Sample 9	3	3	1	2964567	72.1	17.15
A9	Sample 9	3	3	1	2965833	72.29	17.10
A9	Sample 9	3	3	1	2967083	72.5	17.02
A9	Sample 9	3	3	1	2968333	72.73	16.99
A9	Sample 9	3	3	1	2969600	72.9	16.94
A9	Sample 9	3	3	1	2970850	73.1	16.90
A9	Sample 9	3	3	1	2972100	73.31	16.85
A9	Sample 9	3	3	1	2973367	73.5	16.86
A9	Sample 9	3	3	1	2974617	73.68	16.77
A9	Sample 9	3	3	1	2975883	73.87	16.73
A9	Sample 9	3	3	1	2977133	74.08	16.69
A9	Sample 9	3	3	1	2978383	74.28	16.67
A9	Sample 9	3	3	1	2979633	74.49	16.64
A9	Sample 9	3	3	1	2980900	74.68	16.64
A9	Sample 9	3	3	1	2982150	74.89	16.62
A9	Sample 9	3	3	1	2983400	75.06	16.57
A9	Sample 9	3	3	1	2984650	75.29	16.54
A9	Sample 9	3	3	1	2985917	75.47	16.51
A9	Sample 9	3	3	1	2987167	75.67	16.49
A9	Sample 9	3	3	1	2988417	75.84	16.50
A9	Sample 9	3	3	1	2989667	76.06	16.43
A9	Sample 9	3	3	1	2990933	76.24	16.44
A9	Sample 9	3	3	1	2992183	76.43	16.36
A9	Sample 9	3	3	1	2993450	76.64	16.35
A9	Sample 9	3	3	1	2994700	76.83	16.33
A9	Sample 9	3	3	1	2995950	77.04	16.30
A9	Sample 9	3	3	1	2997217	77.24	16.28
A9	Sample 9	3	3	1	2998467	77.44	16.26
A9	Sample 9	3	3	1	2999733	77.61	16.23
A9	Sample 9	3	3	1	3000984	77.82	16.19
A9	Sample 9	3	3	1	3002233	78.01	16.20
A9	Sample 9	3	3	1	3003483	78.22	16.16
A9	Sample 9	3	3	1	3004733	78.39	16.16
A9	Sample 9	3	3	1	3006000	78.59	16.13
A9	Sample 9	3	3	1	3007250	78.79	16.06
A9	Sample 9	3	3	1	3008500	79	16.03
A9	Sample 9	3	3	1	3009750	79.19	16.00
A9	Sample 9	3	3	1	3011000	79.41	15.96
A9	Sample 9	3	3	1	3012267	79.6	15.90
A9	Sample 9	3	3	1	3013517	79.78	15.82
A9	Sample 9	3	3	1	3014767	79.98	15.75
A9	Sample 9	3	3	1	3016017	80.16	15.68
A9	Sample 9	3	3	1	3017267	80.38	15.60
A9	Sample 9	3	3	1	3018533	80.56	15.51
A9	Sample 9	3	3	1	3019783	80.77	15.42
A9	Sample 9	3	3	1	3021033	80.94	15.33
A9	Sample 9	3	3	1	3022267	81.18	15.27
A9	Sample 9	3	3	1	3023533	81.35	15.14
A9	Sample 9	3	3	1	3024783	81.55	15.05
A9	Sample 9	3	3	1	3026033	81.73	14.97
A9	Sample 9	3	3	1	3027283	81.94	14.82
A9	Sample 9	3	3	1	3028550	82.16	14.64
A9	Sample 9	3	3	1	3029817	82.34	14.41
A9	Sample 9	3	3	1	3031067	82.55	14.15
A9	Sample 9	3	3	1	3032333	82.75	13.82
A9	Sample 9	3	3	1	3033583	82.92	13.46
A9	Sample 9	3	3	1	3034850	83.17	12.98
A9	Sample 9	3	3	1	3036083	83.33	12.33
A9	Sample 9	3	3	1	3037350	83.52	11.50
A9	Sample 9	3	3	1	3038600	83.71	10.49
A9	Sample 9	3	3	1	3039850	83.93	9.31
A9	Sample 9	3	3	1	3041100	84.1	8.02
A9	Sample 9	3	3	1	3042367	84.31	6.76
A9	Sample 9	3	3	1	3043617	84.48	5.53
A9	Sample 9	3	3	1	3044867	84.7	4.38
A9	Sample 9	3	3	1	3046133	84.87	3.34
A9	Sample 9	3	3	1	3047383	85.11	2.47
A9	Sample 9	3	3	1	3048650	85.29	1.78
A9	Sample 9	3	3	1	3049883	85.49	1.31
A9	Sample 9	3	3	1	3051150	85.7	1.02
A9	Sample 9	3	3	1	3052400	85.89	0.89
A9	Sample 9	3	3	1	3053667	86.09	0.85
A9	Sample 9	3	3	1	3054900	86.27	0.83
A9	Sample 9	3	3	1	3056167	86.48	0.82
A9	Sample 9	3	3	1	3057417	86.66	0.81
A9	Sample 9	3	3	1	3058667	86.88	0.81
A9	Sample 9	3	3	1	3059933	87.07	0.81
A9	Sample 9	3	3	1	3061183	87.26	0.80
A9	Sample 9	3	3	1	3062467	87.44	0.80
A9	Sample 9	3	3	1	3063733	87.65	0.80
A9	Sample 9	3	3	1	3064967	87.86	0.79
A9	Sample 9	3	3	1	3066217	88.04	0.79
A9	Sample 9	3	3	1	3067483	88.25	0.79
A9	Sample 9	3	3	1	3068717	88.44	0.79
A9	Sample 9	3	3	1	3069984	88.62	0.79
A9	Sample 9	3	3	1	3071233	88.84	0.78
A9	Sample 9	3	3	1	3072483	89.02	0.78
A9	Sample 9	3	3	1	3073750	89.23	0.78
A9	Sample 9	3	3	1	3075000	89.41	0.78
A9	Sample 9	3	3	1	3076267	89.63	0.77
A9	Sample 9	3	3	1	3077517	89.81	0.77
A9	Sample 9	3	3	1	3078767	90.03	0.78
A9	Sample 9	3	3	1	3080017	90.21	0.77
A9	Sample 9	3	3	1	3081267	90.4	0.77
A9	Sample 9	3	3	1	3082533	90.62	0.76
A9	Sample 9	3	3	1	3083783	90.8	0.77
A9	Sample 9	3	3	1	3085033	91	0.77
A9	Sample 9	3	3	1	3086283	91.2	0.76
A9	Sample 9	3	3	1	3087550	91.4	0.75
A9	Sample 9	3	3	1	3088800	91.58	0.75
A9	Sample 9	3	3	1	3090067	91.8	0.76
A9	Sample 9	3	3	1	3091350	91.99	0.75
A9	Sample 9	3	3	1	3092600	92.18	0.75
A9	Sample 9	3	3	1	3093850	92.39	0.75
A9	Sample 9	3	3	1	3095100	92.59	0.74
A9	Sample 9	3	3	1	3096350	92.77	0.74
A9	Sample 9	3	3	1	3097617	92.97	0.74
A9	Sample 9	3	3	1	3098867	93.18	0.74
A9	Sample 9	3	3	1	3100117	93.35	0.73
A9	Sample 9	3	3	1	3101367	93.54	0.72
A9	Sample 9	3	3	1	3102617	93.76	0.74
A9	Sample 9	3	3	1	3103867	93.95	0.73
A9	Sample 9	3	3	1	3105117	94.14	0.72
A9	Sample 9	3	3	1	3106383	94.33	0.73
A9	Sample 9	3	3	1	3107633	94.57	0.73
A9	Sample 9	3	3	1	3108883	94.72	0.72
A10	Sample 10	2	4	1	686633	81.78	0.74
A10	Sample 10	2	4	2	752683	81.5	0.74
A10	Sample 10	2	4	3	818683	81.5	0.74
A10	Sample 10	2	4	4	884683	81.5	0.75
A10	Sample 10	2	4	5	950583	81.52	0.74
A10	Sample 10	2	4	6	1016583	81.5	0.74
A10	Sample 10	2	4	7	1082567	81.5	0.74
A10	Sample 10	2	4	8	1148583	81.5	0.73
A10	Sample 10	2	4	9	1214583	81.5	0.74
A10	Sample 10	2	4	10	1280583	81.5	0.73
A10	Sample 10	2	4	11	1346483	81.52	0.73
A10	Sample 10	2	4	12	1412483	81.52	0.73
A10	Sample 10	2	4	13	1478583	81.5	0.73
A10	Sample 10	2	4	14	1544600	81.5	0.73
A10	Sample 10	2	4	15	1610600	81.52	0.72
A10	Sample 10	2	4	16	1676583	81.5	0.73
A10	Sample 10	2	4	17	1742583	81.52	0.73
A10	Sample 10	2	4	18	1808667	81.52	0.75
A10	Sample 10	2	4	19	1874767	81.52	0.76
A10	Sample 10	2	4	20	1940767	81.52	0.79
A10	Sample 10	2	4	21	2006767	81.5	0.87
A10	Sample 10	2	4	22	2072667	81.52	0.96
A10	Sample 10	2	4	23	2138667	81.52	1.16
A10	Sample 10	2	4	24	2204667	81.5	1.52
A10	Sample 10	2	4	25	2270667	81.52	2.14
A10	Sample 10	2	4	26	2336667	81.52	3.17
A10	Sample 10	2	4	27	2402667	81.5	4.70
A10	Sample 10	2	4	28	2468667	81.52	6.58
A10	Sample 10	2	4	29	2534667	81.52	8.48
A10	Sample 10	2	4	30	2600667	81.52	10.00
A10	Sample 10	2	4	31	2666667	81.52	11.05
A10	Sample 10	2	4	32	2732583	81.52	11.89
A10	Sample 10	2	4	33	2798583	81.52	12.48
A10	Sample 10	2	4	34	2864583	81.52	12.98
A10	Sample 10	3	3	1	2918150	64.93	21.31
A10	Sample 10	3	3	1	2919400	64.69	21.40
A10	Sample 10	3	3	1	2920650	64.75	21.50
A10	Sample 10	3	3	1	2921917	64.99	21.46
A10	Sample 10	3	3	1	2923183	65.28	21.45
A10	Sample 10	3	3	1	2924433	65.53	21.42
A10	Sample 10	3	3	1	2925683	65.78	21.35
A10	Sample 10	3	3	1	2926933	66	21.29
A10	Sample 10	3	3	1	2928183	66.23	21.22
A10	Sample 10	3	3	1	2929450	66.47	21.12
A10	Sample 10	3	3	1	2930683	66.67	21.06
A10	Sample 10	3	3	1	2931950	66.9	20.98
A10	Sample 10	3	3	1	2933200	67.11	20.92
A10	Sample 10	3	3	1	2934467	67.32	20.80
A10	Sample 10	3	3	1	2935717	67.52	20.73
A10	Sample 10	3	3	1	2936967	67.72	20.65
A10	Sample 10	3	3	1	2938233	67.93	20.57
A10	Sample 10	3	3	1	2939483	68.13	20.47
A10	Sample 10	3	3	1	2940750	68.34	20.40
A10	Sample 10	3	3	1	2942000	68.52	20.33
A10	Sample 10	3	3	1	2943250	68.74	20.24
A10	Sample 10	3	3	1	2944517	68.94	20.15
A10	Sample 10	3	3	1	2945767	69.15	20.06
A10	Sample 10	3	3	1	2947017	69.35	20.00
A10	Sample 10	3	3	1	2948267	69.56	19.95
A10	Sample 10	3	3	1	2949517	69.74	19.86
A10	Sample 10	3	3	1	2950767	69.96	19.77
A10	Sample 10	3	3	1	2952017	70.14	19.71
A10	Sample 10	3	3	1	2953283	70.34	19.63
A10	Sample 10	3	3	1	2954550	70.54	19.56
A10	Sample 10	3	3	1	2955800	70.74	19.47
A10	Sample 10	3	3	1	2957067	70.95	19.39
A10	Sample 10	3	3	1	2958300	71.14	19.33
A10	Sample 10	3	3	1	2959567	71.32	19.24
A10	Sample 10	3	3	1	2960800	71.52	19.19
A10	Sample 10	3	3	1	2962067	71.75	19.13
A10	Sample 10	3	3	1	2963317	71.89	19.03
A10	Sample 10	3	3	1	2964567	72.1	19.00
A10	Sample 10	3	3	1	2965833	72.29	18.93
A10	Sample 10	3	3	1	2967083	72.5	18.87
A10	Sample 10	3	3	1	2968333	72.73	18.81
A10	Sample 10	3	3	1	2969600	72.9	18.75
A10	Sample 10	3	3	1	2970850	73.1	18.69
A10	Sample 10	3	3	1	2972100	73.31	18.66
A10	Sample 10	3	3	1	2973367	73.5	18.58
A10	Sample 10	3	3	1	2974617	73.68	18.52
A10	Sample 10	3	3	1	2975883	73.87	18.47
A10	Sample 10	3	3	1	2977133	74.08	18.45
A10	Sample 10	3	3	1	2978383	74.28	18.40
A10	Sample 10	3	3	1	2979633	74.49	18.35
A10	Sample 10	3	3	1	2980900	74.68	18.31
A10	Sample 10	3	3	1	2982150	74.89	18.27
A10	Sample 10	3	3	1	2983400	75.06	18.21
A10	Sample 10	3	3	1	2984650	75.29	18.15
A10	Sample 10	3	3	1	2985917	75.47	18.16
A10	Sample 10	3	3	1	2987167	75.67	18.11
A10	Sample 10	3	3	1	2988417	75.84	18.12
A10	Sample 10	3	3	1	2989667	76.06	18.05
A10	Sample 10	3	3	1	2990933	76.24	18.06
A10	Sample 10	3	3	1	2992183	76.43	18.04
A10	Sample 10	3	3	1	2993450	76.64	17.97
A10	Sample 10	3	3	1	2994700	76.83	17.98
A10	Sample 10	3	3	1	2995950	77.04	17.94
A10	Sample 10	3	3	1	2997217	77.24	17.90
A10	Sample 10	3	3	1	2998467	77.44	17.88
A10	Sample 10	3	3	1	2999733	77.61	17.87
A10	Sample 10	3	3	1	3000984	77.82	17.82
A10	Sample 10	3	3	1	3002233	78.01	17.79
A10	Sample 10	3	3	1	3003483	78.22	17.78
A10	Sample 10	3	3	1	3004733	78.39	17.76
A10	Sample 10	3	3	1	3006000	78.59	17.72
A10	Sample 10	3	3	1	3007250	78.79	17.69
A10	Sample 10	3	3	1	3008500	79	17.65
A10	Sample 10	3	3	1	3009750	79.19	17.63
A10	Sample 10	3	3	1	3011000	79.41	17.56
A10	Sample 10	3	3	1	3012267	79.6	17.53
A10	Sample 10	3	3	1	3013517	79.78	17.46
A10	Sample 10	3	3	1	3014767	79.98	17.38
A10	Sample 10	3	3	1	3016017	80.16	17.31
A10	Sample 10	3	3	1	3017267	80.38	17.25
A10	Sample 10	3	3	1	3018533	80.56	17.15
A10	Sample 10	3	3	1	3019783	80.77	17.06
A10	Sample 10	3	3	1	3021033	80.94	16.99
A10	Sample 10	3	3	1	3022267	81.18	16.89
A10	Sample 10	3	3	1	3023533	81.35	16.84
A10	Sample 10	3	3	1	3024783	81.55	16.74
A10	Sample 10	3	3	1	3026033	81.73	16.57
A10	Sample 10	3	3	1	3027283	81.94	16.40
A10	Sample 10	3	3	1	3028550	82.16	16.18
A10	Sample 10	3	3	1	3029817	82.34	15.85
A10	Sample 10	3	3	1	3031067	82.55	15.55
A10	Sample 10	3	3	1	3032333	82.75	15.23
A10	Sample 10	3	3	1	3033583	82.92	14.84
A10	Sample 10	3	3	1	3034850	83.17	14.32
A10	Sample 10	3	3	1	3036083	83.33	13.68
A10	Sample 10	3	3	1	3037350	83.52	12.86
A10	Sample 10	3	3	1	3038600	83.71	11.78
A10	Sample 10	3	3	1	3039850	83.93	10.51
A10	Sample 10	3	3	1	3041100	84.1	9.12
A10	Sample 10	3	3	1	3042367	84.31	7.71
A10	Sample 10	3	3	1	3043617	84.48	6.33
A10	Sample 10	3	3	1	3044867	84.7	5.04
A10	Sample 10	3	3	1	3046133	84.87	3.87
A10	Sample 10	3	3	1	3047383	85.11	2.86
A10	Sample 10	3	3	1	3048650	85.29	2.06
A10	Sample 10	3	3	1	3049883	85.49	1.49
A10	Sample 10	3	3	1	3051150	85.7	1.12
A10	Sample 10	3	3	1	3052400	85.89	0.95
A10	Sample 10	3	3	1	3053667	86.09	0.88
A10	Sample 10	3	3	1	3054900	86.27	0.85
A10	Sample 10	3	3	1	3056167	86.48	0.84
A10	Sample 10	3	3	1	3057417	86.66	0.84
A10	Sample 10	3	3	1	3058667	86.88	0.83
A10	Sample 10	3	3	1	3059933	87.07	0.83
A10	Sample 10	3	3	1	3061183	87.26	0.81
A10	Sample 10	3	3	1	3062467	87.44	0.82
A10	Sample 10	3	3	1	3063733	87.65	0.82
A10	Sample 10	3	3	1	3064967	87.86	0.82
A10	Sample 10	3	3	1	3066217	88.04	0.80
A10	Sample 10	3	3	1	3067483	88.25	0.81
A10	Sample 10	3	3	1	3068717	88.44	0.81
A10	Sample 10	3	3	1	3069984	88.62	0.80
A10	Sample 10	3	3	1	3071233	88.84	0.81
A10	Sample 10	3	3	1	3072483	89.02	0.80
A10	Sample 10	3	3	1	3073750	89.23	0.79
A10	Sample 10	3	3	1	3075000	89.41	0.80
A10	Sample 10	3	3	1	3076267	89.63	0.79
A10	Sample 10	3	3	1	3077517	89.81	0.79
A10	Sample 10	3	3	1	3078767	90.03	0.79
A10	Sample 10	3	3	1	3080017	90.21	0.79
A10	Sample 10	3	3	1	3081267	90.4	0.78
A10	Sample 10	3	3	1	3082533	90.62	0.78
A10	Sample 10	3	3	1	3083783	90.8	0.77
A10	Sample 10	3	3	1	3085033	91	0.78
A10	Sample 10	3	3	1	3086283	91.2	0.77
A10	Sample 10	3	3	1	3087550	91.4	0.76
A10	Sample 10	3	3	1	3088800	91.58	0.76
A10	Sample 10	3	3	1	3090067	91.8	0.77
A10	Sample 10	3	3	1	3091350	91.99	0.76
A10	Sample 10	3	3	1	3092600	92.18	0.76
A10	Sample 10	3	3	1	3093850	92.39	0.76
A10	Sample 10	3	3	1	3095100	92.59	0.76
A10	Sample 10	3	3	1	3096350	92.77	0.76
A10	Sample 10	3	3	1	3097617	92.97	0.75
A10	Sample 10	3	3	1	3098867	93.18	0.76
A10	Sample 10	3	3	1	3100117	93.35	0.75
A10	Sample 10	3	3	1	3101367	93.54	0.74
A10	Sample 10	3	3	1	3102617	93.76	0.75
A10	Sample 10	3	3	1	3103867	93.95	0.74
A10	Sample 10	3	3	1	3105117	94.14	0.75
A10	Sample 10	3	3	1	3106383	94.33	0.74
A10	Sample 10	3	3	1	3107633	94.57	0.74
A10	Sample 10	3	3	1	3108883	94.72	0.74
A11	Sample 11	2	4	1	686633	81.78	0.80
A11	Sample 11	2	4	2	752683	81.5	0.81
A11	Sample 11	2	4	3	818683	81.5	0.81
A11	Sample 11	2	4	4	884683	81.5	0.81
A11	Sample 11	2	4	5	950583	81.52	0.81
A11	Sample 11	2	4	6	1016583	81.5	0.80
A11	Sample 11	2	4	7	1082567	81.5	0.80
A11	Sample 11	2	4	8	1148583	81.5	0.81
A11	Sample 11	2	4	9	1214583	81.5	0.82
A11	Sample 11	2	4	10	1280583	81.5	0.82
A11	Sample 11	2	4	11	1346483	81.52	0.81
A11	Sample 11	2	4	12	1412483	81.52	0.81
A11	Sample 11	2	4	13	1478583	81.5	0.80
A11	Sample 11	2	4	14	1544600	81.5	0.81
A11	Sample 11	2	4	15	1610600	81.52	0.79
A11	Sample 11	2	4	16	1676583	81.5	0.81
A11	Sample 11	2	4	17	1742583	81.52	0.81
A11	Sample 11	2	4	18	1808667	81.52	0.80
A11	Sample 11	2	4	19	1874767	81.52	0.80
A11	Sample 11	2	4	20	1940767	81.52	0.81
A11	Sample 11	2	4	21	2006767	81.5	0.83
A11	Sample 11	2	4	22	2072667	81.52	0.82
A11	Sample 11	2	4	23	2138667	81.52	0.81
A11	Sample 11	2	4	24	2204667	81.5	0.81
A11	Sample 11	2	4	25	2270667	81.52	0.82
A11	Sample 11	2	4	26	2336667	81.52	0.80
A11	Sample 11	2	4	27	2402667	81.5	0.82
A11	Sample 11	2	4	28	2468667	81.52	0.82
A11	Sample 11	2	4	29	2534667	81.52	0.83
A11	Sample 11	2	4	30	2600667	81.52	0.84
A11	Sample 11	2	4	31	2666667	81.52	0.85
A11	Sample 11	2	4	32	2732583	81.52	0.85
A11	Sample 11	2	4	33	2798583	81.52	0.85
A11	Sample 11	2	4	34	2864583	81.52	0.85
A11	Sample 11	3	3	1	2918150	64.93	0.99
A11	Sample 11	3	3	1	2919400	64.69	1.00
A11	Sample 11	3	3	1	2920650	64.75	0.99
A11	Sample 11	3	3	1	2921917	64.99	1.00
A11	Sample 11	3	3	1	2923183	65.28	0.98
A11	Sample 11	3	3	1	2924433	65.53	0.98
A11	Sample 11	3	3	1	2925683	65.78	0.97
A11	Sample 11	3	3	1	2926933	66	0.97
A11	Sample 11	3	3	1	2928183	66.23	0.96
A11	Sample 11	3	3	1	2929450	66.47	0.96
A11	Sample 11	3	3	1	2930683	66.67	0.96
A11	Sample 11	3	3	1	2931950	66.9	0.96
A11	Sample 11	3	3	1	2933200	67.11	0.95
A11	Sample 11	3	3	1	2934467	67.32	0.94
A11	Sample 11	3	3	1	2935717	67.52	0.94
A11	Sample 11	3	3	1	2936967	67.72	0.94
A11	Sample 11	3	3	1	2938233	67.93	0.94
A11	Sample 11	3	3	1	2939483	68.13	0.93
A11	Sample 11	3	3	1	2940750	68.34	0.94
A11	Sample 11	3	3	1	2942000	68.52	0.93
A11	Sample 11	3	3	1	2943250	68.74	0.93
A11	Sample 11	3	3	1	2944517	68.94	0.92
A11	Sample 11	3	3	1	2945767	69.15	0.92
A11	Sample 11	3	3	1	2947017	69.35	0.92
A11	Sample 11	3	3	1	2948267	69.56	0.92
A11	Sample 11	3	3	1	2949517	69.74	0.91
A11	Sample 11	3	3	1	2950767	69.96	0.91
A11	Sample 11	3	3	1	2952017	70.14	0.92
A11	Sample 11	3	3	1	2953283	70.34	0.91
A11	Sample 11	3	3	1	2954550	70.54	0.91
A11	Sample 11	3	3	1	2955800	70.74	0.91
A11	Sample 11	3	3	1	2957067	70.95	0.91
A11	Sample 11	3	3	1	2958300	71.14	0.91
A11	Sample 11	3	3	1	2959567	71.32	0.91
A11	Sample 11	3	3	1	2960800	71.52	0.90
A11	Sample 11	3	3	1	2962067	71.75	0.90
A11	Sample 11	3	3	1	2963317	71.89	0.90
A11	Sample 11	3	3	1	2964567	72.1	0.91
A11	Sample 11	3	3	1	2965833	72.29	0.90
A11	Sample 11	3	3	1	2967083	72.5	0.90
A11	Sample 11	3	3	1	2968333	72.73	0.90
A11	Sample 11	3	3	1	2969600	72.9	0.91
A11	Sample 11	3	3	1	2970850	73.1	0.90
A11	Sample 11	3	3	1	2972100	73.31	0.91
A11	Sample 11	3	3	1	2973367	73.5	0.90
A11	Sample 11	3	3	1	2974617	73.68	0.91
A11	Sample 11	3	3	1	2975883	73.87	0.91
A11	Sample 11	3	3	1	2977133	74.08	0.91
A11	Sample 11	3	3	1	2978383	74.28	0.91
A11	Sample 11	3	3	1	2979633	74.49	0.91
A11	Sample 11	3	3	1	2980900	74.68	0.91
A11	Sample 11	3	3	1	2982150	74.89	0.91
A11	Sample 11	3	3	1	2983400	75.06	0.91
A11	Sample 11	3	3	1	2984650	75.29	0.91
A11	Sample 11	3	3	1	2985917	75.47	0.91
A11	Sample 11	3	3	1	2987167	75.67	0.92
A11	Sample 11	3	3	1	2988417	75.84	0.92
A11	Sample 11	3	3	1	2989667	76.06	0.93
A11	Sample 11	3	3	1	2990933	76.24	0.92
A11	Sample 11	3	3	1	2992183	76.43	0.93
A11	Sample 11	3	3	1	2993450	76.64	0.93
A11	Sample 11	3	3	1	2994700	76.83	0.93
A11	Sample 11	3	3	1	2995950	77.04	0.94
A11	Sample 11	3	3	1	2997217	77.24	0.94
A11	Sample 11	3	3	1	2998467	77.44	0.94
A11	Sample 11	3	3	1	2999733	77.61	0.95
A11	Sample 11	3	3	1	3000984	77.82	0.95
A11	Sample 11	3	3	1	3002233	78.01	0.95
A11	Sample 11	3	3	1	3003483	78.22	0.95
A11	Sample 11	3	3	1	3004733	78.39	0.95
A11	Sample 11	3	3	1	3006000	78.59	0.97
A11	Sample 11	3	3	1	3007250	78.79	0.97
A11	Sample 11	3	3	1	3008500	79	0.98
A11	Sample 11	3	3	1	3009750	79.19	0.98
A11	Sample 11	3	3	1	3011000	79.41	0.99
A11	Sample 11	3	3	1	3012267	79.6	0.99
A11	Sample 11	3	3	1	3013517	79.78	1.00
A11	Sample 11	3	3	1	3014767	79.98	1.02
A11	Sample 11	3	3	1	3016017	80.16	1.02
A11	Sample 11	3	3	1	3017267	80.38	1.02
A11	Sample 11	3	3	1	3018533	80.56	1.03
A11	Sample 11	3	3	1	3019783	80.77	1.03
A11	Sample 11	3	3	1	3021033	80.94	1.03
A11	Sample 11	3	3	1	3022267	81.18	1.03
A11	Sample 11	3	3	1	3023533	81.35	1.02
A11	Sample 11	3	3	1	3024783	81.55	1.02
A11	Sample 11	3	3	1	3026033	81.73	1.02
A11	Sample 11	3	3	1	3027283	81.94	1.02
A11	Sample 11	3	3	1	3028550	82.16	1.02
A11	Sample 11	3	3	1	3029817	82.34	1.01
A11	Sample 11	3	3	1	3031067	82.55	1.01
A11	Sample 11	3	3	1	3032333	82.75	1.01
A11	Sample 11	3	3	1	3033583	82.92	1.01
A11	Sample 11	3	3	1	3034850	83.17	1.00
[truncated: 15,954 more rows]
