# Supplementary material for: A glycan receptor kinase facilitates intracellular accommodation of arbuscular mycorrhiza and symbiotic rhizobia in the legume Lotus japonicus
Source: PLoS Biol. 2023 May 18;21(5):e3002127. doi: 10.1371/journal.pbio.3002127 (PMC10231839; doi:10.1371/journal.pbio.3002127)
Supplement: S3 Information — (ZIP) [file pbio.3002127.s019.zip]

Archive with 1 entries (1 files):
- Suppl Information 3_RNAseq_normalised_counts.csv
