# Supplementary material for: A glycan receptor kinase facilitates intracellular accommodation of arbuscular mycorrhiza and symbiotic rhizobia in the legume Lotus japonicus
Source: PLoS Biol. 2023 May 18;21(5):e3002127. doi: 10.1371/journal.pbio.3002127 (PMC10231839; doi:10.1371/journal.pbio.3002127)
Supplement: S3 Information — (ZIP) [file pbio.3002127.s019.zip › Suppl Information 3_RNAseq_normalised_counts.csv]

ASV	Gifu_mock	Gifu_mock	Gifu_mock	Gifu_R7A_3dpi	Gifu_R7A_3dpi	Gifu_R7A_3dpi	Gifu_R7A_7dpi	Gifu_R7A_7dpi	Gifu_R7A_7dpi	epr3-11_mock	epr3-11_mock	epr3-11_mock	epr3-11_R7A_3dpi	epr3-11_R7A_3dpi	epr3-11_R7A_3dpi	epr3-11_R7A_7dpi	epr3-11_R7A_7dpi	epr3-11_R7A_7dpi	epr3a-2_mock	epr3a-2_mock	epr3a-2_mock	epr3a-2_R7A_3dpi	epr3a-2_R7A_3dpi	epr3a-2_R7A_3dpi	epr3a-2_R7A_7dpi	epr3a-2_R7A_7dpi	epr3a-2_R7A_7dpi	epr3a-1_mock	epr3a-1_mock	epr3a-1_mock	epr3a-1_R7A_3dpi	epr3a-1_R7A_3dpi	epr3a-1_R7A_3dpi	epr3a-1_R7A_7dpi	epr3a-1_R7A_7dpi	epr3a-1_R7A_7dpi	epr3/epr3a_mock	epr3/epr3a_mock	epr3/epr3a_mock	epr3/epr3a_R7A_3dpi	epr3/epr3a_R7A_3dpi	epr3/epr3a_R7A_3dpi	epr3/epr3a_R7A_7dpi	epr3/epr3a_R7A_7dpi	epr3/epr3a_R7A_7dpi
Lj0g3v0000019	0	0	0	0	0	0	0	0	0	0	0	0	0	0	0	0	0	0	0	0	0	0	0.615928206	0	0	0	0	0	0	0	0	0	0	0	0	0	0	0	0	0	0	0	0	0	0
Lj0g3v0000029	0	6.47078752	0	8.354266715	0	2.159706295	2.904280525	0	0	2.89620865	6.471619185	0	0	0	0	0	0	15.81413394	0	0	0	3.387588752	4.954383192	0	0	4.766415773	0	0	11.0624763	0	0	0	4.391355317	6.07897813	0	0	3.583624202	3.835149721	3.835149721	0	2.577325724	0	0	0	0
Lj0g3v0000039	11.17459666	52.32784761	104.5993124	42.13218019	33.39666212	62.5155723	94.94679252	20.21486183	143.0796388	0	0	21.15668142	3.713578556	6.269161681	9.337832264	9.460744138	15.16394306	10.32953198	6.870712301	55.5652911	76.04652242	66.01876466	17.27675683	140.7423458	88.69902635	16.74046089	155.8170144	0	32.1745223	30.39352611	18.26642342	3.57344677	5.671212226	35.06468914	149.7681507	39.89584989	23.34315499	21.24195753	21.24195753	0	18.24922996	10.02909058	14.74203837	22.13878647	43.37702171
Lj0g3v0000049	151.756134	159.4819369	172.5734904	169.4921325	163.8972922	160.326565	180.9815249	130.8506552	162.1985198	167.9003014	186.1912951	207.6229488	186.4776587	165.4578996	138.6475696	158.8307099	171.9379872	125.3206647	184.7944802	176.3669334	154.491305	196.5580256	185.0703849	203.169029	183.9700316	166.8459869	154.7953729	177.6120124	161.8206274	183.8935217	188.3746062	170.4949508	161.884953	148.1935023	164.100089	192.3776775	142.1393066	140.0384007	140.0384007	169.551958	149.6013784	164.9132639	210.3165239	205.1673127	195.3654054
Lj0g3v0000059	1.993423757	3.215047404	0	1.526702379	0.609864357	3.234799241	1.725432615	10.95775195	3.877431893	1.444300638	0	1.321768403	1.236056312	1.253022263	3.999373751	1.179434795	2.395670206	4.37947539	3.428250931	7.248586077	0.963325948	1.13395679	2.469996213	2.440215007	1.093240351	0	0	2.473169064	2.410967619	2.459600566	0	0	5.02944451	3.804604076	3.505635711	1.473102547	1.792982507	2.886973853	2.886973853	3.915373987	1.29692872	1.251070316	3.388340324	1.380058057	0
Lj0g3v0000069	0	0	0	0	0	0	0	0	0	0	0	0	0	0	0	0	0	0	0	0	0	0	0	0	0	0	0.676218225	0	0	0	0	0	0	0	0	0	0	0.964599855	0.964599855	1.307021101	0	0	0	0	0
Lj0g3v0000079	2.737943743	6.905045004	13.31378065	1.802702937	4.035646804	5.092984443	4.867203336	4.192100903	3.270356454	8.527366155	4.256272755	5.481512616	4.10334279	11.83670137	4.423521389	11.14133531	6.755433429	6.894455097	10.36495764	6.113046998	8.78328254	6.694761562	4.606433802	9.121788014	2.268534601	5.637176538	2.395196874	7.301812887	7.944053212	4.357020343	7.139632473	4.932472405	7.602983684	1.894871313	14.13051317	12.4591939	2.117163642	3.997622005	3.997622005	11.03946951	6.125468524	10.38648168	6.668108455	4.58447882	11.97290613
Lj0g3v0000089	47.3612782	46.01131057	57.16884858	50.3854884	49.75906511	56.30719285	49.95852579	47.19403384	44.20406789	72.60718761	46.5363321	55.33618463	69.3049558	57.1683714	36.19279118	43.70138381	39.55477819	37.50259921	51.92336815	53.62205111	59.06868644	56.00416661	51.97763332	44.97824927	39.63342144	50.39539162	39.34233268	49.64691753	46.56951917	48.74538531	44.8923777	43.97806765	46.25339594	47.47567448	45.00933548	41.91785561	53.40191333	55.57624829	55.57624829	47.05229815	57.5754591	52.44360708	33.47562186	36.1936812	26.79174454
Lj0g3v0000099	1.969049404	3.126157948	0	2.177683553	1.781033473	2.079774838	3.376543418	1.623176155	1.597277761	2.320650299	3.761794865	0	2.377708999	2.418447116	0	0	4.611199507	4.11001582	1.644283407	3.146812725	0	2.172753938	0	0	2.096216012	3.437431403	1.96833219	2.477075867	6.436231032	1.228902541	3.448791321	4.547500682	1.812079349	0.731007582	1.098096819	0	5.183805172	0.922369244	0.922369244	0	3.708454722	1.203420876	1.080351927	0	6.905559183
Lj0g3v0000109	0.653198178	4.26018986	1.606973298	2.30002649	3.631971837	2.691630523	2.849308039	3.364706377	4.989458411	2.883232399	2.556168072	3.963994073	3.712855562	5.012308346	5.332642893	0	1.594263037	2.964632518	2.576783517	5.269928535	2.884109834	3.418098314	1.848657202	2.449183131	4.379760487	0	2.019346841	1.212447119	3.55122062	0	1.220891809	0	1.260569708	0.762251808	0	0	2.992171063	0	0	3.917742048	0	3.761294673	3.405729286	6.920972867	4.340925784
Lj0g3v0000119	8.091082269	6.464713371	3.22568195	4.560894411	6.751254746	4.858304435	4.059686768	7.597618044	5.535866062	1.447346743	2.585620948	5.289765359	7.409885723	3.760322786	9.332137163	4.706364344	4.798287008	2.881855157	8.555656926	7.138936886	2.896551259	7.908227846	4.332493792	8.516787468	7.642944751	4.767310311	4.7520384	1.259089721	4.901660324	1.250491134	6.000226522	8.288717975	6.902410102	4.559986143	4.623773548	5.874522954	9.555691346	1.918489668	1.918489668	2.608559248	11.60862149	3.74811396	5.623957318	6.885059216	4.309838128
Lj0g3v0000129	0	1.069607316	3.205474097	0	0.609171194	0	0	0	0.550243937	0	0	0	0	0	0	0	0.79461607	0	0	0	0	0	0	0	0	0	0	0	0	1.238246797	0	0	1.247698199	0	0	0	1.187176849	0	0	0	0	0	0	1.369090075	0
Lj0g3v0000139	0	0	0	0	0	0	0	0	0	0	0	0	0	0	0	0	0	0	0	0	0	0	0	0	0	0	0	0	0	0	0	0	0	0	0	0	0	0	0	0	0	0	0	0	0
Lj0g3v0000149	0	0	0	0	0	0	0	0	0	0	0	0	0	0	0	0	0	0	0	0	0	0	0	0	0	0	0	0	0	0	0	0	0	0	0	0	0	0	0	0	0	0	0	0	0
Lj0g3v0000159	0	0	0	0	0	0	0	0	0	0	0	0	0	0	0	0	0	0	0	0	0	0	0	0	0	0	0	0	0	0	0	0	0	0	0	0	0	0	0	0	0	0	0	0	0
Lj0g3v0000169	0	0	0	0	0	0	0	0	0	0	0	0	0	0	0	0	0	0	0	0	0	0	0	0	0	0	0.760929501	0	0	0	0	0	0	0	1.050101915	0	0	0	0	0	0	0	0	0	0
Lj0g3v0000179	0	0	0	1.484963908	0	0	0.569676711	0	0.560764489	0	0	0	0	0	0	0	0	0	0	0	0	0	0	1.231410176	0	0	0	0	0	0	0	0	0	0	0	0	0	0.975391358	0.975391358	0	0	0	0	0	0
Lj0g3v0000189	0	0	0	0	0	0	0	0	0	0	0	0	0	0	0	0	0	0	0	0	0	0	0	0	0	0	0	0	0	0	0	0	0	0	0	0	0	0	0	0	0	0	0	0	0
Lj0g3v0000209	137.1340372	112.8968292	115.7159386	101.2314488	101.0881022	110.3725679	79.7754788	121.985997	80.40219862	105.2519588	176.3799186	186.3400903	94.0793842	96.50466805	53.33619128	79.28751735	111.6134003	59.32803165	119.4197026	107.5776916	105.7642463	144.7445034	96.14236343	85.74553174	96.92393232	94.48640413	73.37422751	123.6273338	117.1548506	89.34470604	81.83570703	72.72092009	110.3275939	80.81725806	65.13345121	91.69417886	95.77032394	72.49102179	72.49102179	83.59511843	84.89611718	80.2602586	97.66219521	103.8418594	79.60689631
Lj0g3v0000219	0	0	0	0	0.605700358	0	1.140539526	0	0	7.210146699	0	0	0	0	0	0	0	0	0	0	1.923310376	0	0.616403725	0	1.642554082	0	0.673410726	0	0	0	1.220427486	0	0	3.811547174	0	0	1.795485342	2.898616804	2.898616804	0	0	1.253830206	0	2.768400626	0
Lj0g3v0000229	0	0	0	0	0.604045791	0	0	0	0	0	0	0	0	0	0	0	0	0	0	0	0	0	0	0	0	0	0	0	0	0	0	0	0	0	0	0	0	0	0	0	0	0	0	0	0
Lj0g3v0000239	0	0	0	0	0	0	0	0	0	0	0	0	0	0	0	0	0	0	0	0	0	0	0	0	0	0	0	0	0	0	0	0	0	0	0	0	0	0	0	0	0	0	0	0	0
Lj0g3v0000249	2.617313673	2.130836096	0	0	0.605635934	0.538189489	0.570278194	0.841028028	0	0	0	0	0	0	0	0	0	0	0	0	0	4.552658032	0	3.670417045	0	0	0	0	0	0	0	1.190748714	0	0	0	2.954343175	1.79420433	0.965330295	0.965330295	0	0	0	0	0	0
Lj0g3v0000269	0	0	0	0	0	0	0	0	0	0	0	0	0	0	0	0	0	0	0	0	0	0	0	0	0	0	0	0	0	0	0	0	0	0	0	0	0	0	0	0	0	0	0	0	0
Lj0g3v0000279	0	0	0	0	0	0	0	0	0	0	0	0	0	0	0	0	0	0	0	0	0	0	0	0	0	0	0	0	0	0	0	0	0	0	0	0	0	0	0	0	0	0	0	0	0
Lj0g3v0000289	0	0	0	0	0	0	0	0	0	0	0	0	0	0	0	0	0	0	0	0	0	0	0	0	0	0	0	0	0	0	0	0	0	0	0	0	0	0	0	0	0	0	0	0	0
Lj0g3v0000299	0	0	0	0	0	0	0	0	0	0	0	0	0	0	0	0	0	0	0	0	0	0	0	0	0	0	0	0	0	0	0	0	0	0	0	0	0	0	0	0	0	0	0	0	0
Lj0g3v0000309	0	0	0	0	0	0	0	0	0	0	0	0	0	0	0	0	0	0	0	0	0	0	0	0	0	0	0	0	0	0	0	0	0	0	0	0	0	0	0	0	0	0	0	0	0
Lj0g3v0000319	0	0	0	0	0	0	0	0	0	0	0	0	0	0	0	0	0	0	0	0	0	0	0	0	0	0	0	0	0	0	0	0	0	0	0	0	0	0	0	0	0	0	0	0	0
Lj0g3v0000329	0	0	0	0	0	0	0	0	0	0	0	0	0	0	0	0	0	0	0	0	0	0	0	0	0	0	0	0	0	0	0	0	0	0	0	0	0	0	0	0	0	0	0	0	0
Lj0g3v0000339	6.037616964	5.395866218	4.747655731	2.969771611	1.214945266	3.227865186	2.306559098	0	2.778358449	4.369723399	0	0	2.487548848	5.076684892	0	0	0	0	2.566947555	2.904290582	1.962734768	3.427045426	4.387478036	2.444887081	0.535812941	0	3.399517509	0	2.558591392	6.621898362	4.752123513	3.554981378	1.898478056	1.517830784	1.088936329	4.401311091	0	2.90598324	2.90598324	1.281217261	0	1.25096569	0	1.38292562	0
Lj0g3v0000349	0	1.045835196	0	0	0	0.527148758	0	0	0	0	0	0	0	0	0	0	0	0	1.704634509	0	0	0	0	0	0.52609009	0	0	0	0	1.334070675	0	0	0	0	0	0	0.587715533	0	0	0	0	0	0	0	0
Lj0g3v0000359	25.89646617	22.72036225	17.6633371	22.59122599	32.04782862	24.82918345	30.9690503	29.4795458	26.529806	53.74443379	46.8779384	56.84879763	74.05122518	48.96839109	61.36382722	51.70366925	64.59782017	56.85878184	44.3744618	43.02761885	30.08759133	34.96615497	49.74384197	48.56035874	44.59357898	39.24927476	55.85399489	51.49347953	36.20197816	35.76164364	39.37808738	38.94379864	35.74637434	34.90714496	54.66474262	61.46288064	43.65980639	39.2632203	39.2632203	44.14355746	51.31877254	53.72402594	66.16991113	56.41120535	63.09088278
Lj0g3v0000369	0	0	0	0	0	0	0	0	0	0	0	0	0	0	0	0	0	0	0	0	0	0	0	0	0	0	0	0	0	0	0	0	0	0	0	0	0	0	0	0	0	0	0	0	0
Lj0g3v0000379	0	0	0	0	0	0	0	0	0	0	0	0	0	0	0	0	0	0	0	0	0	0	0	0	0	0	0	0	0	0	0	0	0	0	1.188523002	0	0	0	0	0	0	0	0	0	0
Lj0g3v0000389	0	0	0	0	0	0	0	0	0	0	0	0	0	0	0	0	0	0	0	0	0	0	0	0	0	0	0	0	0	0	0	0	0	0	0	0	0	0	0	0	0	0	0	0	0
Lj0g3v0000399	0.649911784	0	0	0	0	0	0	0	0	0	0	0	0	0	0	0	0	0	0	0	0	0	0	0	0	0	0	0	0	0	0	0	0	0	0	0	0	0	0	0	0	0	0	0	0
Lj0g3v0000409	0	0	0	0	0	0	0	0	0	0	0	0	0	0	0	0	0	0	0	0	0	0	0	0	0	0	0	0	0	0	0	0	0	0	0	0	0	0	0	0	0	0	0	0	0
Lj0g3v0000419	0	0	0	0	0	0	0	0	0	0	0	0	0	0	0	0	0	0	0	0	0	0	0	0	0	0	0	0	0	0	0	0	0	0	0	0	0	0	0	0	0	0	0	0	0
Lj0g3v0000429	0	0	0	0	0	0	0	0	0	0	0	0	0	0	0	0	0	0	0	0	0	0	0	0	0	0	0	0	0	0	0	0	0	0	0	0	0	0	0	0	0	0	0	0	0
Lj0g3v0000439	0	0	0	0	0	0	0.569600751	0	0	0	0	0	0	0	0	0	2.385220558	0	0	0	0	0	0	0	0	0	0	0	0	0	0	0	0	0	0	0	0	0	0	0	0	0	0	0	0
Lj0g3v0000449	0	0	0	0	0	0	0	0	0	0	0	0	0	0	0	0	0	0	0	0	0	0	0	0	0	0	0	0	0	0	0	0	0	0	0	0	0	0	0	0	0	0	0	0	0
Lj0g3v0000459	0	0	0	0.762212658	0	0	0	0	0	0	0	0	0	0	0	0	0	0	0	0	0	0	0	0	0.551856787	0	0	0	0	0	0	0	0	0	0	0	0	0	0	0	0	0	0	0	0
Lj0g3v0000469	0	0	0	0	0	0	0	0	0	0	0	0	0	0	0	0	0	0	0	0	0	0	0	0	0	0	0	0	0	0	0	0	0	0	0	0	0	0	0	0	0	0	0	0	0
Lj0g3v0000479	0	0	0	0	0	0	0	0	0	0	0	0	0	0	0	0	0	0	0	0	0	0	0	0	0	0	0	0	1.190157625	0	0	0	0	0	1.175787175	0	0	0	0	0	0	0	0	0	0
Lj0g3v0000489	0	0	0	0	0	0	0	0	0	0	0	0	0	0	0	0	0	0	0	0	0	0	0	0	0	0	0	1.226521793	0	0	0	0	0	0.757215434	0	0	0	0	0	0	0	0	0	0	1.434580366
Lj0g3v0000499	0	0	0	0	0.605798182	0	0.570330778	0.841706281	0	0	0	0	0	0	0	0	0	0	0	0	0	0	0	0	0	0	0	0	0	0	1.221272549	1.192383155	0	0	1.183879901	0	0	0	0	0	0	0	0	0	0
Lj0g3v0000509	0	0	0	0	0	0	0	0	0	0	0	0	0	0	0	0	0	0	0	0	0	0	0	0	0	0	0	0	0	0	0	0	0	0	0	0	0	0	0	0	0	0	0	0	0
Lj0g3v0000519	0	0	0	0	0	0	0	0	0	0	0	0	0	0	0	0	0	0	0	0	1.923786058	0	0	0	0	0	0	0	0	0	0	0	0	0	0	0	0.598175375	0	0	0	0	0	0	0	0
Lj0g3v0000529	0	0	0	0	0	0.528444906	0	0.812395397	0	0	0	0	0	0	1.328674663	0	0	0	0.846758176	0	0	1.133246233	0	0	0	0	0	1.327792454	0	0	0	2.342955805	0	0	0	0	0	0	0	0	0	0	0	0	0
Lj0g3v0000539	0	0	0	0	0	0	0	0.843646332	0	0	0	2.642713236	0	0	0	0	0	0	0	0	0	0	0	0	0	0	0	0	0	0	0	0	0	0	0	0	0.596762424	0	0	0	0	0	0	0	0
Lj0g3v0000549	0	0	0	0	0	0	0	0	0	0	0	0	0	0	0	0	0	0	0	0	0	0	0	0	0	0	0	0	0	0	0	0	0	0	0	0	0	0	0	0	0	0	0	0	0
Lj0g3v0000559	2.669134241	0	1.613899199	149.7690438	134.5406979	142.5991632	95.76408739	93.7471297	80.99632897	1.44711697	1.288942007	0	65.60777937	144.3377816	117.5097867	90.9264929	111.2140553	113.8015521	0.858206929	1.034557006	0	121.4505904	135.5006353	156.3499912	61.85679656	103.9809514	99.62273276	0	6.05402337	0	216.5323445	116.5186908	129.6765844	68.57935166	95.80062445	129.7792572	0	0	0	150.325584	198.5675429	149.0792495	91.56904634	91.19616862	98.10004689
Lj0g3v0000569	0	0	0	0	0	0	0	0	0	0	0	0	0	0	0	0	0	0	0	0	0	0	0	0	0	0	0	0	0	0	0	0	0	0	0	0	0	0	0	0	0	0	0	0	0
Lj0g3v0000579	0	0	0	0	0	0	0	0	0	0	0	0	0	0	0	0	0	0	0	0	0	0	0	0	0	0	0	0	0	0	0	0	0	0	0	0	0	0	0	0	0	0	0	0	0
Lj0g3v0000589	0	0	0	0	0	0	0	0	0	0	0	0	0	0	0	0	0	0	0	0	0	0	0	0	0	0	0	0	0	0	0	0	0	0	0	0	0	0	0	0	0	0	0	0	0
Lj0g3v0000599	0	0	0	0	0	0	0	0	0	0	0	0	0	0	0	0	0	0	0	0	0	0	0	0	0	0	0	0	0	0	0	0	0	0	0	0	0	0	0	0	0	0	1.137224258	0	0
Lj0g3v0000609	0	0	0	0	0	0	0	0.840773677	0	0	0	0	0	0	0	0	0	0	0	0	0	0	0	0	0	0	0	0	0	0	0	0	0	0	0	0	0	0	0	0	0	0	0	0	0
Lj0g3v0000619	0	0	0	0	0	0	0	0	0	0	0	0	0	0	0	0	0	0	0	0	0	0	0	0	0	0	0	0	0	0	0	0	0	0	0	0	0	0	0	0	0	0	0	0	0
Lj0g3v0000639	0	1.063874542	1.602580956	0	0.604981713	0	0	0	0	0	0	0	0	0	0	0	0	0	0	0	0	0	0	0	0	0	0	0	0	0	0	0	0	0	0	0	0	0	0	0	0	0	0	0	0
Lj0g3v0000649	0	0	0	0	0	0	0	0	0	0	0	0	1.108516551	0	0	0	0	1.922502225	0	0	0	1.168022289	0	0	0	0	0	0	1.163781888	2.055660661	0	0	0	0	0	0	0	0	0	0	0	0	0	0	0
Lj0g3v0000659	0	0	0	0	0	0	0	0	0	1.536529936	0	0	0	0	0	1.328439857	0.912650405	0	0	0.723818508	0	0	0	1.312849445	0	0	0	0	0	0	0	1.302593008	0	0	0.85158543	0	1.252066769	0	0	0	0	0	0	0	1.769361361
Lj0g3v0000669	1.364673628	0	0	0	1.875063731	0	2.374766485	0	0	0	2.729454553	0	0	0	0	0	0.839037923	0	0.905183322	0	1.019663406	0	0.646842745	1.28910706	1.125678206	0	0.706810616	1.386717365	0	0	0.823704225	0	1.324251668	1.581899454	0.727379326	0	0	0	0	0	0	0	2.380435156	1.450470869	1.507208691
Lj0g3v0000679	0	0	0	0	0	0	0	0	0	0	0	10.57133299	0	0	0	0	0	0	0	0	0	0	0	0	0	0	0	0	0	0	0	0	0	0	0	0	0	0	0	0	0	0	0	0	0
Lj0g3v0000689	0	0	0	0	0	0	0	0	0	0	0	0	0	0	0	0	0	0	0	0	0	0	0	0	0	0	0	0	0	0	0	0	0	0	0	0	0	0	0	0	0	0	0	0	0
Lj0g3v0000699	0	0	0	0	0	0	0	0	0	0	0	0	0	0	0	0	0	0	0	0	0	0	0	0	0	0	0	0	0	0	0	0	0	0	0	0	0	0	0	0	0	0	0	0	0
Lj0g3v0000709	0	3.503315341	0	1.660996873	1.329333118	1.761193761	0.626999825	1.835852689	2.411822291	1.572810754	0	0	0	0	0.953056837	1.28343107	0.570531143	1.58571968	0.932749125	2.248833258	1.737241692	3.700922075	1.344931129	2.655160147	3.569711066	5.195978666	2.209709609	0.877922511	0	0	2.602237482	2.992376621	1.818186456	0.828178018	2.53955321	1.602859463	2.602164179	3.769544839	3.769544839	5.113153644	0	3.618211294	0	3.991189255	0
Lj0g3v0000719	773.0148135	745.9508583	766.7772781	785.0174905	717.7701848	696.24834	704.8705026	728.6870633	712.4811621	823.4084345	787.7256634	848.4700672	783.499222	825.929919	813.379145	754.8067992	743.9431032	708.023572	741.2969007	850.8673858	759.7167545	734.8172305	765.582718	805.753647	773.1000813	745.0093496	773.0880092	900.8618129	852.193641	848.8948574	825.0027162	797.3043694	792.924167	776.0353783	828.0455351	813.1595919	808.5720701	823.2085543	823.2085543	787.5846102	788.4249944	778.6324151	631.1183587	661.6501066	626.5036442
Lj0g3v0000729	0	0	0	0	0	0	0	0	0	0	0	0	0	0	0	0	0	0	0	0	0	0	0	0	0	0	0	0	0	0	0	0	0	0	0	0	0	0	0	0	0	0	0	0	0
Lj0g3v0000739	0	0	0	0	0	0	0	0	0	0	0	0	0	0	0	0	0	0	0	0	0	0	0	0	0	0	0	0	0	0	0	0	0	0	0	0	0	0	0	0	0	0	0	0	0
Lj0g3v0000749	0	0	0	0	0	0	0	0	0	0	0	0	0	0	0	0	0	0	0	0	0	0	0	0	0	0	0	0	0	0	0	0	0	0	0	0	0	0	0	0	0	0	0	0	0
Lj0g3v0000759	12.52652399	10.68789239	19.31158375	14.53622547	11.54934589	7.544089764	9.164462505	9.265159399	10.53076002	7.216650996	12.82355777	5.287321294	16.08146022	11.27971035	9.333925336	9.4510362	12.76889021	10.29397087	15.44607695	19.84166986	27.915449	23.87084696	16.65968041	9.779590531	16.96101737	17.92215039	17.54606852	18.38127401	34.66831473	30.48995351	15.79449369	23.79646491	22.66392062	26.65930982	19.98852096	16.23531046	19.73858767	19.28724287	19.28724287	19.58636261	27.32631301	17.536129	16.98574026	20.73426943	12.99721033
Lj0g3v0000769	0.672814771	0	0	0.757156962	0	1.076007301	0.578420061	0.841356869	0	1.442727297	1.289154793	0	2.46130026	0	0	1.172324421	0.797005368	0	0.852505224	0	0.962476321	0	0.616972085	1.212145173	0	0	0.676829145	0	2.44646093	0	0	0	2.500964806	0	0	0	1.785529199	1.911349943	1.911349943	0	0	0	0	1.372047961	1.431248196
Lj0g3v0000779	0	0	0	0	0	0.535374696	0	0.837221743	0	1.435907707	2.5669034	0	0	1.243090119	0	1.166281204	0.793092055	0	0.84814628	0	0	0	0	0	0	1.1815346	0	1.2529483	1.21892229	2.488196391	0	0	1.24408055	0	0	0	0	0	0	0	0	0	0	1.365000112	2.847668304
Lj0g3v0000789	0	0	1.582439378	0	0	0	0	0	0	0	0	0	0	0	0	0	0	0	0	0	0	1.158284985	0	0	0	0	0	0	0	0	0	0	0	0	0	0	0	0	0	0	0	0	0	0	0
Lj0g3v0000799	0	0	0	0	0	0	0	0	0	0	0	0	0	0	0	0	0	0	0	0	0	0	0	0	0	0	0	0	0	0	0	0	0	0	0	0	0	0	0	0	0	0	0	0	0
Lj0g3v0000809	0	0	0	0	0	0	0	0	0	0	0	0	0	0	0	0	0	0	0	0	0	0	0	0	0	0	0	0	0	0	0	0	0	0	0	0	0	0	0	0	0	0	0	0	0
Lj0g3v0000819	0	0	0	0	0	0	0	0	0.554618342	0	0	0	0	0	0	0	0	0	0	0	0	0	0	0	0	0	0	0	0	0	0	0	0	0	0	0	0	0	0	0	0	0	0	0	0
Lj0g3v0000829	0	0	0	0	0	0	0	0	0	0	0	0	0	0	0	0	0	0	0	0	0	0	0	0	0	0	0	0	0	0	0	0	0	0	0	0	0	0	0	0	0	0	0	0	0
Lj0g3v0000849	0	0	3.158748365	0	0.597571909	0	0	0	0	0	0	0	0	0	1.355469961	0	0	0	0	0	0	0	0	0	0	0	0	0	0	0	0	0	0	0	0	0	0	0.979744527	0.979744527	0	1.290672741	0	0	0	0
Lj0g3v0000859	0	0	0	0	0	0	0	0	0	0	0	0	0	0	1.310675938	0	0.774484639	0	0	0	0	0	0	0	0	0	0	1.286190677	0	1.278484728	0	0	0	0	0	0	0	0.942766456	0.942766456	0	0	0	0	0	1.407009761
Lj0g3v0000869	0	0	0	0	0	0	0	0	0	0	0	0	1.232315054	1.259394573	0	0	0	0	0	0	0	0	0	0	0	0	0	0	0	0	0	0	0	0	0	0	0	0	0	0	0	0	0	0	0
Lj0g3v0000889	0	0	0	0	0	0	0	0	0	0	0	0	0	0	1.327198555	0	0	0	0	0	0	0	0.618801069	0	0	0	0	0	0	0	0	0	0	0	0	0	0	0	0	0	0	0	0	0	0
Lj0g3v0000909	3.961951275	3.224541969	3.219813733	4.58168214	5.443513971	3.812890801	2.876232879	1.676981463	0.572007389	1.475956499	0	0	1.267461046	1.291611462	5.482654617	1.224027117	1.627199062	0	0	1.709727793	0	2.327000978	1.882736924	3.747494611	0.54696202	1.21967951	2.051639425	1.329056631	2.568874543	3.948518257	0	0	1.283169285	2.303491481	0	0	3.619380471	2.9655316	2.9655316	2.594170639	5.240088897	2.303765416	2.30454091	4.216291611	4.383074184
Lj0g3v0000929	0	0	0	0	0	0	0	0	0	0	0	0	0	0	0	0	0	0	0	0	0	0	0	0	0	0	0	0	0	0	0	0	0	0	0	0	0	0	0	0	0	0	0	0	0
Lj0g3v0000939	0	0	0	0	0	0	0	0	0	0	0	0	0	0	0	0	0	0	0	0	0	0	0	0	0	0	0	0	0	0	0	0	0	0	0	0	0	0	0	0	0	0	0	0	0
Lj0g3v0000959	0	0	0	0	0	0	1.110956772	0	0	0	0	0	0	0	0	0	0	0	0	0	0	1.128682691	0	0	0	0	0	0	0	1.330311919	0	0	0	0	0	0	0	0	0	1.252576461	0	0	0	0	1.411855629
Lj0g3v0000969	0	0	0	0	0	0	0	0	0	0	0	0	0	0	0	0	0	0	0	0	0	0	0	0	0	0	0	0	0	0	0	0	0	0	0	0	0	0	0	0	0	0	0	0	0
Lj0g3v0000979	0	0	0	0	0	0	0	0	0	0	0	0	0	0	0	0	0	0	0	0	0	0	0	0	0	0	0	0	0	0	0	0	0	0	0	0	0	0	0	0	0	0	0	0	0
Lj0g3v0000999	0	0	0	0.738841988	0	0	0	0	0	0	0	0	0	0	0	0	0.787201944	0	0	0	0	0	0	0	0.531858808	1.186072173	0	0	1.287084565	0	0	0	0	0	0	0	0	0	0	0	0	0	0	0	0
Lj0g3v0001009	0	0	0	0	0	0	0	0	0	0	0	0	0	0	0	0	0	0	0	0	0	0	0	0	0	0	0	0	0	0	0	0	0	0	0	0	0	0	0	0	0	0	0	0	0
Lj0g3v0001019	0	0	0	0	0	0	0	0	0	0	2.580904078	0	1.234531313	0	0	1.182831947	0	0	0	0	0	0	0	1.213675612	0	0	0	0	1.283076964	0	0	1.176089266	0	0	0	0	0.591244842	0	0	1.259545389	0	0	0	0	1.421905128
Lj0g3v0001029	0	0	0	0	0	0	0	0	0	0	0	0	0	2.576175981	0	0	0	0	0	2.000911442	0	0	0	0	0	1.210181003	0	0	0	0	0	0	0.643083457	0	0	0	0	0	0	0	0	0	0	0	0
Lj0g3v0001039	0	0	0	0	0	0	0	0	0	0	0	0	0	0	0	0	0	0	0	0	0	0	0	0	0	0	0.672308003	0	0	0	0	0	0	0	0	0	0	0	0	0	0	0	0	0	0
Lj0g3v0001049	0	0	0	0	0	0	0	0	0	0	0	0	0	0	0	0	0	0	0	0	0	0	0	0	0	0	0	0	0	0	0	0	0	0	0	0	0	0	0	0	0	0	0	0	0
Lj0g3v0001059	0	0	0	0.75859149	0	0	0.57526887	0	0	0	0	0	0	0	0	0	0	0	0	0	0	0	0	0	0	0	0	0	0	0	0	0	0	0	0	0	0	0	0	0	0	0	0	0	0
Lj0g3v0001069	0	0	0	0	0	0.538168079	0	0	0	0	0	0	0	0	0	0	0	0	0	0	0	0	0	0	0	0	0	0	0	0	0	0	0	0	0	0	0	0	0	0	0	0	0	0	0
Lj0g3v0001089	0	0	0	0	0	0	0	0	0	0	0	0	0	0	0	0	0	0	0	0	0	0	0	1.226179932	0	0	0	0	0	0	0	0	0	0	0	0	0	0	0	0	0	0	0	0	0
Lj0g3v0001099	0	0	0	0	0	0	0	0	0	0	0	0	0	1.269860517	0	0	0	0	0	0	0	0	0	0	0	0	0	0	0	0	0	0	0	0	0	0	0	0	0	2.578677812	0	0	0	0	0
Lj0g3v0001109	0	0	0	0	0	0	0	0	0	0	0	0	0	0	0	0	0	0	0	0	0	0	0	0	0	0	0	0	0	0	0	0	0	0	0	0	0	0	0	0	0	0	0	0	0
Lj0g3v0001119	0	1.063709905	0	0	0	0	0	0	0	0	0	0	0	0	0	0	0	0	0.863099872	0	0	0	0	0	0	1.193812889	0	0	0	0	0	1.190761403	0	0	0	0	0	0	0	0	0	0	0	0	0
Lj0g3v0001129	0	0	0	0	0	0	0	0	0	0	0	0	0	0	0	0	0	0	0	0	0	0	0	0	0	0	0	0	0	0	0	0	0	0	0	0	0	0	0	0	0	0	0	0	0
Lj0g3v0001139	0	0	0	0	0	0.538168079	0	0	0	0	0	0	0	0	0	0	0	0	0	0	0	0	0	0	0	0	0	0	0	0	0	0	0	0	0	0	0	0	0	0	0	0	0	0	0
Lj0g3v0001149	0	0	0	0	0	0	0	0	0	0	0	0	0	0	0	0	0	0	0	0	0	0	0	0	0	0	0	0	0	0	0	0	0	0	0	0	0	0	0	0	0	0	0	0	0
Lj0g3v0001159	0	0	0	0	0	0	0	0	0	0	0	0	0	0	0	0	0	0	0	0	0	0	0	0	0	0	0	0	0	0	0	0	0	0	0	0	0	0	0	0	0	0	0	0	0
Lj0g3v0001169	0	0	0	0	0	0.543009082	0	0	0	1.471818415	0	0	0	0	0	1.20034779	0	4.333846227	0	0	0	0	0	0	0	1.200905816	0	0	0	0	1.194699107	0	0	0	0	0	0	0	0	0	0	0	0	4.192315546	0
Lj0g3v0001179	0	0	0	0	0	0	0	0	0	0	0	0	0	0	0	0	0	0	0	0	0	0	0	0	0	0	0	0	0	0	0	0	0	0	0	0	0	0	0	0	0	0	0	0	0
Lj0g3v0001189	0	0	0	0	0	0	0	0	0	0	1.23711642	0	0	0	0	0	0	0	0	0	0	0	0	0	0	0	0	0	1.214400397	0	0	0	0	0	0	0	0	0	0	0	0	0	0	0	0
Lj0g3v0001199	0	0	0	0	0	0	0	0	0	0	0	0	0	0	0	0	0	0	0	0	0	0	0	0	0	0	0	0	0	0	0	0	0	0	0	0	0	0	0	0	0	0	0	0	0
Lj0g3v0001209	0	0	0	0	0	0	0	0	0	0	0	0	0	0	0	0	0	0	0	0	0	0	0	0	0	0	0	0	0	0	0	0	0	0	0	0	0	0	0	0	0	0	0	0	0
Lj0g3v0001219	0	0	0	0	0	0	0	0	0	0	0	0	0	0	0	0	0	0	0	0	0	0	0	0	0	0	0	0	0	0	0	0	0	0	0	0	0	0	0	0	0	0	0	0	0
Lj0g3v0001229	0	0	0	0	0	0	0	0	0	0	0	0	0	0	0	0	0	0	0	0	0	0	0	0	0	0	0	0	0	0	0	0	0	0	0	0	0	0	0	0	0	0	0	0	0
Lj0g3v0001239	0	0	0	0	0	0	0	0	0	0	0	0	0	0	0	0	0	0	0	0	0	0	0	0	0	0	0	0	0	0	0	0	0	0	0	0	0	0	0	0	0	0	0	0	0
Lj0g3v0001249	0	0	0	0	0	0	0	0	0	0	0	0	0	0	0	0	0	0	0	0	0	0	0	0	0	0	0	0	1.491220802	0	0	0	0	0	0.938407022	0	0	0	0	0	0	0	0	0	0
Lj0g3v0001259	0	0	0	0	0	0	0	0	0	0	0	0	0	0	0	0	0	2.979227017	0	0	0	0	0	0	0	0	0	0	0	0	0	0	0	0	0	0	0	0	0	0	0	0	0	0	0
Lj0g3v0001269	24.52094909	19.31295937	39.75617354	27.78336678	30.68597202	36.20954282	37.7958416	27.37956599	37.49092053	30.98446326	63.39862646	50.11173409	20.24356044	33.6615649	25.93122497	38.90626514	26.58603515	29.51315851	28.82746516	44.03535634	19.80634033	38.38816208	34.51549584	39.81980904	33.98356653	43.53324012	19.1339301	19.15538044	27.56403263	38.38069763	16.55454812	31.33116663	20.44929319	10.66900554	16.15757011	8.908721441	32.55387226	23.67574328	23.67574328	32.28158136	15.59469619	37.98831916	32.14794534	23.75041942	16.00666584
Lj0g3v0001279	79.66585189	76.86851149	68.8055653	56.97355331	63.44755005	72.28301913	64.27068459	49.55952683	48.63407235	68.33155723	49.56858656	42.30162594	50.62959241	49.03426911	48.06862292	44.68633914	30.21459648	25.52937842	44.33471514	54.67965251	56.44156216	63.24220411	69.17712719	49.78632665	18.98289902	35.65838514	43.58541311	35.01424951	47.69892348	65.63928207	34.59631443	29.50071057	32.01844375	19.72789455	32.80606553	17.55181819	35.93119052	42.18331808	42.18331808	42.71175179	29.48691866	47.50748993	29.17037958	30.29218518	47.33682882
Lj0g3v0001289	0	1.053243169	1.545101246	0	0	0	0	0	0	0	1.282295837	0	0	0	0	0	0	0	0	0	0	0	0	0	0	1.165472321	0	0	1.262238409	0	0	0	0	0	0	0	0	0	0	0	0	0	0	0	0
Lj0g3v0001299	0	0	0	0	0	0	0	0	0	0	0	0	0	0	0	0	0	0	0	0	0	0	0	0	0	0	0	0	0	0	0	0	0	0	0	0	0	0	0	0	0	0	0	0	0
Lj0g3v0001309	0	0	0	0	0	0	0	0	0	0	0	0	0	0	0	0	0	0	0	0	0	0	0	0	0	0	0	0	0	0	0	0	0	0	0	0	0	0	0	0	0	0	0	0	0
Lj0g3v0001319	0	0	0	0	0	0	0	0	0	0	0	0	0	0	0	0	0	0	0	0	0	0	0	0	0	0	0	0	0	0	0	0	0	0	0	0	0	0	0	0	0	0	0	0	0
Lj0g3v0001339	0	0	0	0	0.599580688	0	0	0	0	1.458664989	0	0	0	0	0	0	0	0	0	0	0	0	0	0	0	1.190976105	0	0	0	0	0	0	0	0	0	0	0	0	0	0	0	0	0	0	0
Lj0g3v0001349	0.677095889	0	0	0.755298864	0.613883523	0.538522039	0.58096157	0	0	0	0	1.318725825	1.230996598	1.250609847	0	1.17207369	0	0	0	0	0	1.124918029	0	1.211624558	0	0	1.356930915	0	2.467114425	0	2.385119309	1.178541687	0	0.757308502	0	0	0	2.865669365	2.865669365	0	0	0	0	0	0
Lj0g3v0001369	0	0	0	0	0	0	0	0	0	0	0	0	0	0	0	0	0	0	0	0	0	0	0	0	0	0	0	0	0	0	0	0	0	0	0	0	0	0	0	0	0	0	0	0	0
Lj0g3v0001379	0	0	0	0	0	0	0	0	0	0	0	0	0	0	0	0	0	0	0	0	0	0	0	0	0	0	0	0	0	0	0	0	0	0	0	0	0	0	0	0	0	0	0	0	0
Lj0g3v0001389	0	0	0	0	0	0	0	0	0	0	0	0	0	0	0	0	0	0	0	0	0	0	0	0	0	1.18785543	0.680740623	0	0	0	0	0	0	0	0	1.466067501	0.601567783	0	0	0	0	0	0	0	0
Lj0g3v0001399	0	0	0	0	0	0	0	0	0	0	0	0	0	0	0	0	0	0	0	0	0	0	0	0	0	0	0	0	0	0	2.390946225	0	0	0.781433409	0	0	0	0	0	0	0	0	0	0	0
Lj0g3v0001409	0.667068824	0	0	0	0	0	0	0	1.141947985	2.968569343	1.329340886	0	0	0	0	0	0	0	0	1.655729984	0.997119348	0	1.262731866	0	0	1.215475146	0	0	0	0	0	2.424622858	0	0	0	0	0	0	0	0	0	0	2.307695932	1.404993671	0
Lj0g3v0001429	0	0	0	0	0	0	0	0	0	0	0	0	0	0	0	0	0	0	0	0	0	0	0	0	0	0	0	0	0	0	0	0	0	0	0	0	0	0	0	0	0	0	0	0	0
Lj0g3v0001439	0	0	0	0	0	0	0	0	0	0	0	0	0	0	0	0	0	0	0	0	0	0	0	0	0	0	0	0	0	0	0	0	0	0	0	0	0	0	0	0	0	0	0	0	0
Lj0g3v0001449	0	0	1.608846517	0	0	0	0.586741627	0	0	0	0	0	0	1.287477897	0	0	0	0	0	0.987450929	0	0	0	0	0	0	0	0	0	0	0	0	0	0.770762148	0	0	0	0	0	0	0	0	0	0	0
Lj0g3v0001459	0	0	0	0	0	0	0	0	0	0	0	1.321416623	0	0	0	0	0	0	0	0	0	0	0	0	0	0	0	0	0	0	0	0	0	0	0	0	0	0	0	0	0	0	0	0	0
Lj0g3v0001469	0	0	0	0	0	0	0	0	0	0	0	0	0	0	0	0	0	0	0	0	0	0	0	0	0	0	0	0	0	0	0	0	0	0	0	0	0	0	0	0	0	0	0	0	0
Lj0g3v0001479	0	0	0	0	0	0	0	0	0	0	0	0	0	0	0	0	0	0	0	0	0	0	0	0	0	0	0	0	2.354808564	0	0	0	0	0	0	0	0	0	0	0	0	0	0	0	0
Lj0g3v0001509	0	0	0	0	0.604045791	0	0	0	0	0	0	0	0	0	0	0	0	0	0	0	0	0	0	0	0	0	0	0	0	0	0	0	0	0	0	0	0	0	0	0	0	0	0	0	0
Lj0g3v0001519	0	0	0	0	0.604045791	0	0	0	0	0	0	0	0	0	0	0	0	0	0	0	0	0	0	0	0	0	0	0	0	0	0	0	0	0	0	0	0	0	0	0	0	0	0	0	0
Lj0g3v0001529	0	0	1.610199471	0.767654741	0	0	0	0	0.555304892	0	0	0	0	0	0	0	0	0	1.720459132	1.053780746	0	0	0	0	1.096672604	0	0.674622643	0	0	0	0	0	0.631212181	0	2.368049421	0	0.599396941	0	0	1.308115272	1.306952854	0	3.409785086	0	2.897729289
Lj0g3v0001539	0	0	0	0	0	0	0	0	0	0	0	0	0	0	0	0	0	0	0	0	0	0	0	0	0	0	0	0	0	0	0	0	0	0	0	0	0	0	0	0	0	0	0	0	0
Lj0g3v0001549	2.59994245	0	1.60413471	0.76105149	2.395565054	1.079330259	0.566488305	0	1.123815304	0	0	2.654512754	0	0	1.344070496	0	1.596424066	0	0	0	0	1.143897138	3.096928992	0	2.179935799	3.609522812	1.340804806	0	2.427562028	1.223135626	0	2.383010958	0	0	0	1.410350251	0.594012826	0.96560946	0.96560946	0	0	0	0	2.772109505	0
Lj0g3v0001559	0	0	0	0.776816256	0	0.556202815	1.177627844	0	0.585977604	0	1.355064699	0	0	0	0	0	0	1.532152698	0	0	0	3.587383116	0.642920979	1.279358176	0	0	0	0	0	0	1.763207086	0	0	0	0	0	0	0	0	0	0	1.221856696	0	0	0
Lj0g3v0001569	0	1.064619341	0	0	0	0.537449255	0	0	0	0	0	0	0	0	0	0	0	0	0	0	0	0	0	0	0	0	0	0	0	0	0	0	0	0	0	0	0	0	0	0	0	0	0	0	0
Lj0g3v0001579	0.647878086	0	0	0	0	0	0	0	0	0	0	0	1.204389071	0	0	0	0	0	0	0	0	0	0.635261156	0	0	0	0	0	0	0	0	0	0	0	0	0	0	0	0	0	0	0	0	0	0
Lj0g3v0001589	0	0	0	0	0	0	0	0	0	0	0	0	0	0	0	0	0	0	0	0	0	0	0	0	0	0	0	0	0	0	0	0	0	0	0	0	0	0	0	0	0	0	0	0	0
Lj0g3v0001599	0	0	2.17482084	0	0	0	0.736904858	0	0	0	0	0	0	0	0	0	0	0	0	0	0	0	0	0	0	0	0	0	0	0	0.568953771	1.252916167	0	0	0	0	0.616442219	0	0	0	0	0	1.289872123	0	0
Lj0g3v0001619	0.659159506	0	0	1.529074292	0	0.538563744	0.572561474	0	0.553912692	0	0	0	0	0	0	0	0	0	0	1.043261239	1.924155598	0	1.233380203	1.221624616	0	0	0	1.22524646	0	0	0	2.378050052	0	0	0	0	0	0.963702903	0.963702903	0	0	0	0	0	2.886295194
Lj0g3v0001629	0.671532749	2.154292184	1.615444606	0.763139003	0	1.081254492	0	0	0.554797478	0	0	0	1.237764251	0	2.671543276	0	0.800878103	1.45168255	0	0	0	1.133612182	0	0	1.094564599	0	0.679006021	2.503454994	0	0	0	1.187912765	0.629173323	0.761810569	2.326947196	1.473381403	1.197082572	2.887076807	2.887076807	0	2.590525461	2.50473395	2.257786173	0	1.441155527
Lj0g3v0001639	0	0	0	0	0	0	0	0	0	0	0	0	0	0	0	0	0	0	0	0	0	0	0	0	0	0	0	0	0	0	0	0	0	0	0	0	0	0	0	0	0	0	0	0	0
Lj0g3v0001649	0	0	0	0	0	0	0	0	0	0	0	0	0	0	0	0	0	0	0	0	0	0	0	0	0	0	0	0	0	0	0	0	0	0	0	0	0	0	0	0	0	0	0	0	0
Lj0g3v0001659	0.664287964	2.143555558	0	1.527378924	0.60989364	0	0	1.686197185	2.770486585	0	1.2857774	0	0	1.253392468	0	0	1.597494369	0	1.714765566	1.036426696	0	1.134471603	1.235278707	1.220616708	0	0	0	2.472238566	0	0	4.840340324	0	0	0	0	0	0.597862618	0.96274738	0.96274738	0	2.5952016	0	1.129971269	0	0
Lj0g3v0001669	1.959013124	0	11.24263208	0	0	0	0	0	0	0	2.55491981	5.282238367	0	3.757011349	0	0	2.390058285	0	0	0	0	0	0	0	0	2.390017221	2.018310781	0	0	2.41476634	0	0	1.259770535	0	0	0	0	8.690637143	8.690637143	0	6.523501308	0	0	0	0
Lj0g3v0001679	0	0	0	0	0	0	0	0	0	0	0	0	0	0	0	0	0	0	0	0	0	0	1.237026946	0	0	0	0	0	0	0	0	0	0	0	0	0	0.596271419	0	0	0	0	0	0	0	0
Lj0g3v0001689	0	0	0	0	0	0	0	0	0	0	0	0	0	0	0	0	0	0	0	0	0	0	0	0	0	0	0	0	0	0	0	0	0	0	0	0	0	0	0	0	0	0	0	0	0
Lj0g3v0001699	0	0	0	0	0	0	0	0	0	0	0	0	0	0	0	0	0	0	0	0	0	0	0	0	0	0	0	0	0	0	0	0	0	0	0	0	0	0	0	0	0	0	0	0	0
Lj0g3v0001709	0	0	0	0	0	0	0	0	0	0	0	0	0	0	0	0	0	0	0	0	0	0	0	0	0	0	0	0	0	0	0	0	0	0	0	0	0	0	0	0	0	0	0	0	0
Lj0g3v0001719	374.3195662	376.6920081	331.3238965	353.7560504	360.4146056	347.9567681	349.1152271	331.4909923	362.7108552	354.7383254	331.6871665	336.9796046	319.0027362	309.5157118	360.029461	338.4733106	356.593941	414.8275174	342.6079483	387.2968656	337.6838627	328.8320246	359.694606	357.3440769	338.7281462	298.5384364	397.5345693	330.5448255	359.364858	379.9091468	401.8483751	321.4853685	362.7919139	414.017237	406.7875391	435.9307234	356.5266706	388.0244598	388.0244598	346.1733482	355.9623429	361.1565471	371.7750656	373.6106377	332.5456621
Lj0g3v0001729	154.9569277	165.0572477	130.3662017	124.1542614	148.0551711	159.4829478	151.1891559	151.1005829	155.8085212	144.4322166	132.9711839	157.537159	125.5613039	116.7484401	136.3089101	134.3632712	131.8362879	154.4850431	117.0784322	112.0197979	127.4039624	117.8557394	112.5364166	109.221402	150.4268895	164.0943937	124.6321109	108.6485824	118.9650786	111.2843937	123.8325474	131.4626343	125.2718333	142.0226449	133.6329928	139.0545643	148.244251	112.3609492	112.3609492	127.7883966	137.0941178	122.4190428	167.0118294	185.4770266	158.4093227
Lj0g3v0001739	511.9050222	462.4495928	434.3912269	679.7180429	545.9896344	456.8755479	690.0273567	584.4028853	773.2525111	525.2574631	1076.436661	1549.121715	440.4483519	837.2073028	709.3779461	633.4451694	590.4360343	833.8215777	745.8876889	579.7311004	562.9876508	860.9626333	807.4885469	816.9425537	1186.935017	1270.35496	659.6580352	1655.411076	979.3916973	799.5892572	1162.78687	1306.958324	1411.875899	1308.093267	1056.259623	1227.02435	955.3709139	822.9896155	822.9896155	1324.127999	1106.92126	1183.982684	719.4895604	959.6351802	699.2905552
Lj0g3v0001749	0	0	0	0	0	0	0	0	0	0	0	0	0	0	0	0	0	0	0	0	0	0	0	0	0	0	0	0	0	0	0	0	0	0	0	0	0	0	0	0	0	0	0	0	0
Lj0g3v0001759	0	0	0	0	0	0	0	0	0	0	0	0	0	0	0	0	0	0	0	0	0	0	0	0	0	0	0	0	0	0	0	0	0	0	0	0	0	0	0	0	0	0	0	0	0
Lj0g3v0001769	2020.239506	2065.719285	1851.492935	2810.025295	2357.048478	1917.275973	2576.524265	2374.316107	2644.72535	1826.621059	2655.411839	3330.79437	2067.561127	3158.330519	2626.830056	2547.315125	2254.544742	2598.473415	2609.70115	2176.10697	2024.545194	3311.860311	2941.448681	2957.876014	3464.855046	3785.249948	2300.001115	4414.976741	3115.60392	2843.104306	4178.29534	4173.031411	4415.871762	3729.688802	3611.175343	3389.560465	3240.88851	2951.234326	2951.234326	4515.795113	3809.54696	4004.827077	2880.09786	3299.93202	2773.370327
Lj0g3v0001779	1.321389494	2.136129154	1.60660913	0	2.430574481	0	8.019552324	0	1.658626589	0	0	0	0	0	0	0	2.389837324	0	9.412681272	0	0	2.265514038	1.23191063	0	0	0	0	0	0	0	7.255666864	0	0	1.519265895	0	0	0	0	0	2.605185136	0	0	0	0	0
Lj0g3v0001789	0	0	0	0	0	0	0	0	0	0	0	0	0	0	0	0	0	0	0	0	0	0	0	0	0	0	0	0	0	0	0	0	0	0	0	0	0	0	0	0	0	0	0	0	0
Lj0g3v0001799	14.42304885	0	0	13.00985417	0	13.99199406	0	0	0	33.14958604	33.25693733	0	66.76273552	0	0	15.35709007	30.28363545	0	0	0	0	15.92041719	20.33174191	0	19.14037433	0	10.77455476	0	21.39126081	27.88615371	0	39.26675728	0	8.375105793	7.073357514	0	33.47752754	0	0	0	0	20.03505431	0	17.96816493	0
Lj0g3v0001809	76.29380412	80.34058473	85.36491998	67.22006646	70.09477011	76.02139182	83.33206224	75.86101643	72.03102503	79.43740216	89.95856944	109.7256481	92.73572545	68.93069037	89.33846038	75.52371227	104.61364	76.04762349	75.45513907	67.44634556	78.99251419	86.24140262	87.68381729	107.4325955	74.36820255	74.02844974	66.91868613	75.28991964	80.62929496	82.25616552	98.07422005	92.68718589	74.21944902	69.27107009	76.07289612	109.074872	80.71178628	76.07224201	76.07224201	93.9941072	96.05929745	81.35468094	85.90148847	89.75106361	131.2228866
Lj0g3v0001819	0	0	0	0	0.604547721	0	0.569030439	0	0.554112791	0	0	0	0	0	0	0	0	0	0.858617405	0	0	0	0	7.345970952	0	0	0.672442369	0	0	1.204943633	0	0	0	0	0	0	0.598168605	0	0	0	0	0	0	0	0
Lj0g3v0001829	50.42541793	61.83803187	65.91994111	60.542235	61.21347327	61.93220785	61.63586339	65.6434916	51.0071268	93.74712646	72.92452459	91.19341347	44.55487438	52.63893299	82.67149745	54.40865802	75.76090799	68.05326801	66.98893113	77.81627242	50.97671644	63.7741232	51.17074459	66.10662472	67.33707045	71.74014258	51.19830746	66.87947318	73.59123202	58.12711585	62.19438235	45.2753208	62.38775024	53.35471253	51.99559567	72.42426624	65.22984004	59.88562414	59.88562414	50.93603811	41.74883916	85.24657441	64.67488121	73.34579783	76.66065621
Lj0g3v0001839	0	0	0	0	0	0	0	0	0	0	0	0	0	0	0	0	0	0	0	0	0	0	0	0	0	0	0	0	0	0	0	0	0	0	0	0	0	0	0	0	0	0	0	0	0
Lj0g3v0001849	0	0	0	0	0	1.621495052	0	0	0.553781637	1.456763443	0	0	0	0	0	0	0	0	0	0	0	0	0.624502526	0	0	0	0	0	0	0	1.1953876	0	0	0.760297544	0	0	0	0	0	0	0	0	0	0	0
Lj0g3v0001859	19.59939118	22.37004465	24.10900639	28.37226975	31.48276738	31.76705964	23.36852118	38.70120196	28.83329592	11.53504076	17.8964176	9.251019346	18.56770367	23.81284441	30.66833691	20.11611493	27.90471106	11.86079828	25.77260135	30.57146706	22.11555453	34.18734808	30.81659019	35.51974976	20.26013312	22.72349127	32.31542394	20.61520064	17.75921648	32.6142148	31.74917029	38.14517742	26.47686539	34.30766932	22.4930214	16.26676647	29.32868833	19.32887871	19.32887871	40.49079257	31.34076414	22.57194229	24.980003	22.15121827	21.70866337
Lj0g3v0001869	0	0	0	0	0	0	0	0	0	0	0	0	0	0	0	0	0	0	0	0	0	0	0	0	0	1.190323133	0	0	0	0	0	0	0	0	0	0	0.601949588	0	0	0	0	0	0	0	0
Lj0g3v0001879	0	0	0	0	0	0	6.285022512	0	3.876771249	0	0	2.641109214	2.472349505	0	0	0	3.985437716	0	1.715295414	0	0	0	1.848742727	0	0	7.164593545	2.694909375	0	0	0	0	0	0	0	0	0	0	0	0	0	0	0	0	0	0
Lj0g3v0001889	0	0	0	0	0	0	0	0	0	0	0	0	0	0	0	0	0	2.929268662	0	0	0	0	0	0	0	0	1.367548284	0	0	0	0	0	0	0	0	0	0	0	0	0	0	0	0	0	0
Lj0g3v0001899	155.1219364	187.2038566	180.6235372	160.6285925	185.0314028	232.0758384	158.5262711	159.5091473	164.4583515	271.9263094	188.4450852	152.0671916	198.8901859	274.4762045	221.3298171	194.2760625	240.660565	185.1609397	154.9476303	154.7077589	147.6185873	136.8482018	215.2360487	193.6174756	158.9363602	131.1667949	175.6285775	254.2110225	135.3728247	211.5262935	192.4353512	149.3423451	167.638214	218.2028817	240.0605535	258.7329983	157.7024016	218.9222093	218.9222093	194.4040012	219.6318783	204.9714671	191.4541793	161.2147307	192.6826827
Lj0g3v0001909	388.7997865	366.4697862	421.1158863	426.329193	415.3672713	433.4398496	424.0996298	455.1713777	436.3767889	406.6193527	466.6179776	420.2624818	410.9592489	432.391151	414.6894091	414.140392	389.8772091	412.0877712	442.4185911	417.3707561	400.0129108	407.9461603	415.4181011	459.2873733	457.2137932	452.0681657	473.3115428	431.8066991	435.7862503	450.6553456	429.7864939	404.0838152	409.7487994	449.8025711	442.6900113	335.6724942	429.7486571	451.3077164	451.3077164	444.0896384	457.0168413	411.3006735	391.7082857	380.7108525	360.3466074
Lj0g3v0001919	120.0577996	119.251584	128.5585895	125.031108	135.5426467	137.8209166	162.3283707	153.9389153	135.8570594	121.1008187	144.3860942	140.082898	106.4644231	101.5178543	133.3402525	157.414473	145.8817661	145.4603871	120.2909487	163.6148625	176.8971727	150.4770826	157.1398024	149.4680855	139.646163	136.3592605	129.2185588	127.1445901	135.9714199	147.1716587	158.8578585	151.4277175	153.8466519	163.1726444	136.2717262	112.4187623	144.2627013	115.0412718	115.0412718	130.6208209	159.3940423	144.2321568	145.3929537	144.0141725	121.6048327
Lj0g3v0001929	0	0	0	0	0	0	0	0	0	0	0	0	0	0	0	0	0	0	0	0	0	0	0	0	0	0	0	0	0	0	0	0	0	0	0	0	0	0	0	0	0	0	0	0	0
Lj0g3v0001939	117.5589281	123.035599	92.04099609	137.830802	129.0918294	135.4028995	142.8979131	142.0848547	152.2147352	117.3257357	121.1468925	99.47612621	132.2130439	152.2193507	146.1476994	158.895957	172.6639705	143.5578529	122.3476664	165.6284305	148.6569784	168.1046326	139.354147	155.7520981	142.3588869	136.2592343	116.9794181	145.9694579	136.6808713	139.9896411	155.6047983	127.1398546	121.3956857	172.4055859	175.885001	204.3799853	114.0730766	139.6120222	139.6120222	174.0502459	148.3269425	136.2176313	151.390979	126.7541862	155.7924059
Lj0g3v0001949	189.9968596	231.9810244	244.6348077	239.4268516	191.5293266	216.6353279	212.5740646	202.1648404	218.3680915	220.8448735	218.0484114	202.2426473	239.9737462	221.8340858	250.6825668	270.5051094	238.634732	246.9153852	273.7170535	204.5485215	228.1539312	217.072756	202.400021	245.6789019	239.0820363	314.2135272	254.4602969	245.2634843	261.9830402	251.4063765	217.4013944	255.7787123	281.3837672	233.0635085	213.893208	211.0304433	265.5610076	255.5174216	255.5174216	246.7827826	245.8760976	220.4366936	227.5658374	323.4191032	308.9982795
Lj0g3v0001959	122.9846578	99.11516323	120.5672247	93.52082442	125.3982205	115.2366196	102.6667721	105.1837416	103.6826758	122.577791	102.3120873	105.7290151	101.4938978	115.3043323	124.0070428	117.1192899	102.0660504	116.9867148	89.33044921	82.1140331	102.9018773	126.4470078	118.9715461	102.8559839	103.478948	135.12604	113.1432575	106.8754409	123.3028469	118.5420268	129.3439602	98.91247492	97.69325773	96.0488099	92.24831801	96.09490568	81.99264075	102.4111083	102.4111083	100.5695735	88.7533118	95.2882344	96.47579926	128.7248359	99.82878584
Lj0g3v0001969	506.6386532	478.0789192	523.1584352	432.0551278	430.1141157	441.4031141	497.682046	455.7841821	483.8168987	425.8705567	505.5793153	705.8843542	535.5622141	384.7622349	460.0290704	477.1152726	470.149185	444.8304209	516.4629831	571.1603449	490.0751073	543.0603489	450.5328261	518.1087807	501.0856498	559.0568814	464.5260512	466.6787856	501.9108438	482.7092895	439.3541524	399.6254989	441.1925633	429.5130742	416.8173971	411.6201705	438.9712738	438.5874491	438.5874491	455.6796147	472.0072758	434.5425521	536.4465385	520.9507324	536.9770299
Lj0g3v0001979	1685.60172	1893.207393	1658.616629	1653.233622	1583.470607	1627.355101	2079.579166	1980.363026	2149.215373	1778.089521	2174.714317	2569.084767	1725.909071	1629.227443	1761.913413	1615.084309	1535.498699	1699.584412	1632.475566	1534.022824	1594.724912	1551.536628	1392.942858	1439.208219	2228.922174	2553.159898	1127.441492	1376.839294	2030.661048	1489.586341	1257.286689	2066.182221	1722.74409	1379.546274	1039.912784	883.6009221	1999.097081	1338.52645	1338.52645	1488.544913	1263.105197	1563.097359	2420.838434	2432.399734	2423.512182
Lj0g3v0001989	0	0	3.221379744	0	0	0	0	0	0	1.444263132	0	1.321100313	0	0	0	0	0	0	0	0	0	0	0	0	0	0	0	0	0	0	0	0	0.627827646	0	0	0	0	0	0	0	0	0	0	0	0
Lj0g3v0001999	63.11364156	86.40285559	46.7380209	60.60210802	72.00625084	63.17543161	90.26790228	84.40240148	80.76984157	71.0222172	84.30327534	97.85334764	56.77804544	86.52257958	81.32700836	81.09677482	61.55936785	58.66650412	63.24160844	75.83440154	67.71776264	83.47250092	66.95302097	58.31932493	75.7909327	90.49602165	53.73615838	49.60570125	82.82235688	63.12751959	49.03616757	76.8209393	84.63615842	59.99197529	58.59195581	35.1865232	72.8633592	76.62785801	76.62785801	63.83275781	52.73556861	79.9273803	69.60476842	89.42706558	86.07017194
Lj0g3v0002009	0	0	0	0	0	0	0	0	0	0	0	0	0	0	0	1.146916969	0	0	0	0	0	0	0	0	0	0	0	0	1.215885909	0	0	0	0	0	0	0	0	0	0	0	0	0	0	0	0
Lj0g3v0002019	0	0	0	0	0	0	0	0	0	0	0	0	0	0	0	0	0	0	0	0	0	0	0	0	0	0	0	0	0	0	0	0	0	0	0	0	0	0	0	0	0	0	0	0	0
Lj0g3v0002029	932.6480385	995.8887602	965.9264779	994.6390114	933.4604997	935.7564518	997.2727324	1023.018716	1019.160324	879.517062	924.1245296	947.5622847	784.8119288	894.8615233	988.0532303	1082.778867	1032.440354	1098.906735	1000.873608	1091.43038	1046.12322	1082.690477	924.462707	1035.038813	1032.746787	1107.506935	1046.128068	998.8828921	1071.127589	998.6417157	1036.908013	962.033253	946.275089	1087.967337	1059.781902	1104.732565	967.2698227	984.8771672	984.8771672	1044.934003	1044.815647	1058.412996	1017.459384	1071.621029	1084.063657
Lj0g3v0002039	0	0	0	1.528270175	3.048158	0.539304522	1.149591203	3.372499298	2.217012856	1.44470135	0	2.644762561	0	0	2.667602937	0	0	0	0.857721779	2.0764043	0	0	0.617654312	1.221249598	1.093993705	1.194387864	0	0	3.610408634	1.227738859	2.422623913	0	0.629185138	0.761461929	2.341818863	0	1.794152375	0	0	0	0	2.504029402	2.261392206	0	0
Lj0g3v0002049	0	1.069658859	0	2.295280384	1.21682228	1.078229336	1.146744372	0.842717203	4.435311078	2.888081619	1.283368853	0	0	1.253743271	0	1.181532346	0.798445285	2.938882432	1.716569565	0	2.889263686	0	0	0	2.736310414	1.195071951	2.701241281	1.227634085	0	0	1.214544833	1.189938867	0.62965896	2.285602594	1.175108479	0	0.59829449	1.928832637	1.928832637	0	0	0	2.264720291	0	0
Lj0g3v0002059	1.987120437	0	0	0	0.608799809	0	0	1.684206068	0	0	0	0	0	0	2.6645215	0	0.797827868	1.462130539	2.570338668	0	0.962407995	0	0	0	0	0	0	0	0	0	0	0	0	0.760616677	0	0	0	0	0	0	0	0	0	0	1.441009306
Lj0g3v0002069	59.67436174	30.74143814	48.42312326	45.04081229	53.6351757	35.83554431	55.17291139	78.77285508	67.27971426	46.55943457	82.7086627	50.55833958	51.79902667	51.66191954	48.65278536	43.90310838	34.3872878	50.25246583	50.12610679	53.12563287	49.99539474	51.90515326	38.58962126	54.37439153	68.09469629	61.33081451	36.4819636	43.72979295	59.64859242	56.06573514	32.38538044	74.46895262	43.67495403	41.10161081	41.67697766	29.51704775	65.51471587	38.33836452	38.33836452	45.41093721	47.37634836	43.25740663	81.04334219	82.36720226	71.44819622
Lj0g3v0002079	2.013026049	2.153007444	1.614629788	3.051388218	0	0	0.578628627	2.534901956	0	1.447960388	0	0	0	0	0	1.179514461	0	0	1.714997376	1.028325361	1.931682596	0	0.619136489	0	0.547038599	3.582972164	2.035885646	0	0	0	3.617298644	0	1.257805357	0.761472197	0	2.945557296	1.196525064	0.961972802	0.961972802	1.30662604	0	1.25181156	0	1.380256016	1.440573646
Lj0g3v0002099	0.660522717	0	3.219594365	0	1.216754376	0.538982739	0	0.842527066	0.55423747	1.44370375	0	1.321960668	0	0	1.333500768	0	0	0	0.857975838	6.254593752	0	0	0	3.666168421	0.547075599	2.389305925	2.025624625	0	3.593485993	0	2.427652735	0	0	0	2.348583236	2.950927203	0.598095176	0	0	0	0	1.252377277	0	0	0
Lj0g3v0002109	58.79592708	50.06558871	22.50161891	36.04079729	40.56365287	40.92013847	72.95387112	66.46478752	60.43913033	46.13996624	69.02812125	38.32561896	43.32476004	60.15876401	49.33601664	49.69897544	62.98465845	71.16723874	39.51817567	34.78960706	52.88477562	36.46689115	31.43277217	31.84555172	54.20972765	69.3667289	31.64186686	42.44119815	42.6203902	50.7311785	39.07673477	44.10570529	42.86754752	27.44624039	34.33244186	22.18213444	52.67207859	28.02712786	28.02712786	36.57237431	41.78830763	40.12808699	71.53445948	58.1473296	95.51898144
Lj0g3v0002119	156.8246772	157.5093981	108.9317835	148.1098412	178.4431794	154.4922665	173.6556829	183.5399621	214.4247842	179.9515852	206.4738008	237.2362971	200.6850793	187.0763146	189.3632444	172.2647836	167.5103322	195.5324795	151.4033046	182.3694023	158.3141317	180.0804643	139.0121051	138.7965619	185.8825191	238.2666114	125.4069905	121.1614751	207.4719057	153.932984	145.3432536	189.3477007	150.9196212	173.7522884	107.2704305	119.5739656	188.4195064	122.5630638	122.5630638	128.1762656	131.6850194	144.5514312	215.1780799	206.1430282	208.7835921
Lj0g3v0002129	0	0	0	0	0	0	0	0	0	0	0	0	0	0	0	0	0	0	0	0	0	0	0	0	0	0	0	0	0	0	0	0	0	0	0	0	0	0	0	0	0	0	0	0	0
Lj0g3v0002139	0	0	0	0	0.606516448	0	0	0	0	1.435164651	0	0	0	0	0	0	0	0	0	0	0	0	0	0	0	0	0	0	0	0	0	0	0	0	0	0	0	0	0	0	0	0	0	0	0
Lj0g3v0002149	33.52146157	26.0866424	16.54441518	29.53834849	29.49064332	23.84081474	29.82211858	18.62637529	25.66900375	44.98126522	45.42364947	18.61964581	37.37244866	20.18051224	16.37820579	16.67246261	11.23256007	25.37104512	26.80208099	29.71387584	30.96417775	56.62605038	21.92595157	29.91383947	29.94782302	18.05428885	36.58343256	24.39955089	17.86683455	17.01358746	23.35263589	28.79258171	25.37756864	7.672653718	16.68282445	43.16058241	30.11828421	35.01570862	35.01570862	24.97507329	11.82887405	20.19231955	30.85494975	22.29324788	27.67445693
Lj0g3v0002159	3.30692983	3.21135592	6.307786965	7.435792675	5.995893749	2.683699713	6.264741001	4.119492567	8.43086674	1.465336117	5.245004194	1.339964989	3.764546624	5.137135439	10.84060694	3.609740325	3.975322289	0	1.730416371	2.649013094	1.971661551	8.089722652	3.754468703	3.702558932	5.876248686	4.786425421	4.758222898	9.50798792	3.914346069	10.90336829	10.11530649	4.779286176	3.176126104	1.515553948	3.94834059	2.950150683	6.004056466	4.888082564	4.888082564	6.401759707	7.726123909	1.23552468	10.23368876	11.10987044	7.225932067
Lj0g3v0002169	6.730589129	0	4.836357238	2.280647491	3.065618899	2.697691313	2.896184332	4.218867382	2.766928857	2.892745558	2.582931232	0	2.46910578	2.505664703	2.665295501	1.176327624	3.197293279	2.884308279	0	6.125883062	1.929689541	3.388930161	5.566627207	4.86585033	3.820500543	1.19149048	2.034939225	5.024947773	2.445846068	2.495631239	3.601174187	7.103694664	6.900591596	1.519491371	5.783399857	0	3.581998838	0	0	0	1.289961152	1.248978582	1.124742423	2.753387468	5.745607924
Lj0g3v0002179	0	3.385524989	1.706745448	3.230543759	4.455589626	3.446199325	2.413051139	4.424678213	3.597199102	3.071503212	2.755723335	0	3.992480805	1.345347981	1.434148255	3.840957002	5.108535592	6.350093531	4.595129735	1.793404451	4.124390184	14.64274221	4.617208002	3.939369928	2.315949509	2.564989031	3.577813528	1.342903076	9.149383955	6.613911352	2.212072189	3.80825781	2.68555537	4.034583942	2.061265532	1.517467502	8.852854102	3.09170613	3.09170613	0	1.375484374	0	4.825818385	1.476578825	10.71610278
Lj0g3v0002189	34.65905682	30.04407916	11.28120205	26.70330567	26.87270877	25.35065569	20.74139632	24.45772228	23.81985578	15.8956571	29.60564348	27.76462744	13.59654261	30.07869977	32.00141291	16.50700563	15.18023199	20.39033338	24.85071214	24.78500644	21.2046882	35.13225037	29.038771	41.46715155	29.51589093	19.09436003	23.01033494	18.61441066	30.23625509	40.71604194	19.32321555	32.05310847	24.51342244	27.39086325	20.99365958	17.67012497	25.10184886	23.08516606	23.08516606	22.1894092	14.25352529	32.52315415	33.86176827	48.28832027	24.48730219
Lj0g3v0002199	11.20897562	19.23885093	14.48387116	15.30093588	12.15769563	19.93811366	14.89299191	14.31904567	17.18169117	15.87679183	12.82396534	14.54016073	8.659189839	18.79951468	12.00076121	14.17632101	19.15352218	16.17491501	14.58779403	16.70719286	17.32702077	17.05017039	12.34064294	14.66909835	27.35625487	13.14278029	17.54649031	9.804385415	10.76018607	29.27320292	19.43838639	10.70820781	13.84998464	22.08893662	18.81143465	10.33135889	17.34591159	18.32248124	18.32248124	22.19780769	18.21689175	22.54619293	22.64703399	11.05810162	27.43795837
Lj0g3v0002209	0	0	0	0	0	1.072605902	0	0	0	0	0	0	0	1.245908952	0	1.167199828	0	0	0	1.000577618	0.961925555	0	0	0	0.54123686	0	0	0	1.232359487	1.259261245	0	0	0	0	0	0	0	0	0	0	0	0	0	0	0
Lj0g3v0002219	0	0	0	0	0	0	0.568349718	0	0	0	0	0	0	0	0	0	0	0	0	0	0	0	0	0	0	0	0	0	0	0	0	0	0	0	0	0	0	0	0	0	0	0	0	0	0
Lj0g3v0002229	200.6663781	243.6930856	221.7169974	127.3801864	133.6393338	137.8021475	139.4322828	136.2480165	192.4310804	174.4136186	251.5862445	319.8010511	164.6659507	96.50451767	108.0052311	108.9171981	137.0906126	111.4720282	225.1574915	200.8737681	186.4770682	171.0676017	149.7169613	160.5454271	136.9259506	125.6139685	120.4217811	209.127008	231.3753604	245.7029751	173.6665872	135.9686824	153.249872	86.93670889	93.71840845	85.82051328	174.8105208	142.1601281	142.1601281	137.1584664	104.5816109	135.4777929	136.3666301	150.9766477	156.4042962
Lj0g3v0002239	3046.340731	3130.96545	3082.822632	1903.148922	2067.142534	1956.131726	2035.556988	1723.92862	1753.824904	3019.362775	2887.911258	2768.709972	2161.250555	1634.313217	1608.088171	1658.930021	1649.601991	1743.230491	2431.156559	2646.528086	2583.735179	1920.085276	2228.710129	1986.573753	1891.278266	1596.591062	2005.006172	2912.247439	2557.858028	3132.818336	1862.007946	1723.616453	2059.462494	1480.537569	1638.197854	1502.395281	2156.525293	2560.957825	2560.957825	1509.905093	1419.367354	1623.886596	1388.580198	1394.09549	1374.818502
Lj0g3v0002249	193.4805517	192.0172517	221.9235345	197.6450674	191.0400244	189.0535357	203.3364133	185.1833497	205.677325	207.7207158	248.3294735	307.9530228	216.5626859	180.4762644	216.0130363	211.6635641	210.5697908	200.9284692	204.3637855	230.9832005	201.0581307	232.2227189	202.8714119	198.2561225	238.6588581	266.5911973	215.6574962	187.5880375	221.1284869	204.9825397	210.7958199	246.5552804	208.5427667	221.0073991	234.8953363	236.4114316	252.5128746	190.2136339	190.2136339	274.2572345	241.2186511	201.7959902	214.3518292	250.4177377	219.7784787
Lj0g3v0002259	0	0	0	0	0	0	0	0	0	0	0	0	0	0	0	0	0	0	0	0	0	0	0	0	0	0	0	0	0	0	0	0	0	0	0	0	0	0	0	0	0	0	0	0	0
Lj0g3v0002269	0	0	0	0	0	0	0	0	0	0	0	0	0	0	0	0	0	0	0	0	0	0	0	0	0	0	0	0	0	0	0	0	0	0	0	0	0	0	0	0	0	0	0	0	0
Lj0g3v0002279	0	0	0	0	0	0	0	0	0	0	0	0	0	0	0	0	0	0	0	0	0	0	0	0	0	0	0	0	0	0	0	0	0	0	0	0	0	0	0	0	0	0	0	0	0
Lj0g3v0002289	0	1.066068096	0	0	0	0	0	0	0	0	0	0	0	2.504202513	0	0	2.390755114	0	1.715509261	1.047988875	0	1.136983288	0.616102117	0	1.093629817	1.194217583	0	1.218124502	1.18879477	2.425675054	1.216724906	0	0.629353258	0	0	0	0.597758261	0	0	0	0	0	0	0	0
Lj0g3v0002299	0	0	0	0	0	0	0	0	0	2.89042155	0	0	0	0	0	0	0	0	0	0	0	0	0	0	0	2.393709375	0	0	0	0	0	0	0	1.525978174	0	0	0	0	0	0	2.608335739	0	0	0	0
Lj0g3v0002309	0	0	0	0	0	0	0	0	0	0	0	0	0	0	0	0	0	0	0	0	0	0	0	0	0	0	0	0	0	0	0	0	0	0	0	0	0	0	0	0	0	0	0	0	0
Lj0g3v0002319	0	1.066191623	0	0	0.607375804	0.533851616	0.574178199	0	1.094652414	0	1.279534973	0	0	0	0	0	0	0	0	0	0	0	0	0	0	0	0	0	0	0	0	0	0	0	0	0	0	0	0	0	0	0	0	0	0
Lj0g3v0002329	0	0	0	0	0	0	0	0	0	0	0	0	0	0	0	0	0	0	0	0	0	0	0	0	0	0	0	0	0	0	0	0	0	0	0	0	0	0	0	0	0	0	0	0	0
Lj0g3v0002339	0	0	0	0	0	0	0	0	0	0	0	0	0	0	0	0	0	0	0	0	0	0	0	1.220657356	0	0	0	0	0	0	0	0	0	0	0	0	0.601483191	0	0	0	0	0	0	0	0
Lj0g3v0002349	0	0	0	0	0	0	0	0	0	0	0	0	0	0	0	0	0	0	0	0	0	0	0	1.208310565	0	0	0	0	1.236539853	0	0	0	0	0	0	0	0	0	0	0	0	0	1.1161199	0	1.426613324
Lj0g3v0002359	0	0	0	0	0	0	0	0	0	0	0	0	0	0	0	0	0	0	0	0	0	0	0	0	0	0	0	0	0	0	0	0	0	0	0	0	0	0	0	0	0	0	0	0	0
Lj0g3v0002369	0	0	0	0	0	0	0	0	0	0	0	0	0	0	0	0	0	0	1.059816229	2.062730699	0	0	1.575240585	0	0	0	0	1.38640717	0	1.346934335	0.751142176	0	0	0	0	0	0	0	0	0	1.61774696	0	0	0	0
Lj0g3v0002379	1.31493307	0	0	0	0	0	0	0	0	0	0	0	0	0	0	0	0	1.413408702	0	0	0	0	0	0	0	0	0.669552046	1.322570923	0	0	0	1.170892136	0.62486062	0	0	0	0	0.958429323	0.958429323	0	0	0	0	0	0
Lj0g3v0002389	0	0	0	0	0	0	0	0	0	0	0	0	0	0	0	0	0	0	0	0	0	0	0	0	0	0	0	0	0	0	0	0	0	0	0	0	0	0	0	0	0	0	0	0	0
Lj0g3v0002399	0.665773447	2.149441715	1.577045267	0	1.205455782	1.074420886	1.716034873	0.8260695	3.349801991	1.458828997	5.238512163	1.331743179	3.745473285	1.276289119	1.348702971	0	3.16040169	2.8730839	1.718512531	1.882993929	0.984206373	1.149213879	0	3.683553812	0.534230952	1.190415737	0.678727261	2.690185523	0	5.372753226	2.346222548	0	2.535279907	1.516590044	1.053827481	0	2.405086787	0.972809007	0.972809007	0	0	3.739294948	1.132975964	1.384683268	0
Lj0g3v0002409	0	0	0	0	0	0	0	0	0	0	0	0	0	0	0	0	0	0	0	0	0	0	0	0	0	0	0	0	0	0	0	0	0	0	0	0	0	0	0	0	0	0	0	0	0
Lj0g3v0002419	0.657550571	0	0	0.764866584	0	0	0	1.68293592	0.55389196	0	0	1.320804514	3.70888338	1.252380502	0	0	0.797306198	0	0	0	0	1.136468149	0	1.222042859	0	0	0	1.221834775	0	1.216250786	0	2.378817447	0	0	1.176599052	1.475446766	0	0	0	1.304879685	3.903763581	0	0	0	0
Lj0g3v0002429	0	0	0	0	0	0	0	0	0	0	0	0	0	0	0	0	0	0	0	0	0	0	0	0	0	0	0	0	0	0	0	0	0	0	0	0	0	0	0	0	0	0	0	0	0
Lj0g3v0002439	608.7424679	498.6000181	579.1170149	490.7622325	604.6646663	564.0457489	591.3306497	522.0312375	492.7959339	455.9481181	425.3176735	453.3608253	503.5787447	476.2560712	398.6915421	477.5234511	370.1841929	521.9216186	462.690506	416.8686211	459.9646741	409.5416588	422.512665	413.4415148	513.8866988	443.4117345	479.4554914	447.0161139	408.7859922	438.9350024	399.1449425	471.4477766	588.884077	440.3878058	445.4092345	426.8077241	537.244979	522.0765891	522.0765891	451.8363634	412.9593033	434.8015871	360.406781	424.5723108	410.4138837
Lj0g3v0002449	0.668896852	0	0	0	0	0.53062871	0.57362771	0	0	0	0	0	0	0	0	0	0	0	0.839315264	0	0	0	0	0	0	0	0	0	0	0	0	0	0	0	0	0	0	0	0	0	0	0	0	0	0
Lj0g3v0002459	0	1.065404514	0	0	0.597255367	0	0.567916085	0.822694782	0.562777289	4.390287508	0	0	1.254028129	2.566908989	0	1.204735492	0	4.381301859	0	0	0	0	0.62257881	2.466448112	0	0	0	0	1.302566679	0	1.058235946	0	2.53599065	0.756440147	0	0	0	0	0	0	0	0	1.137351094	0	0
Lj0g3v0002469	0.667973256	0	1.58311006	1.489891782	1.813629249	0.53916747	0.573839991	0	0.561071058	1.465689628	0	0	1.25451195	0	0	0	0	0	0	0	1.976655878	0	0	1.233736357	1.072322051	0	0	0	0	0	2.34795923	0	0	0	0	0	0.603582246	0	0	1.282518172	0	0	0	1.390419977	0
Lj0g3v0002479	0	0	0	1.516961266	0.614705373	0	0	0.844094287	0	0	0	0	0	0	0	0	0	0	0	0	0	0	0	0	0	0	0	0	0	0	0	0	0	0.759490854	0	0	0	0	0	0	0	1.2487292	0	0	0
Lj0g3v0002489	0	0	0	0.764780482	0.607314606	0	0	0	0	1.442396371	0	0	0	0	0	0	0	0	0	0	0.961971446	0	0	1.22195898	0	0	0	0	0	0	0	0	0	0	0	0	0	0	0	0	0	0	0	0	0
Lj0g3v0002499	0	0	0	0	0	0	1.71048276	0	0	0	1.277552259	0	0	0	0	0	0	0	0	0	0.959918463	0	0	0	0	2.385262686	0	0	0	0	0	0	0	0	0	0	0	0	0	0	0	0	0	0	0
Lj0g3v0002509	0	0	0	0	0	0	0	0	0	0	0	0	0	0	0	0	0	0	0	0	0.960931088	0	0	0	0	0	0	0	0	0	0	0	0	0	0	0	0	0	0	0	0	0	0	0	0
Lj0g3v0002519	0	0	0	0	0	0	0	0	0	0	0	0	0	0	0	0	0	0	0	0	0	0	0	0	0	0	0	0	0	0	0	0	0	0	0	0	0	0	0	0	0	0	0	0	0
Lj0g3v0002529	159.395335	170.1334312	132.0195382	159.0067185	168.0025869	157.9315695	165.2423627	161.779807	178.4409053	153.0461487	142.4972917	173.1706661	169.4354279	142.8754086	210.6791602	157.0332403	156.4708132	123.1799508	158.6880528	138.4394605	155.0377037	154.4567459	159.8721107	152.7031554	131.2739213	154.077529	163.4494131	135.2900716	124.7485673	123.5939571	139.4759648	178.3576445	137.1788797	146.1989474	166.5690812	210.9163985	171.02832	133.9454653	133.9454653	167.1182523	172.8534414	167.779398	167.4345689	193.4139211	190.4831467
Lj0g3v0002539	0	0	0	0	0	0	0	0	0	0	0	0	0	0	0	0	0	0	0	0	0	0	0	0	0	0	0	0	0	0	0	0	0	0	0	0	0	0	0	0	0	0	0	0	0
Lj0g3v0002549	4.580874241	7.461270513	6.430576957	3.8324716	2.423539651	2.692532364	3.422897307	1.68301643	4.989991777	201.9009614	189.3011807	163.8812753	165.8515835	193.0094292	178.676918	222.3939885	210.5194569	170.2417134	442.3376628	503.0221779	410.6638531	456.7581989	492.5520422	482.4063907	494.3836307	558.4197089	484.9459238	309.8246927	455.4471543	400.534692	269.6155751	487.3760625	361.1306098	317.1020225	327.5106303	158.1748252	428.5047997	409.6093001	409.6093001	495.0053893	387.5885133	450.0913544	409.6942141	387.5345338	341.4141727
Lj0g3v0002559	1.985531015	2.14057947	6.4405908	1.52864775	0.608886653	2.695222704	2.295872722	2.528011253	0.5541461	77.97283493	78.32783765	68.74053584	61.8345882	87.73052518	74.67127609	85.00004464	83.03121781	70.34599351	194.6975992	219.4757379	189.7205166	213.4738693	189.5160257	174.6671945	210.0251366	231.6970228	210.0903454	182.1702271	175.2553535	142.0525842	135.7864604	160.498989	145.9739308	121.8240201	120.7599024	134.2003326	174.0089393	165.719031	165.719031	215.4204804	193.5964671	201.5679368	186.6286982	211.3477003	189.0097817
Lj0g3v0002569	8.617397497	3.215779824	3.151427393	5.198048069	3.603436533	8.589451845	3.98825441	1.648307784	5.60837252	4.388193247	7.861011113	9.362497162	2.505654262	1.281048043	9.469643824	4.797487341	12.68249599	2.895389595	4.312747934	3.628134451	5.911436841	2.306724088	3.131305592	3.694709878	1.067416758	3.583174422	0.679501446	4.061481233	2.600656037	2.714633718	3.438838906	3.579570609	3.173685029	0.757681725	1.013951822	4.422607481	4.205696977	4.877589607	4.877589607	5.11384686	3.857050553	1.23895658	3.4057402	9.716417763	4.33370867
Lj0g3v0002579	1.31545159	0	1.608850431	0	4.857986759	1.077555791	2.86029755	0	0	145.745774	117.8843294	128.2183738	76.71405111	83.97617298	61.34064235	119.3779071	117.290499	116.4333094	341.6526855	360.1597058	295.4494667	349.2237448	318.9249826	251.9689896	297.7197596	284.4550191	352.0671331	213.8611867	311.2268136	217.7605597	244.5500654	265.477339	219.80568	200.3861963	234.4214279	259.9139657	276.4061939	249.9277371	249.9277371	242.9046865	336.0589937	231.8106298	302.5818431	366.4795029	377.1569075
Lj0g3v0002589	15.83466434	12.82891255	17.70407902	20.65291298	16.41752031	20.47814771	17.76321664	25.27091845	11.63885274	14.43446359	20.52291476	21.14960073	14.8436283	16.29289631	9.333925295	22.44325228	15.16424114	10.28722231	17.16072861	15.65260803	14.4402951	7.955324797	15.42702013	15.88934045	15.86571358	15.53129937	6.074808227	20.84980834	19.14235964	8.543842151	8.501258082	15.46537216	18.25505068	15.99439176	22.32783988	13.28135248	14.95264642	4.820968728	4.820968728	9.140071536	9.10616756	15.02958633	23.77482549	24.87796183	23.10212683
Lj0g3v0002599	0.659032468	0	0	0	1.21523392	0	0	1.683891974	1.662073619	0	0	1.321292734	0	0	0	0	0	0	0	0	0	0	0	0	0	1.194321768	1.349153614	0	0	0	1.214456292	0	0	0.761383373	0	0	0.597894886	0	0	0	2.60143136	0	0	0	1.443541498
Lj0g3v0002609	0	0	0	1.463833605	0.595520221	0.530269708	0	0	0	0	0	0	0	0	0	0	0	0	0	0	0.970421689	0	0	0	0	0	0	0	0	1.320362016	0	1.171745929	0	0	0	0	0.593292766	0	0	0	0	0	0	0	0
Lj0g3v0002619	1.349017083	1.077419343	1.612388716	3.798645858	0	2.158709459	1.160017876	3.375848817	0	5.788326824	2.585642761	2.644124437	2.469149587	1.253113305	1.332758922	0	2.398487804	1.43959307	0	7.131411111	4.826829613	0	2.475285382	2.432283167	0	1.191371354	0.678802596	1.259874572	1.226069474	2.502274593	9.594293226	1.183561957	2.508992742	0.759724025	4.619912805	33.76453301	0.597046143	2.876472543	2.876472543	1.303807708	2.578235708	3.746912067	4.497035573	1.376508629	5.743978014
Lj0g3v0002669	0	0	0	0	0	0	0	0	0	0	0	0	0	0	0	0	0	0	0	0	0	0	0	0	0	0	0	0	0	0	0	0	0	0	0	0	0	0	0	0	0	0	0	0	0
Lj0g3v0002679	2.015129292	2.148738626	3.218225716	0	1.835850541	0	3.468673195	0.842205442	1.657101234	1.443664326	0	2.638737457	4.929116017	0	2.660372495	3.522535747	2.393506251	0	1.707603191	2.038543121	0	1.127605877	0	3.642742348	2.723898043	4.757216066	0.677033085	3.760940835	1.220427985	1.245262427	0	3.545396927	1.25235633	0	1.154681765	0	1.191796789	1.914743997	1.914743997	1.30145928	0	0	1.122715719	1.374176253	0
Lj0g3v0002689	0	0	0	0	0	0	0.588089582	0	0	0	0	0	0	0	0	0	0	0	0	0.994980733	0	0	0.631154624	0	0	0	0.686821288	0	0	0	1.204468201	0	0	0	0	0	0	0	0	0	0	0	0	0	0
Lj0g3v0002699	0	1.065062328	0	0	0	0.538356204	0	0	1.108853549	0	1.278105509	0	0	1.253164342	0	0	0.797173943	0	0	0	0	0	0	1.224716484	0.547515533	0	1.346271057	0	0	0	0	0	0	0	0	0	0	0	0	1.306011487	0	0	3.406120834	0	1.447128061
Lj0g3v0002709	85.90940974	76.61533467	68.08849185	72.35157991	85.25308788	75.19431642	80.61396773	74.32132462	77.55609601	71.22824322	59.10970536	88.33304049	89.2077595	47.36591122	81.05300437	62.30290673	69.77232211	73.614755	76.63095864	66.91151948	65.64870138	59.01829803	80.30482585	57.35026938	62.24849172	78.01654171	65.34019283	80.58336446	69.72604366	88.41112192	77.46199906	93.12969091	74.59220726	72.47276391	52.99645051	64.89890285	66.47337741	70.60113821	70.60113821	78.07257971	75.9193822	63.82129193	96.53588601	72.24723125	83.28058147
Lj0g3v0002719	1.335306865	1.082559778	1.608405473	1.518459478	2.42926875	3.822155396	4.043055602	6.705246081	5.163328087	0	1.331803314	4.101978779	3.830456578	0	4.13364584	0	2.44282458	1.493554394	0.88234466	0.767916767	0.997060167	3.522930049	3.164142985	6.281960176	2.180418032	2.442588586	2.068498252	0	2.641873984	1.378036848	0.994598014	2.43502374	0.644557793	3.846947856	2.588560503	0	2.433334003	1.992102624	1.992102624	1.303457918	0	3.676505932	3.478671314	4.23106549	7.340332615
Lj0g3v0002729	0	0	0	0	0	0	0	0	0	0	0	0	0	0	0	0	0	0	0	0	0	0	0	0	0	0	0	0	0	0	0	0	0	0	0	0	0	0	0	0	0	0	0	0	0
Lj0g3v0002739	0	2.131978257	3.21445113	0	1.818018372	2.153301891	0.570686791	0	0	0	1.279137259	0	1.236975162	0	0	0	0	0	0	1.050172507	1.922929373	0	0.616285649	1.223401368	0	0	0.673488615	0	0	2.422923421	2.436719539	2.381380326	1.259607256	0	0	0	0.59811845	0	0	0	0	0	0	1.383030416	0
Lj0g3v0002749	0	0	0	0.764108003	0	0	0	0	0.554180449	0	0	0	0	0	0	0	0.798628717	0	0.85763958	0	0.963374048	0	0	0	0.546935912	0	0	1.233404904	0	0	0	0	0	0	0	0	0	0.96324084	0.96324084	0	0	0	1.1306857	2.762306605	0
Lj0g3v0002759	0	0	0	0	0	0	0	0	0	0	0	0	0	0	0	0	0	0	0	0	0	0	0	0	0	0	0	0	0	0	0	0	0	0	0	0	0	0	0	0	0	0	0	0	0
Lj0g3v0002769	2.018765622	4.305232112	4.836049576	1.520446292	1.226108907	1.618522315	2.316621644	1.687450427	2.213455329	1.446269439	0	0	0	3.758300662	3.997759764	1.176297404	0	0	0	1.021110851	0	1.129640658	1.855409928	0	2.183050685	1.191450133	0	0	1.222630265	0	0	0	1.254616225	0	1.156765404	0	0.596973702	0	0	1.303807782	0	2.497857093	1.124741676	1.376655974	0
Lj0g3v0002779	0	0	0	0	0	0	0	0	0	0	0	0	0	0	0	1.18041188	0	0	0	0	0	0	0	0	0	0	0	0	0	0	0	0	0	0	0	0	0	0	0	0	0	0	0	0	0
Lj0g3v0002789	1.313556899	0	0	0	0	0	0.571176425	0	0	0	0	0	0	0	0	0	0	0	0	0	0	0	0	0	0	0	0	0	0	0	0	0	0.628746063	0	0	0	0	1.926627757	1.926627757	0	0	2.501818081	0	0	0
Lj0g3v0002799	0	0	0	0	0	0	0.595065138	0	0	0	0	0	0	0	0	0	0	0	0	2.53148505	0	2.418976883	0	1.292638154	0	0	0	0	0	1.425724635	1.089617441	0	0	0	0	0	0	0	0	0	0	3.828295021	0	0	0
Lj0g3v0002809	0	0	0	0	0	0	0	0	0	0	0	0	0	0	0	0	0	0	0	0	0	0	0	0	0	0	0	0	0	0	0	0	0	0	0	0	0	0	0	0	0	0	0	0	0
Lj0g3v0002819	0	0	0	0	0	0	0.568349718	0	0	0	0	0	0	0	0	0	0	0	0	0	0	0	0	0	0	0	0	0	0	0	0	0	0	0	0	0	0	0	0	0	0	0	0	0	0
Lj0g3v0002829	5.947517835	3.207057369	0	1.527325543	1.824423452	2.153944308	0.573236899	0.841778926	3.321651111	4.327259729	6.412747323	0	1.235509683	1.252045387	1.332085275	0	1.595078954	4.394279743	0	0	0	0	0	0	3.82495227	2.386380223	0.67476603	0	1.198513783	0	0	3.56348583	1.257239433	0	0	0	1.792191702	0.962640792	0.962640792	1.304304721	0	0	2.260269655	0	2.883126635
Lj0g3v0002839	20.4456978	29.93018825	20.92196231	23.71476102	18.84676363	14.54979836	17.75974641	17.68885238	12.74753454	4.330168117	21.80287392	26.4368077	19.79202583	11.27970393	22.66810465	4.725200932	6.384699067	39.69205627	19.7357293	15.65843014	19.2528962	9.09271071	22.2139269	13.44586231	23.52578398	17.92142728	35.09557724	35.55249869	31.09435753	18.30123223	26.72358967	7.138391868	13.84940254	31.98995593	37.6149233	41.3229443	23.92488556	22.17835698	22.17835698	19.58611077	19.51595379	17.53530846	20.38061374	20.73292794	12.99605744
Lj0g3v0002859	0	0	0	0	0	0	0	0	0	0	0	0	0	0	0	0	0	0	0	0	0	0	0	0	0	0	0	0	0	0	0	0	0	0	0	0	0	0	0	0	0	0	0	0	0
Lj0g3v0002869	0	0	0	0	0	0	0	0	0	0	0	0	0	0	0	0	0	0	0	0	0	0	0	0	0	0	0	0	0	0	0	0	0	0	0	0	0	0	0	0	0	0	0	0	0
Lj0g3v0002879	0	0	0	0	0	0	0	0	0	0	0	0	0	0	0	0	0	0	0	0	0	0	0	0	0	0	0	0	0	0	0	0	0	0	0	0	0	0	0	0	0	0	0	0	0
Lj0g3v0002889	0	0	0	0	0.618103915	0	0	0	0.554145689	0	0	0	0	0	0	0	0	0	0	1.000119639	0	1.131701185	0	0	0	0	0	0	0	1.28563476	1.196388715	0	0	0.76090079	0	0	0.600191696	0	0	0	0	0	0	0	0
Lj0g3v0002899	300.3847307	390.9742747	482.8845741	233.3104367	387.1406319	291.8027638	291.3136781	402.1853331	393.6259652	263.9638189	506.2889626	430.8850796	430.4785676	406.0587352	276.3075263	288.7001307	182.6577377	390.6821163	454.4423303	493.0444187	453.8050725	561.4180552	314.4926968	249.7691494	384.2081245	286.5902162	278.8371152	384.1149589	729.512777	294.6408428	271.3610927	339.2893279	259.2030742	497.1518825	539.0656287	425.5606123	454.0802886	332.4372538	332.4372538	369.6832705	350.3486841	319.1418103	512.0896037	387.5487994	375.3680785
Lj0g3v0002909	0	0	0	0	0	0	0	0	0	0	0	0	0	0	0	0	0	0	0	0	0	0	0	0	0	0	0	0	0	0	0	0	0	0	0	0	0	0	0	0	0	0	0	0	0
Lj0g3v0002919	90.77107971	0	43.42243059	92.58119023	58.28246307	97.47926935	0	65.65686719	63.71953143	86.54746362	37.14894002	47.56527835	49.46885262	108.9945454	42.65255391	28.35170567	19.93945546	0	103.8160128	0	53.87205911	52.2958295	45.63111468	41.56393652	99.5554738	0	66.07585968	90.44445954	42.93151709	70.56507924	66.86787262	116.602652	105.1240302	0	58.85117339	73.79804653	88.50251195	50.14996752	50.14996752	46.99184651	88.51649864	57.60984286	41.90566069	76.02094816	43.32669494
Lj0g3v0002939	0	0	0	0	0	0	0	0	0	0	0	0	0	0	0	0	0	0	0	0	0	0	0	0	0	0	0	0	0	0	0	0	0	0	0	0	0	0	0	0	0	1.254804982	0	0	0
Lj0g3v0002949	0	0	0	0	0	0	0	0	0	0	0	0	0	0	0	0	0	0	0	0	0	0	0	0	0	0	0	0	0	0	0	0	0	0	0	0	0	0	0	0	0	0	0	0	0
Lj0g3v0002959	0	0	0	0	0	0	0	0	0	0	0	0	0	0	0	0	0	0	0	0	0	0	0	0	0	0	0	0	0	0	0	0	0	0	0	0	0	0	0	0	0	0	0	0	0
Lj0g3v0002969	1.349431083	1.077970221	0	0	0	0	0	0.844502969	0	1.447939661	1.293462548	2.645834504	0	0	2.667263335	0	0.80000068	2.881976336	0	1.019830598	1.931839458	2.260104427	0	0	0.546102494	0	0	1.260115054	0	0	1.200272021	0	1.255375795	0	0	0	0.597439886	0	0	0	0	0	1.12509389	1.377459629	0
Lj0g3v0002979	0	0	0	0	0	0.55009852	0	0	0	2.985351402	0	0	0	0	0	0	2.425475313	0	0	1.935339322	0	0	0	0	0	0	0	0	0	0	0	0	0	0	0	0	0	0	0	0	0	0	1.159535666	0	0
Lj0g3v0002989	0	0	0	0	0	0.538168079	0	0	0	0	0	0	0	0	0	0	0	0	0	0	0	0	0	0	0	0	0	0	0	0	0	0	0	0	0	0	0	0	0	0	0	0	0	0	0
Lj0g3v0002999	0	1.07912689	0	0	0	0	0	0	0	0	0	0	0	0	1.354535477	0	0	0	0	0	0	0	0	0	0	0	0	0	0	0	1.177248222	0	0.636528828	0	0	0	0	0	0	0	0	0	0	0	0
Lj0g3v0003009	0	0	0	0	0	0	0	0	0	0	0	0	0	0	0	0	0	0	0	0	0	0	0	0	0	0	0	0	0	0	0	0	0	0	0	0	0	0	0	0	0	0	0	0	0
Lj0g3v0003019	0	1.066588574	0	0	0	0	0	0.842350893	0	0	1.279928338	0	0	0	0	0	0	1.484063462	0	1.055196376	0	0	0	0	0	0	0	0	0	0	0	0	0	0.763279433	0	0	0	0	0	0	0	0	3.410178003	0	1.448884248
Lj0g3v0003029	0	0	0	0	0	0	0	0	0	0	0	0	0	0	0	0	0	0	0	0	0	0	0	0	0	0	0	0	0	0	0	0	0	0	0	0	0	0	0	0	0	0	0	0	0
Lj0g3v0003039	0	0	0	0	0	0	0	0	0	0	0	0	0	0	0	0	0	0	0	0	0	0	0	0	0	0	0	0	0	0	0	0	0	0	0	0	0	0	0	0	0	0	0	0	0
Lj0g3v0003049	0	0	0	0	0	0	0	0	0	0	0	0	0	0	0	0	0	0	0	0	0	0	0	0	0	0	0	0	0	0	0	0	0	0.762789818	0	0	0	0	0	0	0	0	0	0	0
Lj0g3v0003059	0.659753893	2.134957232	3.212451135	0.762712582	0.60725135	1.075515935	3.434272369	0.84063375	1.105766407	0	0	2.637686776	0	0	3.990959657	3.533992299	0.796455669	0	1.711601371	3.115955755	1.921431251	0	1.231648235	0	1.091427516	1.19165103	2.021449654	1.226835372	3.589566447	1.22066202	0	0	2.511264468	0.759698918	0	0	0.596621209	0	0	1.30259033	0	0	2.2574902	0	2.879521712
Lj0g3v0003069	0	0	0	0	0	0	0	0	0	0	0	0	0	0	0	0	0	0	0	0	0	0	0	0	0	0	0	0	0	0	0	0	0	0	0	0	0	0	0	0	0	0	0	0	0
Lj0g3v0003079	0	0	0	0	0	0.538437925	0.582579689	0	1.102664701	0	1.297792939	0	0	0	0	2.344166192	0	1.419393441	0	0	0.967281385	0	0.61973889	0	0	1.186633287	0.679270398	0	0	1.271011074	0	2.354660147	0.625405018	0	0	0	0	0.954974466	0.954974466	0	0	0	0	0	0
Lj0g3v0003089	0	1.069272218	0	0.765460122	0.608130274	0.539122804	0	0	0.554525161	0	2.565875623	0	0	1.253916051	0	1.181981335	0	1.471427226	0	0	0	0	0	0	0	0	0	0	0	0	0	0	1.25974404	0.762076323	0	0	0	0	0	0	0	0	0	0	0
Lj0g3v0003099	0	0	0	0	0	0	0	0.840773677	0	0	0	0	0	0	0	0	0	0	0	0	0	0	0	0	0	0	0	0	0	0	0	0	0	0	0	0	0	0	0	0	0	0	0	0	0
Lj0g3v0003109	0	0	0	0	0	0	0	0	0	0	0	0	0	0	0	0	0	0	0	2.033589922	0.982795044	0	0	0	0	0	0	0	0	0	0	0	0.635495929	0	0	0	0.605884238	0	0	0	0	0	0	0	0
Lj0g3v0003119	0.658588659	1.069210456	0	0.766447045	0	0	0	0	1.109984835	0	0	1.323393716	0	0	0	1.18331713	0	0	0	1.048054847	0	0	0.617610493	1.224549616	1.095828789	0	0.675273938	0	0	0	0	1.191844565	0	0	1.179257498	0	0	0	0	0	0	0	2.26909684	0	1.446693941
Lj0g3v0003129	0	0	0	0	0	0	0	0	0	0	0	0	0	0	0	0	0	0	0	0	0	0	0	0	0	0	0	0	0	0	0	0	0	0	0	0	0	0	0	0	0	0	0	0	0
Lj0g3v0003139	0	0	0	0	0	0	0	0	0	0	0	0	0	0	0	0	0	0	0	0	0	0	0	0	0	0	0	0	0	0	0	0	0	0	0	0	0	0	0	0	0	0	0	0	0
Lj0g3v0003149	422.072611	454.0628476	491.935522	452.23764	493.1789042	630.0495798	298.3540335	430.8493559	377.5769643	435.5266669	354.2936986	321.154064	684.4497876	525.1360438	485.36114	430.5966604	584.5071398	413.0407452	508.4769047	448.3246512	529.9164809	444.2351591	485.1513393	454.2507002	322.4732131	199.6929649	393.3395712	580.7342931	518.2793582	430.7626241	608.7878653	610.1203571	426.0491982	558.742812	568.7323102	706.6206806	412.347707	405.7501234	405.7501234	415.3350565	520.7103936	475.16918	339.3365412	178.5443119	225.6833634
Lj0g3v0003159	0	0	0	0	0	0	0	0	0	0	0	0	0	0	0	0	0	0	0	0	0	0	0	0	0	0	0	0	0	0	0	0	0	0	0	0	0	0	0	0	0	0	0	0	0
Lj0g3v0003169	0.678643893	0	0	0.753013482	1.228676298	1.614891627	0	0	0	0	0	0	2.461121554	1.251019579	0	1.171683257	0	0	1.702874755	0	0	0	0	1.210875002	0	1.186562578	0	0	1.239435176	0	0	1.177268737	0	0	0	0	0	0	0	0	1.280493931	1.245338555	0	0	0
Lj0g3v0003179	0.649911784	0	0	0	0	0	0	0	0	0	0	0	0	0	0	0	0	0	0	0	0	0	0	0	0	0	0	0	0	0	0	0	0	0	0	0	0	0	0	0	0	0	0	0	0
Lj0g3v0003189	0	0	0	0	0	0	0	0	0	0	0	0	0	0	0	0	0	0	0	0	0	0	0	0	0	0	0	0	0	0	0	0	0	0	0	0	0	0	0	0	0	0	0	0	0
Lj0g3v0003199	0	0	0	0	0	0	0	0	0.549484564	0	0	0	1.226523578	1.246915259	0	1.167839222	2.381356118	0	0	0	0	0	0	0	2.165065125	0	0	2.545503018	0	1.262798364	0	0	0	0	0	1.455529707	0	0	0	0	0	0	1.114805117	1.367124934	0
Lj0g3v0003209	0	0	0	0	0	0	0	0	0	0	0	0	0	0	0	0	0	0	0	0	0	0	0	0	0	0	0	0	0	0	0	0	0	0	0	0	0	0	0	0	0	0	0	0	0
Lj0g3v0003219	0	0	0	0	0	0	0	0	0	0	0	0	0	0	0	0	0	0	0	0	0	0	0	0	0	0	0	0	0	0	0	0	0	0	0	0	0	0	0	0	0	0	0	0	0
Lj0g3v0003229	0	0	0	0	0	0	0	0	0	0	0	0	0	0	0	0	0	0	0	0	0	0	0	0	0	0	0	0	0	0	0	0	0	0	0	0	0	0	0	0	0	0	0	0	0
Lj0g3v0003239	0.651870546	0	0	0	0	0	0	0	0	0	0	0	0	0	0	0	0	0	0	4.226955472	0	0	0	0	0	0	0	0	0	2.410235223	0	1.192650046	0	0	0	0	0	0	0	0	5.228346367	0	3.408842055	0	1.448094698
Lj0g3v0003249	0	0	0	0	0	0	0	0	0	0	0	0	0	0	0	0	0	0	0	0	0	0	0	0	0	0	0.680131797	0	0	0	0	0	0	0	1.174851007	0	0	0	0	0	0	0	0	0	0
Lj0g3v0003259	190.1563484	200.5435165	182.7136767	191.4919665	187.7945144	202.8421964	192.9299184	226.5704859	224.1268168	219.0697238	209.0434691	201.7828492	211.5561227	216.3212251	177.4736113	208.3109971	186.4240999	217.7758745	177.9822407	159.793218	194.2384905	183.4344958	167.1168474	188.1440969	168.5143336	151.8415416	185.8217733	177.6101008	169.3622478	175.8358323	188.5330683	200.8311169	154.4372695	207.4943334	163.3609424	186.0029372	171.4739231	195.9655242	195.9655242	205.503967	163.6569681	157.5198263	163.1770659	164.5427858	178.6838339
Lj0g3v0003279	0	0	0	0	1.860719591	0	0.588053368	0	0	0	1.310501725	0	0	0	0	1.182565129	0	1.430387218	0	0	0	0	0	0	0.547244187	0	0	0	0	0	0	0	0	0	1.145938149	0	0	0	0	0	0	0	1.128660145	0	0
Lj0g3v0003289	1.999180362	8.564933915	0	10.63684303	7.923736492	6.452770217	0	2.522581673	4.416160633	2.881600537	7.706163581	1.317818452	6.158290601	0	2.65788769	0	3.186237692	1.447581107	0	0	8.64936479	0	1.232090384	6.073889771	0	0	0	14.89742406	6.047890873	0	0	0	8.140367744	3.032384994	0	2.933247252	5.360037833	0	0	0	0	0	0	0	10.04224292
Lj0g3v0003299	0	0	1.609578046	0	1.22431474	0.538687839	0.578323869	0.842443515	1.657540563	0	1.289429999	0	1.23260698	0	1.330547222	1.174473488	3.990317105	0	0	0	0.963323976	0	0	1.214545186	0	0	0	0	0	2.491697608	0	0	0.626337712	2.275644508	0	0	0.596058811	0.957602182	0.957602182	1.301795856	0	1.247009933	0	0	1.434137915
Lj0g3v0003309	0	0	0	0	0	0	0	0	0	1.446454108	0	0	0	1.253161417	0	1.177019138	0	0	0	0	0.964890767	0	0	0	0	0	0	0	0	0	0	0	0	0	0	0	0	0	0	5.217658324	0	0	0	0	0
Lj0g3v0003319	0	0	0	0	0	0	0	0	0	0	0	0	0	0	0	0	0	0	0	0	0	0	0	0	0	0	0	0	0	1.201302741	0	0	0	0	0	0	0	0	0	0	0	0	0	0	0
Lj0g3v0003329	0	0	0	0	0	0	0	0	0	0	0	0	0	0	0	0	0	0	0	0	0	0	0	0	0	0	0	0	0	0	0	0	0	0	0	0	0	0	0	0	0	0	0	0	0
Lj0g3v0003339	0	0	0	0	0	0	0	0	0	0	0	0	0	0	0	0	0	0	0	0	0	0	0	0	0	0	0	0	0	0	0	0	0	0	0	0	0	0	0	0	0	0	0	0	0
Lj0g3v0003349	0	0	0	0	0	0	0	0	0	0	0	0	0	0	0	0	0	0	0	0	0	0	0	0	0	0	0	0	0	0	0	0	0	0	0	0	0	0	0	0	0	0	0	0	0
Lj0g3v0003359	0.670232556	0	0	0.752330967	0.608980607	0	0	0	0.548452557	0	0	0	0	1.242344909	0	0	0.792594412	0	0	0	0	0	0	1.204947055	0	0	0	0	0	1.244301985	0	0	0	0	0	0	0	0	0	1.292140477	0	0	0	0	0
Lj0g3v0003369	0	1.087638889	0	0	0	0	0	0	0	0	0	0	0	0	1.341375329	0	0	0	0.857358351	0	0	0	0	0	0	0	0	0	0	0	1.199179699	1.186061666	0	0	0	0	0	0	0	0	0	1.256187225	0	0	0
Lj0g3v0003379	0	0	0	0	0	0	0	0	0	0	0	0	0	0	0	0	0	0	0	0	0	0	0	0	0	0	0	0	0	0	0	0	0	0	0	0	0	0	0	0	0	0	0	0	0
Lj0g3v0003389	0	0	0	0	0	0	0	0	0	0	0	0	0	0	0	0	0	0	0	0	0	0	0	0	0	0	0	0	0	0	0	0	0	0	0	0	0	0	0	0	0	0	0	0	0
Lj0g3v0003399	0	0	0	0	0	0	0	0	0	0	0	0	0	0	0	0	0	0	0	0	0	0	0	0	0	0	0	0	0	0	0	0	0	0	0	0	0	0	0	0	0	0	0	0	0
Lj0g3v0003409	6.530097986	11.71592426	9.643285765	11.50415455	6.053268155	6.999465076	15.95524397	14.30224831	21.07176001	4.325559816	0	6.608044321	3.713812662	7.5201256	5.333818243	9.467608211	10.36443112	11.8666053	4.295861146	14.7669175	13.46132287	12.53757526	8.62842793	8.574968789	13.14278006	22.72555423	10.09761044	1.212005875	11.83361446	9.658720285	6.107547746	9.537627841	7.565661829	9.911972986	7.106011225	4.437030128	5.985892221	6.766165153	6.766165153	6.531124129	10.4493553	6.270607647	29.52734179	31.84631277	17.36964056
Lj0g3v0003419	0	0	0	0	0	0	0	0	0	0	0	0	0	0	0	0	0	0	0	0	0	0	0	0	0	0	0	0	0	0	0	0	0	0	0	0	0	0	0	0	0	0	0	0	0
Lj0g3v0003429	0	0	0	0	0	0	0	0	0	0	0	0	0	0	0	0	0	0	0	0	0	0	0	0	0	0	0	0	0	0	0	0	0	0	0	0	0	0	0	0	0	0	0	0	0
Lj0g3v0003439	0	0	0	0	0	0	0	0	0	0	0	0	0	0	0	0	0	0	0	0	0	0	0	0	0	0	0	0	0	0	0	0	0	0	0	0	0	0.967640578	0.967640578	0	0	0	0	0	0
Lj0g3v0003449	0	0	0	0	0	0	0	0	0	0	0	0	0	0	0	0	0	0	0	0	0	0	0	0	0	0	0	0	0	0	0	0	0	0	0	0	0	0	0	0	0	0	0	0	0
Lj0g3v0003459	0.666223855	0	3.194821131	1.507123832	0.607267042	0	0	0	0.548391496	0	0	0	0	0	0	0	0	0	0	0	0	0	0	0	0.540862795	0	0.671955725	1.243023583	0	0	0	0	0	0	0	0	0.591595538	0	0	0	0	0	0	0	0
Lj0g3v0003469	0	0	0	0	0	0	0	0	0	0	0	0	0	0	0	0	0	0	0	0	0	0	0	0	0	0	0	0	0	0	0	0	0	0	0	0	0	0	0	0	0	0	0	0	0
Lj0g3v0003489	0	0	0	0	0	0	0	0	0	0	0	0	0	0	0	0	0	0	0	0	0	0	0	0	0	0	0	0	0	0	0	0	0	0	1.188523002	0	0	0	0	0	0	0	0	0	0
Lj0g3v0003499	0	0	0	0	0	0	0	0	0	0	0	0	0	0	0	0	0	0	0	0	0	0	0	0	0	0	0	0	0	0	0	0	0	0	0	0	0	0	0	0	0	0	0	0	0
Lj0g3v0003509	0	0	1.610408627	0.760043037	0.611903741	0	1.155742744	0	1.65875353	1.444409142	0	0	0	0	0	0	0	0	0	0	0	0	0.617644657	0	1.090709211	0	0.677197341	0	0	1.243112185	1.200697824	0	1.253826625	0	0	0	0	0	0	0	1.289855456	0	2.248852256	0	1.435707912
Lj0g3v0003519	0	0	0	0	0	0	0.576773248	0	0.548471248	0	0	0	0	0	0	0	0	0	0.847346883	0	0	0	0	0	0	0	0	1.257759878	0	0	0	0	0	0.752874686	0	0	0	0	0	0	0	0	0	0	1.4223484
Lj0g3v0003529	0	0	0	0	1.214353316	0.538839342	0	2.52647196	0	5.772687888	0	2.644099098	0	0	2.667445419	0	0	0	0.858643611	1.047876513	0	0	0	0	0.547406132	0	0	1.221341084	0	0	0	0	0.629986832	0	0	0	1.196830392	0.965291154	0.965291154	0	0	0	1.133685868	0	0
Lj0g3v0003539	0	1.068591339	0	3.831890084	1.822830819	0	0.572361968	0	0	0	0	0	0	0	0	0	0.798543571	1.476005153	0.859252278	3.145831158	0	2.27749663	0	0	0	0	0	0	2.385323474	0	0	3.575077657	0	0	0	0	3.593038043	2.897923203	2.897923203	0	0	3.762718744	2.268975325	1.384319435	0
Lj0g3v0003549	115.8769183	101.0451427	96.50999192	118.0312818	112.1313536	119.8967612	88.14686587	121.067483	94.9092285	37.56356485	55.35667085	20.69793421	77.74410774	88.55845259	67.90693161	103.1765605	85.57712869	146.9420981	62.39597606	45.9430023	91.70102905	89.94106047	98.91033576	104.1421959	59.90900235	48.36281911	84.98884644	49.44114213	38.79498997	27.27213377	49.26766706	58.74363239	60.55575226	133.90534	78.51958641	124.9603278	46.75745996	71.64780882	71.64780882	65.14313026	72.0346681	39.1801245	74.41261765	55.33898203	83.18962667
Lj0g3v0003559	0.675073153	0	0	0.995627545	0.625609513	0.534208392	0	0.945054868	0.569559253	0	0	0	0	0	0	0	0.876997819	0	0	0	0	0	0.661693864	3.45382114	0	0	0.721719416	1.061565774	0	1.063853965	0	0	0.684074	0	0.63134551	0	0.573615059	0	0	0	0	0	0	0	3.535352701
Lj0g3v0003569	0	0	0	0	0	0	0.769688053	2.121593499	0	0	0	0	0	0	2.617580377	0	0	0	0	0	0	0	0	0	0	0	0	0	0	0	0	0	0	0	0.70866707	0	0	0	0	0	0	0	0	0	0
Lj0g3v0003579	4.64892001	1.091226325	0	5.87694127	3.692817045	4.204398668	3.372972418	3.718948907	2.241310884	0	3.497313028	0	4.51508528	1.168819544	3.441274572	4.820207848	2.58834978	7.830520428	3.543466374	2.628940039	1.053890262	3.568093034	3.254844976	4.530454541	3.857338134	3.848476948	0.710021642	1.044359701	0	0	0	2.293946975	0.672986389	2.6693072	1.863337601	11.86000028	1.12863558	1.113452082	1.113452082	1.934392709	5.131325149	1.310282262	2.361609127	3.141353402	3.478050987
Lj0g3v0003589	244.6761685	134.2121383	154.6530191	169.7331976	223.0198763	195.4623039	169.8456757	202.0770198	204.5491951	121.9756585	159.5524173	60.12079912	151.916871	194.6975454	135.0136042	196.4439937	163.0391524	184.3059704	130.6847754	87.95189551	139.3481807	145.5355627	133.2797166	165.7242775	120.226222	86.88184564	175.7004479	115.001126	77.51613541	105.0964942	110.3002387	101.0836391	117.9262114	196.554133	132.9352474	222.9382815	92.97338191	98.69970345	98.69970345	126.3678713	122.1355131	86.01468736	105.5890549	126.897136	133.5076626
Lj0g3v0003599	79.46046249	53.10936627	88.82241478	87.39726054	83.62312386	65.0112896	72.50428902	101.8120128	57.95051875	42.15497995	37.82494253	25.85530159	51.50311865	40.29409717	29.07723637	58.64919547	57.73786135	119.0959336	53.89328079	27.18916686	43.81212276	50.64997703	50.16362861	49.38161495	44.97804748	35.11934816	62.63338539	15.88387321	20.42675347	21.22414758	15.84326363	29.0742443	41.62470452	55.93505122	22.04212114	86.582923	22.88752229	32.74044494	32.74044494	24.51713436	41.62311407	17.27122975	31.12908951	44.59230074	54.66164407
Lj0g3v0003619	151.5711388	95.30656055	131.1692925	120.8088244	162.0319729	151.6607101	117.437731	156.1131068	130.259356	76.34877095	89.37660604	40.34698618	129.5686005	142.9318464	101.898723	143.7012156	118.9402028	221.9673048	65.09788988	69.68254133	102.6336843	79.98188963	97.66798234	85.38782319	78.15991685	64.82735841	131.4318601	61.3501218	43.20242714	49.26945459	89.19866804	69.45439603	79.534196	133.575758	89.50591539	178.7352883	56.51243966	77.4616214	77.4616214	61.54252239	72.30693141	80.17091443	78.67529667	94.58559949	75.35248954
Lj0g3v0003629	358.6097777	216.829847	256.454692	301.3524625	314.5130411	325.36639	217.6553119	285.7803213	282.3419495	200.783584	205.27231	108.5692337	255.7626897	285.0383661	218.7652393	268.4764297	286.3115102	293.1431841	220.4028505	221.5294094	252.7965995	278.1156068	210.3854422	263.6469018	147.3892569	143.5965633	231.7056736	176.2001431	132.6670156	172.777036	211.5951725	187.0106452	208.5581994	306.3957686	279.0997675	423.4755227	123.808155	180.7394507	180.7394507	167.9347872	174.5064522	183.8388065	186.0916145	203.0832018	250.4792887
Lj0g3v0003639	32.93281041	13.74614142	11.57754207	14.0273691	22.08622945	22.73916137	14.73453974	21.31875428	20.35603566	14.6488043	20.6322218	8.63370985	19.95371623	27.31758855	10.71747057	17.33983118	16.60188515	19.58190786	11.56701527	13.43730005	11.99121711	25.65423059	24.36686993	18.41604655	14.95164821	8.73400481	23.5628819	6.423666041	3.722102472	12.47977247	11.83677486	19.17479128	14.94598546	27.10857643	18.31246477	15.23198513	12.36326103	14.21102156	14.21102156	21.97247954	14.02806335	15.1459255	24.80959125	36.92602914	20.52730877
Lj0g3v0003649	0.652771818	0	1.606481278	0.766561823	0	0	1.139189392	0.840923771	1.108512198	0	0	0	0	0	0	0	0	1.482484522	0.858756213	0	0	0	0	0	0.547352767	0	0	1.211583316	0	0	0	2.383232008	0	0.762092203	0	0	0.598302573	0	0	0	0	0	0	0	0
Lj0g3v0003659	0	0	0	0	0	0	1.13419146	0	0	0	0	0	0	0	0	0	0	0	0	0	0	0	0	0	0	0	0	1.20669297	1.178104138	1.201970253	0	0	0	0	0	0	0	0	0	0	0	0	0	0	0
Lj0g3v0003669	0	0	0	0	0	0	0	0	0	0	0	0	0	0	0	0	0	0	0	0	0	0	0	0	0	0	0	0	0	0	0	1.193307329	0	0	0	0	0	0	0	0	0	0	0	0	0
Lj0g3v0003679	0	0	0	0	0	0	0	0	0	0	0	0	0	0	0	0	0	0	0	0	0	0	0	0	0	0	0	0	0	0	0	0	0	0	0	0	0	0	0	0	0	0	0	0	0
Lj0g3v0003689	0.652613578	1.064698791	0	0.766850029	1.210181413	0	1.139170571	0.841082879	0.554408114	0	3.833061265	0	0	1.253078869	1.33316076	1.183272928	0	1.483518071	0	1.054974769	1.922533095	2.279303685	0	2.449655083	0.547514262	0	0.672957372	2.422401962	2.365230129	1.206581886	2.443011001	2.384071965	0.630369424	0	0	0	0	0.966471539	0.966471539	1.305954487	1.306079876	0	0	1.38441043	4.3418544
Lj0g3v0003699	14.97083766	5.408206904	7.997141238	2.248219441	11.69588847	6.467721683	1.751645618	5.876935458	2.760698406	0	10.42499418	6.604418922	2.467399036	5.02432968	8.003442263	3.524602106	2.384191678	4.251995729	5.111543319	3.976030604	5.832290133	6.769090091	2.489947867	3.639543579	0.54208571	2.375357627	9.52691385	1.294620216	5.014073402	3.854470367	0	9.432452399	2.508917372	0	3.393452002	0	1.794676564	2.873213122	2.873213122	5.174679117	2.561814688	3.747410905	3.362756325	1.375634127	1.433062066
Lj0g3v0003709	849.716131	432.1361301	349.323156	219.4522337	560.3773476	551.9031128	114.1183062	162.6055118	82.57467039	200.6709483	183.5159534	62.12876712	259.7358237	200.5274362	164.0103475	154.699904	105.3678228	124.754335	163.8550622	212.5566176	216.6420687	191.9866347	224.0402258	257.8160387	33.91537068	58.53185042	185.6898348	173.2220082	104.2485235	198.0344435	230.5621849	166.50046	172.4413717	87.57536616	204.2538436	109.168304	131.5688063	188.9166125	188.9166125	126.6489	183.320456	140.2505798	110.9010453	80.14213826	103.9237037
Lj0g3v0003719	0	0	0	0	0	0	0	0	0	0	0	0	0	0	0	0	0	0	0	0	0	0	0	0	0	0	0	0	0	0	0	0	0	0	0	0	0	0	0	0	0	0	0	0	0
Lj0g3v0003729	14.44536779	16.00622594	28.94663163	20.67329407	13.95446528	22.62039868	17.1441595	13.4676739	16.62760395	14.42455688	11.52360466	23.78677709	17.3202903	8.771578992	18.66448455	20.09384674	18.34439059	8.852541271	14.59243587	22.0146351	20.20159066	15.92823539	14.18225821	6.116221859	12.586096	25.09701075	14.15485433	18.29578514	19.04485919	12.14372966	20.69530153	23.81115572	12.59608562	15.99902164	0	25.1072489	17.94619984	17.37144184	17.37144184	18.27975308	15.63587378	16.28853339	17.0023954	20.7444793	17.34247591
Lj0g3v0003739	0	0	0	0	0	0	0	0	0	0	0	0	0	0	0	0	0	0	0	0	0	0	0	0	0	0	0	0	0	0	0	0	0	0	0	0	0	0	0	0	0	0	0	0	0
Lj0g3v0003749	0	0	0	0	0	0.538386399	0	0	0.554594125	0	0	1.321655578	0	0	0	0	0	1.485353537	0	0	0	0	1.232494225	1.225453658	0.547722197	0	0	0	2.363269444	0	0	0	0	0	0	0	0.598693233	0	0	0	0	0	1.136231366	0	0
Lj0g3v0003759	0	0	0	0	0	0	0.572578685	0	0	0	0	0	0	0	0	0	0	0	0	0	0	0	0	0	0	0	0	0	0	0	0	1.184493768	0	0	0	0	0	0	0	0	0	0	0	0	0
Lj0g3v0003769	0	0	0	0	0	0	0	0	0	0	0	0	0	0	0	0	0	0	0	0	0	0	0	0	0	0	0	0	0	0	0	0	0	0	0	0	0	0	0	0	0	0	0	0	0
Lj0g3v0003779	0	0	0	0	0	0	0	0	0	0	0	0	0	0	0	0	0	0	0	0	0	0	0	0	0	0	0	0	0	0	0	0	0	0	0	0	0	0	0	0	0	0	0	0	0
Lj0g3v0003789	0	0	0	0	0	0	0	0	0	0	0	0	0	0	0	0	0	0	0	0	0	0	0	0	0	0	0	0	0	0	0	0	0	0	0	0	0	0	0	0	0	0	0	0	0
Lj0g3v0003809	0	0	0	0	0	0	0	0	0	0	0	0	0	0	0	0	0	0	0	0	0	0	0	0	0	0	0	0	0	0	0	0	0	0	0	0	0	0	0	0	0	0	0	0	0
Lj0g3v0003819	0	0	0	0	0	0	1.139827363	1.682913258	2.773120899	0	0	0	0	0	0	0	1.594810169	0	0	0	0	0	0	0	0	0	0	0	0	0	0	0	0	19.06513999	2.369233004	2.958610394	0	0	0	0	0	0	0	0	0
Lj0g3v0003829	0.654914885	0	0	0	0	0	23.40490359	87.5634528	25.51678887	0	0	0	1.238290945	0	0	10.65130849	4.78705758	1.480738296	0	0	0	0	0	0	24.10099197	2.392641317	28.97855542	0	0	0	0	0	0	187.6053742	182.1351901	377.1247036	0.598756517	0	0	0	0	1.254318783	27.24865136	20.77015146	21.70946958
Lj0g3v0003839	0	0	0	0	0	0	0	0	0	0	0	0	0	0	0	0	0	0	0	0	0	0	0	0	0	0	0	0	0	0	0	0	0	0	0	0	0	0	0	0	0	0	0	0	0
Lj0g3v0003849	0	1.056518441	0	0	0	0	0.567273779	0	1.082364157	0	0	1.292502829	0	0	0	0	0	0	0	0	0	0	0.611458283	0	0	0	0	0	2.480156143	1.278222518	0	1.15541613	0	0	0	0	0.587194013	0	0	0	0	0	0	0	0
Lj0g3v0003859	0.663131933	0	0	0	0	0	0	0	0	0	0	0	0	0	1.335643499	0	0	0	0	2.083232958	0	0	0	0	0	1.196274825	0	0	0	0	0	0	1.890671205	0	0	0	0.598955677	0	0	0	0	1.254025441	0	0	1.445136148
Lj0g3v0003869	0	0	0	0	0	0	0	0	0	0	0	0	0	0	0	0	0	0	0	0	0	0	0	0	0	0	0	0	0	0	0	0	0	0	0	0	0	0	0	0	0	0	0	0	0
Lj0g3v0003879	0	0	0	0	0	0	0	0	0	0	0	0	0	0	0	0	0	0	0	0	0	0	0	0	0	0	0	0	0	0	0	0	0	0	0	0	0	0	0	0	0	0	0	0	0
Lj0g3v0003889	0	0	1.606695402	0	0	0.538164762	0.570352658	0.841001016	0	0	1.278546347	0	0	0	0	0	0.796928866	0	0	0	0	0	0	4.893085609	0	0	0	0	0	0	0	0	2.518842864	0	0	0	0	0	0	0	0	0	0	1.382847629	0
Lj0g3v0003899	0	0	0	0	0	0	0	0	0	0	0	0	0	0	0	0	0	0	0	0	0	0	0	0	0	0	0	0	0	0	0	0	0	0	0	0	0	0	0	0	0	0	0	0	0
Lj0g3v0003909	0	0	0	0	0	0	0	0	0	0	0	0	0	0	0	0	0	0	0	0	0	0	0	0	0	0	0	0	0	0	0	0	0	0	0	0	0	0	0	0	0	0	0	0	0
Lj0g3v0003919	6.703242971	1.075118062	4.837035218	5.331466903	1.836568805	0.539588078	1.733823993	2.531354513	6.644719629	1.445946627	0	0	0	0	2.666398666	2.355380296	0	1.448714341	2.568585188	4.105369665	7.715986406	1.131390117	0	0	2.184890632	1.192541227	0	3.748558872	1.21709493	1.241709703	2.407443852	2.371181245	1.255900196	0.760332752	2.322236528	1.470502936	4.181678633	0.960473545	0.960473545	2.609404677	0	2.499879014	0	2.756276949	1.438332262
Lj0g3v0003929	0	0	0	0	0	0	0	0	0	0	0	0	0	0	0	0	0	0	0	0	0	0	0	0	0	0	0	0	0	0	0	0	0	0	0	0	0	0	0	0	0	0	0	0	0
Lj0g3v0003939	0	0	0	0	0	0	0	0	0	0	0	0	0	0	0	0	0	0	0	0	0	0	0	0	0	0	0	0	0	0	1.224692054	0	0	0	0	0	0	0	0	0	0	0	0	0	0
Lj0g3v0003949	0	0	0	0	0	0.538557738	0	0	0.553490318	1.442698979	0	0	0	0	0	0	0	0	0	0	0	0	0	0	0.546245331	1.192748217	0	0	1.201731058	0	0	1.18708512	0	0	0	0	1.194457188	0	0	2.608139321	0	0	0	2.758722964	0
Lj0g3v0003959	0.684916578	0	0	0	0	0	1.17471861	0	0	0	0	0	1.241855773	0	0	0	0	0	0	1.011424786	0	0	0	0	0	0	0	0	0	0	0	0	0	0	2.301184741	0	0	1.926677374	1.926677374	0	0	0	0	0	0
Lj0g3v0003969	0	0	0	0	0	0	0	0	0	0	0	0	0	0	0	0	0	0	0	0	0	0	0	0	0	0	0	0	0	0	0	0	0	0	0	0	0	0	0	0	0	0	0	0	0
Lj0g3v0003979	0	0	0	0	0	0	0	0.840778265	0	0	0	0	0	0	0	0	0	0	0	0	0	0	1.231849691	0	0	0	0	0	0	0	0	0	0	0	0	0	0	0	0	0	0	0	0	0	0
Lj0g3v0003989	1.355862802	0	0	1.495180812	2.45673475	0	0	0	0.557453604	0	0	0	0	0	0	0	0.794638271	0	0	1.967422158	0	0	0.629701135	0	0	0	2.052338111	0	0	0	0	0	0	1.526558973	0	0	0	0	0	0	0	0	0	0	0
Lj0g3v0003999	0	0	1.616105455	1.532527759	0	0	0	0	0	0	0	0	0	0	0	0	0	0	0.86020213	0	0	1.138305998	0	0	0	0	0	0	0	0	0	0	0	0.763684543	0	0	0	0.965977797	0.965977797	0	0	0	0	0	0
Lj0g3v0004009	0	0	0	0	0	0	0	0	0	0	0	0	0	0	0	0	0	0	0	0	0	0	0	0	0	0	0	0	0	0	0	0	0	0	0	0	0	0	0	0	0	0	0	0	0
Lj0g3v0004019	50.10994062	44.89040014	51.49809936	41.31268706	40.12012495	40.95390739	41.81459054	40.43016949	38.2431471	53.40366438	48.73080879	35.68947427	54.42925434	48.87873928	57.33697019	44.89180699	34.31667114	54.40727897	48.91210939	36.54756409	46.20530367	32.96380353	46.27732374	25.6710064	33.92180274	35.84400565	35.76770157	51.47210915	31.0844718	53.6666639	51.02619989	33.31452929	36.5136794	41.89287624	25.86602005	57.56061699	40.07508358	39.53813027	39.53813027	45.70139291	53.34978777	40.08219781	31.70599295	37.32119216	24.5498417
Lj0g3v0004029	0	0	0	0	0.612857637	0.536741411	0.580938104	0.837807866	0	0	0	0	0	0	0	0	0	0	0	0.996101209	2.894045317	0	0	0	0	0	0.677307548	1.278551093	1.240152243	0	1.186736875	0	0	0	1.133572779	0	0	0	0	1.291606244	0	0	0	0	0
Lj0g3v0004039	0	1.078103921	0	1.529313195	1.227644966	0	0.579351663	0	0.555683326	0	1.293356162	0	0	1.257463025	1.337807346	0	0	0	0	2.063724931	0.967569794	0	1.240477755	1.222668171	0	1.196873806	0	0	0	0	1.209073815	1.19012361	0	3.052388125	2.333425181	0	1.798507345	1.928372538	1.928372538	0	1.298072298	1.254489471	0	0	1.443886959
Lj0g3v0004049	1.351249508	0	1.611484029	1.517326646	1.227905519	0.539488889	0	0.843628551	0.553016614	0	0	0	0	0	0	0	0.799154064	0	1.709173919	2.031237764	2.896186439	0	0	1.214984556	0	0	0	2.52630251	1.228792401	0	2.394712114	0	0.626770554	1.518364063	2.304574082	0	0	0	0	0	1.287336341	0	0	1.375381588	0
Lj0g3v0004059	0	0	0	1.514804431	0	0.548112776	0	0	0	0	0	0	1.260554335	0	0	0	0	0	0	0	0	0	0	0	0	0	0	0	0	0	0	0	0	0	2.260597278	2.980649378	1.223117041	0	0	0	0	0	0	0	0
Lj0g3v0004069	66.99741962	71.37840803	85.25317502	78.77530715	70.59861263	80.79493333	100.0248517	87.83850938	113.0860167	70.73891317	110.6740694	100.0021283	61.98816563	81.82369876	94.93860084	90.61675729	38.42438854	92.9938588	71.19522515	70.22414053	63.57057123	55.67358179	77.19331055	59.67713625	117.6012086	100.212534	46.98417851	53.73511458	105.1727594	75.16520628	48.71496247	102.4799571	84.02692393	70.2293201	42.25146954	45.58380664	109.6519983	74.4203408	74.4203408	70.55417393	46.69997246	43.66346277	117.4932191	110.4207325	100.0616146
Lj0g3v0004079	0.663756797	0	0	0	0	0	0	0	0	0	0	0	0	0	0	0	0.793884069	0	0	0	0	0	0	0	0	0	0	0	0	0	0	0	0	0	0	0	0	0	0	0	1.285978499	0	0	0	0
Lj0g3v0004089	0	0	0	0	0	0	0	0	0	0	0	0	0	0	0	0	0	0	0	0	0	0	0	0	0	0	0	0	0	0	0	0	0	0	0	0	0	0	0	0	0	0	0	0	0
Lj0g3v0004099	76.7738659	79.20144037	80.507385	90.19021725	92.55077126	87.32521562	99.87046339	145.7819823	152.9443237	125.6229007	148.9512978	163.9197393	107.5921835	104.023337	104.0064203	103.8889434	112.5711703	101.1223657	97.77764892	88.41439678	78.96996124	113.5499305	78.39913766	58.62954781	125.7963058	144.5120606	67.55316574	80.00719434	110.4348803	84.49679574	78.80464219	118.88814	84.94172695	57.86640953	56.27645936	47.19132574	87.90142292	54.91851609	54.91851609	91.39050685	80.55691918	85.13428387	99.53530569	131.2289642	124.0827574
Lj0g3v0004109	2.704708367	0	1.612642153	2.277574717	1.843285749	2.159568556	2.323814812	1.688512556	3.320493185	1.448079285	2.588979334	3.96706582	2.469332524	1.253552441	0	1.176001283	3.198990103	5.746960554	5.131220918	3.048776933	1.932265724	4.515666711	1.238622775	0	3.274095405	2.382722568	1.358874382	1.264224679	3.689510024	1.255236848	2.396375787	7.098765361	4.390591461	4.558380449	4.612203559	2.935253152	2.388807008	3.834276898	3.834276898	0	2.576479103	0	4.495319068	2.752768672	2.871270928
Lj0g3v0004119	0	0	0	0	0	0	0	0	0	0	0	0	0	0	0	0	0	0	0	0	0	0	0	0	0	0	0	0	0	0	0	0	0	0	0	0	0	0	0	0	0	0	0	0	0
Lj0g3v0004129	19.56245715	14.90303859	32.13683624	22.24828545	27.22208026	23.14829447	30.74655763	22.71050969	30.49939196	21.62363734	34.49184381	15.85821798	14.856159	25.06612641	32.00161625	18.93918128	24.71053773	31.18760873	14.60788285	25.35040886	13.45854319	15.96244906	14.17228913	14.70372647	20.81115434	28.70911086	9.420635165	7.260214074	28.35788933	14.46639798	11.0016783	10.73246178	12.61153904	14.48819196	10.66975716	8.876340331	13.76844054	6.768132389	6.768132389	5.224937968	9.147781177	6.27144566	12.49702715	8.3093984	14.47889707
Lj0g3v0004139	0	0	0	0	0	0	0	0	0	0	0	0	0	0	0	0	0	0	0	0	0	0	0	0	0	0	0	0	0	0	0	0	0	0	0	0	0	0	0	0	0	0	0	0	0
Lj0g3v0004149	5.225369288	6.39141082	6.429526922	1.53394718	6.659620745	4.846248565	7.409059118	5.048366522	8.872969924	5.7679867	6.391587368	6.608603372	6.190115061	8.774190144	8.001377149	5.917558414	9.568113524	7.41611733	7.733016437	2.109364477	4.80810158	4.559276799	5.547410302	8.575359192	4.928869113	0	4.712806179	0	7.101996272	3.622948096	6.107475271	2.384518946	5.044058854	3.812542282	1.184282646	4.437232247	0.598630301	2.899905405	2.899905405	5.225293679	6.530952256	8.779380401	1.13570259	13.84694759	5.790121033
Lj0g3v0004159	0	0	0	0	0	0	0	0	0	0	0	0	0	0	0	0	0	0	0	0	0	0	0	0	0	0	0	0	0	0	0	0	0	0	0	0	0	0	0	0	0	0	0	0	0
Lj0g3v0004169	0	0	0	0	0	0	0	0	0	0	0	0	0	0	0	0	0	0	0	0	0	0	0	0	0	0	0	0	0	0	0	0	0	0	0	0	0	0	0	0	0	0	0	0	0
Lj0g3v0004179	0	0	0	0	0	0	0	0	0	0	0	0	0	0	0	0	0	0	0	0	0	0	0	0	0	0	0	0	0	0	0	0	0	0	0	0	0	0	0	0	0	0	0	0	0
Lj0g3v0004189	282.1016131	308.3259603	292.6931605	299.5107456	311.7671534	314.0198877	314.7622712	343.4429735	309.3435199	304.3779827	302.1208974	293.4162282	282.1445497	317.0867288	313.3523395	357.0904906	285.5539879	301.3170245	273.9066272	311.7367445	263.5970904	316.4357832	274.4100546	281.4579522	320.2109311	323.9643529	303.2906876	290.0022364	252.1140279	288.7590751	345.9923937	294.181974	316.2662515	311.6878541	312.7345797	322.0913754	310.5484561	314.748866	314.748866	308.2100137	279.0008936	312.0835639	258.561582	283.6086228	319.5251724
Lj0g3v0004199	348.8861463	276.7772259	277.9861342	285.3872012	321.8345594	346.6881068	195.8737674	214.489885	256.1941434	350.305439	302.7684976	273.5546571	324.3579954	424.8708624	325.3498127	235.5533802	302.9054763	274.7321018	343.7121708	304.1845462	307.6262523	330.6448564	408.5349142	436.2046128	221.8018463	174.6459045	252.3427144	243.2350392	242.2400986	332.7496117	338.5950995	282.6178023	289.4320903	262.3108518	292.8114076	331.3788636	313.6795166	326.7991494	326.7991494	283.4522994	341.0730396	307.2984086	180.6353991	164.8012571	127.4123662
Lj0g3v0004209	0	0	3.212172731	0	0	0	0	0	0	0	0	0	0	0	0	0	0	0	0	0	0	0	0	0	0	0	0	0	0	0	0	0	0	0	0	0	0	0	0	0	0	0	0	0	0
Lj0g3v0004219	0	0	0	0	0	0	0	0	0	0	0	0	0	0	0	0	0	0	0	0	0	0	0	0	0	0	0	1.205415672	0	0	0	0	0	0	0	0	0	0	0	0	0	0	0	0	0
Lj0g3v0004229	1351.831513	1333.845786	1177.823098	1276.575649	1324.231346	1382.98214	1219.076261	1137.214745	1035.313424	970.1858185	1085.872754	1016.248589	1205.820737	1117.949277	1192.060338	1212.097098	1087.269416	987.5642437	1154.87509	1135.429327	1181.474853	1353.369379	1265.654747	1322.096396	1014.265615	1110.07989	1224.698325	1172.590012	1251.356466	1487.704207	1307.94177	1103.047627	1143.858392	1079.746327	1292.178706	997.0985907	1102.06993	1275.29482	1275.29482	1289.251421	1258.449455	1269.33298	1187.200364	1087.137214	1004.823906
Lj0g3v0004239	2322.734955	2066.02288	2199.499442	2504.699521	2536.749474	2798.406712	1706.834408	2326.109677	1778.994347	2308.792801	2057.139593	1389.328447	1961.785404	1959.798912	2232.392056	2230.729854	2328.473146	2007.648975	1683.530797	1914.380678	1731.742288	1927.260992	1992.304405	1853.868269	1431.611782	1676.175512	2101.91766	1840.335614	1733.117103	2079.790963	1825.905175	1522.782747	1736.705496	1909.003166	2194.79428	2055.599149	1689.168084	1860.023622	1860.023622	1862.569506	1614.791117	1696.469737	1840.885673	1625.62089	1447.467599
Lj0g3v0004249	203.1160058	204.394264	202.4526	220.0079887	178.7011449	222.6787619	166.3002062	187.1198126	185.4956439	200.5555178	234.5676094	203.5833599	214.0160543	197.3757314	188.0116064	208.8005768	188.1127454	210.1536952	208.2721341	210.1887103	219.9408278	213.8705046	191.9828997	192.0124494	196.3772519	202.3193257	177.8242051	191.5782139	189.1294706	180.8059932	177.3437636	193.6500589	215.7067272	199.620762	200.5589386	215.1035354	238.1429842	205.857096	205.857096	251.4531437	212.7978055	212.1103156	190.7189613	227.2569806	250.9443159
Lj0g3v0004259	6.666758013	3.219270898	8.058219487	5.340334202	6.718881133	10.24835805	3.457340806	5.060367542	4.985496721	4.335286775	9.011162257	2.644254699	2.472052628	1.253281818	2.666780544	4.71609833	3.195896125	5.824602235	9.425837665	8.259688194	6.747116395	11.33224725	10.50367758	9.756489722	7.652123658	10.74032854	1.353634313	3.723895542	4.839033072	4.936527947	6.037730136	10.68383518	3.142638169	6.847568203	3.498335901	7.362183989	8.367124527	1.923656877	1.923656877	6.526259384	2.591303743	3.752562992	2.257289153	11.03690381	2.880699306
Lj0g3v0004269	0	0	0	0	0	0	0	0	0	0	0	0	0	0	0	0	0	0	0	1.059966375	0	0	0	0	0	0	0	0	0	0	0	0	0	0	0	0	0	0	0	0	0	0	0	0	0
Lj0g3v0004279	135.142167	135.9720598	133.6589893	151.3003169	146.800575	150.9450992	136.0976157	120.5147719	161.2496741	127.0798031	181.1112889	159.9568052	126.1343107	141.622006	142.6751375	138.1021989	150.1096888	115.6828421	142.361549	142.3677525	136.768491	152.117983	127.1807035	135.5541662	132.3483202	120.6134699	138.5174819	147.8634499	167.0175664	161.8056524	159.9526481	148.5818686	164.1980067	146.9367415	142.9373089	147.4443159	144.1007674	136.7844019	136.7844019	134.4703687	124.688371	156.4792578	154.9157593	182.3100982	175.9849551
Lj0g3v0004289	0	0	0	0	0	0	0	0	0	0	0	0	0	0	0	0	0	0	0	0	0	0	0	0	0	0	0	0	0	0	0	0	0	0	0	0	0	0	0	0	0	0	0	0	0
Lj0g3v0004299	0	0	0	0	0	0	0	0	0	0	0	0	0	0	0	0	0	0	0	0	0	0	0	0	0	0	0	0	0	0	0	0	0	0	0	0	0	0	0	0	0	0	0	0	0
Lj0g3v0004309	117.3591422	106.8807088	80.46544	104.8126274	105.1619436	100.7678931	69.3079649	80.0177396	54.31643324	64.95018447	51.29504362	38.3331151	80.40703282	43.86553727	78.67165663	87.42136786	70.22923766	67.6433327	72.08127985	103.3806648	94.33548214	120.4894112	109.2140733	150.359736	51.97709846	62.12981508	89.08110747	77.20542976	80.09967183	121.9657273	106.9138575	101.1340279	101.9869489	76.16910295	92.8846557	63.46468514	61.00996973	94.5064631	94.5064631	92.70863747	81.9774806	97.70073155	86.05991033	76.02505354	90.97948609
Lj0g3v0004319	46.81465816	58.48394452	54.80241567	45.2027557	46.05797877	45.5747884	45.09090388	36.96043817	43.93118254	52.01817444	46.71371145	47.07743579	59.776174	50.42671017	55.406492	67.67163898	61.75475965	59.36301064	69.47593465	71.46513229	63.70047212	74.70969163	67.55979394	59.95048395	68.3233322	45.59151204	60.76734831	53.61831269	51.71219005	59.96885586	66.7480017	50.14820685	59.75758702	52.25726152	47.65926586	50.97071943	65.23771049	54.1359293	54.1359293	45.91919412	62.7209179	67.03888656	59.03310552	59.410333	52.64911756
Lj0g3v0004329	0	0	0	0	0	0	0	0	0	0	0	0	0	0	0	0	0	0	2.562579608	0	0	0	1.86722627	0	0	4.762160669	0.681815303	0	0	0	0	0	0	0	0	0	0.598666975	0	0	0	0	5.002492451	0	0	1.435292065
Lj0g3v0004339	0	0	1.614919628	0.762529722	0	0.540452283	0.579176936	0	0.554533613	0	0	0	1.237155742	1.255087073	0	1.179233639	0	0	0	0	0.966117963	0	1.857951683	1.219602617	1.640961502	2.388414667	0.678945991	0	1.220429371	0	0	0	1.257613247	0	3.485768564	2.944720925	0	1.923363566	1.923363566	2.613227946	1.294114318	1.251678866	3.384023209	0	0
Lj0g3v0004349	224.3945552	189.9110287	189.7710702	222.1372071	217.7625618	194.4465296	266.2217595	237.3830531	243.9255028	194.7466385	204.8357519	218.0801552	212.844157	238.1283599	217.3465421	210.4663093	240.8892441	246.6414301	210.3642057	198.3547099	198.1815358	206.0182851	234.94762	216.5950429	243.5768174	249.8440305	252.7497392	235.2004314	179.5933497	241.4702102	258.2597939	207.2327233	213.5706531	241.5743931	210.0454365	262.9857223	217.202585	214.332448	214.332448	220.7088816	181.2122471	244.3993642	264.2229064	236.566497	235.6615953
Lj0g3v0004359	3.584401445	5.885634205	8.907567427	5.97426059	4.007659103	6.006921228	10.6906474	6.533685486	6.829567084	6.287978295	7.073864988	0	2.74769355	6.87108151	7.421348296	10.54080359	3.533230377	1.665111302	6.599389379	1.003848905	8.467343712	11.32709871	4.137886976	2.733846256	8.524920158	2.656334497	5.153843446	3.923256844	1.296585121	6.403313525	1.575899636	3.921276838	3.462316208	6.70895181	2.707683505	7.35406019	1.968817636	1.059473141	1.059473141	9.405247342	2.835207578	3.592289195	1.249761642	1.53195717	4.765510481
Lj0g3v0004369	1122.47493	1166.898332	1132.080081	1171.411718	1085.436357	1152.061607	1039.915461	1114.421383	1028.956733	1151.077224	1113.515865	976.7196692	1155.853239	1149.28303	1132.067894	1115.141997	1113.428341	1069.962847	1164.405772	1145.855993	1147.621315	1218.141592	1112.972789	1189.619695	1009.402987	1026.950022	1154.34211	1209.121758	1167.056708	1269.482145	1291.816732	1116.124433	1172.558597	1136.320311	1225.534204	1152.586051	1085.472792	1110.470379	1110.470379	1234.171009	1220.591541	1131.858311	1181.885713	1101.346723	1143.804225
Lj0g3v0004379	41.49185247	41.66690977	16.09066974	35.96748626	30.37911384	39.87221346	42.93415835	36.21366252	38.24518331	51.95394436	53.83949095	42.29766687	34.63962254	40.10569439	37.33569459	42.53761278	31.91868294	30.91068263	24.88859153	43.90776904	33.68684933	27.28886912	32.08120213	20.78625621	38.302643	33.45843761	48.57583729	40.39014347	29.85324596	24.3650256	30.39162083	28.56185907	35.26045342	45.70650792	40.00823889	45.76423536	41.27483237	41.47784447	41.47784447	33.95090656	42.9587699	47.60426445	45.30939141	38.71094336	40.44575741
Lj0g3v0004389	0	0	1.580218614	0	0	0	0	0	0.558626562	2.920406527	0	0	0	0	0	0	0.790698459	0	0	0	0.985135848	0	0	0	0	1.191609337	0	0	0	0	0	0	0	0	0	0	0	0	0	0	1.286305507	0	0	0	0
Lj0g3v0004419	0	0	0	0	0	0	0	0	0	0	0	0	0	0	0	0	0	0	0	0	0	0	0	0	0	0	0	0	0	0	0	0	0	0	0	1.480438992	0	0	0	0	0	0	0	0	0
Lj0g3v0004429	0	0	0	0	0	0	0	0	0	0	0	0	0	0	0	0	0	0	0	0	0	0	0	0	0	0	0	0	0	0	0	0	0	0	0	0	0	0	0	0	0	0	0	0	0
Lj0g3v0004439	23.60075157	14.0073448	11.28983973	16.72272974	14.11679461	23.21205814	22.61938953	27.85804326	40.41176726	18.81576103	29.73569666	26.44883773	18.52459324	22.56209625	13.33159439	23.53140746	27.98992522	21.61223439	30.8000716	13.25680077	22.20721669	25.98361103	14.85448505	23.11657764	23.47455374	34.5625455	14.93532015	15.11072812	18.38298687	10.00489206	15.59993426	22.49748148	16.9420393	21.27979782	9.246941713	7.343016434	23.88921508	18.225275	18.225275	13.0427139	20.63679509	23.73792387	38.24208977	48.19488368	22.98539982
Lj0g3v0004449	0	0	0	0	0	0	0	0	0	0	0	0	0	0	0	0	0	0	0	0	0	0	0	0	0	0	0	0	0	0	0	0	0	0	0	0	0	0	0	0	0	0	0	0	0
Lj0g3v0004459	0	0	0	0	0	0	0	0	0	0	0	0	0	0	0	0	0	0	0	0	0	0	0	0	0	0	0	0	0	0	0	0	0	0	0	0	0	0	0	0	0	0	0	0	0
Lj0g3v0004469	12.85666728	21.62783477	25.44457663	14.1499346	15.32006221	15.08111058	16.86848004	5.846919916	13.83323597	14.53946044	13.05793292	13.21608586	0	13.88320621	8.028687661	9.427309449	6.330326959	19.85284767	17.91059036	6.886169165	9.773840409	12.47648952	7.503309097	6.082246239	16.70296694	14.2424831	10.20116071	6.560034942	10.13131591	5.215089253	2.384773881	11.8140532	10.71137692	14.41524494	3.343529563	8.777514515	12.01049507	10.58401119	10.58401119	9.01219328	3.846423342	2.503430785	11.24885633	4.138525583	25.86021509
Lj0g3v0004479	559.2362473	592.0199281	543.1674031	563.0098325	536.142379	578.2068932	569.6030876	559.4023411	508.4913171	520.4508116	529.0075633	617.1590161	470.420961	461.2169447	496.0258425	479.3365731	552.4433061	461.5738695	457.1001451	448.5761433	472.0518263	502.7167812	511.4808289	519.4521839	478.6263176	505.9594346	450.9304389	468.6705811	464.7151939	488.6114113	366.5752885	486.4668604	477.2961359	444.5267933	427.7435607	375.7076246	459.7218537	497.8562955	497.8562955	476.7645057	455.954313	451.503974	438.4380031	483.2703144	457.4553565
Lj0g3v0004489	7.224954954	0	0	30.57854568	0	0	0	0	9.963837906	14.40959433	0	31.67852034	53.12814634	0	0	0	0	0	0	0	0	12.49471524	0	0	0	0	0	0	0	9.718853413	0	0	16.35151796	0	0	0	0	0	0	0	0	0	0	0	11.54358666
Lj0g3v0004499	70.07840384	88.49546105	61.09734688	56.70908042	73.33804139	72.16510845	75.33663438	74.90180758	69.30285318	92.30584495	53.7356492	42.2926857	49.50507559	53.89224019	65.33716005	86.34269804	46.25450566	65.08882893	52.38815647	97.78638858	34.62609622	45.55173446	63.50179982	90.58871231	78.83297589	71.7394092	63.32581989	79.04808388	96.15317606	72.66624495	89.01858148	86.97457226	71.83942228	74.69587886	77.98777782	76.85683863	96.34797784	74.37239256	74.37239256	96.64756121	93.93138438	87.75278428	89.63455732	77.4961696	49.17742011
Lj0g3v0004519	497.9231458	448.5114839	501.9403324	411.8453071	435.999933	442.8545884	389.0007934	405.8654929	448.9923115	396.8147581	415.1496345	372.7383366	465.2037486	452.4430248	361.3559992	399.4721671	432.4393051	484.8198635	458.3663793	445.9377223	446.522972	465.2125319	450.9168886	421.9535384	354.6133947	403.9465235	430.9663527	384.9753606	416.1849466	358.8990565	403.8868674	401.1608593	445.8773248	393.8886026	459.3565118	462.1968232	467.8262311	423.5881184	423.5881184	492.3094918	484.5028565	451.0595242	420.4044257	378.8976525	410.3594908
Lj0g3v0004529	2.02571714	5.398520841	1.587401021	1.486833236	1.223234667	2.689015444	0.580493034	0.833777584	1.105291214	0	3.912384761	2.639797175	0	2.521061468	6.681905504	0	2.369764411	1.416168374	0	1.962937568	1.952441081	1.133054263	0	0	0	3.555393508	0	0	1.26513459	3.90883065	0	1.179911845	0.629300876	0	0	0	1.199422975	0.961140376	0.961140376	0	1.280538157	0	3.370617938	1.377759524	1.434746793
Lj0g3v0004539	0	0	0	0	0	0	0	0	0	0	0	0	0	0	0	0	0	0	0	0	0	0	0	0	0	0	0	0	0	0	1.224692054	0	0	0	0	0	0	0	0	0	0	0	0	0	0
Lj0g3v0004549	124.6169094	90.67542929	62.71768255	150.9143267	184.9767702	100.1823824	121.6603701	119.5277125	109.7683964	125.4981904	92.16410995	95.161487	79.19996209	156.6634227	112.0067619	57.94123039	93.32088888	23.63824989	188.9072649	61.94430162	177.970515	81.96053748	104.2107824	52.62333063	107.2868331	53.79632317	160.3960458	183.9376543	126.021949	140.7008344	125.501417	119.1083792	102.6960048	189.7611708	204.2026479	279.2599002	90.9523789	78.20932245	78.20932245	97.94895172	108.2216399	101.5244567	149.7052114	153.570608	199.5348479
Lj0g3v0004559	0.663777797	0	0	0	0.618507264	0	2.442971096	0	1.747572321	0	0	0	1.209948617	0	0	0	0	0	0.89317499	0	1.0421529	0	0	1.209569996	1.199684043	2.488665558	0.707890454	0	0	0	0	1.200120414	0	0	0.784592772	1.778039822	0	3.148288511	3.148288511	3.311661147	1.517552446	1.615576251	0	3.047679584	0
Lj0g3v0004569	29.30579379	11.90599029	17.62797086	21.78100886	13.56050543	45.8640173	27.46887984	43.73169852	24.86833404	13.08298995	20.85833662	29.08458043	18.51763559	0	21.35658181	34.09065213	15.92371616	28.38566847	36.67679596	19.93821691	36.94138809	28.21808139	24.28258625	27.92287907	16.83288984	21.40085491	26.56640527	49.1442563	25.05478764	32.07448268	33.40716061	29.50322851	49.57679147	18.97094935	27.2291396	26.32992843	14.36642371	45.99692821	45.99692821	36.28755849	53.85701501	27.50080296	24.67589621	63.31813959	58.80314579
Lj0g3v0004579	3.391641143	4.328260861	3.187172101	5.222308666	2.456801213	2.69425152	2.331794091	11.71572664	8.848067223	13.08921717	7.834237219	3.964665737	9.891372816	11.34571791	6.686300748	3.531504588	10.30262105	7.088311996	9.377233556	11.84457072	4.880668628	5.660562369	4.372093974	4.862259736	6.481500044	7.123712328	12.9252941	2.614446382	2.525370059	6.491868366	5.964783281	10.62610444	3.775623792	6.829208519	2.240593723	11.69967562	1.800397922	3.843201117	3.843201117	3.869141486	3.846285907	15.0208397	5.618535505	6.893032696	20.10414614
Lj0g3v0004589	0.661375494	0	0	2.225613401	0	0.536219634	1.137380282	1.646058269	1.121143072	2.923859329	1.309026331	2.674027849	2.504241729	1.280670836	2.704778674	1.199356275	0.792958599	2.897378995	3.451038723	0	2.953601223	0	0.625414714	1.23095885	1.599563443	2.387731246	0.678740196	1.354518951	3.903303155	0	2.272176145	0	2.537099181	0	1.001440435	1.472402726	0.599877416	0.975006865	0.975006865	3.832119563	2.570085061	1.235588914	1.134564242	1.386893736	2.884844242
Lj0g3v0004599	200.1111851	228.7106491	262.9924593	246.1196199	222.8030302	232.9477177	205.0059457	202.0855756	249.896875	213.6367795	267.9636229	228.8825358	224.0335364	334.8624209	289.825581	272.9084247	286.5744997	193.7052144	282.3029406	258.0370237	321.5553956	354.4937129	308.6828406	371.4326422	225.1182646	256.9414798	221.1554636	399.5355619	352.17279	403.7409951	328.7365669	263.4483805	262.620325	242.2653127	214.6059607	296.9361566	253.2982327	279.0101633	279.0101633	337.6573864	329.5897209	316.1449935	225.4033422	278.2501699	250.1556935
Lj0g3v0004609	506.0843062	588.7294543	504.24757	576.429177	551.2410271	533.8237205	535.6941472	463.414418	543.7824155	578.3078276	529.0605192	504.1194272	546.5029293	661.0445038	635.8858004	606.1489084	552.1479323	555.0132031	591.1245036	658.7988675	726.7612001	693.3109136	660.0999112	766.0680147	559.1243121	568.4191324	513.2607673	695.2584108	668.281292	641.3306011	686.5923131	609.5984328	686.0096983	590.102086	548.4451463	642.9622275	663.2474099	627.8858006	627.8858006	629.5216755	652.4560424	702.1166	599.7579325	584.4868549	577.4881557
Lj0g3v0004619	116.528968	136.2575055	131.5829111	150.6509765	115.2077867	98.97002723	104.2152048	99.83821861	137.2681885	143.5668544	123.1992707	147.4567779	101.5432187	123.4885851	154.0227484	122.3929717	154.5714994	144.038353	173.9692345	127.8269221	183.0727642	179.5040878	183.4492984	184.5855994	135.7217401	132.0366141	132.5250457	152.9142712	120.7786132	143.7863461	111.8669476	116.5994918	160.2762126	158.3231888	90.89815227	183.233327	141.0726974	140.4003317	140.4003317	198.2122996	157.6838729	141.568625	137.8205222	145.0848691	141.9348139
Lj0g3v0004629	1067.560989	1064.908954	1081.857682	1207.88149	1079.259078	1086.149417	1047.545449	1057.20962	1304.81633	1444.347631	1161.502007	1093.475845	1204.770128	1475.099927	1337.344501	1272.423704	1350.006821	1192.729197	1402.036497	1624.597771	1531.417801	1502.163486	1333.430168	1495.155357	1199.288866	1362.245448	1249.324367	1414.268264	1349.845139	1546.91774	1625.442906	1260.837287	1380.086206	1191.011186	1202.196553	1413.794712	1298.366545	1329.931046	1329.931046	1304.977121	1461.829981	1360.308556	1358.439142	1527.557738	1515.279573
Lj0g3v0004639	356.3399546	404.6598879	418.2568493	369.0195999	387.9491191	421.2871324	496.9957284	474.8858213	554.8779015	437.1954734	480.4203036	458.6487729	384.7957723	426.1238151	394.6913172	471.6052479	417.2593943	600.0098758	381.9939935	388.5492374	420.5165896	352.6512929	394.761122	337.5960856	488.7080125	495.9944402	407.3116128	350.568574	380.2225327	334.4033963	335.8475941	453.5808229	459.133968	490.6694505	454.8025312	448.9510121	468.4406863	433.2845545	433.2845545	406.1290305	353.021167	358.3623578	529.2611868	468.8194914	498.5546104
Lj0g3v0004669	368.5544801	342.6410342	365.747495	377.6534374	342.2181105	348.7363509	463.4718557	411.6584053	403.5289628	426.6804265	429.1444295	412.3530208	344.7566817	347.7532975	379.6585639	415.5725506	396.0709365	418.8250889	395.5735374	366.9983913	359.1040302	298.577272	328.8389092	348.683294	425.1519635	476.2641916	354.6120738	372.2202796	423.9050335	374.7171531	368.6573687	411.5010229	376.8580736	454.0509471	401.8968174	319.6130855	390.4190238	359.9541161	359.9541161	371.5954578	346.2128197	433.2489426	391.2633222	409.1197396	394.1301224
Lj0g3v0004679	0	0	0	0	0	0	0	0	0	0	0	0	0	0	0	0	0	0	0	0	0	0	0	0	0	0	0	0	0	0	0	0	0	0	0	0	0	0	0	0	0	0	0	0	0
Lj0g3v0004689	0	0	0	0	0	0	0	0	0	0	0	0	0	0	0	0	0	0	0	0	0	0	0	0	0	0	0	0	0	0	0	0	0	0	0	0	0	0	0	0	0	0	0	0	0
Lj0g3v0004699	0	0	0	0	0	0	0	0	0	0	0	0	0	0	0	0	0	0	0	0	0	0	0	0	0	0	0	0	0	0	0	0	0	0	0	0	0	0	0	0	0	0	0	0	0
Lj0g3v0004709	0	0	0	0	0	0	0	0	0	0	0	0	0	0	0	0	0	0	0	0	0	0	0	0	0	0	0	0	0	0	0	0	0	0	0	0	0	0	0	0	0	0	0	0	0
Lj0g3v0004719	0	0	0	0	0	0	0	0	0	0	0	0	0	0	0	0	0	0	0	0	0	0	0	0	0	0	0	0	0	0	0	0	0	0	0	0	0	0	0	0	0	0	0	0	0
Lj0g3v0004729	0	0	0	0	0	0	0	0	0	0	0	0	0	0	0	0	0	0	0	0	0	0	0	0	0	0	0	0	0	0	0	0	0	0	0	0	0	0	0	0	0	0	0	0	0
Lj0g3v0004739	0	0	0	0	0	0	0	0	0	0	0	0	0	0	0	0	0	0	0	0	0	0	0	0	0	1.196635634	0	0	0	0	0	0	0	0	0	0	0	0	0	0	0	0	0	0	0
Lj0g3v0004749	0	0	0	0	0	0	0	0	0	0	0	0	0	0	0	0	0	0	0	0	0	0	0	0	0	0	0	0	0	0	0	0	0	0	0	0	0	0	0	0	0	0	0	0	0
Lj0g3v0004759	0	0	1.611712863	0	0	1.078823879	0	0.843429137	0	0	0	0	0	0	1.333470717	0	0	0	0	1.032669963	0.963913549	0	0	0	0	1.193455668	0	0	0	2.468029581	0	0	0	0	0	0	0	0	0	0	0	0	0	1.379725051	1.440479642
Lj0g3v0004769	0	0	0	0	0	0	0	0	0	0	0	0	0	0	0	0	0	0	0	0	0	0	0	0	0	0	0	0	0	0	0	0	0	0	0	0	0	0	0	0	0	0	0	0	0
Lj0g3v0004779	0	0	0	0.766567779	0	0	0	0	0	0	0	0	0	0	0	0	0	0	0	0	0	0	0	0	0	2.396719012	0	0	0	0	0	1.192548006	0	0	0	0	0.600060305	0	0	0	0	0	0	0	1.447137934
Lj0g3v0004789	0	0	0	0	0	0	0	0	0	0	0	0	0	0	0	0	0	0	0	0	0	0	0	0	0	0	0	0	0	0	0	0	0	0	0	0	0	0	0	0	0	0	0	0	0
Lj0g3v0004799	0	1.0703443	0	0.751662293	0	0	0	0	0	0	0	0	0	0	0	0	0	0	0	0	0	0	0	0	0	0	0.674187478	0	1.22356496	0	0	0	0	0	0	0	0.592146518	0	0	0	0	0	0	1.364324644	0
Lj0g3v0004809	0	0	0	0	0	0	0	0	0	0	0	0	0	0	0	0	0	0	0	0	0	0	0	0	0	0	0	0	0	0	0	0	0	0	0	0	0	0	0	0	0	0	0	0	0
Lj0g3v0004819	0	0	0	0	0	0	0	0	0	0	0	0	0	0	0	0	0	0	0	0	0	0	0	0	0	0	0	0	0	0	0	0	0	0	0	0	0	0	0	0	0	0	0	0	0
Lj0g3v0004829	0	0	0	0	0	0	0	0	0	0	0	0	0	0	0	0	0	0	0	0	0	0	0	0	0	0	0	0	0	0	0	0	0	0	0	0	0	0	0	0	0	0	0	0	0
Lj0g3v0004839	0	0	0	0	0	0	0	0	0	0	0	0	0	0	0	0	0	0	0	0	0	0	0	0	0	0	0	0	0	0	0	0	0	0	0	0	0	0	0	0	0	0	0	0	0
Lj0g3v0004849	0	0	0	0	0	0	0	0	0	0	0	0	0	0	0	0	0	0	0	0	0	0	0	0	0	0	0	0	1.177404282	0	0	0	0	0	0	0	0	0	0	0	0	0	0	0	0
Lj0g3v0004859	0	0	0	0	0	0	0	0	0	0	0	0	0	0	0	0	0	0	0	0	0	0	0	0	0	0	0	0	0	0	0	0	0	0	0	0	0	0	0	0	0	0	0	0	0
Lj0g3v0004869	0	0	0	0	0	0	0	0	0	0	0	0	0	0	0	0	0	0	0	0	0	0	0	1.225372931	0	0	0	0	0	0	0	0	0	0	0	0	0.599168517	0	0	0	0	0	0	0	0
Lj0g3v0004879	0	0	1.606679712	0	0	0.537969333	0	0	0	0	0	0	0	0	0	0	0	0	0	0	0	0	0	0	0	0	0	0	0	0	0	0	0	0	0	0	0	0	0	0	0	0	0	0	0
Lj0g3v0004889	0	0	0	0	0	0	0	0.840773677	0	0	0	0	0	0	0	0	0	0	0	0	0	0	0	0	0	0	0	0	0	0	0	0	0	0	0	0	0	0	0	0	0	0	0	0	0
Lj0g3v0004899	0	0	0	0.759637071	0.615957411	0	0	0.845593905	0	0	0	0	1.236527063	0	1.335359953	0	0.800999196	1.436130413	0.856319376	0	0.968269656	0	0.620615076	1.217369963	1.639226588	1.192993325	0	1.270120289	0	0	0	1.184427054	0.628082559	0.76082493	0	0	0	2.879132821	2.879132821	0	0	1.25101517	0	0	0
Lj0g3v0004929	0	0	0	0	0	0.530560656	0	0	0	0	0	0	0	0	0	0	0	0	0.839085476	0	0	0	0	0	0	0	0	0	1.223543587	0	0	0	0	0	0	0	0	0	0	0	0	0	0	0	0
Lj0g3v0004949	0	0	0	0	0	0.539960305	0	0	1.662356197	0	0	0	0	0	0	0	0.799882675	0	0.856830035	0	0	0	0	0	0	0	0	0	1.217593682	0	0	2.37296617	0.628413773	0	0	0	1.793428809	1.922418465	1.922418465	1.305634254	1.29374011	0	0	0	0
Lj0g3v0004959	0	0	0	0	0	0	0	0	0	0	0	0	0	0	0	0	0	0	0	0	0	0	0	0	0	0	0	0	0	0	0	0	0	0	0	0	0	0	0	0	0	0	0	0	0
Lj0g3v0004969	0	0	0	0	0	0	0	0	0	0	0	0	0	0	0	0	0	0	0	0	0	0	0	0	0	0	0	0	0	0	0	0	0	0	0	0	0	0	0	0	0	0	0	0	0
Lj0g3v0004979	0.654881705	0	0	0	0	0	0	0	0	0	0	0	0	0	0	0	0	0	0	0	0.968105217	1.130413277	1.232869719	0	0	0	0.6676236	1.323087673	0	0	0	1.169318665	0	0.74588967	0	0	2.365740693	0	0	0	0	0	1.114441007	2.724060996	0
Lj0g3v0004989	83.788982	101.7550698	126.498911	108.7960124	79.4919102	65.27247915	88.24821765	98.33351717	87.31216698	90.13459204	84.76237282	87.25372782	66.66842073	87.98960552	65.41283782	78.77373584	91.49324311	73.77290842	129.6113821	88.58997526	107.9647275	100.4838504	95.30027638	84.98749686	76.520604	98.6636959	75.59849118	104.8939405	92.79989646	82.24689344	87.08634162	83.78371742	92.26998141	83.46307106	94.02051817	98.00303289	98.78462013	71.88047672	71.88047672	81.58716398	82.05037887	111.2690228	94.22834317	85.35766354	88.92299147
Lj0g3v0004999	0	0	0	0	0	0	0	0	0	0	0	0	0	0	0	0	0	0	0	0	0	0	0	0	0	0	0	0	0	0	0	0	0	0	0	0	0	0	0	0	0	0	0	0	0
Lj0g3v0005009	0	1.065454919	3.213675434	0	0.605651552	0	1.7108576	2.523244485	1.10825073	0	1.278523689	1.32089977	0	0	0	0	1.594024675	0	0	0	0	0	1.232295417	0	1.09433416	0	0	1.214865703	0	0	0	0	0	0	1.181346498	0	0.598120503	0.96543378	0.96543378	0	1.304089146	0	0	1.383190164	0
Lj0g3v0005019	1.321350763	1.067121846	1.604702222	0	0.607169659	0.537177663	0.572457512	0	1.104173928	1.438993439	0	0	0	0	0	0	0	0	0	0	0	0	0	1.216530969	0	0	0	2.458106604	0	0	0	0	0	0	0	0	0	0.959563291	0.959563291	0	1.293646423	0	0	1.375902397	0
Lj0g3v0005029	0	0	0	0	0	0	0	0	0	0	0	0	0	0	0	0	0	0	0	0	0	0	0	0	0	0	0	0	0	0	0	0	0	0	0	0	0	0	0	0	0	0	0	0	0
Lj0g3v0005039	0	0	0	0	0	0	0	0	0	0	0	0	0	0	0	0	0	0	0	0	0	0	0	0	0	0	0	0	0	0	0	0	0	0	0	0	0	0	0	0	0	0	0	0	0
Lj0g3v0005049	1525.316187	1287.620536	1555.716962	1368.189232	1291.0923	1357.840738	1385.176835	1281.259114	1230.435951	1609.041225	1818.701374	1904.365472	1335.688214	1586.687075	1565.416933	1336.075187	1317.025315	1692.46883	1341.123912	1385.983417	1293.194152	1294.754687	1201.1498	1204.135212	1255.092679	1426.877901	1382.633906	1813.014308	1726.390489	1591.151224	1614.809207	1505.708232	1651.783531	1479.121567	1626.077648	1441.992385	1649.056165	1571.638734	1571.638734	1713.704921	1701.900082	1661.656578	1397.969469	1265.50561	1295.44876
Lj0g3v0005059	0	0	0	0	0	0	0	0	0	0	0	0	0	0	0	0	0	0	0	0	0	0	0	0	0	0	0	0	0	0	0	0	0	0	0	0	0	0	0	0	0	0	0	0	0
Lj0g3v0005069	14.48512737	18.1606325	19.30805288	12.24511905	11.5426381	18.31920754	11.44736395	19.36942129	9.977137514	17.31744631	17.94474739	14.53973863	12.37154692	11.27973049	32.00202117	16.54323884	10.37326091	14.72307354	16.30689186	18.823085	14.4367338	18.1940007	16.65697108	13.45073803	22.98216329	16.72972516	14.84152212	14.68255672	22.68166006	14.61465941	12.15854847	17.85219055	29.5948319	20.56851488	22.36225366	23.62166771	18.54415742	20.25797517	20.25797517	15.66979947	26.03846779	22.55018024	36.2505535	30.41721905	20.22422656
Lj0g3v0005079	2.034666297	1.082058491	6.373689967	7.45946797	6.755255775	7.543601422	5.246112873	14.22486183	16.03839961	7.271896002	18.27973111	3.964536977	4.945818874	5.04313538	1.337305767	11.77235431	7.13185708	11.34145077	14.49212429	6.907934516	5.857249246	5.660986778	7.495319557	4.862487824	6.480604516	4.748911914	10.20402986	16.99777662	5.051744482	1.298704413	3.578738468	8.264894805	15.10409034	9.10540594	11.19947248	11.70011764	11.40330718	12.491519	12.491519	5.158148827	5.128282523	11.26612334	8.990361474	2.757239203	2.872081915
Lj0g3v0005089	0.665112822	0	0	0.744298487	1.204966939	1.076520809	2.286533615	1.653290485	1.12393841	1.466019375	6.56705918	5.360215115	0	0	0	1.201292518	0	1.449749918	7.776531556	0.915943332	1.975218163	0	0.627844663	1.234128955	0.535122939	2.394255273	0.681263796	2.712569346	1.301903488	0	0	1.195620635	1.908651631	2.278739929	1.024219372	0	1.807492427	9.774042077	9.774042077	5.125617632	6.443318017	2.487617338	1.137840512	0	2.897488129
Lj0g3v0005099	0	0	0	0	0.585798953	0	0	0	0	0	0	0	0	0	0	0	0	1.596379643	0	0	0	0	1.244230091	0	0	0	0	0	1.196427995	0	0	0	0	0.775865729	0	0	0.551872188	0	0	0	0	0	0	0	0
Lj0g3v0005109	0.705725171	1.156175623	0	0	0	0	0	0	0	0	1.392873076	0	0	1.35774161	0	0	0.866507087	0	0.930269428	0	0	1.235440331	0	0	0	3.914483233	0.725844557	1.317511777	1.294909139	1.294171499	0	0	0	1.645879396	0.417610929	1.484619126	0	0	0	0	1.396905321	0.971253925	2.45865943	1.504693512	0
Lj0g3v0005119	0	0	0	0	0	0	1.705049153	0	0	0	0	0	0	0	0	0	0	0	0	0	0	0	0	0	0	0	0	0	0	0	0	0	0	0	0	0	0	0	0	0	0	0	0	0	0
Lj0g3v0005129	6.805942971	16.23797276	12.79070509	10.4840958	8.620991354	9.707919564	6.425194695	15.94967167	18.24002024	8.723931549	41.74748066	14.54128098	9.882431845	15.09457952	9.350458704	10.58423551	7.150381136	11.3434911	15.3456699	9.927433481	7.790077701	16.94752542	19.95045649	13.35876909	10.839666	11.88295304	8.850531932	44.16052688	15.08116141	11.60297733	10.73673372	17.70351232	18.21490661	16.69338087	14.67993558	27.78727682	11.98141933	19.18008189	19.18008189	31.04167435	20.51314387	20.00934969	7.855708029	15.1483539	8.608805944
Lj0g3v0005139	2.657356839	2.145370083	3.151926673	4.451119896	4.208542026	4.829315364	1.141423635	5.773239346	6.15254347	4.380997416	7.857650712	1.333501229	0	3.835696759	2.699839519	1.195305301	3.954818787	5.764054381	4.301464484	7.416841895	0.98461114	6.909042459	6.889547694	4.91787836	4.268492541	7.14904322	5.431661225	5.398067767	6.473281443	2.698905852	6.978663893	0	4.437821159	6.818503328	6.221685756	5.88490663	3.604928036	4.866911109	4.866911109	3.830899058	10.2734849	3.729411494	9.070232442	2.76992368	0
Lj0g3v0005149	0	0	0	0	0	0	0	0	0	0	0	0	0	0	0	0	0.796823609	0	0	0	0	0	0	0	0	0	0	0	0	0	0	0	0	0	0	0	0	0	0	0	0	0	0	0	0
Lj0g3v0005159	0	0	1.592798217	0	0	0.539285316	2.283618085	1.65881516	0	2.934441248	3.941546898	1.35127892	0	0	0	1.212773018	0.805993252	7.427753229	0.871434734	0	0.982399253	2.318846031	1.246731709	3.721335413	0.540942205	3.630766005	0	2.688985629	2.583875557	1.337974117	0	1.203813029	0.636638821	1.523009825	0.748598749	5.904153244	1.198849981	1.968842379	1.968842379	0	2.598898583	3.554077878	3.438715844	0	0
Lj0g3v0005169	1.995805651	0	1.586204012	0	0.60310919	2.159563232	1.145730434	1.657470215	1.69607182	2.947876383	7.913691513	0	1.26221531	1.291823089	5.452122692	1.210310286	1.599463571	0	1.740574566	0.888187932	1.983235946	2.324917819	1.258836282	0	1.612021221	1.203630885	1.367472988	8.19754576	0	0	1.130520794	1.201835596	0.638954232	1.52445082	0.992879709	0	4.227511775	0.98335549	0.98335549	1.287868089	2.590493054	0	0	2.79377239	5.814680806
Lj0g3v0005199	0	2.12970961	0	0.745241827	0	1.072734647	0	0.823430014	2.255050298	1.464329312	1.310849054	0	0	0	0	0	0.799564877	0	0.86697503	0	0.982852428	0	0	0	0	1.200141808	0	0	0	0	0	1.195961755	0	0	0	0	1.196610927	0	0	0	2.579525	2.432385765	0	0	0
Lj0g3v0005209	0	0	0	0	0	0	0	0	0.556290337	0	0	0	0	0	0	0	0	0	0	0	0	0	0	0	0	0	0	0	0	0	0	0	0	0	0	0	0	0	0	0	1.30459552	0	0	0	0
Lj0g3v0005219	0	0	0	0	0	0	0	0	0	0	0	0	0	0	0	0	0	0	0	0	0	0	0	0	0	0	0	0	0	0	0	0	0	0	0	0	0	0	0	0	0	0	0	0	0
Lj0g3v0005229	0	0	0	0	0	0	0	0	0	0	0	0	0	0	0	0	0	0	0	0	0	0	0	0	0	0	0	0	0	0	0	0	0	0	0	0	0	0	0	0	0	0	0	0	0
Lj0g3v0005239	2.712888396	8.656467928	1.593422492	4.475680782	2.456456646	2.155314692	0.58290143	2.510269734	4.424386099	1.4543792	11.75125572	3.964536977	2.472909437	5.04313538	4.011917301	9.417883449	3.169714258	2.835362694	6.819823193	1.973695576	6.833457454	5.660986778	1.873829889	4.862487824	5.400503763	2.374455957	6.802686574	10.46017023	3.788808361	3.896113239	4.771651291	1.180699258	7.552045168	7.587838283	11.19947248	2.92502941	6.601914683	1.921772154	1.921772154	6.447686034	5.128282523	3.755374445	1.123795184	4.135858805	5.744163829
Lj0g3v0005249	1.981938123	2.135914917	0	0	0.598437296	0	0	0.821093638	1.674585356	1.456173847	6.522955965	0	0	0	0	0	0.788757279	0	0.858256193	0	0	5.740675885	2.494512674	0	1.063058296	4.75635175	2.706754192	1.347176104	0	1.349786807	0	0	1.263888975	3.017915083	3.052022683	0	0.598451209	0.970840133	0.970840133	5.091194885	2.56001833	1.235455468	1.130198975	1.381948232	0
Lj0g3v0005269	0.668795309	0	0	0	0	0	0	0.862706716	0	0	0	0	0	1.286692407	0	0	0	0	0.881589399	0	0	0	0.638907855	1.269382203	0.564249275	0	0.687861868	0	1.227147894	0	0	0	0.645714472	0	0	1.406930555	0.61119829	0.990205001	0.990205001	0	0	0.920429219	0	0	0
Lj0g3v0005279	0.650184464	2.099682519	0	0	0	0	0	0	0	0	0	0	0	0	0	0	0	0	0	0	0	2.250597343	0	0	0	1.165099996	0.663875068	2.636785006	1.264928928	0	0	0	0	0	0	1.438352285	0	0	0	0	1.255769158	0	0	0	1.412285882
Lj0g3v0005289	0	0	0	0	0	0.563606983	0	0	0	1.536297078	0	0	0	0	4.26714292	0	0	0	0.910693095	1.5356578	1.027714456	1.211511617	0	0	1.126165091	0	0.711219205	1.416883895	0	0	1.990735583	0	1.329831746	0.793900049	0.864709701	0	1.255011045	0	0	0	0	1.259141781	1.196981434	1.455230948	0
Lj0g3v0005299	2.658330677	0	3.154815768	0.74277492	3.00883328	2.14864916	0	1.650686858	1.681201106	0	9.177413462	6.680272203	0	3.841221565	2.704257309	1.197597023	2.376770701	2.889160585	4.309125172	3.690320398	2.958333369	0	4.388494624	6.157279935	2.136389453	3.58106325	2.718795207	4.057380702	5.190236843	1.353379918	4.640673234	1.192596843	3.809406898	3.791780285	2.063437734	5.892401756	6.014749931	8.775455265	8.775455265	5.1145005	3.858689123	9.946290383	9.082844554	2.774531024	2.891399232
Lj0g3v0005309	0.665646088	1.0745637	1.577284928	1.484344172	1.807584378	0	0	4.130035365	1.117777591	0	0	3.999773083	2.499356134	0	1.349410129	0	1.581500017	2.876996896	0.859984705	5.624782119	0	2.300924938	1.253716169	1.228979976	1.068511987	1.19141802	1.35823975	4.042262234	1.292885693	2.691958509	0	0	1.26803932	3.79208549	3.147344621	0	3.007084668	0.973588027	0.973588027	2.555548041	1.284970956	2.492285585	1.133913103	4.155705969	4.335068809
Lj0g3v0005319	11.34392098	7.514011116	8.059041413	4.576239892	9.776717077	8.091434284	8.071204276	13.49567689	9.416488161	10.11663841	9.014102337	7.932930984	11.12348959	11.27945388	13.33394377	5.894182687	8.789500379	2.909918894	5.140772445	8.251850141	2.891969898	13.59525338	8.033153085	9.754604472	11.47725567	13.12575403	4.061837847	4.970606965	9.687832872	14.82465437	2.413864609	4.747477896	5.027568473	1.521542274	6.991870364	5.888561752	8.366600929	3.846468584	3.846468584	9.136393011	5.180722454	6.253621321	4.513337924	6.896977022	14.40039623
Lj0g3v0005329	1.363088876	0	1.621047233	0.762400049	0	2.171774382	0	0	0	0	0	1.329745111	0	0	1.340664935	0	0	1.44101042	3.438461427	1.018678503	0	2.26930032	1.246296052	0	0	0	0.683706382	0	0	0	0	0	0.630527248	0	0	0	0	0	0	0	3.882349222	0	1.129337394	1.383741897	0
Lj0g3v0005339	0	0	0	0	0	0	0	0	0	0	0	0	0	0	0	0	0	0	0	0	0	0	0	0	0	0	0	0	0	0	0	0	0	0	0	0	0	0	0	0	0	0	0	0	0
Lj0g3v0005349	0	2.127653174	0	0	0.596034523	0	0.565445305	0	0	4.355033835	0	3.982178309	0	2.54273559	0	1.190308774	0	0	0.856031725	0	0.977794505	2.289293312	0	0	0	2.370732093	0	0	0	0	0	0	0.629940611	0.751956298	0	0	1.1925476	0	0	0	0	0	0	0	0
Lj0g3v0005359	0	0	0	0	0	0	0	0	0	0	0	0	0	0	0	0	0	0	0	0	0	0	0	0	0	0	0	0	0	0	0	0	0	0	0	0	0	0	0	0	0	0	0	0	0
Lj0g3v0005369	3.264716772	0	0	0	3.632753332	0	0	0	2.219180627	0	0	0	0	1.253942952	0	0	3.987945618	8.908727621	0	9.503149507	0	0	0	0	0	11.96716633	0	0	0	0	0	4.771611785	0	0	0	0	1.796687333	13.54052441	13.54052441	0	0	0	0	8.31245433	8.690076179
Lj0g3v0005379	45.45085133	34.55449714	51.5772708	47.73632988	44.30309735	36.17669006	51.23747111	40.51535643	48.1321245	71.0136197	32.41775553	54.21869032	55.54532264	82.75729588	54.66174739	56.41817336	53.5690341	61.55716007	50.42703596	49.5743086	57.06569049	58.66149378	36.57145328	64.39914579	54.53251055	59.54055667	57.13155387	45.75894583	61.7695604	51.73025361	61.00755474	50.82681807	49.5299519	63.03473584	44.82536232	68.91604196	61.51372239	66.09535886	66.09535886	53.4154575	50.17165729	49.95504203	35.92897189	60.53791722	67.42903082
Lj0g3v0005389	0	0	0	0	0	0.536670513	0	0	0	0	0	0	0	0	0	1.207338525	0	0	0	0	0	0	0	0	0.535658377	1.200820205	0	0	0	0	0	1.196637789	0	0	0	0	1.197287328	0	0	0	0	0	0	0	0
Lj0g3v0005399	0	0	0	0	0	0	0	0	0	0	2.551977591	0	0	0	0	0	0	0	0	0	0	0	0	0	0	0	0	0	0	0	0	0	0	0	0	0	0	0	0	0	0	0	0	0	0
Lj0g3v0005419	18.66256906	13.94903675	22.5624041	30.51806362	34.20162934	15.10251828	25.9267454	20.24087361	33.23700806	33.23637394	29.60564348	30.40887767	33.37333187	40.10493303	36.00158953	23.58143661	39.14901934	24.75969053	32.56300211	24.78500644	31.8070323	31.73235518	25.33169385	20.73357577	32.24884379	38.18872006	19.62646215	21.09633208	10.88505183	22.20875015	18.11551458	28.49165197	19.4850281	17.49971819	10.49682979	20.6151458	20.91820738	22.12328414	22.12328414	19.57889047	24.6197255	27.51959198	33.86176827	24.83399328	41.77245668
Lj0g3v0005429	0	0	0	0.914067819	0	0.490447158	0	0	0	1.212445373	0	1.586432581	2.106756201	0	0	2.249127568	0	0	0	0	0	0	0	1.056963779	0.599949616	0	0.662597671	0	0	0	0	0	0.628036089	0	0	0	0	0	0	0	3.192394801	0	0	0	0
Lj0g3v0005449	19.39425394	30.07935444	14.50959698	22.10516369	18.34814085	14.02774369	9.235314951	19.40451856	13.29244916	17.34753901	11.59856849	10.5776217	23.47892986	21.30572971	32.00059652	10.60521842	18.38215349	13.06881967	24.84039127	22.64061329	14.46397815	11.32255739	8.035481843	14.62510709	16.93890844	10.7367038	16.25678052	16.19688666	19.42226363	42.10506303	27.72587237	16.60845222	15.07785742	12.16959013	6.980364439	8.828558427	18.52339734	24.98910042	24.98910042	14.3556721	23.29337293	18.75591848	21.42460476	22.06193617	14.39296423
Lj0g3v0005459	49.67160569	53.04468369	54.34061698	52.4019822	64.64619055	61.47358982	46.72073701	56.22596346	48.63886903	36.35024347	49.57947783	26.43882703	30.8842262	52.84245721	56.11149902	41.16552477	39.7164089	36.8625808	59.67713121	44.64824531	30.19258189	27.12028015	46.14523997	34.00904494	49.30668302	40.39897304	55.82718748	38.9860547	50.29222187	37.41387658	38.17348214	49.56474367	52.7702843	51.59711428	40.62321833	49.72393649	53.92422778	85.36582231	85.36582231	49.1374959	52.56763216	50.02712441	54.99853737	38.56338221	47.35010875
Lj0g3v0005469	0	0	0	0	0	0	0.571002951	0	0	0	0	0	0	0	0	0	0	0	0	0	0	0	0	0	0	0	0	0	0	0	0	0	0	0	0	1.473559956	0	0	0	0	0	0	0	0	0
Lj0g3v0005479	5.284542044	6.416651066	3.21904816	3.822771336	8.516537987	8.083260232	5.733383074	6.73904732	7.203498438	1.4434476	5.132355384	11.89524434	2.473337646	3.759345102	11.99901752	8.265387033	2.394345508	5.870570194	3.431073849	2.083844305	8.664301872	2.271777682	1.851276407	3.66519362	6.016435741	11.94369889	4.72581625	6.140878823	11.97931082	2.444202984	7.280341268	7.134875438	5.663412904	3.807119169	2.347615803	1.475071348	11.95917524	1.927496155	1.927496155	5.221899581	0	2.504149246	10.18367851	2.763178852	5.772866665
Lj0g3v0005489	0	0	0	0	0	0	0	0	0	0	0	0	0	0	0	0	0	0	0	0	0	0	0	0	0	0	0	0	0	0	0	0	0	0	0	0	0	0	0	0	0	0	0	0	0
Lj0g3v0005499	0	0	0	0	0	0	0	0	0	0	0	0	0	0	0	0	0	0	0	0	0	0	0	0	0	0	0	0	0	0	0	0	0	0	0	0	0	0	0	0	0	0	0	0	0
Lj0g3v0005509	0	0	0	0	0	0	0	0	0	0	0	0	0	0	0	0	0	0	0	0	0	0	0	0	0	0	0	0	0	0	0	0	0	0	0	0	0	0	0	0	0	0	0	0	0
Lj0g3v0005519	0	0	0	0	0	0	0	0	0	0	0	0	0	0	0	0	0	0	0	0	0	0	0	0	0	0	0	0	0	0	0	0	0	0	0	0	0	0	0	0	0	0	0	0	0
Lj0g3v0005529	0.655061363	0	0	0	0	0	0	0	0	0	0	0	0	0	0	0	0.790559606	0	0	0	0	0	0	0	0	0	0	0	0	0	0	0	0	0	0	0	0	0	0	0	0	0	0	0	0
Lj0g3v0005539	0	0	0	0	0	0	0	0	0	0	0	0	0	0	0	0	0	0	0	0	0	0	0	0	0	0	0	0	0	1.240493341	0	0	0	0	0	0	0	0	0	0	0	0	1.101296212	0	0
Lj0g3v0005549	0	0	0	0	0	0	0	0	0	0	0	0	0	0	0	0	0	0	0	0	0	0	0	0	0	0	0	0	0	0	0	0	0	0	0	0	0	0	0	0	0	0	0	0	0
Lj0g3v0005569	0	4.261807495	1.606633725	0	0	2.152572556	1.711017306	0	0.553998681	0	7.671041556	6.603235251	0	0	1.332399631	0	0	0	0.858156551	0	2.88336339	1.137887986	1.232128682	4.892835197	1.094058851	0	0	0	0	1.210351045	0	0	0	0	0	0	0	0	0	0	0	2.50527907	5.66854784	0	0
Lj0g3v0005579	0	0	0	0	0	0	0	0	0	0	0	0	0	0	0	0	0	0	0	0	0	0	0	1.226699167	0	0	0	0	0	0	0	0	0	0	0	0	0	2.903260173	2.903260173	0	0	0	1.136477887	0	0
Lj0g3v0005589	3.393411677	3.244289094	0	2.280334455	0	0	0	0.845987951	0.554516107	0	0	0	1.237083122	0	0	0	2.404104768	0	0	0	1.937222186	0	0.620842476	1.217954652	1.09335083	2.387097792	1.362340814	0	0	0	0	1.185026551	0.62838591	0	1.153668252	0	0.598453349	3.840777281	3.840777281	0	1.290002999	0	0	0	1.438105688
Lj0g3v0005599	0	0	0	0	0	0	0	0	0	0	0	0	0	0	0	0	0	0	0	0	0	0	0	0	0	0	0	0	0	0	0	0	0.62586784	0	0	0	0	0	0	0	0	0	0	0	2.921303114
Lj0g3v0005609	0	0	0	0	0	0	0	0	0	0	0	0	0	0	0	0	0	0	0	0	0	0	0	0	0	0	0	0	0	0	0	0	0	0	0	0	0	0	0	0	0	0	0	1.385692454	0
Lj0g3v0005619	1.341087025	1.075244146	0	0	0	1.079202071	0.578050178	0.843798516	0.553717595	0	1.2898957	2.644320764	0	1.253165803	0	0	0	1.448271933	0	0	0	1.131283928	0	0	0	2.384992833	0.677786535	0	0	0	0	1.185498254	0	0.760305967	0	0	0	1.920780759	1.920780759	3.914003136	0	1.249888785	0	2.756120702	1.438221502
Lj0g3v0005629	0	0	0	0	0	0	0	0	0	0	0	0	0	0	0	0	0	0	0	1.038725104	0	0	0	0	0.559024465	0	0	0	0	0	0	0	0	0	0	0	0	0	0	0	0	0	0	0	0
Lj0g3v0005639	5.94456245	8.555611584	8.047981183	1.529271118	9.124838079	3.77238657	2.866637332	5.896943717	5.541563251	5.774075088	2.566208351	1.321777577	2.473530779	2.506397536	3.99993879	2.36176314	3.192619729	2.935892921	6.004897485	9.379446048	1.92549227	3.408042569	4.936970291	2.44370734	3.281957048	1.194469709	2.025400994	1.22803338	2.395617706	2.443956421	1.213577114	7.135580971	4.405273282	2.284460158	1.174024259	0	4.186039785	2.891545001	2.891545001	3.916706658	2.600367215	8.765278642	9.053186733	4.14515718	8.660200004
Lj0g3v0005649	0.66050844	0	3.19325863	0	0.602229077	0.540889878	1.144699009	0	0	0	1.317144736	0	0	1.294323463	0	0	0	2.971425858	0	0	0	2.326019529	0.62589966	1.244193554	0.541646681	0	0	0	0	1.350288509	1.796278168	1.207004526	0.638633716	0.763772933	0	0	1.203875509	1.975363495	1.975363495	0	1.30198101	0	0	1.397095741	0
Lj0g3v0005659	0	1.088455291	0	0	0	0	0	0	0.557127565	0	0	0	0	0	0	0	0	0	0	2.032440375	0	0	0.624708238	0	0	0	0	0	0	0	0	0	0	0	0	0	0	0	0	0	0	0	0	0	0
Lj0g3v0005669	0	0	0	0	0	0	0	0	0	0	0	0	0	0	0	0	0	0	0	0	0	0	0	0	0	0	0	0	0	0	0	0	0	0	0	0	0	0	0	0	0	0	0	0	0
Lj0g3v0005679	0	0	0	0	0	0	0	0	0	0	0	0	0	0	0	0	0	0	0	0	0	0	0	0	0	0	0	0	0	0	0	0	0	0	0	0	0	0	0	0	0	0	0	0	0
Lj0g3v0005689	0	0	0	0	0	0	0	0	0	0	0	0	0	0	0	0	0	0	0	0	0	0	0	0	0	0	0	0	0	0	0	0	0	0	0	0	0	0.967640578	0.967640578	0	0	0	0	0	0
Lj0g3v0005699	0	0	0	0	0	0	0	0	0	0	0	0	0	0	0	0	0	0	0	0	0	0	0	0	0	0	0	0	0	0	0	0	0	0	0	0	0	0	0	0	0	0	0	0	0
Lj0g3v0005709	0.676040653	0	0	0	0	0	0	2.523989298	0.551447901	0	0	0	0	0	1.328870737	0	0	0	0	0	0	0	0	0	0	0	0	0	0	2.514504598	0	0	0	0	1.145829532	0	0	0.954806431	0.954806431	0	0	0	0	0	1.430050211
Lj0g3v0005719	48.30542543	26.98549938	0	0	0	44.20143063	25.40913647	25.58017286	28.10143662	35.07198551	33.67906046	38.84512307	0	48.27195028	36.49045339	10.79556151	30.70534859	0	40.0576912	12.83122937	0	62.38431429	13.11746382	38.49032122	31.63702909	0	23.8786973	45.44094405	0	0	0	31.41798583	45.37053252	26.27492764	55.65507215	0	30.94159616	36.24963607	36.24963607	29.12599637	50.09641268	0	37.9863403	0	57.21784744
Lj0g3v0005729	46.38612929	54.32270441	59.4617079	70.53425305	65.98798819	44.68350248	34.19595237	50.47362395	44.35222101	25.95059048	39.6243443	23.78500923	47.03088794	18.7969182	38.66323743	42.59148341	17.53789753	47.42942702	35.21679196	51.63905497	61.53132721	31.90217222	31.42905161	31.83962102	25.73178386	50.22279931	18.17559993	27.89237092	47.35931129	41.07091857	35.40423819	30.98748023	35.2965744	21.34358394	0	29.57067207	42.49006354	17.39282383	17.39282383	27.42516611	0	57.67441549	37.46281027	67.82647587	24.5986751
Lj0g3v0005739	21.65057632	33.07091912	35.37689734	29.10360539	36.39117918	23.15844277	20.56452359	29.458958	14.41194449	15.86635918	49.92342033	14.53687943	27.22074909	0	19.99872057	8.275652122	7.177964294	20.67294494	15.45329673	20.98612055	35.59150285	0	27.74644139	17.12947608	15.32419565	34.66282671	12.8045706	0	35.6783972	20.62671239	21.92432249	15.48080136	10.70861048	12.95340637	0	17.726958	18.54659153	16.41058649	16.41058649	10.44643501	0	26.31647016	14.73997341	16.5989314	0
Lj0g3v0005749	90.09521905	93.71748716	83.56983543	99.70360797	73.23580513	101.2175345	82.61393823	74.8719152	85.39361218	66.32138859	89.46066255	64.75614033	33.42350591	70.18520535	68.00361119	79.29087981	61.38578551	93.46168877	56.7045497	67.51648715	68.26403334	60.40917358	57.93021564	44.0999336	75.02178821	94.4887933	41.733177	54.5265768	61.52033879	41.03997223	51.3068071	47.68816426	66.19887914	56.42093744	61.59176124	35.4963158	79.61047805	65.7288982	65.7288982	64.00300724	58.77968487	52.67234348	99.94049529	67.84612025	114.3508809
Lj0g3v0005769	28.9454483	30.97023935	20.91458706	22.96453912	23.07662761	20.4728527	19.45151938	21.89354212	24.94385184	14.42985057	20.50221457	5.287084075	32.16801666	22.55948274	30.66859258	28.36417459	23.93611386	30.9420626	12.87523449	13.60645221	33.68225822	36.39662775	37.01160225	20.79129082	17.51155342	19.12144055	20.90837115	26.89152198	26.23908059	57.1890269	42.57511226	32.13956056	44.7127547	25.14146865	36.50911358	28.05583652	25.1259525	21.22694305	21.22694305	36.56392622	24.74476184	33.82887227	27.19483541	23.50767895	33.2322341
Lj0g3v0005779	0	0	0	0	0	0	0	0	0	0	0	0	0	0	0	0	0	0	0	0	0	0	0	0	0	0	0	0	0	1.31988173	3.343994893	0	0	0	0	0	0	0	0	0	0	0	0	0	0
Lj0g3v0005789	0	0	0	0	0	0	0	0	0	0	0	0	0	0	0	0	0	0	0	0	0	0	0	1.239755461	0	0	0	0	0	0	0	0	0	0	0	0	0	0	0	0	2.588399696	0	0	0	0
Lj0g3v0005799	0	0	0	0.765846675	0	0.539454173	0	0	0.554841679	0	0	0	0	0	0	0	0	0	0	0	0	0	0	0	0.547708198	0	0	0	0	0	0	0	0	0	0	0	0	0	0	0	0	0	0	0	0
Lj0g3v0005809	0.674569628	0	0	0	0.610132505	1.603070542	0	0	0	1.437782602	0	0	1.221798112	0	0	0	0	0	0	0	0.960439813	0	0	0	0	0	0	0	0	0	0	0	0	0	0	0	0	0	0	0	0	0	1.110293393	0	0
Lj0g3v0005819	1.348481474	2.152531167	8.050088828	0.758315698	0	2.694611766	4.636372732	0.842790898	3.315333748	2.890603639	5.166263628	3.960639935	1.232687445	0	1.3308733	2.348395649	4.790120417	4.308012093	0	0	1.928394426	0	1.236140814	0	0.544852969	0	0.678060532	0	4.903730307	3.753369011	1.196880732	2.363009374	0.626259623	3.034213462	0	0	2.980923888	1.914359077	1.914359077	5.207031987	0	2.494158283	3.36688141	4.12281743	1.433554901
Lj0g3v0005829	80.39299929	56.46687629	28.93259586	56.73823395	62.37221484	41.9988099	67.27185547	48.79988344	60.99227091	73.53950796	47.30494474	44.93396349	42.08546795	81.46500504	41.33561849	40.22906209	30.29799252	28.15819705	53.26046346	27.39628839	40.38709655	42.15923095	30.20192135	46.5387482	38.32849129	49.0325986	28.27929097	38.82476711	72.25469289	33.83790742	45.1703847	58.4045389	39.71271014	36.59322966	16.56829409	16.26523946	42.49528507	46.384455	46.384455	37.87793753	30.02973193	38.87177735	65.84770561	55.37384435	43.41279514
Lj0g3v0005839	165.8985191	127.1595384	141.7591142	160.4303097	161.3087436	203.6378397	168.7279953	170.4286832	153.97204	137.1008052	168.2502574	181.8557322	151.431266	128.6277775	135.7719787	126.4500659	138.8368883	135.6145654	116.43816	201.0905526	140.148152	173.1872794	138.6132723	143.3614281	130.9994252	150.3923371	99.25812182	109.4879645	119.0850639	129.9582727	100.6919196	142.7525769	141.4136538	119.3598768	105.7094385	114.6361555	127.7460611	102.6518408	102.6518408	117.7673099	157.6812519	140.0749129	173.9301185	171.076159	153.0225397
Lj0g3v0005849	90.59617283	81.10228326	90.06788013	86.54466084	98.2903766	98.57481175	97.72057729	74.08218605	106.4374185	82.23146833	85.79170657	97.80681686	110.1300111	88.98477958	112.0068687	112.3162398	118.0588025	97.42596225	111.6140165	103.839558	123.1502802	76.2490188	98.05582257	101.5550048	89.21582233	106.386512	97.07023998	93.89718395	85.68515747	69.20593977	94.99040442	80.97819513	93.86247339	102.1108369	129.7486318	135.9089396	110.0925634	99.42927557	99.42927557	120.1469547	105.5754075	106.525614	88.43748952	99.59730209	128.6570117
Lj0g3v0005859	7.208641034	6.398664983	4.823877194	9.960904601	10.30640347	6.462895282	8.563760098	9.258221938	8.870518302	23.07799444	11.51717759	1.321663586	12.37573665	5.013231012	10.66730001	5.913251245	7.177886151	11.82797199	13.74013417	7.355688791	11.54286908	4.554416862	6.165681313	19.584252	15.8752447	7.173482376	8.085421486	13.38658194	11.87832197	3.635610281	12.19026115	14.29544139	7.561374995	5.335098935	11.81101533	2.955655727	4.787264284	7.725905108	7.725905108	9.142155629	1.304298501	15.04221734	6.806473489	13.83717616	10.1233295
Lj0g3v0005869	116.124725	113.0897765	160.8211537	138.6470477	118.2791321	130.3482627	120.5372484	147.3107054	139.7033101	128.3873892	157.4631144	175.7855217	120.0348965	146.6369434	137.3416685	135.9773671	109.276633	138.838061	163.1412104	151.1399285	156.8120313	158.2164467	131.3473701	140.7279894	158.1892119	125.5208018	115.2514587	126.7284672	140.332534	143.1712442	120.6078156	134.5843701	127.2618954	104.403654	97.94841107	141.83741	147.1960171	104.2718165	104.2718165	109.7017488	138.194934	129.0942797	158.7643266	139.7283343	148.9178122
Lj0g3v0005879	0	0	0	0	0	0	0	0	0	0	0	0	0	0	0	0	0	0	0	0	0	0	0	0	0	0	0	0	0	0	0	0	0	0	0	0	0	0	0	0	0	0	0	0	0
Lj0g3v0005889	0	0	0	0	0	0	0	0	0	0	0	0	0	0	0	0	0	0	0	0	0	0	0	0	0	0	0	0	0	0	0	0	0	0	0	0	0	0	0	0	0	0	0	0	0
Lj0g3v0005899	12.55566795	8.55753223	1.60981115	6.881565328	8.518678455	7.545631576	2.293987003	4.212641569	3.879324153	15.88064629	6.416912786	7.931351257	12.36826179	3.75988854	10.66733917	4.723557607	7.184262571	13.20784591	6.862934096	12.50175933	10.59154423	4.543908191	6.17199914	7.331070419	11.48733816	13.13962965	6.75257324	11.05828607	4.793661134	11.0033396	6.067014996	10.70333284	8.181376019	5.330608141	4.695062631	16.22729762	7.176413946	19.27664568	19.27664568	14.36218545	18.20116687	8.765527083	10.18441897	4.14519538	7.216714856
Lj0g3v0005909	25.48659877	19.35724096	25.80111238	27.41771701	17.75868539	14.57081125	21.3916302	32.0679692	22.70453768	33.26200038	33.54223216	26.44594491	21.00285274	11.27959747	21.33299268	9.421725806	19.9859598	27.51653611	24.83023381	13.33710249	27.01052466	33.94062759	23.49869329	6.090149881	25.67382371	15.50372816	14.91337994	16.25444051	19.48573949	13.66759486	16.84948529	11.85578525	15.69924495	21.29048802	15.09064204	17.64570137	19.71486459	15.3672539	15.3672539	20.87656226	15.51113023	13.74997436	31.54546663	19.29438104	21.5748922
Lj0g3v0005919	338.0728383	329.0366388	359.9766107	324.4469279	311.6611914	343.4833318	278.5588986	304.522615	240.6583365	256.6255429	320.7438009	325.0998662	316.9117423	312.073449	305.3493405	244.9876086	281.4079494	271.5640945	290.4077877	276.4900868	264.3923868	294.0940069	280.3954242	294.020028	282.0243252	263.1425003	275.2805386	324.6140597	288.572049	316.1400481	265.1336132	276.6098279	279.3097059	266.864517	322.2518159	319.4890707	252.6047521	263.9026628	263.9026628	274.301515	253.4380886	288.4554531	240.7892316	252.0140416	221.4814997
Lj0g3v0005929	0.680925958	1.088950519	1.60090969	0.749757353	1.233615294	0	0	0.840871898	0.557442825	0	0	0	0	0	0	1.187294785	0	2.856905194	0.85899327	0.989676133	0.984709061	0	0.629901426	0	0	3.585927974	0.685020124	0	0	0	1.200643197	1.190167482	0	0	0	0	1.814742557	0	0	0	1.291667417	1.260744828	1.133317857	0	2.894286057
Lj0g3v0005939	422.6847255	359.7468899	380.0468152	366.0166086	363.6643347	408.0939337	406.0138817	396.1010217	410.0492617	372.5783309	403.337367	475.9054927	434.048004	396.0403869	354.6878412	384.7920905	408.0145684	368.9865652	438.2291259	411.4813199	356.3722077	405.2599833	408.7111288	405.433826	385.5575076	348.7013485	398.6681477	438.7031463	348.484429	382.4830061	369.5710509	379.1747348	398.2221186	357.0605731	365.5225644	514.5719255	411.3724368	385.3008679	385.3008679	396.8818751	411.7185221	378.049639	430.8138278	419.859914	408.2196693
Lj0g3v0005949	296.8560481	294.4537155	301.1450642	304.8741282	324.0927074	306.2099961	286.5901408	307.6160019	268.7462701	261.3870882	289.0316082	301.4081235	327.6959969	309.5634488	264.0152644	286.8153539	298.6302349	251.8113574	315.5873796	254.534926	279.3237674	265.6207296	294.4996628	319.9394156	292.0352812	279.4336672	283.1332593	272.3929874	264.4140999	251.3553397	300.4765823	263.8680636	278.0569514	283.9690955	327.9926708	302.2449844	278.031598	269.7003323	269.7003323	276.7711894	306.4945109	272.8914127	297.3716273	284.5025105	269.7320687
Lj0g3v0005959	0	0	0	0.766888674	0	0	0	0	0	0	0	1.321836878	1.238047787	0	0	0	0.797462682	1.482361418	0	0	0	0	0	0	0	0	0	0	1.184662987	0	0	1.192168594	0	0	0	0	0	0	0	0	0	0	0	0	0
Lj0g3v0005969	453.6855524	426.1947346	445.2523124	532.853933	474.7951026	445.8411726	466.390144	484.6448987	485.1615521	399.4289087	487.1452176	518.0643436	503.780982	488.7900527	468.0260333	479.1829187	513.481779	514.1698381	434.6638954	447.7354851	525.0443655	473.9815567	478.311117	470.2673269	505.9276343	526.1928784	496.2590454	458.717447	494.0373067	444.8157527	429.6836316	487.4802439	484.103299	510.008454	492.2447487	523.4238786	481.2074716	485.0822961	485.0822961	540.7368599	479.134678	484.0049695	559.673874	474.815245	565.7880714
Lj0g3v0005979	61.41068103	55.39224512	53.039724	51.37696957	61.75432956	61.38035284	56.42605801	63.94101852	53.78521661	80.745176	42.18423486	46.25508424	59.41670317	72.69184052	78.67094938	62.71508215	71.754877	65.23510301	54.12254409	54.8184961	59.6157546	45.58328412	46.84114624	63.69075007	55.30474672	62.19068789	61.26446181	52.14360499	35.51797557	50.73257412	40.29729643	53.64178849	68.71389264	74.71457052	59.19270228	56.19442902	52.073432	50.25522903	50.25522903	73.14468645	75.74053787	66.46192973	71.53390347	66.45379323	59.33718329
Lj0g3v0005989	0.665215951	0	1.612500063	1.528405746	0.610544792	2.158938907	1.727357709	0	0.554536858	0	0	0	0	1.254420281	0	0	0	0	1.716037944	0	0.964400747	1.135221965	0	0	0	2.389680807	0.676876697	0	0	0	1.210695286	1.188941512	0.629381993	0.761769787	2.339698005	0	1.196655312	0.963398299	0.963398299	0	0	0	0	1.381597811	1.442707397
Lj0g3v0005999	155.9948103	139.499505	149.8821269	119.0145454	150.8661842	170.4455781	129.6470969	118.0745009	121.3142069	154.6243439	133.8778361	142.7898173	126.0750667	129.0879763	150.6733197	159.1696092	120.6444157	136.8838731	107.1123894	106.3486265	103.1338562	128.0562668	134.0757592	124.396453	128.446854	96.66341165	129.2703927	91.85109052	84.67867	104.8959898	96.60618291	106.8395518	125.077825	120.9742344	142.2706411	106.0166795	118.3354135	151.9705442	151.9705442	130.5253429	102.3583473	120.0826753	121.8952908	107.6106537	108.0273945
Lj0g3v0006029	25.79423839	38.88407048	33.84141831	41.65741455	35.08375966	25.91850012	37.27827962	37.97917029	37.06487934	50.73358776	46.69838454	54.21366913	45.66972663	45.14265448	45.32976612	37.60834679	39.97211249	41.48389747	40.16516105	21.22589548	31.92691861	39.47916043	29.13882438	41.30769621	33.803942	44.05508437	33.33280755	43.26512823	40.80739838	22.73502115	32.28830681	55.54349056	42.63053083	30.37455532	24.11991831	19.05805983	43.00220478	28.73449613	28.73449613	44.29028951	23.14967589	26.22560028	41.53603196	61.90829601	57.3778549
Lj0g3v0006039	19.84691061	21.41957966	28.43079308	16.38272423	11.99769251	20.95016223	24.49947838	15.6746571	21.39414608	27.87132151	18.38134423	34.8880761	18.84640146	23.15150634	25.77622357	12.05568564	16.72630629	26.23303064	25.13593251	17.48620048	14.79773766	28.93688745	20.03873626	21.0128916	19.78423339	37.14922398	19.72949184	10.88999339	14.37894843	15.02573024	21.19274733	21.53145575	22.25321841	20.47939934	20.52581742	19.19402702	19.82826529	21.5414128	21.5414128	8.967976476	21.92443971	18.53261362	12.52542702	8.337498755	31.83977933
Lj0g3v0006049	202.4355439	214.133976	208.4357128	232.4501365	230.5161335	206.850748	235.1426973	233.9735542	245.6469072	216.6633576	236.3615321	302.6290189	246.1899447	259.9382352	164.5707612	201.4731822	222.4241706	258.0734373	250.7303446	233.3390848	244.2741469	189.3358506	190.6644867	212.845844	246.3791266	275.3832168	216.2516916	214.9941061	227.8141476	214.9240057	217.0458784	242.1618991	265.2060479	290.6225254	226.510786	310.0948616	246.7993767	229.8756222	229.8756222	215.0775007	239.7574807	211.5278795	262.0575622	206.9062456	185.3148217
Lj0g3v0006059	18.855025	13.27734157	22.2056037	29.79452064	26.21023285	22.38093576	26.67610634	25.4530032	31.24782874	32.93357808	26.00464799	67.22378414	14.87867872	15.40656656	10.46780509	18.32787358	17.49632162	31.75891564	17.06620558	18.65923216	8.54870688	31.35474769	15.18109813	34.4522895	25.42237466	37.72078135	25.91726292	12.70709856	12.01573733	20.1629402	7.393523026	27.91127453	23.88302718	30.67406034	17.00392202	57.72194866	16.0212656	22.5796172	22.5796172	22.55576361	34.68592839	15.27839555	27.53727149	20.7035682	29.97574029
Lj0g3v0006079	1.333076701	0	1.610812743	0.762409634	0.610557701	1.078217501	0	0	1.66088112	0	0	1.321414181	0	0	0	1.178310951	0.798563042	1.45492369	0	1.031541216	0.963390008	2.265002766	1.23510079	3.656427276	1.092527875	1.192674098	0	1.241101125	2.419072115	1.233910069	1.206664979	2.372718411	0	1.520798212	0	0	0.597310134	0	0	1.304520999	0	1.250122834	4.511656235	0	1.439447223
Lj0g3v0006089	478.7872731	528.5783304	423.1025332	483.0533265	503.9830209	485.9493008	479.3533496	445.4345569	524.9361282	429.9969007	465.1009078	449.3996426	491.190388	483.7757057	489.3639944	494.0330026	520.1966951	489.2961911	483.2665785	479.4982547	480.1973426	499.3532718	477.4339552	500.242501	465.1617131	441.000876	503.7889777	524.2231494	474.5536794	496.3090521	543.825752	467.834742	506.9745741	521.1281579	519.4755338	546.3816124	470.8219205	511.4087879	511.4087879	526.2641294	494.9466816	467.3551674	494.0788551	500.5983579	521.6345867
Lj0g3v0006099	289.4296175	264.6471907	281.8882827	209.26577	258.5043843	241.0175617	275.3733795	219.1708766	256.5339376	213.7729708	209.5188841	193.0132971	253.4669214	230.6040469	249.3469863	235.9858773	229.2063594	280.6395578	219.4874828	181.4729481	203.2762754	189.4718843	206.8753267	208.7342987	253.1659013	229.2344316	265.0131843	219.8545059	239.6369341	260.4425681	240.8668912	234.064988	245.2795206	257.2764176	219.9262755	168.0124926	246.907143	258.030603	258.030603	221.9259925	253.0696661	266.573281	196.6335234	220.9010703	190.3181712
Lj0g3v0006109	0	0	0	0	0	0	0	0	0	0	0	0	0	0	0	0	0	0	0	0	0	1.141231139	0	0	0	0	0	0	0	0	0	0	0	0	0	0	0	0	0	0	0	0	0	0	0
Lj0g3v0006119	0	0	0	0	0	0	0	0	0	0	0	0	0	0	0	0	0	0	0	0	0	0	0	0	0	0	0	0	0	0	0	0	0	0	0	0	0	0	0	0	0	0	0	0	0
Lj0g3v0006129	0	0	0	0	0	0	0	0	0	0	0	0	0	0	0	0	0	0	0	0	0	0	0	0	0	0	0	0	0	0	0	0	0	0	0	0	0	0	0	0	0	0	0	0	0
Lj0g3v0006139	0	0	0	0	0	0	0	0	0	0	0	0	0	0	0	0	0	0	0	0	0	0	0	0	0	0	0	0	0	0	0	0	0	0	0	0	0	0	0	0	0	0	0	0	0
Lj0g3v0006149	1.960045755	3.195791052	0	3.834053692	3.632720623	3.230573968	3.989871234	3.365354602	2.21794787	8.651358217	3.835027424	2.64316003	2.475692876	1.253311718	9.333873071	2.366587911	0.797284482	4.447609029	2.577252237	4.21654303	2.884664936	5.697829128	0	3.674428904	3.832993428	3.587911881	2.019747855	0	3.552047802	0	0	4.768112993	0	3.049564963	0	0	2.394177424	0	0	1.306156689	2.611686838	1.25399296	0	1.384443502	1.44723146
Lj0g3v0006169	14.0338498	7.516782478	9.670513002	6.859761738	1.834003815	3.775714444	9.230764576	13.49515182	10.5211031	28.90448017	34.78227811	0	6.177534457	5.01203298	0	0	0	14.52448259	19.69798745	22.64775231	24.09976197	9.057406938	11.74082686	0	7.102221806	17.89170977	12.86546953	17.42848309	29.110963	21.03609833	9.644397224	3.558569151	8.794136046	15.96993328	15.12666476	14.71267538	29.8710403	24.0256803	24.0256803	0	9.058359908	8.751431354	7.892724184	6.893445918	8.634930338
Lj0g3v0006179	0.656156839	0	0	0	0	0	0	0	0	0	0	0	0	0	0	0	0	0	0	0	0	0	0	0	0	0	0	0	0	0	0	0	0	0	0	0	0.59489534	0.966159206	0.966159206	0	0	0	0	0	0
Lj0g3v0006189	0.654682398	0	3.214729633	0	0	0	0.570540837	0	0	0	0	0	0	0	2.666104424	0	0	0	0	1.051316241	0	0	0.616347045	0	0.547309712	0	1.346952025	0	0	7.263736092	0	0	0	0	0	0	0	0.965643006	0.965643006	1.305701746	0	1.253292582	0	2.767033043	0
Lj0g3v0006199	0	0	0	0	0	0	0	0	0	0	0	0	0	0	0	0	0	0	0	0	0	1.14336233	0	0	0	0	0	0	0	0	0	0	0	0	1.183050322	1.484515107	0	0	0	0	0	0	0	0	0
Lj0g3v0006209	0	0	0	0	0	0	0	0	0	0	0	0	0	0	0	0	0	0	0	0	0	0	0	0	0	0	0	0	0	0	0	0	0.630886702	0	0	0	0	0	0	0	0	0	0	0	0
Lj0g3v0006219	0.678814181	0	0	0	0	0	0	0	0	0	1.296448355	0	0	0	0	0	0	0	0.851705381	0	0	3.373925629	0	1.211250375	0	0	0	0	0	0	0	0	1.250610999	0.757074047	0	0	0	0	0	1.29746492	0	0	0	0	0
Lj0g3v0006229	0	1.069779628	0	0	0	0	0	0	0	0	0	0	0	0	0	0	0	0	0	0	0	0	0	0	0	0	0	0	0	0	0	0	0	0	0	0	0	0	0	0	0	0	0	1.37716638	0
Lj0g3v0006239	0	0	0	0	0	0	0	0	0	0	1.285421491	0	0	0	0	0	0	0	0	0	0	2.238076523	0	0	0	0	0	0	0	1.249395294	0	0	0	1.506544704	0	0	0	0	0	0	0	0	0	0	0
Lj0g3v0006249	1.350306728	0	1.609748473	0	0	0.538953296	0.580034052	2.528338464	1.104864377	0	1.292376291	2.640066252	0	1.251372928	0	0	0	0	0.853667874	1.014153252	2.89348343	1.126882758	1.854784839	0	0.544707482	1.18922302	0	1.26245538	0	0	1.195931912	0	0	2.275122436	0	0	2.98077518	0	0	1.301496673	0	0	0	0	1.433042916
Lj0g3v0006259	0	0	0	0	0	0	0	0	0	0	0	0	0	0	0	0	0	0	0	0	0	0	0	0	0	0	0	0	0	0	0	0	0	0	0	0	0	0	0	0	0	0	0	0	0
Lj0g3v0006269	0	0	0	0	0	0	0	0	0	0	0	0	0	0	0	0	0	0	0	0	0	0	0	0	0	0	0	0	0	0	0	0	0	0	0	0	0	0	0	0	0	0	0	0	0
Lj0g3v0006279	0	0	0	0	0	0	0	0	0	0	0	0	0	0	0	0	0	0	0	0	0	0	0	0	0	0	0	0	0	0	0	0	0	0	0	0	0	0	0	0	0	0	0	0	0
Lj0g3v0006299	0.654386156	0	0	0	0	0.530664735	0	0.814431237	0	0	0	0	0	0	0	2.374960609	0	0	0.854070071	0	0	0	0	0	0.52772183	0	0	1.340817333	0	0	0	0	0	0	0	0	0	0	0	0	0	2.444819835	0	0	0
Lj0g3v0006309	0	0	0	0	0	0	0	0	0	0	0	0	0	0	0	0	0	0	0	0	0	0	0	0	0	0	0	0	0	0	0	0	0	0	0	0	0	0	0	0	0	0	0	0	0
Lj0g3v0006319	0	0	0	0	0	0	0	0	0	0	0	0	0	0	0	0	0	0	0	0	0	0	1.231856413	0	0	0	0	0	0	0	0	0	0	0	0	0	0	0	0	0	0	0	0	0	0
Lj0g3v0006329	0.66790234	1.079495054	3.172458846	0	0	0	0	0	0.563843621	2.942991599	1.318560293	0	0	0	0	0	0	1.454014727	0	1.84756982	0	0	0.630317269	0	0	0	0	0	0	0	0	0	0	0	0	1.481866173	1.209721862	0.980900067	0.980900067	0	0	0	0	0	0
Lj0g3v0006349	263.825732	232.6081817	212.2933946	223.655609	245.0846572	258.0108047	281.1120591	234.8647816	291.0441919	201.9648619	233.0201679	294.7401507	256.1510148	215.568803	248.0151331	236.4688096	212.9771277	191.9548325	202.630463	195.1574273	240.518574	274.2932889	233.1045909	220.2548323	261.6342214	298.8487857	242.6551283	213.3238371	243.8813502	195.4101094	196.1049514	279.8694817	247.5819183	224.041472	181.691831	159.5561811	266.8611898	241.3515681	241.3515681	228.5428585	211.1771922	216.8196066	278.9449162	329.2426214	367.2063252
Lj0g3v0006359	0	0	0	0	0	0	0	0	0	0	0	0	0	0	0	0	3.191386676	0	2.578415916	0	0	0	0	0	0	0	2.021515401	0	0	0	3.663191863	0	1.892001477	3.051020959	0	0	0	0	0	0	0	0	0	0	0
Lj0g3v0006369	0	0	0	0	0	0	0	0	0	0	0	0	0	0	0	0	0	0	0	0	0	0	0	0	0	0	0	0	0	0	0	0	0	0	0	0	0	0	0	0	0	0	0	0	0
Lj0g3v0006379	0	4.259786911	0	0	0.605244474	0	0	0.841219973	0	0	0	0	0	0	1.33333	2.366722455	0	0	0	0	0	0	0.616251344	0	0.547569473	2.391965345	1.346187978	0	0	0	0	0	0	1.524791605	0	0	0.598537716	0	0	0	1.306097168	0	0	0	1.447368394
Lj0g3v0006389	11.41137777	8.73932144	13.04497646	16.22359364	12.91232449	11.03873614	19.27370546	16.98758763	23.22556848	10.50416859	13.42567809	26.26010847	11.59452049	23.68651419	15.30218664	14.8839599	20.63535562	21.32153594	16.02874082	6.936311574	18.05592311	23.67074595	9.545096609	16.48628097	16.61100371	22.27714734	8.34400716	12.27780755	19.69585229	5.408944673	8.103295038	11.07745459	9.770620613	13.22781645	9.30239258	27.06640774	18.98567634	22.10264469	22.10264469	18.43517409	10.64086155	15.5219929	21.07605014	32.81914064	45.9648071
Lj0g3v0006419	0	0	0	0	0	0	0	0	0	0	0	0	0	0	0	0	0	0	0	0	0.960931088	0	0	0	0	0	0	0	0	0	0	0	0	0	0	0	0	0	0	0	0	0	0	0	0
Lj0g3v0006429	2.72916959	0	0	1.522191112	0	1.085310069	0	1.696296561	0.555939523	1.456807674	0	1.32884665	0	0	2.679774153	0	0	1.437318929	0.858809596	1.015531822	0	0	0.623085643	0	0	0	0	0	0	0	0	0	0.630024443	0	0	0	1.200441249	1.925108346	1.925108346	2.618144193	0	0	0	0	4.324643393
Lj0g3v0006439	489.9087044	520.8727981	488.5985716	504.586027	498.2412903	478.6528547	516.3438265	540.9649045	471.3168556	533.4863866	497.2378684	500.8748856	466.6734563	486.2833214	548.029683	584.5668166	610.7042556	478.9467149	610.8223939	579.8975725	512.4942448	526.5078402	514.0107663	562.2104711	476.9410021	532.2168734	506.9274361	515.2881373	606.0813087	572.4668948	619.1624528	482.7902002	529.5494389	558.8424962	536.3437204	455.4844953	502.7832755	486.1391855	486.1391855	570.7924471	502.7885111	553.0232041	520.0623096	451.3431109	522.4743402
Lj0g3v0006459	0	0	0	0	0	0.547063041	0	0	0.560509812	0	0	0	0	0	0	0	0	1.449990541	0	0	0	0	0	0	0	0	0	0	0	0	0	0	0	0	0	0	0	0	0	0	0	0	0	0	0
Lj0g3v0006469	0	0	0	0	0	0	0	0	0	0	0	0	0	0	0	0	0	0	0	0	0	0	0	0	0	0	0	0	0	0	0	0	0	0	0	0	0	0	0	0	0	0	0	0	0
Lj0g3v0006479	0	0	0	0	0.613288241	0	0.580780282	0	0.550654867	0	0	0	0	0	0	0	0	0	0	0	0	0	0	0	0	0	0	0	0	0	0	0	0	0	0	0	0	1.906803524	1.906803524	0	0	0	0	0	0
Lj0g3v0006489	0.657596683	0	1.606430175	0	0	0	1.14309558	1.681593128	1.660068483	0	0	0	0	0	0	0	0	1.469325177	0	0	0	0	0.615933956	0	0.546267543	0	0	0	0	1.216402763	0	1.188073495	0	0	0	0	0	0	0	0	2.599114521	0	0	0	0
Lj0g3v0006519	0	0	0	0.758459529	0	0	0	0	0	0	0	0	0	0	0	0	0	0	0	0	0	0	0	0	0	0	0	0	0	1.230531326	0	0	0	0	0	0	0	0	0	0	0	0	0	0	1.432083898
Lj0g3v0006529	0	0	0	0	0	0	0	0	0	0	0	0	0	0	0	0	0	0	0	0	0	0	0	0	0.531936574	0	0	0	0	1.237177376	0	0	0	0	0	0	0	0	0	0	0	0	0	0	0
Lj0g3v0006539	0.660274912	2.137393047	3.216506576	0	0.607918444	1.076899442	0	0.84170894	1.660907621	0	2.564369584	1.320588615	0	1.252059134	3.996275046	2.359369552	1.594943514	1.465883398	1.713996512	2.081223973	0.96193416	0	1.233206755	0	2.732341142	2.386620641	0.674621903	1.227707058	4.789717442	2.443178166	2.424200962	0	3.143512386	0	0	0	4.182079182	0.962844581	0.962844581	2.608708362	0	0	2.260865137	2.760664618	7.209337945
Lj0g3v0006549	0	0	0	0.766392098	0	0	0	0	0	0	0	0	0	0	0	0	0	0	0	1.024089233	0	0	0	0	0.551343251	0	0.687237694	0	0	0	0	1.195134966	0	0	0	0	0.603678036	0	0	0	0	0	1.135230947	0	0
Lj0g3v0006559	0.659600965	0	0	0	0	0	0	0	0	0	0	0	0	0	0	0	0	0	0.853923724	0	1.918044523	2.260691934	0	0	0.54454842	0	0	1.226869528	0	0	0	1.183560842	0	0	0	0	0	0	0	0	0	0	0	0	0
Lj0g3v0006569	0	0	0	0	0	0	0	0	0	0	0	0	0	0	0	0	0	0	0	0	0	0	0	0	0	0	0	0	0	0	0	0	0	0	0	0	0	0	0	0	0	0	0	0	0
Lj0g3v0006579	87.50368987	75.61929323	81.96534013	79.75831445	78.08567094	98.52761636	97.4395136	96.74739119	83.72922509	119.6698999	89.46775911	58.1486675	75.51113922	91.49143813	69.33704726	91.12163969	106.8298515	102.3417888	98.80059723	83.32085734	78.84234081	67.24369842	96.75853825	84.52077768	83.78177884	68.17380803	108.3781563	106.6576359	73.36891531	103.8319275	97.71482938	64.37602953	74.39243162	112.8393048	92.37178143	102.0469672	85.59479096	86.02288566	86.02288566	70.53340441	80.97815451	84.02256343	93.12004865	69.22802671	92.63370112
Lj0g3v0006589	30.01351896	31.12425179	29.0108774	19.83292365	22.60388537	25.8916026	39.19232814	19.39897085	32.12784165	24.56786817	32.18770896	58.174261	24.71974517	25.06553646	12.00053707	25.93656421	11.98512322	17.46714557	23.13487603	20.64007094	23.13428292	14.73019851	16.06528889	14.63343101	53.01622125	44.15269729	26.39887231	24.83842007	41.15119028	23.45960385	22.93797357	34.42260627	27.65354294	26.62831364	15.15461881	19.13982506	35.85801973	18.27288607	18.27288607	14.35750497	19.43155919	35.02222606	13.54197608	22.07214163	11.521631
Lj0g3v0006599	0	0	0	0	0	0	0	0	0	0	0	0	0	0	0	0	0.796823609	0	0	0	0	0	0	0	0	0	0	0	0	0	0	0	0	0	0	0	0	0	0	0	0	0	0	0	0
Lj0g3v0006609	0	0	0	0	0	0	0	0	0	0	0	0	0	0	0	0	0	0	0	0	0	0	0	0	0	0	0.672308003	0	0	0	0	0	0	0	0	0	0	0	0	0	0	0	0	0	0
Lj0g3v0006619	0	0	0	0	0	0	0	0	0	0	1.275988795	0	0	0	0	0	0	0	0	0	0	0	0	0	0	0	0	0	0	0	0	0	0	0	0	0	0	0	0	0	0	0	0	0	0
Lj0g3v0006629	0	0	0	0	0	0	0	0	0	0	0	0	0	0	0	0	0	0	0	0	0	0	0	0	0	0	0.672308003	0	0	0	0	0	0	0	0	0	0	0	0	0	0	0	0	0	0
Lj0g3v0006649	0	0	0	0	0	0	0	0	0	0	0	0	0	0	0	0	0	0	0	0	0	0	0	0	0	0	0	0	0	0	0	0	0	0	0	0	0	0	0	0	0	0	0	0	0
Lj0g3v0006659	0	0	0	0	0	0	0	0	0	0	0	0	0	0	0	0	0	0	0	0	0	0	0	0	0	0	0	0	0	0	0	0	0	0	0	0	0	0	0	0	0	0	0	0	0
Lj0g3v0006669	39.00392868	58.84150159	62.78590291	58.10528587	42.60077321	39.88544526	49.90440879	48.8686062	51.53839905	66.41301638	57.76002068	56.84171808	56.89254373	56.39834362	44.0025363	54.31694489	55.87959042	60.14823308	62.62097104	76.02164333	70.29266452	78.37401503	52.46466918	61.0871897	51.4176604	59.72292749	56.05225902	60.23337023	65.94024203	53.81637976	63.08346936	52.32311517	63.55960792	67.01087673	58.67125095	91.45514493	68.17437359	60.71589573	60.71589573	61.3647613	51.99552499	71.37303361	37.33856361	66.31886879	66.38790318
Lj0g3v0006679	0	0	0	0	0	0	0	0	0	0	0	0	0	0	0	0	0	0	0	0	0	0	0	0	0	0	0	0	0	0	0	0	0	0	0	0	0	0	0	0	0	0	0	0	0
Lj0g3v0006689	0	0	0	0	0	0	0	0	0	0	0	0	1.238305759	0	0	0	0	0	0	0	0	0	0	0	0	0	0	0	0	0	0	0	0	0	0	0	0	0	0	0	0	0	0	0	0
Lj0g3v0006699	0	0	0	0	0	0	0	0	0	0	0	0	0	0	0	0	0	0	0	0	0	0	0	0	0	0	0	0	0	0	0	0	0	0	0	0	0	0	0	0	0	0	0	0	0
Lj0g3v0006709	1.35471709	0	0	0	0	0	0	0	0	0	0	0	0	0	0	0	0	0	0	1.020129156	0	0	0	0	0	0	0	0	0	0	0	0	0.628961554	0	0	0	0	0	0	0	0	0	0	0	0
Lj0g3v0006719	9310.373299	8081.589475	8897.219742	470.8843885	397.6868634	440.4118566	346.4459401	265.8439944	369.2962983	17017.57919	16041.40089	15738.45487	1091.819145	345.9128299	297.3492424	176.3272369	200.9032431	344.115069	7707.334459	10082.14069	7731.328461	1115.798832	781.4609229	407.9072371	424.3859521	334.8899541	267.9140558	12296.71524	9261.937542	10951.50564	381.0942425	594.8858566	4489.414068	340.0437945	214.3547708	266.2111846	10631.73465	10021.25445	10021.25445	547.2875073	210.2844512	445.1958375	166.9362205	204.9160195	238.8229616
Lj0g3v0006729	3.911497238	7.44999457	0	0	2.419231475	2.691169583	1.138512734	0	2.772194294	4.323928952	1.277216173	2.642566824	6.18901208	1.253085837	1.333165941	1.183507169	3.18786858	2.969936027	0.859144422	6.337006377	0.96114625	1.139999185	1.232144156	0	2.737847021	3.588037555	4.036621449	2.419428401	3.543818277	1.205221675	0	4.769220322	1.891419992	1.52481655	3.55617041	0	1.795578053	1.933447901	1.933447901	2.61201614	0	0	1.135920094	0	0
Lj0g3v0006739	0	0	0	0	0	1.080945602	0	0	0.553953847	0	0	0	0	0	0	0	0	0	0	0	0	0	0	0	0.546140131	0	0	0	0	0	0	0	0	0	0	0	0	0	0	0	0	0	0	0	0
Lj0g3v0006749	0	1.065444394	0	0	0.60569857	0	1.14079992	0.840831498	1.661541005	0	0	0	0	0	0	0	0	0	0	0	0	2.274813237	0	1.222742343	0.54686482	5.971795552	0	0	1.18686581	1.210882594	0	0	0.62946632	0	0	0	0.597800215	0	0	0	1.302900713	1.252233797	0	0	1.444679326
Lj0g3v0006759	0	0	1.610833409	0	0	2.156316573	0	0.842967284	0	2.888815748	0	0	0	0	0	0	0	0	0	6.171553633	0	0	0	0	3.821932635	2.384091436	0	2.48897409	1.212541842	0	0	0	0	0	0	2.940648596	0	0.960405933	0.960405933	2.608049933	0	2.498858994	0	1.377821379	0
Lj0g3v0006769	1.357507466	1.07996497	0	0	0	0	0	1.67420915	1.654208094	1.45051393	0	1.318764939	1.232461512	0	0	0	0	1.414343515	0	0	0.971704429	0	0	0	0.54047496	0	0	1.296688639	0	3.862050402	0	0	0	0.756971901	1.12542083	0	1.793253033	0.956915697	0.956915697	0	3.837190666	0	1.119777746	0	1.431437995
Lj0g3v0006779	0	0	0	0	0	0	0	0	0	0	0	0	0	0	0	0	0	0	0	0	0	0	0	1.229873921	0	0	0	0	0	0	0	0	0	0	0	0	0	0	0	0	0	0	0	1.381530456	0
Lj0g3v0006789	0	0	0	0	0	0	0	0	0	0	0	0	0	0	0	0	0	0	0	0	1.939219337	0	0	0	0	0	0	0	0	0	0	1.185933511	0.62890264	0	0	0	0.598988236	0	0	0	0	0	0	0	0
Lj0g3v0006799	0	0	0	0	0	0	0	0	0	0	0	0	0	0	0	0	0	0	0	0	0	0	0	0	0	0	0	0	0	0	0	0	0	0	0	0	0	0	0	0	0	0	0	0	0
Lj0g3v0006809	0	0	0	0	0	0	0	0	0	0	0	0	0	0	0	0	0	0	0	0	0	0	0	0	0	0	0	0	0	0	0	0	0	0	0	0	0	0	0	0	0	0	0	1.385692454	0
Lj0g3v0006819	0.660221497	0	0	0.765421068	0	0	0	0	0.554594084	0	2.567061573	0	0	0	0	0	0.79864276	0	0	1.044173399	0.963319575	0	0	0	0	0	0	0	0	0	2.430501009	0	0	0	0	0	0.598497315	0	0	0	0	0	0	0	0
Lj0g3v0006829	0	0	0	1.487177325	0	0	0	0	0	0	0	0	0	0	0	0	0	0	0.850159037	0	0	0	0	1.21233693	0	0	0	0	1.260075747	0	0	1.177496264	0	0	0	0	0	0	0	0	0	0	0	0	0
Lj0g3v0006839	1683.654557	1516.735459	1661.12662	1896.952561	1876.139369	1690.116027	1177.521039	1214.579417	1150.371032	1544.86093	1726.568973	1481.599379	1739.971805	1953.906506	1929.44897	1435.621082	1465.157821	1219.263147	1459.806971	1678.407954	1452.557415	1812.429788	1815.27865	1696.321958	1009.406054	1103.467224	1337.623123	1651.061826	1607.912534	1888.998569	2113.257535	1587.838099	1702.455352	1217.109189	1540.812461	1261.943171	1446.901824	1640.612626	1640.612626	1880.643682	1926.108738	1683.38005	1403.078284	1097.202398	1198.762827
Lj0g3v0006849	0	0	0	0	0	0	0	0	0	0	0	0	0	0	0	0	0	0	0	0	0	0	0	0	0	0	0	0	0	0	0	0	0.630886702	0	0	0	0	0	0	0	0	0	0	0	0
Lj0g3v0006859	0	0	0	0	0	0	0	0	0	0	0	0	0	0	0	0	0	0	0	0	0	0	0	0	0	0	0.672308003	0	0	0	0	0	0	0	0	0	0	0	0	0	0	0	0	0	0
Lj0g3v0006869	0	0	0	0	0	0	0	0	0	0	0	0	0	0	0	0	0	0	0	0	0	0	0	0	0	0	0	0	0	0	0	0	0	0	0	0	0	0	0	0	0	0	0	0	0
Lj0g3v0006879	0.674970613	0	0	0	0.61108422	0	0.579904391	0	1.099664341	1.446278613	0	0	1.22929029	1.253166207	0	0	0	0	0	0	0	0	0	0	0	1.181032602	0	0	1.254619266	0	0	0	0.625545695	1.509309168	0	0	0.596671429	1.910261061	1.910261061	1.283257996	0	1.244462337	1.11716807	0	1.427746949
Lj0g3v0006899	0	0	0	0	0	0	0	0	0	0	0	0	0	0	0	0	0	0	0	0	0	0	0	0	0	0	0	0	0	0	0	0	0	0	0	0	0	0	0	0	0	0	0	0	0
Lj0g3v0006909	0	0	0	0	0	0	0	0	0.555644332	0	1.308706791	0	0	0	0	0	0	0	0	0	0	0	0	0	0	0	0	0	0	0	1.199696444	0	0	0	0	0	1.80334926	0.962598089	0.962598089	0	0	0	0	0	0
Lj0g3v0006919	0	0	0	0	0	0	0	0	0	0	0	0	0	0	0	0	0	1.489613509	0	0	0	0	0	0	0	0	0	0	0	0	0	0	0	0	0	0	0	0	0	0	0	0	0	0	0
Lj0g3v0006929	0.662089932	2.140275535	0	0.763845524	0	0	0	0	1.107780315	0	0	0	0	0	1.332844664	0	0	0	0	1.038881109	0.962732697	0	0	0	0	0	0.675383514	0	1.200884338	2.450206737	1.211336273	0	0	0.761016357	1.171235308	0	0	1.925781672	1.925781672	0	0	0	1.130338683	0	0
Lj0g3v0006939	17.70782598	25.9716528	8.004841597	6.751760552	8.625144955	14.56141082	9.348356272	20.16675863	19.3356642	7.266817127	11.73272993	9.251767997	20.98213796	16.33595533	9.34166326	14.10449135	5.567991537	18.43902339	23.01692904	10.94826999	17.50146916	22.5736222	9.96273036	18.20639244	17.9057865	15.44946346	14.97943749	15.53294309	13.78877756	6.422393342	13.11918571	10.61781524	15.05977334	9.861264601	7.928852139	0	7.182187476	14.37145078	14.37145078	12.94776461	5.126829081	12.49849507	23.55014682	26.15016535	17.2062098
Lj0g3v0006949	0	0	0	0	0	0	0	0	0	0	0	0	0	0	0	0	0	0	0	0	0	0	0	0	0	0	0	0	0	0	0	0	0	0	0	0	0	0	0	0	0	0	0	0	0
Lj0g3v0006959	10.45949503	4.261599698	12.85789844	8.432390014	7.87230009	8.075925305	13.68297029	5.047837053	13.85998997	12.9764067	20.45583049	21.14294627	16.08918579	12.53154388	5.332977948	17.74498938	14.35039091	0	13.74244002	8.425951229	11.53818005	9.113631856	14.79152137	4.897901939	18.6139223	19.13171636	14.13903705	2.427090097	22.51000295	4.834930588	15.86606804	16.68394228	3.15127638	19.05606527	15.37947368	8.870294515	16.75627894	9.661555384	9.661555384	19.58944468	6.526637562	7.522368252	13.62077272	19.3774696	26.04263376
Lj0g3v0006969	0	0	0	0	0	0	0	0	0	0	0	0	0	0	0	0	0	0	0	0	0	0	0	0	0	0	0	0	0	0	0	0	0	0	0	0	0	0	0	0	0	0	0	0	0
Lj0g3v0006989	0	0	0	0	0.583695649	0	0	0	0	1.402133329	0	0	0	0	0	0	0	0	0	0	0	0	0	0	0	0	0	1.282051223	0	0	0	0	0	0	0	0	0	0	0	0	0	0	0	0	0
Lj0g3v0007009	0	0	0	0	0	0	0	0	0	0	0	0	0	0	0	0	0	0	0	0	0	0	0	0	0	0	0	0	0	0	0	0	0	0	0	0	0	0	0	0	0	0	0	0	0
Lj0g3v0007019	0	0	0	0	0	0	0	0	0	0	0	0	0	0	0	0	0	0	0	0	0	0	0	0	7.12168411	0	0	0	0	0	0	0	0	0	0	0	0	0	0	0	0	0	0	0	0
Lj0g3v0007039	0.666522831	0	0	0	0.603525411	0	0.572954992	0	0	2.896083391	2.601476709	0	0	0	0	0	0	0	0	0	0	0	0	0	0	0	0	0	0	1.317640483	1.180564898	0	0	0	1.08070315	0	0	0.963231854	0.963231854	0	0	0	0	1.374631182	0
Lj0g3v0007049	0	0	0	0	0	0	0	0	0	0	0	0	0	0	0	0	0	0	0	0	0	0	0	0	0	0	0	0	0	0	0	0	1.892660107	0	0	0	0	0	0	0	0	0	0	0	0
Lj0g3v0007059	0	0	0	0	0	0.538604234	0	2.52578416	1.107733693	0	0	0	0	0	0	0	0	0	0.857418457	0	0	0	0	0	0	0	0.674705218	0	0	0	0	0	0	0	0	0	0.597699302	0	0	0	0	0	0	0	0
Lj0g3v0007069	0.653739446	0	0	0	0	0	0	0	1.108072516	0	0	0	0	1.252371214	0	0	0	0	0	0	0	0	0	0	0.547094405	1.194901244	0	1.213702496	0	0	0	2.381611038	0	0	0	0	0	0	0	0	1.304177758	0	1.134132813	0	0
Lj0g3v0007079	0	0	0	0	0	0	0	0	0	0	0	0	0	0	0	0	0	0	0	0	0	0	0	0	0	0	0	0	0	0	0	0	0	0	0	0	0	0	0	0	0	0	0	0	0
Lj0g3v0007089	0	0	0	0	0	0	0	0	0	0	0	0	0	0	0	0	0	0	0	1.059966375	0	0	0	0	0	0	0	0	0	0	0	0	0	0	0	0	0	0	0	0	0	0	0	0	0
Lj0g3v0007099	0	0	0	0	0	0	0	0	0	0	0	0	0	0	0	0	0	0	0	0	0	0	0	0	0	0	0	0	0	0	0	0	0	0	0	0	0	0	0	0	0	0	0	0	0
Lj0g3v0007109	0	0	0	0.765428098	0.610982974	0.540360125	2.880578735	0	0	0	0	0	0	0	0	0	0	4.394940134	0	0	0	0	0	0	0	2.393090838	0	0	0	0	0	0	0.630302426	0	0	0	0	0.964922759	0.964922759	1.308297967	0	0	1.132575185	0	0
Lj0g3v0007119	5.343533581	8.58627821	1.610939718	4.570869256	10.38744956	6.469390611	6.342951692	2.529065477	12.17618906	0	14.16341468	14.53363019	1.2348841	1.252376631	2.664814847	0	5.590308165	4.355148335	5.136015165	3.086773102	5.781027315	4.52642065	3.705760601	3.654029159	5.460493641	7.153076383	2.707154595	4.977056509	1.212345367	2.473587588	2.409883924	3.556775355	0	3.040358703	1.163003057	0	3.582717956	0.960542779	0.960542779	0	0	0	3.380890987	2.755988434	2.87685922
Lj0g3v0007129	0	0	0	0	0	0	0	0	0	0	0	0	0	0	0	0	0	0	0	1.059966375	0	0	0	0	0	0	0	0	0	0	0	0	0	0	0	0	0	0	0	0	0	0	0	0	0
Lj0g3v0007139	0	0	0	0	0	0	0	0	0	0	0	0	0	0	0	0	0	0	0	1.059966375	0	0	0	0	0	0	0	0	0	0	0	0	0	0	0	0	0	0	0	0	0	0	0	0	0
Lj0g3v0007149	0	0	0	0	0	0	0	0	0	1.446591846	0	0	0	0	0	0	0	0	0.859632911	0	0	0	0.618436502	0	0	0	0	0	0	0	2.432034472	0	0	0	0	0	0	0	0	0	0	0	0	1.384591138	0
Lj0g3v0007159	0	0	0	0	0	0	1.176200943	0	0	0	0	0	0	0	0	1.188567781	0	0	0	1.024833754	0	1.140841031	0	0	0	0	0	0	0	0	1.210162743	0	0	0	0	0	1.207543237	0	0	0	0	0	0	0	0
Lj0g3v0007169	0	0	0	0	0	1.604989616	0.573042359	3.346403034	2.196042608	0	0	0	0	0	0	1.167648979	3.1701588	0	0	0	2.868887005	0	0	0	1.624706804	0	0.671965529	0	1.206825251	1.231229157	0	0	0	0	0	0	0	0	0	0	0	0	0	0	0
Lj0g3v0007179	0	2.133238538	0	0	2.426899495	0	0	1.680258273	0.552620722	0	0	0	0	0	5.31854861	0	0	0	0	0	5.760757334	0	0	0	2.727351423	0	2.019975005	0	2.38977521	2.437990701	0	0	0	0	0	0	0	1.922246119	1.922246119	1.301956249	1.296448913	0	0	0	0
Lj0g3v0007189	0	0	0	0	0	0	0	0	0	0	0	0	0	0	0	0	0	0	0	0	0	0	0	0	0	0	0	0	0	0	0	0	0	0	0	0	0	0	0	0	0	0	0	0	0
Lj0g3v0007199	0	0	0	0	0	0.539099051	0	0	0.55211216	0	0	0	0	0	0	0	0.797600965	0	0	0	0	0	0	0	0	0	0	0	1.24114472	0	1.192530984	1.179024247	0	0	0	0	0.596672866	0	0	0	0	0	0	1.373651042	0
Lj0g3v0007209	0	0	0	0	0	0	0	0	0	0	0	0	0	0	0	0	0	0	0	0.95585691	0	0	0	0	0	0	0	0	0	0	1.222622925	0	0	0	0	0	0.665114834	0	0	0	0	0	0	0	0
Lj0g3v0007219	5.939067208	3.204982638	0	0	3.038460443	5.383165853	0	0.8414951	1.660586359	0	7.690505862	0	0	6.258955187	2.663631229	3.538540959	0.797275339	0	0	0	0	2.269352409	1.232886385	0	1.092737798	0	2.023231183	3.680804586	0	2.441724148	4.84832577	7.127279162	1.88579864	0	0	0	5.375926979	1.925441506	1.925441506	0	5.194495084	6.253727824	2.260621884	0	10.09174794
Lj0g3v0007229	0	0	0	0	0	0	0	0	0	0	1.384329994	0	0	0	0	0	0	0	0	0	1.040220534	0	0	0	0.466458925	0	0	0	0	0	0	0	0	0	0	0	0	0	0	0	0	0	0	0	0
Lj0g3v0007239	737.9649462	679.5290887	618.7650922	723.1782078	707.6391819	702.081808	788.0986062	774.828454	731.9348323	686.3059748	694.0340673	572.236803	691.9750696	654.2264714	684.0367514	667.4266388	664.1049276	781.5960119	617.7122279	663.345846	639.3985649	639.3704055	706.2829534	531.6141404	669.7017922	662.5957788	739.1416167	677.5823784	668.6622269	724.4716451	658.3234439	730.7748832	689.0672982	728.1124968	741.2968024	473.253022	710.4923114	715.2325242	715.2325242	693.5766215	575.971312	616.9952367	650.6887776	549.6627661	573.159882
Lj0g3v0007249	0	0	0	0	1.24881816	0	0	0	0.562702135	0	0	0	0	0	0	0	0	2.924306484	0	1.034474959	0	0	0	0	0	0	0	0	0	0	0	1.203170266	0	0	1.173280745	0	0	0	0	0	0	0	0	0	0
Lj0g3v0007259	0	0	0	0	0	0	0	0	0	0	0	0	0	0	0	0	0	0	0	0	0	0	0	0	0	0	0	0	0	0	0	0	0	0	0	0	0	0	0	0	0	0	0	0	0
Lj0g3v0007269	0	0	0	0	0	0	0	0	0	0	0	0	0	0	0	0	0	0	0	0	0	0	0	0	0	0	0	0	0	0	0	0	0	0	0	0	0	0	0	0	0	0	0	0	0
Lj0g3v0007279	0	0	0	0	0	0	0	0	0	0	0	0	0	0	0	0	0	0	0	0	0	0	0	0	0	0	0	0	0	0	0	0	0	0	0	0	0	0	0	0	0	0	0	0	0
Lj0g3v0007289	0	1.07802522	1.612829851	0	0.61411163	0.539847608	0.580455905	0.844235422	0	0	1.293662828	1.32247946	0	2.507022436	1.333161389	1.176304678	0	0	0.855394063	1.018067986	0	0	0.619103364	0	2.183279681	0	0.679179361	0	2.455311652	0	1.199105238	2.367241119	0.627366827	0	2.309010694	1.468182012	0	0	0	0	0	0	0	2.753393872	0
Lj0g3v0007299	0	0	0	0	0	0	0	0	0	0	0	0	0	0	0	0	0	0	0	0	0	0	0	0	0	0	0	0	0	0	0	0	0	0	0	0	0	0	0	0	0	0	0	0	0
Lj0g3v0007309	0	0	0	0	0	0	0	0	0	0	0	0	0	0	0	0	0	0	0	0	0	0	0	0	0	0	0	0	1.177404282	0	0	0	0	0	0	0	0	0	0	0	0	0	0	0	0
Lj0g3v0007319	0	0	0	0	0	0	0	0	0	0	0	0	0	0	0	0	0	0	0	0	0	0	0	0	0	0	0	0	0	0	0	0	0	0	0	0	0	0	0	0	0	0	0	0	0
Lj0g3v0007329	0	0	0	0	0	0	0	0	0	0	0	0	0	0	0	0	0	0	0	0	0	0	0	0	0	0	0	0	1.177404282	0	0	0	0	0	0	0	0	0	0	0	0	0	0	0	0
Lj0g3v0007339	0	0	0	0	0	0	0	0	0	0	0	0	0	0	1.378393142	0	0	0	0	1.025358764	0	0	0	0	0	0	0	0	0	0	0	0	0	0	0	0	0	0	0	0	0	0	0	0	0
Lj0g3v0007349	0	0	3.2307093	0	0	0	0	0.845350486	0	0	0	1.32448244	0	0	0	0	0	1.448744819	0	1.026072251	0	0	0	0	0	0	0.679234663	0	0	2.493045403	0	0	0	0	0	0	1.794989478	0	0	1.306842588	0	0	0	0	0
Lj0g3v0007359	0.676446701	0	1.597335217	0	1.836387497	0	0	0	0.549109222	1.441955308	0	0	0	0	0	0	0	0	0	0	0	0	0	0	0	1.18191959	1.352873274	0	0	0	1.185825121	0	0	0	0	0	0	0	0	0	0	0	0	0	0
Lj0g3v0007369	0	0	0	0	0	0	0	0.784285864	0	0	0	0	0	0	0	0	0	0	0	0	0	0	0	0	0	1.137665597	0	1.290756331	2.47970605	0	0	0	0	0	0	0	0	0	0	0	0	0	0	0	0
Lj0g3v0007379	0	0	0	0	0	0	0	0	0	0	0	0	0	0	0	0	0	0	0	0	0	0	0	0	0	0	0	0	0	0	0	0	0	0	0	0	0	0	0	0	0	0	0	0	0
Lj0g3v0007389	0	0	0	0	0	0	0	0	0	0	0	0	0	0	0	0	0	0	0	0	0	0	0	0	0	0	0	0	0	0	0	0	0	0	0	0	0	0	0	0	0	0	0	0	0
Lj0g3v0007399	6.11914391	9.720023579	3.212654373	3.01502633	6.153541757	2.156527551	5.830789524	9.262693851	8.281243856	0	0	1.320248277	0	0	2.663557987	0	1.594797619	0	4.263356616	15.04393055	6.775702367	18.01741268	4.961341604	9.701202179	7.068707128	11.88312523	10.19964102	10.24210206	4.969583969	7.62156718	4.769270576	0	2.50440549	8.337579899	1.141109208	0	12.53361582	1.912063977	1.912063977	7.79110395	3.846599776	1.247375885	4.480581323	9.616482615	5.727126508
Lj0g3v0007419	1875.850403	1759.987882	1948.14153	1873.660842	1767.736712	1746.843832	1901.71246	1885.483805	1846.45056	1720.808318	1644.306548	1524.366494	1551.393303	1800.968032	1673.413883	1702.976895	1715.146527	2139.037686	1906.106407	1906.808438	1853.19482	1609.850257	1533.250165	1510.307429	1961.411578	2025.467186	1847.649183	1783.068694	1725.929789	1561.102091	1791.073089	1776.466394	2018.020849	2010.436829	1985.795329	2247.661833	1820.055135	1772.319282	1772.319282	1739.990945	1655.516055	1770.291333	1743.415642	2086.522155	1896.180533
Lj0g3v0007429	86.81347047	57.58541864	82.59219869	106.3741389	87.80429372	88.49830091	83.21203852	89.90974632	97.19163672	108.7872836	94.37060434	116.0348486	76.87802788	121.3191165	99.27756729	97.41052089	127.1098838	87.83939678	110.4935743	103.4987864	136.5569687	92.50085809	105.8397832	115.6998939	102.1205072	107.0902113	80.64958336	105.8718321	109.3553667	105.2942739	122.089955	90.82128554	83.97389335	122.6393575	131.9323729	135.7742885	100.5477646	119.4518108	119.4518108	105.1253963	95.91682146	108.4279784	100.895055	154.7878735	101.390658
Lj0g3v0007439	74.48330314	74.07621402	53.57801157	77.1143987	80.66397962	82.12250026	77.1244625	83.3494352	80.40543699	75.85493192	91.64170589	66.60113409	73.66270804	58.72524421	94.37121079	72.76815494	72.68161252	79.04412724	58.42479018	63.68848058	71.82128757	74.71079083	58.87007733	88.40459213	72.5915104	71.41886372	54.95775463	48.46221406	47.79245888	51.0998334	42.10642258	59.43221267	93.11455692	82.59088782	64.98487009	49.97192591	72.10318008	80.73295301	80.73295301	74.0422434	73.17549832	79.67926242	50.97882356	78.88527329	75.0715885
Lj0g3v0007449	0	1.055005942	0	0.846317626	0	1.065493145	1.195338481	0	0	0	0	1.501750381	0	0	1.252338766	0	0.822854597	1.714046047	0	0.652601897	0	0	0	1.183677993	0	1.217696645	0.692737382	0	0	1.177949506	0	2.348861377	0	0	0	1.739979178	0	0	0	1.080257291	0	0	0	1.491220543	1.595273634
Lj0g3v0007459	181.1874986	221.9205874	209.7433796	180.8059692	178.0753165	221.1678765	212.7280397	240.3549415	210.54377	197.7163113	234.7370321	142.7777295	220.9993776	208.6698357	185.5648314	215.1637482	228.3174019	198.6112005	210.6143974	186.1049915	197.4663167	222.4261788	257.265033	202.760716	201.8656347	272.2103822	183.2085444	194.2825139	185.6295114	212.0874547	171.7842881	172.2864535	222.2111339	248.1134412	219.7156343	149.1986621	190.9860625	200.3167822	200.3167822	183.881961	183.3302986	172.5293585	162.6603405	177.6024127	157.7672379
Lj0g3v0007469	104.1978612	121.2483353	112.0438406	96.74204753	113.3551172	127.304781	126.2200958	119.311102	97.26037937	116.3078947	123.908603	76.67536631	125.948685	120.6902735	110.8121391	95.24839857	121.6880968	121.9890953	96.34794222	89.52171238	107.994939	110.6600761	106.5455588	84.99755085	116.6365308	140.2653903	118.5053885	154.2221663	85.32196956	128.619631	107.3620975	99.12491977	88.51653538	121.4007445	113.1883576	74.59781439	90.4117727	102.5691117	102.5691117	62.14372433	80.76535754	92.51469868	60.58276624	106.0134854	83.18967521
Lj0g3v0007479	808.0239036	812.0458606	845.9772853	844.7993846	832.9869567	882.8522849	960.5559891	987.4635452	847.0703487	952.1382202	964.1466604	873.6500244	843.9266567	914.9140142	846.7184726	794.510701	866.2825522	1017.203334	940.1508218	864.4137884	950.5491951	959.411512	911.4707268	947.0609705	851.6665607	866.6454758	835.8500056	947.3459682	774.6141995	870.4012382	671.0773856	833.6243748	872.4992272	1036.364303	1078.213264	822.8660076	792.7949044	829.2500573	829.2500573	812.3019287	810.7617034	784.544298	829.9885478	1030.581781	932.434697
Lj0g3v0007489	87.53466279	80.32823786	41.87471936	40.48911384	49.36179297	45.287546	63.77729337	52.25738196	57.07180677	50.54868782	65.53158616	126.9108408	74.19076979	52.63800809	37.33547222	43.66542709	43.91975372	45.35331656	55.73680539	41.52361263	58.75977798	48.8002565	41.36976402	41.51189515	58.51242093	62.09113964	40.55221766	65.38385545	72.17301438	57.67569807	46.02094932	68.92748815	66.04680809	49.48139373	38.63393538	53.06836073	66.36503931	52.96705889	52.96705889	60.05266595	38.94937598	36.29858287	55.39082712	59.37834948	44.70682456
Lj0g3v0007509	0	0	0	0	0.606596021	0	0	0	0	0	1.279274278	0	0	0	0	1.176393703	0	0	0	0	0	0	0	0	0	0	0	0	0	0	0	0	0	0	0	0	0	0	0	0	0	0	0	0	0
Lj0g3v0007519	0	0	0	0	0	0	0	0	0	0	0	0	0	0	0	0	0	0	0	0	0	0	0	0	0	0	0	0	0	0	0	0	0	0	0	0	0	0	0	0	0	0	0	0	0
Lj0g3v0007529	0	0	0	0	0	0	0	0	0	0	0	0	0	0	0	0	0	0	0	0	0	0	0	0	0	0	0	0	0	0	0	0	0	0	0	0	0	0	0	0	0	0	0	0	0
Lj0g3v0007539	0	0	0	0	0	0	0	0	0	0	0	0	0	0	0	0	0	0	0	0	0	0	0	0	0	0	0	0	0	0	0	0	0	0	0	0	0	0	0	0	0	0	0	0	0
Lj0g3v0007549	0	0	0	0	0	0	0	0	0	0	0	0	0	0	0	0	0	0	0	0	0	0	0	0	0	0	0	0	0	0	0	0	0	0	0	0	0	0	0	0	0	0	0	0	0
Lj0g3v0007559	0	0	0	0	0	0	0	0	0	0	0	0	0	0	0	0	0	0	0	0	0	0	0	0	0	0	0	0	0	0	0	0	0	0	0	0	0	0	0	0	0	0	0	0	0
Lj0g3v0007569	0	0	0	0	0	0	0	0	0	0	0	0	0	0	0	0	0	0	0	0	0	0	0	0	0	0	0	0	0	0	0	0	0	0	0	0	0	0	0	0	0	0	0	0	0
Lj0g3v0007579	3.943765529	0	1.608664981	1.531348586	0.607064154	1.616197284	2.287396743	2.525974027	2.217384484	0	1.281036699	0	0	0	0	0	0.797818379	2.949246198	0.858466351	5.238121949	3.849104647	2.275403685	1.233621926	0	3.283763139	0	0	4.884589911	0	3.647097334	4.868222894	1.190599873	0	2.285853472	1.178516176	0	1.196585553	3.860351185	3.860351185	3.917788576	2.605668707	0	0	0	0
Lj0g3v0007589	0	0	0	0	0	0	0	0	0	0	0	0	0	0	0	0	0	0	0	0	0	0	0.619770031	0	0.547880353	0	0	0	0	0	0	0	0	0	0	0	0	0	0	0	0	0	0	1.382565265	1.443152568
Lj0g3v0007599	31.2696875	30.85960934	33.73908799	23.0210708	37.48999419	26.37596142	40.40480362	32.80004984	36.60088381	17.29703217	31.92612101	40.96616056	22.28576887	22.55949565	29.33474716	22.49415308	21.51981308	53.51120824	37.81315595	34.8921019	22.10784649	18.24769612	23.41224742	15.93231358	44.36438045	51.44243344	20.18190942	20.5477942	49.57539315	25.29039894	18.34604486	54.86562839	37.2093418	29.74178981	33.21905616	8.878164904	38.31490411	21.27614849	21.27614849	19.59412687	20.91710417	20.07102136	47.72968435	58.17544462	46.34306323
Lj0g3v0007609	0	0	0	0	0	0	0	0	0	0	0	0	0	0	0	0	0	0	0	0	0	1.141231139	0	0	0	0	0	0	0	0	0	0	0	0	0	0	0	0	0	0	0	0	0	0	0
Lj0g3v0007619	0	0	0	0	0	0	0	0	0.55446729	0	0	1.321776613	0	0	0	0	0	0	0	0	0	0	0	0	0	0	0	0	0	0	0	0	0	0	0	0	0	0	0	0	0	0	0	0	0
Lj0g3v0007629	0	0	0	0	0	0	0	0	0	0	0	0	0	0	0	0	0	1.489613509	0	0	0	0	0	0	0	0	0	0	0	0	0	0	0	0	0	0	0	0	0	0	0	0	0	0	0
Lj0g3v0007639	0	0	0	0	0	0	0	0	0	0	0	0	0	0	0	0	0	0	0	0	0	0	0	0	0	0	0	0	0	0	0	0	0	0	0	0	0	0	0	0	0	0	0	0	0
Lj0g3v0007649	0	0	0	0	0	0	0.580252322	0	0.552181995	0	0	0	0	0	0	1.173203803	0	0	0	0	0	0	0	0	0	0	0	0	0	0	0	0	0	0	0	0	0	0	0	0	0	1.246271642	0	0	0
Lj0g3v0007659	0	0	0	0	0.618573135	0.543343744	0.584973655	4.248147173	0	0	1.303229573	0	1.242463536	0	0	3.549980794	1.609645192	1.444610366	0	1.021613497	0	1.135901087	0.623353204	0	0	0	0	0	0	0	1.205292727	0	0.631150665	0	1.159506455	0	0.60099879	0	0	1.3119457	2.591907999	1.256953859	1.130732057	0	0
Lj0g3v0007669	3.92592296	2.13177625	1.607707739	0.766586341	0.605871418	2.154132856	2.281832575	2.524631602	7.208326425	0	5.116231076	0	1.237801097	2.506787003	1.333500395	1.183070925	0	7.403688782	0	1.052644895	0.961783642	0	1.849460747	2.449037794	2.737687433	7.175204306	0.673545431	0	4.743527247	0	0	1.191759922	0.630307567	5.336325641	0	0	5.386683207	3.864690923	3.864690923	2.612361585	1.30520551	1.253853889	1.135034082	0	1.446839355
Lj0g3v0007679	0	3.210617924	0	4.594099273	0.60870352	1.078906121	1.147245788	0	0	0	0	0	0	3.763733049	0	1.182406949	0	0	0	2.088924354	0.963679824	2.275203878	0.617717813	0	0	2.391841343	0	0	0	1.221925131	0	0	1.890350903	0	4.70503496	5.908715334	0	0	0	2.614103149	1.302156395	1.253726937	1.133254864	2.766988508	2.890641406
Lj0g3v0007689	2.66422657	1.072722636	1.611447834	2.289205857	4.884414473	0.539335203	0	3.373136233	1.107921121	0	1.286869209	2.64416516	0	2.506510924	1.333371089	1.179191228	0	2.914593057	0	11.36744795	2.89125337	0	0.617782985	2.439543096	0	0	0	2.479902021	1.208554228	0	3.624374912	0	0	2.282676753	2.333761865	0	1.793048204	0.962015571	0.962015571	0	5.18433718	0	0	0	0
Lj0g3v0007699	0	0	0	0	0	0	0	0	0	0	0	0	0	0	0	0	0	0	0	0	0	0	0	0	0	0	0	0	0	0	0	0	0	0	0	0	0	0	0	0	0	0	0	0	0
Lj0g3v0007709	0	0	0	0	0	0	0	0	0	0	0	1.32360525	0	0	0	0	0	0	0	0	0	0	0	0	0	1.194656955	0	0	0	0	0	0	0	0	0	0	0	0	0	0	0	0	0	0	0
Lj0g3v0007719	0	0	1.612501799	3.828727014	2.438373322	4.318911094	0	0	2.775312116	0	0	0	0	0	0	0	0	0	0	0	1.92894523	0	0	1.223670998	1.095736071	2.392718188	0	0	0	0	0	0	0	0	0	1.477409809	0	0.965260384	0.965260384	0	2.603814731	0	0	1.383826359	1.445485657
Lj0g3v0007729	7.875751271	3.202119712	1.609000226	0.766424319	4.854648312	1.077794282	2.8575689	1.684379914	0	1.443268245	0	0	2.476234881	0	0	2.366091114	3.99017222	4.433832173	2.577274273	6.301646242	3.850045236	0	1.233916167	0	1.095307599	2.392129154	2.022911135	0	0	1.213751213	6.094897748	1.191654787	0	2.287411073	4.723321634	2.956544094	1.796008596	7.728042221	7.728042221	0	1.304463775	5.016017705	1.134658017	1.384188977	1.446590808
Lj0g3v0007739	0	0	0	0.777972011	0	0	0	0	0	0	0	0	0	0	0	0	0	0	0	1.046143612	0	0	0	0	0	0	0	0	0	0	0	0	0	0	0	0	0	0	0	0	0	0	0	0	0
Lj0g3v0007749	0	0	0	0	0	0	0	0	0	0	0	0	0	0	0	0	0	0	0	0	0	0	0	0	0	0	0	0	0	0	0	0	0	0	0	0	0	0	0	0	0	0	0	0	0
Lj0g3v0007759	0	0	0	0	0	0	0	0	0	0	0	0	0	0	0	0	0	0	0	0	0	0	0	0	0	0	0	0	0	0	0	0	0	0	0	0	0	0	0	0	0	0	0	0	0
Lj0g3v0007769	0	0	0	0	0	0	0	0	0	0	0	0	0	0	0	0	0	0	0	0	0	0	0	0	0	0	0	0	0	0	0	0	0	0	0	0	0	0	0	0	0	0	0	0	0
Lj0g3v0007779	0	0	0	0	0	0	0	0	0	0	0	0	0	0	0	0	0	0	0	0	0	0	0	0	0	0	0	0	0	0	0	0	0	0	0	0	0	0	0	0	0	0	0	0	0
Lj0g3v0007789	0	0	0	0	0	0	0	0	0	0	0	0	0	0	0	0	0	0	0	0	0	0	0	0	0	0	0	0	0	0	0	0	0	0	0	0	0	0	0	0	0	0	0	0	0
Lj0g3v0007799	0	0	0	3.810180623	1.822016733	0	2.862727909	0	0	0	0	0	0	0	0	0	0	0	0.855206274	0	3.841619771	0	0	0	0	0	0	1.228339495	0	0	0	0	0	0	0	2.940716906	3.577500776	0	0	0	0	0	0	0	2.877029173
Lj0g3v0007809	110.7525004	130.8498125	108.576782	90.72191839	114.4477171	102.4451947	125.1188647	107.5217553	144.9343557	118.7035957	107.9961872	98.38261644	107.3358129	102.1156503	90.78174936	122.0546894	105.3287646	99.67967569	99.2208194	105.8573412	105.8986857	118.7178593	106.2637003	80.82671224	124.6391781	164.1497867	118.9009591	106.0694954	122.4287449	85.13618024	84.55022787	121.3703556	108.785831	83.37940251	91.96355955	80.10869236	102.3627987	94.72865525	94.72865525	95.943757	74.55912924	95.4223591	124.2465987	153.6532836	126.198899
Lj0g3v0007819	11.15392417	19.20734792	8.04282225	3.831141044	0	12.93005293	23.4253574	18.52317082	21.62622373	49.05788336	30.73009211	25.11826413	28.46921867	43.87648886	34.67724644	0	8.776012005	14.77602369	24.04828754	5.250186057	16.35827205	0	27.75561071	0	29.56555337	49.02582791	5.3929431	0	15.46116201	0	12.18681856	5.956738534	12.60360906	6.09816679	0	16.25680746	11.97024566	15.45212092	15.45212092	0	19.56205279	16.29780661	7.940587822	30.4442727	0
Lj0g3v0007829	0	0	0	0	0	0	0	0	0	0	0	0	0	0	0	0	0	0	0	0	0	0	0	0	0	0	0	0	0	0	0	0	0	0	0	0	0	0	0	0	0	0	0	0	0
Lj0g3v0007839	71.83592362	89.46715267	48.21533269	70.55431063	65.98119961	69.4542916	115.1079311	125.3519668	102.0273691	113.9034796	125.2576174	120.2621867	71.79715332	77.70505919	86.67131999	95.85415217	87.69674754	80.0890154	87.6311491	119.1726141	95.18843694	109.4115583	87.51478204	66.14580695	110.0656471	100.46599	61.93140782	73.93849499	81.65797857	114.7056997	69.61936226	101.3313331	84.478754	65.56837105	54.4730731	31.05735567	86.79151667	65.72436726	65.72436726	53.55303041	56.16088611	73.9894409	119.2368422	109.3790957	101.3165982
Lj0g3v0007849	0	0	0	0	0	0	0.570520757	0	0	0	0	0	0	0	0	0	0	0	0	0	0	0	0	0	0	0	0	0	0	0	0	0	0	0	0	0	0	0	0	0	0	1.250029993	0	0	0
Lj0g3v0007859	2.669273066	1.074190796	0	0.76373083	1.22285659	0	0.576804575	0	2.218131986	1.44660732	1.288628734	0	1.237343275	0	1.334801754	0	1.599623415	1.457812117	0	0	0.964883019	1.134454165	0.618510152	0	0.547162481	1.194643094	0	0	0	0	3.626656573	1.188372624	3.775203722	1.523304373	1.16742677	0	0.598287493	0	0	0	1.297071269	0	0	0	4.325712208
Lj0g3v0007869	1438.709292	1385.719549	1264.36712	1322.298161	1410.748629	1460.995394	1258.001096	1401.026246	1325.961787	1056.158131	1251.517527	1038.892044	1331.349677	1318.477588	1320.08217	1438.536645	1512.613782	1190.037509	1195.817191	1130.409968	1158.541579	1232.112688	1341.518591	1396.959313	1251.084006	1122.300262	1566.400979	1162.437108	1255.859966	1301.912792	1208.53405	1302.492347	1203.629957	1309.001699	1360.017433	1302.636579	1231.256439	1245.907381	1245.907381	1369.883949	1328.878135	1330.754678	1241.104324	1089.82284	1182.168857
Lj0g3v0007879	918.9189667	955.9753017	872.533197	902.939977	858.4587455	910.8707175	1005.606879	970.6821369	926.066204	970.1965787	933.8827823	1121.972674	942.1181984	992.6187109	881.3781432	938.6484882	970.9005925	876.106554	883.3311543	908.2495087	881.5504849	961.1281049	919.3672246	923.8551483	1026.852869	1106.47965	909.7997053	922.2033527	1022.22572	887.4104782	916.7309383	963.5075576	940.1697858	937.9059765	970.839748	970.4494367	933.2506893	875.9590732	875.9590732	930.0345298	961.7684927	1020.97275	969.045011	860.0009457	938.1998023
Lj0g3v0007889	0	0	0	0	0	0	0	1.687789962	0	0	0	0	0	0	0	0	0	0	0	0	0	0	0	0	0	0	0	0	0	0	0	0	1.257106499	0	0	0	0	0	0	0	0	0	0	0	0
Lj0g3v0007899	45.98807622	44.8316021	28.95331148	63.55656271	68.582464	53.33082575	68.6028647	71.5631531	62.08637541	34.62655573	47.38946269	50.22589543	68.05429707	75.19836692	56.00346896	62.652493	76.58464896	69.33392668	38.63212314	34.58712481	38.48783604	65.99329678	58.5920741	66.06169418	77.7167389	87.25405011	63.37739972	59.80281186	53.59469366	29.16175406	69.38800175	97.63565837	85.0340187	89.14993881	103.7423288	94.53071128	51.4535128	55.97964445	55.97964445	61.37792434	69.06066412	65.1627177	69.14766859	91.286088	89.61081353
Lj0g3v0007909	0	0	0	0	0	0	0	0	0	0	0	0	0	0	0	0	0	0	0	0	0	0	0	0	0	0	0	0	0	0	0	0	0	0	0	0	0	0	0	0	0	0	0	0	0
Lj0g3v0007919	0	0	0	0	0	0	0	0	0	0	0	0	0	0	0	0	0	0	0	0	0	0	0.615928206	0	0	0	0	0	0	0	0	0	0	0	0	0	0	0	0	0	0	0	0	0	0
Lj0g3v0007929	0	1.082717497	1.619636501	0.762819042	1.850328729	1.084293839	0.583039123	2.54349304	1.667554563	0	1.299328087	0	0	0	0	0	0	1.44445475	0	2.04394063	0	0	0	1.221311411	0	0	0.682123958	0	0	0	0	0	0	1.526156785	1.159066362	0	0	0.962879964	0.962879964	0	1.294320312	2.509047333	0	0	0
Lj0g3v0007939	0	0	0	0	0	0	0	0	0	0	0	0	0	0	0	0	0	0	0	0	0	0	0	0	0	0	0	0	0	0	0	0	0	0	0	0	0	0	0	0	0	0	0	0	0
Lj0g3v0007959	839.6670845	967.484403	792.660974	810.7158391	852.5325497	889.2770765	713.1739325	855.9916415	849.8174066	833.9619546	820.4437834	825.7906023	933.1869814	789.7457374	793.1204113	907.1456981	952.5371382	808.4328687	832.0611936	810.0798809	729.9615892	856.1927531	847.9898694	841.8918875	823.2788113	845.2019912	787.173367	791.0803279	794.7720713	854.3098598	855.4006474	876.7583664	786.232343	773.6906721	959.2832988	814.3135601	805.9779637	897.9803108	897.9803108	756.0438298	781.5488539	970.2935971	828.0946133	676.4164638	755.0070573
Lj0g3v0007969	0	0	16.07168306	5.368656441	1.21058366	4.845668132	5.697915337	8.412857918	0	0	0	0	0	0	2.666868646	0	0	7.417167422	1.718339399	0	2.884491766	0	0	0	4.380898528	9.568609991	4.038879919	2.423704783	3.549664535	0	2.443115116	2.384418566	5.043771352	2.287366363	0	5.916073857	5.985845473	5.799616914	5.799616914	0	0	2.508235638	2.271365804	5.538498729	4.342444919
Lj0g3v0007979	0	0	0	0	0	0	0	0	0	0	0	0	0	0	0	0	0	0	0	0	0	0	0	0	0	0	0	0	0	0	0	0	0	0	0	0	0	0	0	0	0	0	0	0	0
Lj0g3v0007989	0	0	0	0	0	0	0	0	0	0	0	0	0	0	0	0	0	0	0	0	0	0	0	0	0	0	0	0	0	0	0	0	0	0	0	0	0	0	0	0	0	0	0	0	0
Lj0g3v0007999	0	0	0	0	0	0	0	0	0	0	0	0	0	0	0	0	0	0	0	0	0	0	0	0	0	0	0	0	0	0	0	0	0	0	0	0	0	0	0	0	0	0	0	0	0
Lj0g3v0008009	1.3093424	0	1.606663967	0.765676322	0.605728199	1.076294067	3.99282639	0	2.76992468	2.882444976	1.278593463	2.641270846	0	1.252339179	2.664763074	0	0	0	0.858119605	0	0	2.275596106	0.616073729	0	1.094020928	0	0.673222926	1.215694355	2.373237949	3.631903096	0	1.190422954	1.888948096	1.523171691	1.180396096	0	3.587735605	1.930090523	1.930090523	5.220091849	1.303409126	2.505171299	5.668072493	0	0
Lj0g3v0008019	0	0	0	0	0.608803646	0	0	0.84118639	1.105401323	0	0	0	0	0	0	0	0	0	0	0	0	0	0	0	0	1.190818742	0	0	0	0	0	0	0	0	0	0	0	0	0	0	0	0	0	0	0
Lj0g3v0008029	0.674677954	0	0	0	0	1.075632921	0	0	0	0	0	0	0	0	0	0	0	0	0.851592148	0	0	0	0.617143979	0	0	0	0.677117306	0	0	1.253623908	2.38487979	0	0	0	0	0	1.784638213	0	0	2.596720814	1.282249403	1.244093732	0	1.370748399	0
Lj0g3v0008039	0	0	0	0	0	0	0	0	0	1.457266197	0	0	0	0	0	1.180010989	0.801994764	0	0.857464086	0	0.973120977	0	0	1.219441724	0.546852597	0	0	0	0	0	0	0	0.629575062	0	0	0	0	0	0	0	1.289481846	0	0	0	0
Lj0g3v0008049	0	0	0	0	0	0	0	0	0.558443343	0	0	0	0	2.53987931	0	0	0	1.434276886	0	0	0	0	0	0	0.54873636	0	0	0	0	0	0	1.192544812	0	0	0	0	1.814622042	0	0	0	0	1.263152814	0	0	0
Lj0g3v0008059	0	0	0	0	0	0	0	0	0	0	0	0	0	0	0	0	0	0	0	1.059966375	0	0	0	0	0	0	0	0	0	0	0	0	0	0	0	0	0	0	0	0	0	0	0	0	0
Lj0g3v0008069	162.4700284	152.4836459	138.2783143	176.2455877	178.2150868	156.1821389	143.846214	166.6413081	155.2363811	138.4630508	143.3089421	145.381987	144.7994485	170.4498674	141.3416657	151.387883	159.5030847	170.0759568	133.9716332	154.5208251	152.9370888	149.1703963	154.1359137	149.3400972	145.0709987	130.3227166	166.410907	149.6312413	172.1770656	169.604478	159.7208812	153.6860427	138.6317692	153.1984827	159.4870489	184.7410621	134.0465869	163.2221292	163.2221292	135.8277527	129.1416403	124.10322	136.1424518	146.6821449	154.7540345
Lj0g3v0008079	0	0	0	0	0	0	0	0	0	0	0	0	0	0	0	0	0	0	0	0	0	0	0	0	0	0	0	0	0	0	0	0	0	0	0	0	0	0	0	0	0	0	0	0	0
Lj0g3v0008089	0.69267605	0	1.690611046	0	0	0	0	0	0	0	0	0	0	0	0	0	0	0	0	0	0	2.144062743	0	0	0	0	0	1.287495076	2.250757183	1.148113924	0	1.122014165	0.593629111	0.800156912	0	0	0	0	0	0	0	0	0	1.452071441	0
Lj0g3v0008099	5.897858378	8.531489485	6.431817954	39.84382335	40.61899013	37.7001532	256.9099576	568.1167093	369.2356755	2.884742768	1.279677316	7.929978012	32.17696254	22.55953968	38.66896151	197.5033122	219.3238167	175.9443104	4.293802828	9.457514858	0.961903377	39.85137345	35.14429443	39.1686744	297.250809	104.0157214	294.4425157	8.51853376	4.751225546	9.69475152	64.60911911	47.65167022	37.80698923	965.6548907	640.1668567	1260.592648	7.779316274	5.794456902	5.794456902	35.26262418	40.43357516	48.8873303	195.1200946	311.3375584	303.7013525
Lj0g3v0008109	0	0	0	0	0	0	0	0	0	0	0	0	0	0	0	0	0	0	0	0	0	0	0	0	0	0	0	0	0	0	0	0	0	0	0	0	0	0	0	0	0	0	0	0	0
Lj0g3v0008119	0	0	0	0	0	0	0	0.840773677	0	0	0	0	0	0	0	0	0	0	0	0	0	0	0	0	0	0	0	0	0	0	0	0	0	0	0	0	0	0	0	0	0	0	0	0	0
Lj0g3v0008129	0	0	0	0	0	0	0	0	0	0	0	0	0	0	0	0	0	0	0	0	0	0	0	0	0	0	0	0	0	0	0	0	0	0	0	0	0	0.967640578	0.967640578	0	0	0	0	0	0
Lj0g3v0008139	0	0	0	0	0	0	0	0	0	0	0	0	0	0	0	0	0	0	0	0	0	0	0	0	0	0	0	0	0	0	1.224692054	0	0	0	0	0	0	0	0	0	0	0	0	0	0
Lj0g3v0008149	0	0	0	0	0.610480857	0	0	0	0	0	0	0	0	0	0	2.327919648	0	0	0	0	0	1.117109516	0	0	0	0	0	1.273181147	0	0	0	0	1.863393525	0	0	0	0.592263027	0	0	0	0	0	0	0	0
Lj0g3v0008159	0	0	0	0	0	0	0	0	0	0	0	0	0	0	0	0	0	0	0	0	0	0	0	0	0	0	0	0	0	0	0	0	0	0	0	0	0	0	0	0	0	0	0	0	0
Lj0g3v0008169	0	0	0	0	0	0	0	0	0	0	0	0	0	0	0	0	0	0	0	0	0	0	0	0	0	0	0	0	0	0	0	0	0	0	0	0	0	0	0	0	0	0	0	0	0
Lj0g3v0008179	0	0	0	0	0	0	0	0	0	0	0	0	0	0	0	0	0	0	0	0	0	0	0	0	0	0	0	0	0	0	0	0	0	0	0	0	0.598774179	0	0	0	0	0	0	0	0
Lj0g3v0008189	0	0	0	0	0	0	0	0	0	0	0	0	0	0	0	0	0	0	0	0	0	0	0	0	0	0	0	0	0	0	0	0	0	0	0	0	0	0	0	0	0	0	0	0	0
Lj0g3v0008199	0	0	0	0	0.605111583	0	0	0	0	0	0	0	0	0	0	0	0	0	0	0	0	0	0	4.870953808	0	0	0	3.656934178	0	0	0	0	0.627085702	0	0	0	0	0	0	0	0	0	0	0	0
Lj0g3v0008209	0	0	0	0	0	0	0	0	0	0	0	0	0	0	0	0	0	0	0	0	0	0	0	0	0	0	0	0	0	0	0	0	0	0	0	0	0	0	0	0	0	0	0	0	0
Lj0g3v0008219	0	0	0	0	0	0	0	0	0	0	0	0	0	0	0	0	0	1.414254639	0	0	0	0	0	0	0	0	0	0	2.480285057	0	0	0	0	0	0	0	0	0	0	0	0	0	0	0	0
Lj0g3v0008229	276.7889216	308.2815651	274.0632008	320.9330226	306.3755645	314.5373766	274.1302381	270.8113911	314.0359114	329.5913992	256.4324498	277.6613155	342.3039807	352.1711166	318.6732336	320.5336598	321.2798283	403.7862327	314.3704604	343.8277299	332.6578596	321.587046	330.6771526	342.4907327	280.8660735	257.6901624	309.534266	356.2112153	314.3023831	294.6424544	329.1454016	302.5283088	307.8510718	308.0512707	289.747506	400.2517268	296.9776324	314.3067897	314.3067897	361.5071167	375.3239132	322.6135742	305.6076029	358.5233477	356.9697979
Lj0g3v0008239	0	0	0	0	0	0	0	0	0	0	0	0	0	0	0	0	0	0	0	0	0	0	0	0	0	0	0	0	0	0	0	0	0	0	0	0	0	0	0	0	0	0	0	0	0
Lj0g3v0008249	0.679579175	0	0	0	0	0	0.582800241	0	0.55106498	0	0	0	0	0	1.331017426	2.344480197	0.79385274	0	0.850519434	0.993918285	0.969463121	0	0	0	0	0	0	0	1.249387271	1.279635312	0	2.353601192	5.632298704	1.513409012	0	0	0.596923548	0.955589813	0.955589813	0	1.278673797	0	0	1.372639437	1.430168054
Lj0g3v0008259	0	0	0	0	0	0	0	0	0	0	0	0	0	0	0	0	0	0	0	0	0	0	0	0	0	0	0	0	0	0	0	0	0	0	0	0	0	0	0	0	0	0	0	0	0
Lj0g3v0008269	0	0	0	0	0	0	0	0	0	0	0	0	0	0	0	0	0	0	0	0	0	0	0	0	0	0	0	0	0	0	0	0	0	0	0	0	0	0	0	0	0	0	0	0	0
Lj0g3v0008279	0	0	0	0	0	0	0	0	0	0	0	0	0	0	0	0	0	0	0	0	0	0	0	0	0	0	0	0	0	0	0	0	0	0.762789818	0	0	0	0	0	0	0	0	0	0	0
Lj0g3v0008289	0.65469723	1.066086563	1.607783101	0	1.21202297	0	1.141251878	2.524728341	1.108898693	4.326772738	0	2.64334769	0	1.253344815	2.666899738	1.182895347	0	1.479863181	2.576669515	1.051931851	1.923635914	0	0	1.22431132	0	2.391485312	0	0	2.373219775	0	1.219738388	0	1.890677721	0	0	0	2.393879514	0.965994599	0.965994599	0	0	0	0	2.767990875	0
Lj0g3v0008329	184.6891616	180.5139363	188.6343824	176.8118304	185.975261	163.4863646	170.3335131	192.3683175	181.6571235	173.4895169	189.4853914	177.176557	198.944808	200.5234264	192.0021029	186.1597913	199.8184863	146.5835839	204.7017521	190.2700863	166.8299447	194.7171907	186.0681082	236.4101105	174.8430328	188.476968	178.1741916	224.4232554	162.7648008	182.1605064	208.4793163	182.6700641	207.303376	172.6466944	225.5978332	217.7436489	225.8570777	221.0269086	221.0269086	202.2755474	212.1789595	203.8012983	198.4251546	191.6433279	217.3033864
Lj0g3v0008339	0	0	0	0	0	0	0	0	0	0	0	0	0	0	0	0	0	0	0	0	0	0	0	0	0	0	0	0	0	0	0	0	0	0	0.938564367	0	0	0	0	0	0	1.588984876	0	0	0
Lj0g3v0008349	142.1029108	123.2118243	152.9963545	168.6585131	139.8005938	160.3631606	157.4401803	133.3116233	134.9422418	187.0884183	131.1555406	121.6441216	133.2847836	181.8558989	165.3308707	151.5880241	130.2628762	177.0198855	134.1230765	142.1242427	141.3567519	133.0696021	149.4993199	139.6771587	149.8659989	171.4087202	153.1250505	180.0160593	164.9065968	165.958311	167.2895827	157.1013686	148.5734894	145.008482	158.1674573	124.5510648	145.7569209	123.5261355	123.5261355	153.6185156	155.491718	151.1103351	116.6946929	147.1892542	137.6665347
Lj0g3v0008359	0	0	0	0	0	0	0	0	0	1.441034736	0	0	0	0	0	0	0	0	0	0	0	0	0	0	0	0	0	0	0	0	0	0	0	0	0	0	0	0	0	0	0	0	0	0	0
Lj0g3v0008369	0.679897977	7.5648981	3.220149391	4.536130038	1.231559483	3.778858597	1.7492852	0.843580593	2.211696912	4.350535988	6.492864623	6.60958065	2.467765421	5.01616399	5.332338502	3.524626676	4.793811084	5.707780906	1.708169265	6.044445202	1.936300605	6.764873964	1.860865643	3.643056433	0	5.950397635	2.721897505	11.49344568	7.440722042	11.40419197	10.75138599	4.723722677	3.760746829	3.795218416	6.873453107	5.859511438	0	3.829400333	3.829400333	3.904568587	6.423602663	3.745927539	2.243641079	11.00290158	7.168628359
Lj0g3v0008379	109.0087633	107.5550502	120.5303914	129.6205286	128.909069	130.2885378	105.3937537	81.60013063	113.6742478	86.50442769	81.78750692	68.72052603	107.6993369	86.47819159	128.0067503	99.41263263	97.25870543	96.44428787	122.0033994	94.96279958	99.99020381	143.6213935	132.4969982	120.0543895	107.8797431	124.3926758	107.6934296	111.4536561	133.6630262	114.6488692	150.2706612	121.60926	133.031735	82.34554419	103.0616603	113.8883457	118.5194177	129.5300867	129.5300867	131.9253322	145.0000047	159.2746565	130.6110239	108.0032661	125.9360443
Lj0g3v0008389	1.309311887	6.390979144	0	0	0	0	1.710775872	0	3.875758942	2.881085966	3.83442848	6.599767169	0	0	0	0	0	0	0	0	0	0	3.078936648	4.889418586	7.653767362	10.7459284	0	10.94181538	5.933142684	0	0	2.379345721	5.663434413	9.894894593	0	0	2.988091366	0	0	13.04313052	0	5.00738784	0	13.81854995	10.10952694
Lj0g3v0008399	25.43902188	46.84341798	28.9244035	37.58901816	37.51106405	36.60763164	45.55806886	34.48767294	40.48044176	15.85788115	29.3850943	29.07360228	30.94965379	37.59919773	30.66823688	39.05991873	31.08849202	32.66365468	49.83676255	40.12523338	37.49306686	43.32294638	44.36713685	35.53167922	45.45471419	29.90434668	38.35856569	25.41972757	23.63929794	26.53033916	31.77716102	29.81052148	30.89686875	22.87538945	39.11335425	45.85809126	29.9307148	26.1037493	26.1037493	27.43065176	33.97339417	23.8305877	30.67170602	6.924132727	26.06011846
Lj0g3v0008409	0	0	0	0	0	0	0	0	0	0	0	0	0	0	0	0	0	0	0	0	0	0	0	1.239818543	0	0	0	0	0	0	1.228395515	0	0	1.546604939	0	0	0	0.977841826	0.977841826	0	1.218909959	1.271403791	1.147576279	0	0
Lj0g3v0008419	0.649911784	0	0	0	0	0	0	0	0	0	0	0	0	0	0	0	0	0	0	0	0	0	0	0	0	0	0	0	0	0	0	0	0	0	0	0	0	0	0	0	0	0	0	0	0
Lj0g3v0008429	0	0	0	0.767826667	0	0	0	0	0	0	0	0	0	0	0	0	0	0	0	0	0	0	0	0	0	0	0	0	0	0	0	0	0	0	0	0	0	0	0	0	0	0	0	0	0
Lj0g3v0008439	0	0	0	0	0	0	0	0	0	0	0	0	0	0	0	0	0	0	0	0	1.921862175	0	0	0	0	0	0	0	0	0	0	0	0	0	0	0	0	0	0	0	0	0	0	0	0
Lj0g3v0008449	0	0	0	0.760567314	0	0.538393903	0	0	0.552661698	0	0	0	0	0	0	0	0	0	0	0	0.962246943	0	0.616823416	1.216086476	2.726187251	0	2.027923593	0	2.423384069	0	0	0	0	0	0	0	0.596242819	0	0	0	0	0	0	1.375861193	0
Lj0g3v0008459	0	0	0	0	0	0	1.166453937	0	0	0	0	0	0	0	0	0	0	0	0	0	0	0	0	0	0	0	0	0	0	0	0	2.355727458	0	0	0	0	0.597712291	0	0	1.292033035	0	0	0	0	0
Lj0g3v0008469	0	0	0	0	0	0	0	0	0	0	0	0	0	0	0	0	0	0	0	0	0	0	0	0	0	0	0	0	0	0	0	0	0	0	0	0	0	0	0	0	0	0	0	0	0
Lj0g3v0008479	0	0	0	0	0	0	0	0	0	0	0	0	0	0	0	0	0	0	0	0	0	0	0	0	0	0	0	0	0	0	0	0	0	0	0	0	0	0	0	0	0	0	0	0	0
Lj0g3v0008489	0	4.342046617	1.596344755	2.990282823	0.61513716	1.621989322	1.167775589	0.838456524	2.221750114	0	1.310768139	0	1.242017627	1.266918076	2.686425192	2.365806468	1.588611103	1.423463114	2.568403802	0.987486326	0.981107705	1.138547527	0.627657951	0	3.245148843	0	0.682668358	0	2.542478618	0	0	0	0.632481495	0	1.118755944	1.468492555	0	0	0	1.292361169	0	2.512968424	0	1.384764217	0
Lj0g3v0008499	0	0	0	0	0	0	0	0	0.555847771	0	1.284403956	0	0	0	0	0	0	1.478872704	0	0	0	0	0	0	0	0	0.676112128	0	0	0	0	0	0	0	1.181877447	0	0	0	0	0	1.30645443	0	0	0	0
Lj0g3v0008509	0	0	0	0	0	0	0	0	0	0	0	0	0	0	0	0	0	0	0	0	0	0	0	0	0	0	0	0	0	0	0	0	0	0	0	0	0	0	0	0	0	0	0	0	0
Lj0g3v0008519	0	0	0	0	0	0	0	0	0	0	0	0	0	0	0	0	0	0	0	0	0	0	0	0	0	0	0	0	0	0	0	0	0	0	0	0	0	0	0	0	0	0	0	0	0
Lj0g3v0008529	0	0	0	0	0	0	0	0	0	0	0	0	0	0	0	0	0	0	0	0	0	0	0	0	0	0	0	0	0	0	0	0	0	0	0	0	0	0	0	0	0	0	0	0	0
Lj0g3v0008539	0	0	0	0	0	0	0	0	0	0	0	0	0	0	0	0	0	0	0	0	0	0	0	0	0	0	0	0	0	0	0	0	0	0	0	0	0	0	0	0	0	0	0	0	0
Lj0g3v0008549	24.88820821	26.6554752	28.94093773	27.58804774	30.30527031	44.69937261	30.24916273	52.17893207	47.68031403	33.17249446	40.94176158	66.08235317	32.17824807	30.07938977	34.66869824	33.11761647	31.10224171	48.81565225	53.24683256	41.0062529	35.58802758	36.44116404	36.37491722	36.72498078	47.08071302	56.19573794	40.42097142	44.99774551	42.73574944	33.91170601	26.82718734	55.99707445	29.61791062	45.73206917	47.26453448	39.90624774	55.05589699	41.53241712	41.53241712	36.56932076	33.91937459	50.14431069	32.90360806	47.05106687	47.73077585
Lj0g3v0008559	1.978078707	1.068151643	1.607938091	0	2.430186752	0	0.572548063	2.524686805	1.107338576	1.442065103	1.281564366	0	1.235703895	0	0	0	0.797353285	1.467666028	0.857142707	0	1.923537312	1.13522869	0.61649323	1.220944907	0	0	0.674369914	1.225748943	0	0	0	1.188370654	0.628823481	0	0	0	0.59749361	0.963150353	0.963150353	0	1.299402349	0	0	0	1.442320748
Lj0g3v0008569	0	0	0	0	0	0.54307	0	0	0	0	0	0	0	0	0	2.366374863	0	2.856901591	0	0	0.978516758	0	0.626703527	0	0	0	0	0	0	0	0	0	0	0	0	0	0	0	0	1.30429384	0	0	0	0	0
Lj0g3v0008579	1.954210471	2.127707439	0	0	0.604536104	0	0.568965438	1.68151036	0.554352414	0	1.276713108	1.3210229	0	3.758566107	0	1.183417324	0	0	0	3.169922915	0.960898966	0	0	0	0.547497942	2.391739387	1.345078831	1.208655006	1.180299714	1.204234108	0	0	0.630413744	0.762314332	0	1.479072883	1.196885531	0	0	0	1.306703893	1.253944032	1.135916145	1.384564225	0
Lj0g3v0008589	0	0	0	0	0	0	0	0	0	0	0	0	0	0	0	0	0	0	0	0	0	0	0	0	0	0	0	0	0	0	0	0	0	0	0	0	0	0	0	0	0	0	0	0	0
Lj0g3v0008599	1925.762581	1289.535979	1484.941971	993.1292075	1547.888323	1681.030577	818.76255	1607.335926	893.2014808	1112.071132	1625.440323	1094.606002	1226.620727	1616.73882	1120.064167	886.2901553	877.5965334	703.7079117	975.822839	916.6337489	912.2214712	884.0790655	1064.4996	1151.344621	524.4244081	445.3845209	1053.005919	853.6910938	751.8022332	748.5569325	933.7408401	566.8691698	607.0016172	931.7727066	1150.822984	1426.949255	776.6503249	832.0643433	832.0643433	740.2143825	915.3103356	868.6626383	700.8635268	604.8306296	566.767163
Lj0g3v0008609	2.026777899	5.43573184	3.188280956	1.495982769	1.223475934	2.168070789	0.580751556	3.34416284	0	0	0	0	0	1.279169531	4.064516353	0	0.794973611	2.873764556	0	0.974216059	0.988894467	2.30271433	5.05242134	1.232014092	0.539698051	0	1.370268328	0	0	0	0	0	0.63769616	2.294065788	2.190817936	4.43528503	0.60599312	0	0	0	0	2.520132902	0	6.966683327	0
Lj0g3v0008629	2.027713219	3.24438573	4.7690863	1.48889921	3.061589316	4.309257073	2.324253372	0.834872153	0	2.909545036	2.613566327	0	0	3.789758286	0	3.538337359	0	7.094993925	3.413000663	1.964559742	4.891249351	0	8.134768085	0	1.077061633	0	0	0	3.8050334	0	0	2.364894771	0.63064493	0	0	0	0	0	0	5.14669352	0	5.008264268	4.503412112	6.903623989	0
Lj0g3v0008639	6.8006265	2.173202023	1.598194457	0	3.695017726	8.65942923	3.507515036	3.357544289	4.447599214	0	6.560348716	3.98369975	1.243191935	2.536126345	0	4.735953671	0	0	1.713920408	5.932507235	0	5.697518877	0.628241791	2.444419424	4.873353735	0	0	0	0	0	1.198181304	0	2.53221793	0	4.481218328	0	1.206804319	0.966672663	0.966672663	0	3.864801431	7.546256768	3.390712596	2.772128043	10.10441905
Lj0g3v0008649	3.386922843	0	9.551142357	2.983105833	1.225622102	1.609910364	11.04390845	7.520844426	0	5.785386895	7.786156793	0	9.827872585	0	7.97001954	9.359014574	6.328082683	0	1.696365887	2.967107403	2.904298447	0	2.479981785	2.416045891	3.776952204	0	0	2.580239442	1.248745502	2.560781938	0	0	0	2.264527508	0	0	2.383028872	2.861266248	2.861266248	3.862812738	2.550824076	3.731201463	3.348412412	0	0
Lj0g3v0008659	1.970111085	10.67259708	8.042130842	4.594922897	6.674972073	7.002782005	7.430332785	9.260641888	15.52189153	8.656248759	10.24491879	6.608613395	8.661711635	7.519838945	5.333661928	11.82208842	7.179496783	13.28156574	6.009747042	4.194152378	14.43222819	14.79327736	9.250913611	4.89388473	11.49373767	10.75781939	8.089864078	7.319349567	5.952377293	2.429096964	10.95848855	17.86167309	8.188956643	11.42995024	12.9717622	26.58907492	6.581464056	10.61785773	10.61785773	7.83558722	6.516192295	5.012771402	7.935944046	13.83219898	10.11832771
Lj0g3v0008669	0	0	0	0	0	0	0	0	0	0	0	0	0	0	0	0	0	0	0	0	0	0	0	0	0	0	0	0	0	0	0	0	0	0	0	0	0	0	0	0	0	0	0	0	0
Lj0g3v0008679	179.8098761	233.981335	259.0621328	239.5241891	227.8499174	224.1478046	222.1206122	218.1259324	205.0822278	233.7944348	239.7193769	215.4540318	207.8367424	231.8610262	212.0134124	197.3249381	208.2708629	239.9117031	207.6893011	295.8346706	255.0595819	221.7180197	210.3803499	261.6586181	229.2673327	254.5213167	214.5469737	222.774641	195.8510072	214.427137	216.3804495	216.5911855	234.8575147	220.9133184	190.6181261	233.2467081	221.9259017	237.2881548	237.2881548	231.1268076	252.5390464	227.9975033	188.0302942	200.4651122	195.0032975
Lj0g3v0008689	107.9294008	76.17424695	45.12524991	91.57141338	51.29449224	91.15638591	62.78739575	75.06006088	58.72411541	0	15.44468527	17.18854329	98.89372761	32.58729962	53.33900778	48.34932975	47.13927063	68.4878037	167.1206527	89.8972304	155.1793878	194.9656441	70.43444455	135.4005489	47.55866382	110.9987157	73.76317165	172.4030735	152.3194632	104.8241556	190.8808359	72.42843355	115.6688875	61.63619501	116.6823213	142.857785	80.09497307	46.1786479	46.1786479	90.07005028	101.0960033	163.8868457	130.9597599	95.21105308	96.5263083
Lj0g3v0008699	0	0	0	0	0	0	0	0	0	0	0	0	0	0	0	0	0	0	0	0	0	0	0	0	0	0	0	0	0	0	0	0	0	0	0	0	0	0	0	0	0	0	0	0	0
Lj0g3v0008709	0.662219203	1.07008488	1.609414929	1.527254994	3.044118213	1.616315604	1.147954246	0.842267303	2.215106343	1.44324293	1.283798027	2.642311315	0	1.252525585	0	0	0	0	0.857049077	1.038281655	1.925190772	0	3.085107559	1.220394772	0.546547545	0	1.350643534	1.231792433	1.201146035	0	2.421713865	1.187866783	1.886108294	1.521689783	1.17068483	1.473462625	1.195102297	0	0	0	3.89373002	1.251028659	1.129997971	0	1.441533898
Lj0g3v0008719	632.1469637	662.6693014	643.333994	637.2281674	590.9324627	666.8559433	412.5779572	619.5895272	609.2459071	532.3352864	640.2167048	555.1187137	810.5126276	555.2149231	577.3686915	628.9810196	805.6638141	453.2147328	747.8222525	808.765009	573.4122919	874.0403389	711.6677088	672.9677014	614.6635926	543.8913193	616.7859572	551.1317899	508.1121157	705.3481018	663.7480927	541.8493223	609.1692394	653.0580431	594.5246053	701.7171541	585.7681533	625.548934	625.548934	609.8782204	612.6194079	584.0175201	520.4345095	545.026985	714.1338369
Lj0g3v0008729	0	0	0	0	0	0	0	0	0	0	0	0	0	0	0	0	0	0	0	0	0	0	0	0	0.547821855	0	0	0	0	0	0	0	0	0	0	0	0	0	0	0	0	0	0	0	0
Lj0g3v0008739	3.944563337	0	0	3.065086825	0	0	0	0	4.992536795	0	0	0	0	0	0	2.365881366	0	5.904843766	1.718171613	0	1.925723717	0	1.234371094	0	0	0	1.349388609	2.442620519	0	0	2.436351815	0	0	2.287477987	4.718824143	0	0	1.931668594	1.931668594	0	0	0	2.268705811	0	0
Lj0g3v0008749	0	0	0	0	5.486371524	0	0	0	0	5.781527334	0	0	0	0	0	0	0	0	8.584488628	12.48697972	3.8560623	0	0	6.112302489	0	9.562948909	0	6.16395089	0	0	4.852659702	0	0	4.572448317	0	2.951900669	8.977604211	0	0	0	0	0	0	0	0
Lj0g3v0008759	381.9685241	384.6103149	374.9099081	385.6989565	369.401586	407.8800807	389.2587246	367.1873193	399.6354391	373.7776298	339.6954226	367.460587	372.3773526	343.4050309	406.6923815	417.1088157	365.4668926	410.6895984	407.6606168	374.2815832	380.1777827	375.2273742	384.3550199	431.6252917	355.6690533	335.7812011	402.7691541	363.4894512	389.2647137	363.0188628	379.2983958	405.8207412	362.6817549	387.7455877	330.6692093	389.7384601	342.1637177	400.3143781	400.3143781	393.0477316	411.3710965	353.2760475	318.3034144	352.5492609	356.79376
Lj0g3v0008779	86.17228139	0	83.64599845	86.91061671	88.2352574	111.55489	74.68988841	89.39285931	72.23182845	90.25195711	84.13137646	100.0758754	80.31726757	94.47870422	85.22959918	92.83608157	96.55318892	74.10954015	63.34976729	100.1716443	71.22423151	63.18161219	97.66610672	96.27975955	60.84047105	57.60496273	104.2987915	22.36728399	77.14046394	59.71464496	95.86794776	6.427121596	60.90518704	78.81313244	90.07645467	68.29355968	87.11131627	83.7059628	83.7059628	48.80203797	130.7947327	83.14638066	105.7726196	91.15713712	72.51828226
Lj0g3v0008789	271.2919556	268.0501719	339.1112972	181.5957645	335.1509657	300.3617397	268.7443523	251.983271	237.0581827	245.9725434	252.6465682	196.0859334	333.8225672	266.0067937	288.5036164	335.0488142	222.6730577	259.2604449	246.1071685	249.7310656	275.1219041	188.8977129	243.6187996	263.8674889	264.5344475	288.2607971	277.4091189	256.1699898	258.0917752	208.4062435	245.8412171	258.1279325	256.2274731	252.6920657	232.5153589	258.8729968	284.7521031	268.684375	268.684375	342.7849424	239.2485702	258.8296315	200.2177521	266.6209125	165.4121657
Lj0g3v0008799	11.27238256	14.99411095	11.27382185	18.33510276	12.79699587	11.86094523	17.236266	20.22846849	23.82619117	15.88657117	12.84892888	11.89786708	12.36520641	17.54602762	14.66754767	14.16198459	22.35896378	26.33627082	9.432486265	9.343668676	16.37549641	15.88884608	20.99337726	21.97730059	15.85863041	21.49328983	14.86879464	19.73646526	10.82494269	14.72430102	10.90023571	15.44954482	16.98368659	23.59902718	12.87883396	19.16393589	13.75142411	33.7070188	33.7070188	20.88794396	12.98357425	17.52364597	13.56545934	17.9518683	31.72808921
Lj0g3v0008809	0	1.078384821	0	9.132448926	0	2.701714238	0	4.225207853	5.541615413	0	0	3.971343093	0	2.509360379	0	0	1.601057694	14.42953448	5.138917283	0	0	0	0	0	0	0	0	0	3.678265488	0	0	0	0	9.129570963	0	19.11344328	1.195690529	0	0	0	0	0	4.50427032	11.02811986	0
Lj0g3v0008819	1.990963768	2.142061072	3.220183446	2.2900586	0	0.538950108	2.87344385	7.583383318	5.538064116	1.443779926	1.284886581	1.321406669	2.471671563	2.505412908	1.33279344	3.538034026	0.798274584	0	0.856957352	0	0	1.133977737	3.703612042	1.220055207	2.732667439	0	2.703111277	1.234854346	0	2.456402781	2.419391932	0	1.885842391	7.608063806	9.352867284	14.73046568	1.792660355	2.88693741	2.88693741	0	1.297095615	0	3.388472611	1.379946974	2.882142075
Lj0g3v0008829	54.94516345	60.51967682	53.99289541	66.92847654	68.16222666	70.05414738	51.82160545	65.15138451	72.15254998	70.36917316	64.04641592	29.94671449	63.81207219	89.54652041	103.6610853	63.12940688	90.68215596	74.84647205	53.67073243	86.99703933	49.59705511	66.66635124	65.64315614	68.06277122	40.4017493	49.85693251	58.77303696	54.05530716	41.98629815	58.38597704	72.67796028	44.19903387	57.2549765	52.18665419	71.12008201	50.76437128	51.48497829	65.47124413	65.47124413	59.91465981	56.59357122	51.12728959	51.16824292	83.2374551	66.7095273
Lj0g3v0008839	47.77096321	68.21680169	70.73613764	46.75640243	67.25259982	66.23616971	67.31620836	62.27144238	67.64217697	70.66517026	85.69652588	71.36761904	59.40961248	51.38562723	69.33730915	73.34297515	63.79362913	50.33328973	55.82917187	69.45647349	54.81915581	60.36989175	52.39901562	69.79007119	53.65413762	90.87793054	74.76207989	61.9634323	79.46425374	76.23299773	65.87969528	76.26455432	58.61300464	73.17754507	62.66548572	48.78310945	71.21808808	67.62451592	67.62451592	78.36502382	39.15067736	57.67202382	55.60981445	71.97096089	59.31377577
Lj0g3v0008849	0	0	0	2.299483235	4.858110977	0	5.147768183	2.527657533	5.548178631	4.331612389	14.09743416	2.645623951	0	0	4.003559879	0	0	0	0	4.19851626	0	2.277903569	0	1.224538148	2.738921172	0	3.373388179	2.441229798	0	0	3.656271472	3.575443689	0	0	3.541227105	0	0	5.796638052	5.796638052	7.842132671	5.217687679	0	5.673573331	1.384414638	2.893485835
Lj0g3v0008859	0	0	0	0	0	0	0	0	0	0	0	0	0	0	0	0	0	0	0	0	0	0	0	0	0	0	0	0	0	0	0	0	0	0	0	0	0	0	0	0	0	0	0	0	0
Lj0g3v0008869	0	0	0	0	0	0	0	0	0	0	0	0	0	0	0	0	0	0	0	0	0	0	0	0	0	0	0	0	0	0	0	0	0	0	0	0	0	0	0	0	0	0	0	0	0
Lj0g3v0008879	380.5121051	385.2387887	345.0528807	384.5104334	381.3795633	400.7805994	438.6198285	393.5169975	509.3014531	430.7466176	373.4449101	470.7334033	442.7233846	383.0500841	407.2892802	357.9787996	326.5021698	364.2912776	391.9622324	369.6650477	390.4642832	418.3097421	395.7205719	336.4476855	451.0518983	504.3756495	266.5158941	320.5905035	430.0814959	320.3132566	287.4459587	488.8408879	362.2830199	267.9691819	192.3781912	184.4862444	406.6188214	325.635948	325.635948	310.6992286	256.3836008	364.9822617	511.9835681	546.1153513	536.6287821
Lj0g3v0008889	2.024505106	0	0	0.768985399	0	0.552599015	0.584730997	2.543755379	2.322586461	0	1.346379964	0	3.876601579	0	0	0	0	0	3.571693579	0	0	0	0	0	1.656861559	1.236830241	0	0	1.333035425	0	0.964910974	3.697005015	0.651880992	0	0.838862898	0	2.460305867	0	0	1.318252478	0	2.465155211	2.347181812	0	2.969830944
Lj0g3v0008899	0	0	0	0	0	0	0.571844431	0.841957711	0	1.442827548	0	0	0	2.50655736	0	2.363967485	0	0	0.858415833	1.047490438	0	0	0	0	0	1.195166584	0	2.442387735	1.191648179	1.215736581	0	0	0.629818024	0.761907686	0	2.953683882	1.196519659	2.895068287	2.895068287	2.611723358	0	0	2.266725708	1.382964987	1.431932464
Lj0g3v0008909	13.12938633	13.87256851	8.041733093	31.40145696	18.80834226	17.77572598	4.000176189	9.260229828	7.761075419	17.31181627	12.80456553	6.608563435	16.0864497	30.07936282	24.00147102	10.64055728	13.56075381	5.904802367	4.292866847	10.48925229	7.696857655	18.20891057	14.80081021	18.35346091	4.378705259	8.367512098	16.85230599	18.29086865	3.570072255	10.92682005	14.6142135	9.526919601	15.11887172	6.096192435	22.41175832	17.72739467	10.76995484	10.61875504	10.61875504	10.44757442	28.67522089	16.29222876	9.070613201	5.533219233	2.89119448
Lj0g3v0008919	0	0	0	0	0	0	0	0	0	0	0	0	0	0	0	0	0	0	0	0	0	0	0	0	0	0	0	0	0	0	0	0	0	0	0	0	0	0	0	0	0	0	0	0	0
Lj0g3v0008929	16.10004157	13.98124915	20.96357479	10.66174031	7.961443051	11.3331138	10.4079494	11.81469668	11.07519496	13.01593824	10.32143265	2.644590574	7.412657239	10.02634101	10.66647632	16.48733439	12.79132433	5.791883223	12.84284173	8.205675976	11.57629678	19.23194681	12.3681545	10.96183924	12.56351167	20.27368561	10.84663977	13.75721222	14.61756591	21.12766293	22.86463751	9.484222415	16.32676999	9.884679261	19.73089298	11.76324866	10.75342483	9.604080457	9.604080457	13.04775044	6.46243241	8.749794662	7.885869707	13.78124639	4.314776031
Lj0g3v0008939	10.89258543	8.651520641	3.217344471	6.794215873	11.70731971	4.319001799	1.167636343	4.216318104	2.211408785	2.902691461	5.200650144	3.966137699	4.936485344	6.274051176	13.33560383	7.050752842	5.589938168	7.122411584	9.392449135	2.009157285	4.846013083	6.765617604	7.451378776	9.71474662	7.623181903	4.759886727	8.851386344	2.563288611	7.462675066	10.17287927	1.194012138	4.722423013	6.269567597	3.036023609	8.000439151	8.78638328	5.378661368	5.743995382	5.743995382	2.600939407	3.852088573	3.747152876	2.243367835	2.751295631	5.735140517
Lj0g3v0008949	269.4435619	240.6215091	249.0778544	314.5054144	266.2296861	262.7181056	284.7671076	307.8729181	334.3766528	298.4228004	301.536457	342.27705	272.3532959	323.3531402	276.014247	295.8985215	345.1690609	304.3140304	288.7027825	282.9326756	276.8782635	248.5238849	258.8144119	256.0628558	376.2273623	401.9063645	300.153931	271.2025065	333.3808993	275.0055174	279.8539507	315.979358	311.4822134	314.1494257	226.3511122	223.3643217	310.0778982	273.5937272	273.5937272	312.1850366	279.6065865	285.960386	315.7872019	360.043233	350.348183
Lj0g3v0008959	733.5150908	666.1585266	681.630888	596.3487766	668.8652068	703.2826033	663.4327781	600.828717	589.3764163	654.7281163	619.0427972	833.9422583	608.9523122	591.5613658	560.0320357	563.0934935	669.8268312	651.4227906	553.144208	664.1059233	655.8994832	572.9582335	596.7258814	620.7757787	528.880549	518.9656126	550.2632692	683.9595008	616.6806363	600.1286471	618.5670423	570.802635	571.641683	491.6659094	676.358431	532.1891947	508.1054229	530.3803232	530.3803232	491.0888839	546.8229347	530.3375704	551.5728261	506.5723963	581.5762664
Lj0g3v0008969	0	0	0	0	0	0	0	0	0	0	0	0	0	0	0	0	0	0	0	0	0	0	0	0	0	0	0	0	0	0	0	0	0	0	0	0	0	0	0	0	0	0	0	0	0
Lj0g3v0008979	0	0	0	0	0	0	0	0	0	0	0	0	0	0	0	0	0	0	0	0	0	0	0	0	0	0	0	0	0	0	0	0	0	0	0	0	0	0	0	0	0	0	0	0	0
Lj0g3v0008989	0	0	0	0	0	0	0	0	0	0	0	0	0	1.228018882	0	0	0	0	0	0	0	0	0	0	0	0	0	1.26386069	0	0	0	0	0	0	0	0	0	0	0	0	0	1.221418506	0	0	0
Lj0g3v0008999	60.50481766	52.32351646	51.48000737	75.78847983	61.3274926	65.18819956	49.76523858	53.88986304	52.65995914	76.47578313	58.93798061	64.76639086	58.15109109	53.89211341	60.00375882	60.27697905	55.84921391	84.00723951	55.79468806	57.58291103	70.24913436	58.01176396	49.34705195	41.58513624	59.1030099	59.75635014	45.1856448	48.87743935	75.11612312	51.08950939	40.14867553	38.09357679	58.56991477	57.14136594	58.89837351	60.54525873	64.01273733	49.21127805	49.21127805	54.84642443	53.40257551	57.63644397	49.86147899	69.14366853	80.91878443
Lj0g3v0009009	0	0	0	0	0	0	0	0	0	0	0	0	0	0	0	0	0	0	0	0	0	0	0	0	0	0	0	0	0	0	0	0	0	0	0	0	0	0	0	0	0	0	0	0	0
Lj0g3v0009019	0	0	1.582991472	0	0.605530052	3.234701247	0	0.829445942	0.559198351	1.462201617	0	1.333669076	0	1.278027936	0	0	0	0	0	0	0	0	0.628636195	1.230263522	0	2.386001549	0	1.345069565	0	0	1.181967096	0	0	1.520969965	1.067170651	0	0.603200637	0	0	1.281537442	0	0	0	0	0
Lj0g3v0009029	0	0	0	0	0	0	0	0	0	0	0	0	0	0	0	0	0	0	0	0	0	0	0	0	0.532403359	0	0	0	0	1.236092682	0	0	0	0	0	0	0	0	0	0	0	0	0	0	0
Lj0g3v0009039	0	1.077197701	0	0	0	0	0	0	0.551820453	0	0	0	1.231162003	0	0	0	0	0	0.852462057	0	1.929735357	1.125165148	0.618324798	0	0.543893278	0	0	1.268331461	0	0	1.193037784	0	0	0	0	0	0.595703881	0	0	0	0	0	0	0	0
Lj0g3v0009049	2.032557709	0	0	0.748922373	0	2.146638243	0.580913437	0	0	0	0	0	0	0	0	0	0.793061764	0	0.848518958	0.995342953	0.964766326	1.121369761	0.618095192	1.20701367	0.540771416	0	0.677225379	0	1.240658827	1.269200392	0	0	0	0.754497599	0	0	1.189164193	0	0	0	0	0	0	1.36787215	0
Lj0g3v0009059	0	0	0	0	0	0	0	0	0	0	0	1.318426908	0	0	0	0	0	0	0	0	0	0	0	0	0	0	0.673832554	0	0	0	0	0	0	0	0	0	0	0	0	0	0	0	0	0	0
Lj0g3v0009069	1.991061115	1.071524802	4.833218249	0.764015024	0.609702538	1.078589709	3.449339985	5.901821213	2.771063643	1.444685677	0	3.966945426	2.473513846	0	1.333725639	2.360611985	0.798779887	1.462598553	1.715254043	1.037715921	0.963571206	2.269949205	2.470603128	0	3.281686034	4.777086503	0.676135371	0	2.407825362	1.228203091	4.843904307	1.188542146	1.887340973	1.522779816	2.340988134	0	0.598000565	0	0	3.917333501	2.596657282	1.251884254	2.260998376	0	4.326899314
Lj0g3v0009079	0	1.0727788	0	0	0	0	0	0.829736625	0.548224682	0	0	0	0	0	0	0	0	0	0	0	0.967677707	1.122324363	0	0	0.535559557	0	0	0	0	1.286909257	0	0	0	0	0	0	0	0	0	0	0	0	1.113979397	0	0
Lj0g3v0009089	0.663239705	1.078325901	0	0.77146395	0	0	0	0	0	0	0	0	0	0	0	0	0	0	0	0	0	0	0	0	0	0	0	0	1.266210784	0	0	2.432062898	0	0	0	0	0	0	0	0	0	1.101028684	0	0	0
Lj0g3v0009091	0	0	0	0	0	0	0	0	0	0	0	0	0	0	0	0	0	0	0	0	0	0	0	0	0	0	0	0	0	0	0	0	0	0	0	0	0	0	0	0	0	0	0	0	0
Lj0g3v0009099	924.5291892	899.1421824	764.3693587	837.6731631	903.9891861	831.6413393	969.1730095	790.7506043	1011.157322	886.5468523	851.5669486	1176.84592	836.3851846	721.8995968	741.3195093	692.4489367	711.52484	836.8211317	878.4331255	628.6686636	887.5342868	790.7466779	798.3792611	844.0363163	985.4022452	951.6592892	1010.125625	1011.950708	1005.10778	780.6010087	729.2076996	791.9094569	947.561389	716.2495346	574.4567304	1067.484877	885.9568878	836.4891666	836.4891666	846.7956475	1006.792425	654.9722749	1144.53134	1214.104248	1275.689628
Lj0g3v0009109	147.5575269	146.9974802	170.7038568	138.3863368	136.1109074	147.4031678	131.2125371	192.3715416	152.0820992	114.5809032	118.182634	111.0620995	112.3037325	100.3390452	87.99912312	151.5867369	147.8371766	149.8694307	118.7416547	114.8796211	139.4322917	164.6427614	168.1216563	185.829638	138.4122639	138.0753559	141.5602282	123.8781822	96.73510681	62.09173254	107.5363889	124.0225991	100.3039481	123.7472615	116.8818111	111.3540092	161.8921236	141.7163883	141.7163883	111.9531785	138.7786503	133.6275827	191.8683817	204.9644892	212.2307306
Lj0g3v0009119	213.7953001	264.6665075	264.1767819	259.6596324	285.3535609	247.4921502	371.9950589	244.4661187	184.5025585	271.5557658	194.1073233	204.9124625	150.8414769	224.3378359	138.6744225	278.453662	182.0905171	308.3566741	160.3249067	66.35358472	142.5860253	135.0055647	226.6420457	195.2988318	228.5563225	225.6469773	196.7420091	273.0286289	263.7773766	286.3028596	119.8151145	177.026856	112.5738062	164.4099425	129.8308629	88.42354193	170.3812497	89.53632031	89.53632031	167.09627	133.6624434	80.09510544	136.7314046	180.8563968	160.0326323
Lj0g3v0009129	0	0	0	0	0	0	0	0	0	0	0	0	0	0	1.343218779	0	0	0	0	0	0	0	0	0	0	0	0	0	0	0	0	1.184574599	0	0	0	0	0	0	0	0	0	0	0	0	0
Lj0g3v0009139	0	0	0	0	0	0	0	0	0	0	0	0	0	0	0	0	0	0	0	0	0	0	0	0	0	0	0	0	1.215332223	0	1.199241798	0	0	0	0	0	0	0	0	0	0	0	0	0	1.433602106
Lj0g3v0009149	0	0	0	0	0	0	0	0	0	0	0	0	0	0	0	0	0	0	0	0	0	0	0	0	0	0	0	0	0	0	0	0	0	0	0	0	0	0	0	0	0	0	0	0	0
Lj0g3v0009169	0	0	0	0	0	0	0	0	0	0	0	0	0	0	0	0	0	0	0	0	0	0	0	0	0	0	0	0	0	0	0	0	0	0	0	0	0	0	0	0	0	0	0	0	0
Lj0g3v0009189	0	0	0	0	0	0	0	0	0	0	0	0	0	0	0	0	0	0	0	0	0	0	0	0	0	0	0	0	0	0	0	0	0	0	0	0	0	0	0	0	0	0	0	0	0
Lj0g3v0009199	0.659468678	0	0	0	0.598502869	0	0	0.824363998	0	0	0	0	1.25617992	0	0	0	0	0	0	0	0	0	0	0	0	0	0	0	0	0	0	0	0	0	0	0	0	0	0	0	0	0	0	0	0
Lj0g3v0009209	0	0	0	0	0.599330643	0	0.570422778	0	1.13164169	1.469675509	0	0	0	0	0	0	0.80248405	1.469881992	0	0	0.986440776	0	0	0	0	1.204523469	0	0	0	1.365373934	2.061218911	1.200328155	0	0	0	0	0	0	0	0	0	1.220633146	0	1.391615113	0
Lj0g3v0009219	0	3.201360771	0	0.766162385	0	1.077488346	0	0	0	0	0	0	0	0	0	5.913279514	0	0	0	0	0	0	0	0	1.094963563	0	0	0	0	0	0	0	0	0	0	0	2.393931714	0	0	0	0	0	0	0	0
Lj0g3v0009229	2.01259469	0	0	0	0.607590376	0.534102909	0	0.828201032	0.548747302	1.441801327	0	0	0	0	0	0	0	0	0	0	0.969296582	0	1.240163543	2.412794536	1.068451905	1.176961853	0	2.602630331	1.256038266	0	0	0	0	0.752344416	0	1.450774244	1.191036469	0.954265463	0.954265463	0	0	0	1.115565192	0	1.42476324
Lj0g3v0009239	0	0	0	0	0	0	0	0	0	0	0	0	0	0	0	0	0	0	0	0	0	0	0	0	0	0	0	0	0	0	0	0	0	0	0	0	0	0	0	0	0	0	0	0	0
Lj0g3v0009249	0	0	0	0	0	0	0	0	0	0	0	0	0	0	0	0	0	0	0	0	0	0	0	0	0	0	0	0	0	0	0	0	0	0	0	0	0	0	0	0	0	0	0	0	0
Lj0g3v0009259	0.653236147	0	0	0	0	0.529875306	0.562067379	0	0	0	0	0	0	0	0	0	0.78401542	0	0	0	0	0	0	0	0	1.180352609	0.6708286	1.339112785	2.573267208	0	0	0	0	0	0	1.455332137	0.592617299	1.92799117	1.92799117	1.26295087	1.270152309	1.220262273	3.364995909	0	0
Lj0g3v0009269	0	0	0	0	0	0	0	0	0	1.444989142	0	0	0	0	0	0	0	0	0	0	0	0	0	0	0	0	0	0	0	0	0	0	0.629475457	0	0	0	0	0.967398236	0.967398236	0	0	0	0	0	0
Lj0g3v0009289	1.980783433	0	9.655119209	5.351369295	2.432571572	1.616336389	9.170402256	0	0	4.329470681	3.848223994	0	7.418915525	3.758710371	0	0	7.181596744	0	0	0	0	7.950522865	0	0	6.562445597	0	0	0	0	0	7.280292448	0	3.145945033	4.567905566	0	0	0	0	0	2.610534081	3.899836249	0	5.65713563	9.669978682	0
Lj0g3v0009299	0	0	0	0	0	0	0	0	0	0	0	0	0	0	0	0	0	0	0	0	0	0	0	0	0	0	0	0	0	0	0	0	0	0	0	0	0	0	0	0	0	0	0	0	0
Lj0g3v0009309	10.01500333	9.662670104	19.3428854	9.913708385	10.39014279	8.091827357	10.38037851	10.12232224	9.970072369	8.671986328	10.30379882	17.18814512	4.943572025	6.266354914	8.000328469	10.6083633	14.38368687	23.26772916	11.99427867	11.33968734	4.820321089	7.929356651	6.179822249	7.31506478	15.84865131	11.93187205	6.093691602	7.460868312	7.270282563	7.416876907	12.06559331	4.746931014	11.93945202	6.846577983	4.659301547	2.943922275	11.95184074	6.730448758	6.730448758	5.220667911	5.179610243	11.25577325	10.15338138	16.55114695	11.51883073
Lj0g3v0009319	0	8.5386557	0	9.952249256	4.855090984	11.31087232	0	15.15237437	0	43.27681986	29.45576779	52.86036406	45.77308909	30.07405742	29.33000363	36.63767606	0	0	14.59132674	0	23.08936075	27.30082637	16.65008775	24.46165587	23.52927049	10.7551627	24.94372601	34.17715736	30.9688638	29.16456326	14.60334654	16.66569818	22.67089128	25.1397855	14.14147038	25.10393482	24.52538305	6.754565204	6.754565204	16.97374392	0	11.27582091	29.46534209	30.42200282	36.12484739
Lj0g3v0009329	1.314955572	5.336100881	3.215340846	2.294672137	4.855025298	2.691858888	2.858675139	0.841458608	3.323379499	8.65171324	0	0	0	0	2.664876788	2.361875911	5.581092552	10.30491866	0	1.045702218	0	5.682536489	0.616419848	0	4.37461	0	2.021993645	0	5.96010544	2.432217032	0	0	0	0	5.883512082	0	0.597790384	0	0	1.304888603	0	0	2.264460619	0	0
Lj0g3v0009339	0	0	0	0	0	0	0	0	0	0	0	0	0	0	0	0	0	0	0	0	0	0	0	0	0	0	0	0	0	0	0	0	0	0	0	0	0	0	0	0	0	0	0	0	0
Lj0g3v0009349	16.36349562	19.18664915	4.822771336	22.22525942	23.63062254	14.00051451	11.41050776	17.67101517	16.63192026	28.84180983	17.90726844	19.82305884	11.13828176	11.27897218	15.99979035	15.37648172	14.35299724	11.83920826	5.152911769	2.103959146	11.54046194	17.08323607	12.94518702	0	9.306452896	10.76076539	16.1648603	14.58344603	7.117885599	14.52397643	20.73509104	13.10626675	1.890527241	5.335329536	11.82026637	0	13.16515363	7.727438329	7.727438329	13.05978703	22.18131201	13.7896642	18.15545434	12.45500979	36.16189897
Lj0g3v0009359	0	0	0	0	0	0	0	0	0	0	0	0	0	0	0	0	0	0	0	0	0	0	0	0	0	0	0	0	0	0	0	0	0	0	0	0	0	0	0	0	0	0	0	0	0
Lj0g3v0009369	11.28508473	21.44518427	11.0293251	18.54830085	17.4314297	22.5352146	11.40507287	19.78576429	12.31481762	16.07034854	14.40528432	17.34899806	12.51253416	7.673725243	17.55772571	14.35485616	13.45308366	20.20117415	15.49524694	18.43066347	21.66982627	17.28125801	10.64567843	18.45087832	19.73917736	17.88499764	19.0099698	9.45647842	12.96086766	13.51844129	8.111962404	19.05989612	13.95197488	15.14990979	13.3971252	22.0714319	16.22139618	18.50493822	18.50493822	12.77174166	12.84770119	13.66062985	6.804403139	8.314147621	11.55247251
Lj0g3v0009379	0	0	0	0	0	0	0	0	0	0	0	0	0	0	0	0	0	0	0	0	0	0	0	0	0	0	0	0	0	0	0	0	0	0	0	0	0	0	0	0	0	0	0	0	0
Lj0g3v0009389	0	0	0	0	0	0	0	0	0	0	0	0	0	0	0	0	0	0	0	0	0	0	0	0	0	0	0	0	0	0	0	0	0	0	0	0	0	0	0	0	0	0	0	0	0
Lj0g3v0009399	1.313491901	0	0	0	0.607132436	0	0	0	0.554861917	0	0	0	0	0	0	0	0.79835377	1.478103943	0	1.050345068	0	0	0	0	0.54784171	0	0	0	0	0	0	1.19202356	0	0	0	0	0	0	0	0	0	0	0	0	0
Lj0g3v0009409	0	0	0	0	0	0	0	0	0	0	0	0	0	0	1.347408395	0	0	0	0	0	0	0	0	1.228921898	0.551533607	0	0	0	0	0	0	0	0	0	1.165634784	0	0	0	0	0	0	0	0	0	0
Lj0g3v0009419	0	0	0	0	0	0	0	0	0	0	0	0	0	0	0	0	0	0	0	0	0	0	0	0	0	0	0	0	0	0	0	0	0	0	0	0	0	0	0	0	0	0	0	0	0
Lj0g3v0009429	0.680932129	0	1.605288799	1.505579254	0.615845035	1.078744767	3.503006813	3.367149547	0	2.902703437	0	1.321126084	0	0	0	1.174209128	2.391340293	1.420873061	0.852828255	2.001057313	0	0	0	0	1.087072547	2.377114653	0	0	1.246766338	1.275425283	0	0	0	1.516643869	0	1.462507293	0	0	0	1.297720291	2.564424702	0	0	4.124313947	2.865522541
Lj0g3v0009439	0.649911784	0	0	0	0	0	0	0	0	0	0	0	0	0	0	0	0	0	0	0	0	0	0	0	0	0	0	0	0	0	0	0	0	0	0	0	0	0	0	0	0	0	0	0	0
Lj0g3v0009449	0	0	0	0	0	0	0	0	0	0	0	0	0	0	0	0	0	0	0	0	0	0	0	0	0	1.196635634	0	0	0	0	0	0	0	0	0	0	0	0	0	0	0	0	0	0	0
Lj0g3v0009469	1.359046159	0	0	1.499553198	4.916009547	1.075828969	1.747731485	0.839160868	1.101790035	1.448532165	1.298835816	0	1.23043582	1.252090597	2.660218226	0	2.383006176	0	1.701009513	3.983299578	1.936511743	2.249611051	3.101066313	4.840843636	1.625389891	0	0	1.28589691	2.492857611	0	0	0	1.25060002	0	0	4.375760683	5.367973336	0	0	2.586548406	1.278586505	0	1.118064987	1.371906235	0
Lj0g3v0009479	66.69316898	34.09804516	46.61614911	30.6663296	54.50927038	42.00028047	48.46870935	37.02240492	60.43671773	57.68053305	79.27841649	56.82873461	50.74871978	72.69185691	61.33676637	75.72006835	29.50191203	65.18575348	14.60297548	34.75819973	32.69585478	55.82650281	38.21651814	42.86110818	45.99262165	78.92727398	10.77416268	29.1315184	58.0645132	56.82253444	23.19059938	63.1672676	27.10395259	29.73084693	26.02830833	11.82829204	50.87318223	27.05511809	27.05511809	41.79581592	22.19254374	47.64699426	29.51453396	45.68038434	23.15137331
Lj0g3v0009489	33.5565592	20.2962466	22.5300593	22.97249089	25.51229115	28.02394327	34.90680344	34.53469954	27.16976631	46.18934119	49.98756968	71.39782267	33.41603714	15.04437303	38.68121753	41.37835256	23.14517798	48.64413138	20.60716827	20.9423766	27.91647239	25.03142918	16.04313364	37.92646793	35.58190781	45.42829418	24.96212794	0	39.36551914	36.51006651	37.72392908	25.00593821	37.16803563	28.96023992	24.74213918	32.49679024	22.14192366	24.12983284	24.12983284	20.90031546	16.93679011	22.56001792	38.53958735	26.28211485	39.02518444
Lj0g3v0009499	0	0	0	0	0	0	0	0	0	0	0	0	0	0	0	0	0	0	0	0	0	0	0	0	0	0	0	1.205415672	0	0	0	0	0	0	0	0	0	0	0	0	0	0	0	0	0
Lj0g3v0009509	0	0	0	0.765188022	0	0	0	0	0.554328042	0	0	0	0	0	0	0	0	1.470904174	0	0	0	0	0	0	0.54720853	0	0.674921103	0	0	1.219626047	0	0	0	0.761805426	0	0	0	0	0	0	0	0	0	0	0
Lj0g3v0009519	0	0	0	0	0	0	0	0	0	0	0	0	0	0	0	0	0	0	0	0	0	0	0	0	0	0	0	0	0	0	0	0	0	0	0	0	0	0.967640578	0.967640578	0	0	0	0	0	0
Lj0g3v0009529	2.102363381	3.452108257	1.741522153	5.005843427	2.611796905	3.523246884	0.614744955	1.824862176	1.21386496	0	1.383014239	4.271930683	1.343006726	5.373471833	0	0	2.590437439	6.510931844	1.843213312	1.308419402	4.138634587	7.381885681	1.348333294	8.017431006	1.190507592	5.193410447	4.318414464	2.556791838	3.802438315	2.503828896	0	7.666504396	6.092269731	1.639587393	1.134386379	1.437795318	1.92462171	1.035690137	1.035690137	1.313445541	2.77156297	2.633737241	4.886828202	7.487839333	3.105689682
Lj0g3v0009539	0	0	0	0	0	0	0	0	0	0	0	0	0	0	0	0	0	0	0	0	0	0	0	0	0	0	0	0	0	0	0	0	0	0	0	0	0	0	0	0	0	0	0	0	0
Lj0g3v0009559	0	2.138641252	0	1.532374019	0.608092341	0.539365479	1.145809894	0.843024923	0.554885501	0	0	0	0	1.254646007	0	0	0	0	1.718405993	3.141337817	0	0	0.617566906	0	0.547792404	0	0	0	0	0	3.651969296	0	0	0	0	0	0	0.965754938	0.965754938	0	0	0	1.134126065	0	1.446218861
Lj0g3v0009569	0	1.070995873	0	0	0	0	0	0	0.55519136	0	2.569963801	0	0	1.255480073	0	2.366493298	0	0	0	3.135474955	0.964378967	0	1.85449817	0	0	0	0	0	0	0	2.432950864	0	0	3.814755335	0	1.478225291	2.995698092	0	0	0	0	0	0	0	2.892685683
Lj0g3v0009579	0	0	0	3.065557563	1.819255405	1.616110833	0	1.683720283	0	1.442722172	0	1.321974102	0	1.253600368	0	0	1.595469776	0	0	0	0	0	0	0	1.642640395	0	0.67395435	0	0	0	3.657795575	3.574645806	0	1.524659611	0	2.956303637	0.598544774	0	0	0	0	2.507600719	0	0	0
Lj0g3v0009589	0	0	0	0	0	0	0	0	0	0	0	0	0	0	0	0	0	0	0	0	0	0	0	0	0	0	0	0	0	0	0	0	0	0	0	0	0	0	0	0	0	0	0	0	0
Lj0g3v0009599	0	0	0	0	0	0	0	0	0	0	0	0	0	0	0	0	0	0	0	0	0	0	0	0	0	0	0	0	0	0	0	0	0	0	0	0	0	0	0	0	0	0	0	0	0
Lj0g3v0009609	0	2.143177957	1.61054886	2.289805259	1.829441519	1.617244656	1.725296326	0.84282427	0	2.888326777	0	1.321638421	0	2.505796054	3.99897738	2.358620202	1.596961458	1.459632601	1.713947633	4.141481841	1.92646953	0	2.469758556	0	1.639692586	1.193385728	0	0	1.205412328	1.229727102	1.209201453	0	2.514459293	0	0	0	2.390399836	0	0	1.304993676	0	1.250940571	1.12932242	0	0
Lj0g3v0009619	0	0	0	0	0	0	0.56176333	0	0	0	1.292558154	1.329678795	1.240712231	0	0	1.192973729	1.586143881	0	0	0	0	1.140193799	0	0	1.596923909	0	0	0	3.80682983	0	0	0	0	0.749012019	0	0	2.947291073	0	0	0	1.278470883	0	0	0	0
Lj0g3v0009629	0	0	0	0.732863764	0	0	0	0	0	0	0	9.239991465	0	1.264329057	0	0	0	0	0	0	0	2.276542211	0	0	0	0	0	0	0	2.678393204	0	0	1.879296167	0	0	0	1.779251876	2.88804266	2.88804266	0	0	2.446944993	1.120349797	0	0
Lj0g3v0009639	0	1.151670076	0	0.824438872	0	0	0	0.90342341	0	3.140776096	0	0	1.359697173	1.376676885	0	0	0	0	0.939007826	0.476742416	1.053820999	0	0	1.340548379	0.590727044	1.310194977	0	1.378967921	0	0	0.59105158	1.296902445	0.685909407	1.647879656	0	0	0.646064405	0	0	4.144084202	0	0	0	1.508774615	0
Lj0g3v0009649	0	0	0	0	0	0	0	0	0	0	0	0	0	0	0	0	0	0	0	0	0	0	0	0	0	0	0	0	0	0	0	0	0	0	0	0	0	0	0	0	0	0	0	0	0
Lj0g3v0009669	13.13556779	5.336520032	20.90986953	6.126388743	6.675304734	10.23493915	4.572793674	6.735107717	8.315254741	20.19816686	6.403326378	6.608629275	6.186886151	13.7863703	9.333909273	8.275293949	2.393194697	8.853477121	22.3216021	20.96829648	14.43242565	10.24117716	9.251043296	18.35162388	6.020468546	9.562389854	8.090105277	20.7408681	11.90619313	13.3616367	12.17532989	9.526004554	10.07854637	16.00174716	8.25405528	14.77135127	18.54760513	6.756636641	6.756636641	11.75333605	10.42544726	22.55715287	9.069343605	9.682349906	11.56349253
Lj0g3v0009679	2.695450003	4.320577954	3.172891189	3.715030568	1.221110983	3.228015047	1.738210705	2.498931717	1.661115593	4.360627913	3.918412405	1.322178966	3.716506217	0	4.018094385	0	0.789699031	4.257210091	3.411985552	1.956803207	2.934135078	3.408926103	0.625487096	0	0.537231224	2.372129447	1.359461701	1.316987157	6.351108777	1.309990599	3.572414866	2.364088107	0.630943299	2.274965461	2.211248603	0	3.60381836	2.891544944	2.891544944	1.284234507	2.564339369	0	1.125736888	4.140785433	1.437306973
Lj0g3v0009689	0	0	0	0	0	0	0	0	0	0	0	0	0	0	0	0	0	0	0	0	0	0	0	0	0	0	0	0	0	0	0	0	0	0	0	0	0	0	0	0	0	0	0	0	0
Lj0g3v0009699	849.1681734	847.7716995	918.1234447	791.5418053	828.6957731	767.9959477	885.9841712	914.0200248	914.2248374	1013.970754	1096.628147	1026.928926	847.7480506	965.0470105	940.055611	918.946421	968.1998246	1125.303131	900.8560787	914.3643143	876.2785739	879.0428444	897.7047589	866.6337111	897.7856155	923.0043905	927.7616734	837.1103809	920.4078385	842.1024009	889.9711302	918.5131874	897.9352744	1052.556326	999.3362257	1087.719638	911.3866536	903.966392	903.966392	1008.2547	905.2415229	1015.370533	889.4230941	952.0248526	1019.603835
Lj0g3v0009709	44.31052855	26.60571863	44.98713857	42.20246479	32.6564128	32.83617996	43.25647458	33.6422139	44.3641693	72.07312548	56.19519917	51.53838696	39.61839531	36.34586284	46.66894652	41.43463025	43.83793078	69.84502429	42.10871907	36.99644928	30.75974736	46.75626189	39.43247236	36.76479331	51.48338697	53.83358334	26.23833384	38.69003038	47.22801888	39.7532241	24.45774782	50.09198024	33.42402848	19.0647431	17.79233899	11.83688264	41.30744776	38.68146293	38.68146293	26.12527894	28.75802707	35.12313234	46.58955957	60.94291595	59.37330868
Lj0g3v0009719	0	0	0	0	0	0	0	0	0	0	0	0	0	0	0	0	0	0	0	0	0	0	0	0	0	0	0	0	0	0	0	0	0	0	0	0	0	0	0	0	0	0	0	0	0
Lj0g3v0009729	1.313392159	0	3.21543849	1.530671399	2.426556983	0.538425619	1.714281026	0.84150071	1.662175857	1.442053757	1.280184096	1.321064752	0	1.252669037	2.665476617	0	1.594717508	0	3.432183853	2.094934587	0.961716981	0	0.616451851	2.445440355	0.547018566	2.389284576	0.673900433	3.659903867	0	2.429135355	0	0	0.629553335	0.761571309	3.534641433	0	1.79396602	0.964655755	0.964655755	0	2.604649781	2.504957351	0	1.382398767	0
Lj0g3v0009739	7.237176161	5.339883732	3.217652947	3.061816425	6.073063915	2.155040407	5.721358254	5.052385278	3.880096411	5.771963698	10.25144348	5.287048307	3.711627043	0	5.333619036	5.90901969	5.585113735	1.473257902	8.583279851	5.232545329	8.661198004	3.412037147	3.084317639	6.114870369	1.641675111	10.75557009	4.046872809	2.445003404	9.542629918	2.433865769	1.21633841	3.570940359	3.778439449	5.332923754	2.355190644	4.429713133	3.589355752	4.824121378	4.824121378	0	3.906846826	6.264452957	6.798399659	5.5310513	5.779299121
Lj0g3v0009749	0.678032293	1.077807565	0	3.016873406	3.070766926	0	2.325977433	0	0.551507961	0	0	0	1.230695201	1.250699805	0	1.171841497	0.796942064	0	0	0	0.965511371	0	1.23721695	0	0	2.374073209	0	0	0	2.526686718	2.383222273	0	1.875460507	0	0	0	0	0.954910867	0.954910867	0	1.281491066	2.490763456	0	0	2.860097474
Lj0g3v0009759	124.0477052	169.4867389	212.402669	121.6998605	127.8133591	81.94295897	137.0176868	158.356239	152.3725022	119.8205036	262.2406777	184.4712258	152.4975997	183.7363186	94.80795894	184.1395434	170.824492	165.1185136	158.3411045	84.64221091	171.3580976	97.06043341	103.6658674	144.8017984	147.536341	149.0071915	107.8135914	147.8009549	132.497572	78.4549629	115.0859387	155.2548468	170.5067437	123.2508943	74.80813177	125.9352725	115.1041488	135.5647818	135.5647818	62.79012905	150.5143293	185.9074748	110.7954878	92.01688318	172.5561433
Lj0g3v0009769	273.8454793	220.3435187	255.4840549	290.7698062	263.7394348	282.0834773	265.3161868	290.1859651	282.8139077	286.8701907	167.3431524	257.6954245	246.3664865	230.6083449	332.0166879	249.7651543	247.8996404	288.141584	298.1765608	366.5651505	283.5870679	304.4356319	287.7552802	270.7997132	232.758489	255.9924415	318.2739945	237.1382454	239.8335858	333.8954966	314.1775796	254.0070699	248.4511871	273.7534612	342.6450826	264.8167654	281.3572745	285.2355764	285.2355764	333.09093	262.6828251	191.9087399	266.9903529	299.1437671	225.8764343
Lj0g3v0009779	0	0	0	0	0	0	0	0	0	0	0	0	0	0	0	0	0	1.489613509	0	0	0	0	0	0	0	0	0	0	0	0	0	0	0	0	0	0	0	0	0	0	0	0	0	0	0
Lj0g3v0009789	3.956262583	0	3.219187723	1.530445832	2.431843002	1.07792803	1.145739956	0.842442441	3.880509008	1.443597448	0	0	0	0	0	0	0	1.470928792	0	0	0.962779335	1.136944129	0	0	0.547237495	0	0	0	0	0	0	0	1.259359532	0.761845338	1.176074102	0	0	0	0	0	0	0	0	0	1.444432182
Lj0g3v0009799	3.303202129	2.13547964	0	1.524188093	0.607475084	1.075268542	1.145374522	5.042903511	2.763153473	0	0	1.318394905	0	0	0	0	0	1.460463359	0	0	0	0	0	0	0	0	0	0	1.198259632	0	0	0	0	0	1.168506744	0	0	0	0	0	0	0	0	0	0
Lj0g3v0009809	6.060857071	9.721400838	11.10117741	8.170771402	10.98141504	10.22253331	9.263330317	9.156075343	14.96345067	8.724548574	6.534789727	13.22966726	26.04037557	13.91196676	16.0857574	9.447480263	6.316432971	9.944903682	5.975399441	5.859508971	13.7044322	14.79041706	10.64050317	12.18894073	11.27494476	13.05087949	10.19804191	3.959221174	6.361141382	5.254095409	5.953830332	9.46397217	13.26194179	9.102493259	5.512567797	7.322303178	12.61858584	12.5417195	12.5417195	14.12244167	6.413541854	18.76658521	13.52205116	9.668228366	10.06851558
Lj0g3v0009819	0	0	0	1.487056753	0	0.53879656	0.577826943	0.831708309	1.112378069	0	0	0	0	0	0	0	0	0	0	0	0	0	0	0	0	0	1.361655093	0	0	1.324608693	0	0	0	0	2.186055967	0	0	0	0	0	0	0	0	0	1.443134214
Lj0g3v0009829	2820.401703	2761.654546	2790.870031	3300.913808	3337.220877	3206.382364	3034.354621	2761.578132	2712.922375	2496.063367	2458.051864	2455.79431	2698.61556	2996.654349	2880.178922	2762.502194	2773.073449	2353.899359	2443.1944	2622.731862	2549.892549	2913.752109	2940.792109	2852.741152	2422.849931	2553.011989	2759.112748	2771.21984	2446.922789	2942.435723	3109.873421	2665.799408	2722.881759	2605.858414	2827.65068	2956.888265	2462.545047	2552.720047	2552.720047	3066.259718	2917.215992	2771.839305	2481.204348	2275.142836	2400.566795
Lj0g3v0009839	301.1777335	293.2396734	240.6314936	340.1961074	299.7297479	330.3152364	292.6401584	287.0353026	307.470336	269.0561307	270.2811841	315.8517037	305.3961357	349.1959845	324.9542164	302.5322263	291.6434267	228.2436463	233.5783631	327.6997898	255.7470361	383.7861286	309.1695025	309.9690581	278.1643769	292.0722055	295.2409284	304.5830035	270.2145963	309.0129342	367.4306501	317.602455	307.713339	272.4095398	262.1494656	349.5278092	261.0576987	292.0832849	292.0832849	318.5593157	393.6032578	395.5487787	382.0604143	379.1167983	371.9267036
Lj0g3v0009849	0	0	0	0	0	2.694246055	3.997042597	6.736498444	4.437995327	0	0	2.644816554	0	0	2.668370166	0	3.989692394	5.92158527	0	1.052279277	0.962372736	0	4.934928208	0	1.095555919	5.981872423	1.348074275	0	0	2.423140681	3.660798711	0	0	0.762659454	0	2.957864578	1.79637072	6.765347993	6.765347993	0	0	0	7.947351018	4.154122614	4.34189288
Lj0g3v0009859	0	0	0	0	0	0	0	0	0	0	3.859218973	2.64958511	0	5.024136099	4.008978707	1.183359563	3.200139245	0	0	1.04355383	0	0	0	0	0.548187329	0	1.353649003	0	0	0	2.431447827	1.191735942	1.261338363	0	0	0	1.198647598	0	0	0	0	0	0	0	2.892665415
Lj0g3v0009869	0	0	0	0	0	0	0	0	0	0	0	0	0	0	0	0	0	0	0	0	0	0	0	0	0	0	0	0	0	0	0	0	0	0	0	0	0	0	0	0	0	0	0	0	0
Lj0g3v0009879	4.030110777	3.246601867	6.349278204	4.470029096	7.905453892	2.700385194	3.464330594	0	2.795467601	0	0	0	3.753891977	3.832977753	0	4.772390043	3.171289827	2.871874342	0.860735118	3.854623875	0.986943023	0	4.407519864	0	3.224826771	1.193945516	2.047807889	0	0	0	0	2.382509434	3.181218748	6.094436704	0	10.32619673	3.624827154	1.950023801	1.950023801	0	16.76604836	0	4.54458214	6.947744518	0
Lj0g3v0009889	4.644379752	7.498998112	7.870922287	8.152285978	11.41005093	9.111407969	8.548784171	10.70873972	3.353296298	8.753402921	7.849410167	11.9907384	7.495905313	3.831979656	8.092286586	0	9.482941208	8.640833163	14.61278287	2.773038438	8.854003013	5.752588836	6.256491342	1.228403563	4.263820032	1.190452559	2.712926633	2.697309627	6.469063151	5.395232055	0	5.947105866	2.533522529	6.053986715	5.168792722	5.879302402	4.201131868	6.807392182	6.807392182	2.55126487	3.849200951	8.690016833	7.928301425	9.685501704	10.09585058
Lj0g3v0009899	0	0	0	0	0	0	0	0	0	0	0	0	0	0	0	0	0	0	0	0	0	0	0	0	0	0	0	0	0	0	0	0	0	0	0	0	0	0	0	0	0	0	0	0	0
Lj0g3v0009909	0	0	0	0	0	0	0	0	0	0	0	0	0	0	0	0	0	0	0	0	0	0	0	0	0	0	0	0	0	0	0	0	0	0	0	0	0	0	0	0	0	0	0	0	0
Lj0g3v0009919	3.323176975	13.93557548	0	15.27143011	17.08072311	21.03199904	12.08115969	3.372542548	8.311118038	20.22577463	19.28991386	15.86563908	8.654834104	2.506744625	18.66895738	8.258404118	3.195106648	4.38084181	13.71692005	15.53760953	12.52667973	11.3428509	7.412024799	13.4250367	11.48226784	14.32616301	19.61283453	8.658137291	8.440408764	9.840761901	7.258250489	17.81935736	10.06175347	11.41704279	8.182325753	13.26173027	23.31534717	18.28943474	18.28943474	5.221963384	9.081166748	13.76568056	19.2061688	12.42407115	7.207573102
Lj0g3v0009929	7.432802559	9.700150123	8.057632767	3.793331881	5.526031781	3.776630552	8.127725321	4.218361177	3.871228809	4.341232583	16.81672408	13.2144049	9.870497119	3.758055763	2.664467751	2.35037549	5.594359915	2.87149245	5.982283094	4.062223786	2.896393522	10.15322141	4.951063662	8.505133136	15.26854205	8.33375984	1.357934335	2.526700218	4.915943575	6.271842479	0	8.276163643	3.760760676	3.79602253	3.456759684	0	10.1454065	5.747436613	5.747436613	6.51466712	5.149393474	2.496436687	4.492209279	8.252593056	4.303926944
Lj0g3v0009939	0	0	0	0	0	0	0	0	0	0	0	0	0	0	0	0	0	0	0	0	0	0	0	0	0	0	0	0	0	0	0	0	0	0	0	0	0	0	0	0	0	0	0	0	0
Lj0g3v0009949	22.38132927	37.87204719	46.20925226	39.53518024	33.16216471	33.9462064	43.71760728	30.12323681	33.73594401	13.0894128	44.39363271	52.86049303	24.72909437	36.56273151	60.17875952	47.08941724	38.82899966	46.78348444	39.21398336	23.68434691	33.19107906	57.74206514	44.34730738	30.3905489	44.28413086	33.2423834	37.41477616	13.07521279	37.88808361	33.76631474	26.2440821	34.24027848	43.42425971	36.42162376	40.31810094	51.18801468	32.40939935	48.04430384	48.04430384	36.10704179	51.28282523	20.02866371	44.95180737	13.78619602	33.02894202
Lj0g3v0009959	0	0	0	0	0	0	0	0	0	0	0	0	0	0	0	0	0	0	0.85964105	0	0	0	0	0	0	0	0	0	0	0	0	0	0	0	0	0	0	0	0	0	0	0	0	0	0
Lj0g3v0009969	0	0	0	0	0	0	0	0	0	0	0	0	0	0	0	0	0	0	0	0	0	0	0	0	0	0	0	0	0	0	0	0	0	0	0	0	0	0	0	0	0	0	0	0	0
Lj0g3v0009979	0	0	0	0	0	0	0	0	0	0	0	0	0	0	0	0	0	0	0	0	0	0	0	0	0	0	0	0	0	0	0	0	0	0	0	0	0	0	0	0	0	0	0	0	0
Lj0g3v0009989	14.52618036	18.17932557	12.87703915	13.00119754	17.63950103	11.31762999	20.63673044	17.69130423	19.9515943	17.3227932	11.5471716	10.574962	12.36900385	7.519788563	10.66734193	20.07807092	24.74364787	17.62331206	12.8693229	14.59768443	15.40437778	7.953648288	8.639933868	14.66470641	14.22346479	9.556939905	14.85248021	14.73042567	19.15787739	19.54450451	19.42326743	21.4102611	10.07061435	17.51631556	19.96621907	23.60746926	12.55950287	7.712159176	7.712159176	9.139832078	14.30547033	7.514079595	18.11005495	30.40240735	17.32347876
Lj0g3v0009999	0	0	0	0	0	0	0	0	0	0	0	0	0	0	0	0	0	0	0	0	0	0	0	0	0	0	0	0	0	0	0	0	0	0	0	0	0	0	0	0	0	0	0	0	0
Lj0g3v0010009	0	0	0	0	0	0	0	3.323008838	0	0	0	0	2.455725307	0	0	0	2.36035202	0	3.386424234	2.93876342	0	0	2.481283396	0	0	3.536839813	0	0	5.018631186	2.580721627	0	0	0	0	0	0	0	0	0	0	0	0	0	0	0
Lj0g3v0010019	0	0	0	1.482894249	0	0	0	0.829596653	0	0	6.530809615	0	0	1.26594471	0	2.36382786	0.787763513	0	3.414100675	0	0	0	0	4.878686222	1.070687988	2.371266428	0	0	0	1.318649085	0	0	0	0	0	0	0	1.932039892	1.932039892	0	0	0	1.126860929	0	1.438230724
Lj0g3v0010029	0	0	0	0	0	0	0	0	0	0	0	0	0	0	0	0	0.796823609	0	0	0	0	0	0	0	0	0	0	0	0	0	0	0	0	0	0	0	0	0	0	0	0	0	0	0	0
Lj0g3v0010039	0	0	0	0.800823826	0	0	1.131083066	0	0	0	0	0	0	1.191048174	0	0	0	0	0	0	0	0	0	0	0.555447548	0	0	0	0	0	0	0	0	0	0	0	0	0	0	0	0	0	0	0	0
Lj0g3v0010049	0	0	0	0	0	0	0	0	0	0	0	0	0	0	1.349032319	0	0	1.44181067	0	0	0	0	0	0	0	0	0	0	0	0	0	0	0.634250496	0	0	0	0	0	0	0	0	0	0	0	0
Lj0g3v0010059	10.9083057	6.51922639	0	0	5.554068527	9.73822981	8.199024807	0	4.440149631	0	0	5.306906395	0	0	4.025453105	5.90620726	11.94415027	5.691108344	6.845692492	10.92136548	4.894990159	3.406172956	0	4.87962024	4.342710431	0	2.732539003	0	0	0	0	4.739356385	4.418175283	0	0	0	9.030801736	3.855125962	3.855125962	9.072986398	0	0	2.254830285	5.532504175	2.881817645
Lj0g3v0010069	0	0	0	0	0	0	0	0	0	0	0	0	0	0	0	0	0	0	0	0	0	0	0	0	0	0	0	0	0	0	0	0	0	0	0	0	0	0	0	0	1.308528454	0	0	0	0
Lj0g3v0010079	5.918445035	7.426630441	9.637732237	14.73652992	20.99268316	10.80621358	10.8990291	19.53252854	14.38992589	1.430010589	19.39997397	21.46473681	8.567591526	9.925556766	16.04932054	12.84729603	23.41158953	22.12085098	12.95832829	11.28440158	4.768972354	2.245917124	6.725273525	2.416469687	14.39752999	27.60960074	4.685675565	13.46068653	16.77683603	7.511128605	7.296850981	3.528159618	6.225424855	21.64915879	1.157486574	2.917545668	5.997831271	22.29127917	22.29127917	3.876929973	17.12114415	15.1141693	15.65903158	19.49872606	27.68959846
Lj0g3v0010089	0	1.073498856	0	0	0	0.537328795	0	0	0	0	0	0	0	0	0	0	0	0	0	1.011096414	0	0	0	0	0	0	0	0	1.224377236	0	0	0	0	0	0	0	0	0	0	0	0	0	0	0	0
Lj0g3v0010099	0	0	0	0	0	0	0	0	0	0	0	0	0	0	0	0	0	2.905181442	1.717664258	0	1.935260997	0	0	0	0	0	0	2.508558676	0	0	0	0	0	0	1.16431918	0	0	0	0	0	0	0	0	0	0
Lj0g3v0010109	0.672518321	0	1.602015659	0	0.610772403	0	0	0	0	0	0	0	0	0	1.324556367	0	0	0	0	0	0.960190613	0	0	1.207726238	0	1.183483922	0	0	0	0	0	0	0	0	0	0	1.186704049	0	0	0	0	0	0	0	0
Lj0g3v0010119	35.94722219	24.83462565	29.01342061	41.67880826	43.68467613	38.33622734	35.51371087	29.54275225	42.04697281	28.98342333	25.93242628	30.41504735	43.20236313	42.63188166	51.99528925	36.43772977	35.98086251	37.22768837	35.89822713	18.21522121	22.24441065	43.99774839	39.04850232	44.95925653	26.72212547	35.72512138	46.24716509	39.3925379	39.52291528	36.57944315	44.26415451	35.46262465	33.85674545	35.69503075	39.08549189	54.25584805	31.65277038	37.35911643	37.35911643	29.96625688	63.04069103	32.47088362	30.31644917	37.14914215	40.17223285
Lj0g3v0010129	2.035057569	1.077291715	0	1.502091468	1.227538256	1.075216575	1.744996355	0.83945619	1.651457706	1.445925353	1.295733654	2.633384924	0	0	0	1.170280086	1.589727756	0	2.550348442	2.996343605	0.965755243	1.123091727	1.23750108	0	0.54199207	1.184824538	0.678206551	1.27875512	1.240653949	2.537675076	2.377460804	2.351048126	1.873288044	0.755811449	0	0	2.976733071	0	0	1.294144188	1.27830882	2.488045995	4.467905865	5.479924223	0
Lj0g3v0010139	87.3759269	62.59501647	90.28670009	82.67633422	77.47798395	83.14964074	84.3389355	78.51360586	80.23844359	68.09037014	58.30280046	56.86159374	50.61531071	82.74228212	82.65687074	79.94789992	81.57035017	71.70292237	64.97567608	87.19874303	77.33089358	82.38052865	66.29424676	69.27894005	56.19068693	84.56621451	74.77598894	59.5821626	69.03007637	56.63505753	68.23652777	52.03227128	75.87613963	63.04685969	67.92031869	74.81162113	63.30534277	57.49138424	57.49138424	71.69081526	87.53605788	64.9474362	66.27271257	60.5502569	64.58011612
Lj0g3v0010149	0	0	0	15.17020387	13.34118793	13.6286628	21.9178829	15.05535504	16.03747404	0	0	0	8.924768368	10.44051263	2.751584171	28.19281635	45.53542677	31.34121301	0	0	0	0	8.202727934	3.757884432	23.41948785	9.757539083	13.75847642	0	0	0	0	6.080010796	5.145096921	17.66162002	3.345547459	22.41815215	0	0	0	3.902318457	6.550005566	8.525297587	15.05107913	22.52105739	11.72202964
Lj0g3v0010159	0	0	0	0	0	0	0.576150232	0.843807691	0	0	0	0	0	0	0	2.360244279	0	0	0	0	0	0	0	0	1.641066329	1.194349972	1.354013138	0	0	0	1.20932885	0	0	0	0	1.473882075	0	0	0	1.306187919	0	0	0	0	0
Lj0g3v0010169	0	0	0	0	0	0	0	0	0	0	0	0	0	0	0	0	0	1.478768115	0	0	0	0	0	0	0	0	0	0	0	0	0	0	0	0	0	0	0	0	0	0	0	0	1.145564744	0	0
Lj0g3v0010179	0	0	0	0	0	0	0	0	0	0	0	0	0	0	0	0	0	0	0	0	0	0	0	0	0	0	0	0	0	0	0	0	0	0	0	0	0	0	0	0	0	0	0	0	0
Lj0g3v0010189	0	0	0	0	1.210758887	0.538670626	1.709449892	0.84166748	0	0	0	0	0	0	0	0	0.797619188	1.485608477	0	1.056565663	0	0	0	2.451934271	0	0	0	0	0	0	1.222935162	1.193137906	0.630927373	0	0	0	0	0	0	1.307006107	2.614911425	3.764985843	0	0	0
Lj0g3v0010199	0	0	0	0	0	0	0	0	0	0	0	0	0	0	0	0	0	0	0	0	0	0	0	0	0	0	0	0	0	0	0	0	0	0	0	0	0	0	0	0	0	0	0	0	0
Lj0g3v0010209	0	0	0	0	2.432873988	0	0	0	0.553356367	0	2.565159232	0	1.2349083	0	0	0	0	0	0	0	0	4.534805847	1.233013251	0	0.546143141	0	2.024131417	0	0	2.447560391	0	1.187057729	0	2.280861753	0	0	0.597105584	0	0	1.303728148	0	0	2.25855849	0	0
Lj0g3v0010219	0	0	0	0	0	0	0	0	0	0	0	0	0	0	0	0	0	0	0	0	0	0	0	0	0	0	0	0	0	0	0	0	0	0	0	0	0	0	0	0	0	0	0	0	0
Lj0g3v0010229	0	0	0	0	0	1.178511649	0	0	0.624755157	0	1.343293744	0	0	0	0	0	0	0	0	0.685770938	0	1.291023614	0	0	0	0	0	0	0	0	0	0	0	1.800074218	0	0	0	0	0	1.165034099	0	0	0	0	0
Lj0g3v0010239	3.392283363	3.240591978	1.5935491	0	1.841847875	0	2.330134298	2.510272622	1.103067819	1.450824839	1.302146335	0	1.232881347	3.767823013	0	0	0.792136944	1.414281674	0.850643885	3.954527042	0	0	1.245038839	0	0.540186727	3.556410207	0.679194937	1.298669872	2.5118709	1.289392852	2.380566062	0	0.627042804	0	2.247713852	1.459061847	1.794402635	0.95742816	0.95742816	1.289428689	0	0	2.240251373	4.123329399	1.431921941
Lj0g3v0010249	0	0	0	0	0	0	0	0	0	0	0	0	0	0	0	0	0	0	0	0	0	0	0	0	0	0	0	0	0	0	0	0	0	0	0	0	0	0	0	0	0	0	0	0	0
Lj0g3v0010259	19.76500686	6.491940976	11.23749569	19.57224753	11.09425988	14.57246364	14.0247358	15.15871566	19.89540374	15.9800757	16.93106709	22.47557092	18.51347621	10.04535742	12.00590144	19.97732676	18.33837819	19.89587973	16.21214932	17.00248619	12.61991873	16.9204714	13.68164756	9.712022002	20.66129582	11.89336851	14.30390396	16.74493364	13.73841491	11.50065619	11.93188574	14.16128764	10.03445321	27.31791409	18.21462161	10.24284939	17.34592893	18.19586794	18.19586794	14.27898047	21.80858808	16.24316134	15.70146377	16.51145664	14.33886942
Lj0g3v0010269	0	0	0	1.520822957	0	0	0	0	0	0	0	0	0	1.263949971	0	0	0	4.304573709	0	0	0	2.271632244	0	0	0	0	1.371670417	0	1.252838566	0	1.202709035	0	2.526093447	0	0	0	0	0	0	0	3.880146259	0	1.129853993	0	2.88845695
Lj0g3v0010279	0	0	0	0	0	0	0	0	0	0	0	0	0	0	0	0	0	0	0	0	0	0	0	0	0	0	0	0	0	0	0	0	0	0	0	0	0	0	0	0	0	0	0	0	0
Lj0g3v0010289	0	0	0	0	0	0	0	0	0	0	0	0	0	0	0	0	0	0	0	0	0	0	0	0	0	0	0	0	0	0	0	0	0	0	0	0	0	0	0	0	0	0	0	0	0
Lj0g3v0010299	5.959732352	0	0	0	4.803638383	4.839248017	2.851484234	0	1.127077926	10.2781414	0	0	6.288104802	2.574834573	0	0	0	4.376327393	2.602740359	1.75028206	8.887081483	3.475726932	5.014445621	2.474454557	6.422606828	5.997505358	4.085843615	0	1.308419563	4.101821385	0	2.394657862	6.364105552	6.832954802	2.935046657	0	3.608565721	1.960171571	1.960171571	10.25885745	0	6.183409441	2.279514921	1.390903883	7.243191385
Lj0g3v0010309	138.3488374	155.1408255	205.1058879	188.224238	143.9460851	156.6367084	163.8549289	139.7130659	141.0171091	126.1040155	108.7511191	89.69738338	138.6286524	133.0219382	131.682245	141.2803524	109.2149069	178.9929848	151.8233183	27.40993069	126.0091574	91.07038311	145.171761	104.3599012	158.5830027	123.5669977	167.9259611	101.371449	132.2244243	133.6292054	67.13395175	151.1559137	125.5603812	157.8208706	49.35257722	107.3363721	127.5202319	153.5426283	153.5426283	130.8113277	163.6276053	85.40738196	140.200455	120.4858304	134.2295791
Lj0g3v0010329	0.653620255	2.147911081	7.837658055	4.819939347	1.211457005	2.068927931	3.319588553	5.490133935	0.551459442	1.278660737	0	3.346145071	1.110906313	2.300641392	2.257873128	3.557938996	2.547384099	9.633233969	3.48738411	0	2.074420788	1.170540335	1.921998425	0	3.796288238	2.525044865	1.39756833	2.055661345	0	1.030046148	0.512601432	3.386461187	4.636345475	0.875686736	0	2.334458531	3.332318164	2.191659064	2.191659064	0.951888586	0	0.644772245	3.486348087	4.63745304	3.423004049
Lj0g3v0010339	1.946095716	8.526950256	5.83398106	7.653833235	2.404669754	2.053349148	4.61242942	5.448793873	2.736535088	2.538065145	0	8.302372482	0	0	3.361307415	5.885246891	3.370936796	9.560696853	2.595843389	0	3.088200966	0	2.543368004	3.318883045	3.139752195	2.506031575	5.548179219	1.020091228	0	2.044580043	0	4.481282045	3.286738814	0.869092918	1.213358667	4.633760667	1.653613101	2.17515613	2.17515613	3.77888391	0	1.279834372	5.766827162	4.602533565	5.095843848
Lj0g3v0010349	100.5716788	110.2107491	123.6978325	141.7796332	121.5410644	115.6817869	99.12300495	94.93922041	115.9780223	113.8403533	68.38012135	91.08557249	119.6735837	97.29687525	90.30380346	125.066696	102.9750573	167.1286643	126.2366457	48.75468301	97.16540705	85.11527074	106.1295984	87.36811989	105.5564708	81.56156565	109.75266	57.32751015	64.32929286	59.58626161	52.86519532	82.35094126	114.4076579	132.8779062	48.74043481	94.66471344	102.1238976	114.4333273	114.4333273	70.99848541	91.5973748	65.83845384	91.20842629	105.4224476	78.47101685
Lj0g3v0010359	10.16833209	11.13830903	16.25733174	22.99494447	8.795064036	10.72873028	11.0170976	12.3369556	3.431608919	5.304546752	7.139518614	0	11.52153637	13.12334599	10.53768007	13.53015862	6.164589739	21.98000311	8.137954601	2.68339811	11.83293573	12.14001837	9.302351989	17.34113318	9.843105687	10.47519342	3.62364813	3.197980333	0	4.273164717	2.126536135	7.024397155	8.243126336	17.25580931	1.90193634	24.21135657	10.36813576	11.36517064	11.36517064	3.948926687	13.96698594	1.337424549	7.231588444	14.42891715	17.75049128
Lj0g3v0010369	5.924475168	4.326414904	0	5.825117513	4.880337635	6.250985467	4.011874844	11.05846396	3.887706664	0	0	1.684987338	2.237635287	1.158512716	1.136976297	2.388851263	1.710350214	1.940367429	4.390274439	0.52115153	8.356775188	2.3577527	5.161829216	5.613130385	6.372205904	1.271513499	4.926323943	0	3.523789634	1.037381632	0	2.273718603	1.334103787	4.409614742	1.231270939	2.351083401	10.06814791	1.103633493	1.103633493	5.752004824	10.17215269	2.597455989	2.3407841	1.556826236	5.17107151
Lj0g3v0010389	8.080724999	8.851561044	16.14952996	13.90410963	13.10511643	5.328794229	9.576038172	11.31244587	7.385850429	7.90405874	4.728117816	10.34212064	8.011596234	5.925602525	10.46780509	8.553007672	14.87187338	11.90959336	9.880434811	2.665604594	7.48011852	12.05951834	7.920572939	4.5936386	11.73340369	9.105016189	17.27817528	3.176774641	2.403147467	3.183622137	1.584326363	4.651879088	7.506094257	9.021782454	1.889324669	4.810162389	7.438444744	2.25796172	2.25796172	5.884112246	8.671482099	1.992834202	5.986363368	12.74065735	8.816394204
Lj0g3v0010399	20.2018125	16.59667696	10.09345623	27.80821926	19.96970122	20.24941807	21.88808725	18.85407644	19.31683958	6.586715617	14.18435345	5.171060318	4.578054991	9.480964039	8.141626183	8.553007672	9.622976891	21.8342545	16.16798424	2.665604594	13.89164868	4.823807337	15.84114588	8.038867549	26.07423042	19.51074898	21.5977191	3.176774641	6.007868667	7.428451653	2.640543938	11.62969772	12.28269969	23.45663438	6.297748897	16.83556836	20.59877006	14.67675118	14.67675118	6.86479762	24.28014988	6.642780674	27.53727149	9.555493016	21.15934609
Lj0g3v0010409	5.950507344	5.431781493	7.928157985	6.825831963	1.838168199	3.139226166	1.343167681	0.925587909	3.34696223	2.586850373	1.160568298	0	0	1.163603228	3.425916532	2.399347888	3.435731004	7.795573655	4.409565329	0	3.147560589	8.288394375	5.184510322	1.127558902	2.560082165	0	4.241117346	0	1.179757728	2.083879785	0.518520342	5.709273338	2.00994877	7.086384981	0	0	3.932595101	2.21696573	2.21696573	0.962879861	5.108424595	0.652217306	5.877673796	3.127333878	1.731264409
Lj0g3v0010429	0	1.083686879	3.954338367	0	0	0.521918731	0	1.846627067	0.556456333	1.290246953	0	0	0	0	0	0	0	1.944104548	3.518984035	0	0	0	0	0	1.276895736	0	0	0	0	0	0	0	0	0	1.233642349	0	0	0	0	0	0	0	1.172646208	0	0
Lj0g3v0010439	0.659155145	0	1.976006936	4.860754839	1.221715685	0.52161193	3.347698998	0.922770778	2.224516916	1.289488501	1.157035978	0	1.120313524	1.16006167	0	0	0.856318492	0	0	0	1.045993545	2.360905061	1.29218267	1.12412705	3.190362833	1.273213537	0.704701505	1.036534395	0	0	0.516942167	1.138379304	4.007662529	1.766204193	1.232917171	2.354226845	2.240357603	2.210218145	2.210218145	0.959949228	8.488127549	0	0	0	3.451990222
Lj0g3v0010449	0.657178414	0	0	0	1.218051898	0	0	0	2.217845843	0	1.153566159	0	0	0	0	0	0	0	0	0	2.085713458	0	0	0	0	0	0	0	0	0	0	0	0	0	0	0	0	0	0	0	0	0	0	0	0
Lj0g3v0010459	1.992739128	0	1.991269364	5.877958434	1.846728094	1.051281588	1.349422481	2.789694429	3.362548205	2.598896695	2.331945556	0	7.902766792	3.50706552	2.294580119	1.205260529	0	11.74781357	3.544079667	2.629395049	4.216290666	2.379140393	6.51081663	0	3.858005751	1.283047677	0.71014453	3.133621367	1.185251568	2.093583897	0	0	7.404131549	5.339538392	3.10610017	11.86205298	0.56441546	6.681868772	6.681868772	0.967363754	3.421475509	1.310509042	2.362017868	3.141897099	5.217979437
Lj0g3v0010469	3.990105604	2.185364762	5.980743994	3.9231887	3.081453736	2.631255453	4.052967693	0.930977803	3.366452299	1.300957075	0	3.404492668	4.521109895	4.681516541	0	4.826639597	2.591803494	0	0.887048632	0	3.1658895	2.381902699	1.955512808	0	2.574990065	2.569074725	4.976783315	0	0	0	0.521539796	2.297007858	0.673884376	0.890956312	0.621941303	2.375165088	2.260283105	0	0	0.968486914	1.71272401	0.656015306	0	0	3.482691855
Lj0g3v0010479	0	0	5.552004841	0	0	1.954103774	0.627070709	0	0.520853801	0	0	0	1.049251734	0	0	0	1.604003957	0	0.823459139	0	0	0	0	0	0.597599451	1.192453257	0	0	0	0	0	1.066171597	1.876727705	0	0	0	0	0	0	0	3.179889327	0	1.097619344	0	0
Lj0g3v0010489	7.363778993	8.799517274	8.027288471	16.78429285	12.40767942	12.71391113	8.159772647	8.43444978	4.51841506	6.547988265	4.700318304	5.140656474	4.55113779	7.068914716	5.781254683	9.717393463	13.91475999	7.893046361	7.143521206	1.589959119	13.80997114	2.397722603	9.842503774	10.27491699	8.424300296	7.758413314	5.00983766	0	3.583526828	0	2.100014845	3.468395872	10.85376191	10.76248542	1.878216167	19.12752194	6.825885741	13.46811465	13.46811465	6.824435253	12.06869597	3.962234209	10.71209854	7.916091997	10.51746864
Lj0g3v0010499	7.407331249	11.06445131	14.13083872	20.85616445	12.48106326	6.394553075	9.576038172	20.73948409	5.681423407	11.85608811	7.092176724	12.06580741	12.58965122	7.11072303	4.652357819	19.54973182	11.37260905	19.84932227	10.77865616	1.599362757	8.54870688	8.441662839	8.580620683	3.44522895	13.03711521	5.202866394	12.23870749	6.353549282	6.007868667	4.244829516	1.584326363	10.46672795	12.28269969	14.43485193	3.778649338	9.620324777	12.0159492	16.9347129	16.9347129	7.845482994	27.74874272	3.985668404	11.97272674	12.74065735	14.10623073
Lj0g3v0010509	32.26381348	24.0879324	29.41955889	37.03742649	29.12347625	33.22585182	29.32578022	31.50414978	24.22486695	17.03693762	13.90221052	17.16713999	22.8774536	32.51296477	36.23813618	23.25748886	23.24026102	25.81119482	29.68729168	5.16124038	23.93127321	33.24851648	30.74177146	29.2789665	30.62212936	11.67433062	28.17219836	21.34325873	15.62534546	24.86416351	9.144554441	29.54526795	29.16167856	26.95302184	4.572981536	28.66799526	20.50357774	29.13408659	29.13408659	25.6879663	37.54178324	18.66238865	25.63964892	32.88939454	27.88426979
Lj0g3v0010519	1.209086512	0.993317717	0	3.56642782	0.56024745	0.956791362	0.614067528	2.538953941	1.020106351	0	1.061173994	0	0	0	0	0	0.785371356	1.781984749	2.419150717	0	0	3.24795136	0.592561801	3.092974843	0.585207398	0	1.938948117	0	0	0	0	1.044063051	0	1.619871804	0	4.31835198	0.513685242	1.013549302	1.013549302	0	1.556974957	0	0	0	4.748982296
Lj0g3v0010529	6.063343249	5.534781111	6.058871171	17.88497003	3.746048563	7.996883577	6.843186827	12.26081062	6.252452561	2.635903267	1.18257546	10.34689789	4.580169696	8.299675569	8.145386981	1.222422642	4.37610089	13.90094378	6.290453784	1.066734359	5.345409824	2.41301778	5.943173721	3.446820378	10.43450988	7.80790457	7.922821708	2.118828043	0	5.308487872	1.056705466	10.47156276	6.826874081	9.928544798	2.520263187	14.43715293	5.724523637	11.29502361	11.29502361	3.924553499	8.675487649	2.658339649	5.989128603	1.593317819	7.056373355
Lj0g3v0010539	34.16753808	46.56798529	71.16878158	70.0710696	60.51294387	55.02789178	34.31306858	39.53020085	36.39217534	32.15165363	21.11434096	42.26303949	44.3190795	52.11037748	41.25247782	43.86438407	45.03233029	73.53182199	46.52393325	15.85173129	52.36927871	28.64857631	52.67843536	25.37277489	58.4126293	41.46854984	38.42472454	11.70128623	12.48572597	15.25328389	12.80800064	49.06422142	56.02264281	66.5745163	12.6973441	68.01711659	52.58530742	54.43078023	54.43078023	25.85279457	73.05793565	24.00070407	51.29909724	58.29445447	59.53603166
Lj0g3v0010549	13.467875	21.02245748	28.26167743	24.8287672	27.45833918	13.32198557	15.73206271	22.62489173	16.47612788	7.90405874	5.91014727	15.51318095	11.44513748	8.295843534	6.978536728	10.99672415	15.74668946	49.62330568	10.77865616	4.264967351	19.23459048	8.441662839	20.46148009	14.92932545	29.98536499	9.105016189	17.27817528	6.353549282	1.201573733	4.244829516	2.640543938	19.77048612	16.37693292	27.06534736	8.187073566	7.215243583	19.45439395	14.67675118	14.67675118	20.59439286	26.0144463	9.299892944	16.76181743	20.7035682	19.39606725
Lj0g3v0010559	1.310285428	3.229371222	5.891935562	5.797399549	1.214278817	2.592183781	1.996392464	2.751460972	3.316463644	2.563278169	2.299985661	1.676969574	2.22698783	2.306000209	2.263132326	2.377484266	3.404423528	5.793403428	1.747753586	0	0	1.173266841	0.642158427	2.234568452	2.536753881	1.265463189	2.101235467	0	0	3.097336213	1.027590839	0	1.991633477	0.877726448	0.612706059	4.679792235	1.113360012	5.491910079	5.491910079	0.954105793	3.374583335	0	1.164822912	0	0
Lj0g3v0010569	0.638868351	0	1.915191442	0	1.776172479	1.516674895	0	0.894370695	0.53901326	0	2.242851848	6.541248275	0	2.248716989	2.206913985	1.159212657	2.489890828	1.883163274	0	0.505787412	1.013801039	0	0.626206606	2.179059665	1.855303891	0	0	0	1.139968154	0	0	1.103343446	0	1.71184579	0	11.40885446	3.799960847	2.142194342	2.142194342	0.930404905	1.645377751	0	3.407662837	1.510929296	0
Lj0g3v0010579	3.955053627	5.415417338	5.928204807	11.66617371	12.21753606	8.867678038	5.356484652	11.07359304	5.005318416	7.737171155	0	3.374585138	10.08313468	1.160097677	2.277063588	4.784238899	5.994415501	11.65813227	5.275536927	0.521864517	4.184104045	3.541467511	4.522779724	10.11745747	7.019016089	3.819759168	4.228340267	2.073133136	5.881017548	5.194004367	0	4.553658554	4.007786923	7.948165561	1.23295544	7.062899753	5.040961067	5.525716869	5.525716869	3.839916093	8.488391011	2.601009568	5.859966316	7.794780648	10.3562921
Lj0g3v0010589	1.345672408	6.633174203	6.051059525	13.89259753	8.729510575	3.194629308	4.784054779	2.825769892	3.973703575	2.632504822	2.362101553	10.33355773	2.287132263	0	1.162126459	7.325079506	0.874091765	3.96657755	4.487388258	1.598038542	3.203110822	2.409906699	4.616508744	6.884752849	9.118424665	5.198558608	3.596639495	1.058048129	0	2.120657475	0.527671533	1.162006875	4.090843354	5.408587646	2.517013835	4.806179748	6.288857368	4.512184418	4.512184418	2.939620207	17.32860485	2.654912277	10.76653238	6.365054275	8.809094548
Lj0g3v0010609	4.641210555	6.536500251	11.92573899	7.822927129	4.301141981	7.34549616	6.734757815	0.928195413	5.593985112	1.297068937	5.819188867	3.394317745	5.634497209	7.001287515	2.290378529	7.21832151	8.613524785	1.954383705	5.306385192	0	4.208570247	4.749567933	7.148784192	3.392206155	5.134588512	2.561396596	3.544220948	1.042627805	0	4.179500702	1.559943249	5.725357119	12.09366638	5.329761201	3.720495134	11.84033246	6.197201597	3.334816825	3.334816825	1.931184842	8.538026175	1.962164067	3.53653919	4.70421599	10.41684966
Lj0g3v0010619	1.987203466	6.530299987	7.942951137	6.838568285	3.683196076	8.386889731	3.364184746	4.63657482	3.912075216	2.591677178	0	5.086647046	1.12583051	4.663097581	2.288205967	4.807649665	9.465889772	17.57276869	6.184910394	1.573254486	4.204578164	7.117594022	7.14200314	10.16696533	9.618221336	3.838450435	6.373546273	2.083277619	0	2.087768097	0.51948785	6.863911528	8.054796537	10.6494112	0	4.731640476	5.065628055	7.773858284	7.773858284	4.823382493	15.35386922	3.267171394	7.06636914	3.133169172	6.937979103
Lj0g3v0010629	3.97774561	7.62508335	19.87405892	12.71086697	18.43145062	18.88635395	13.46804324	8.352845547	3.356024171	10.37541721	1.163710551	11.87881346	5.633881287	3.500261093	5.725320405	20.44967529	11.19635818	25.40421086	11.49591113	0	8.416220393	8.310835303	14.29600548	12.4367296	10.90980788	10.24446641	10.63150056	2.085027665	7.097711619	5.223804787	1.559772727	8.014623771	12.7641413	18.65212507	1.860044218	16.57465342	10.70308719	10.00335686	10.00335686	10.62035557	20.48902287	5.23186554	16.50204547	23.5185088	12.1516628
Lj0g3v0010639	5.90272358	6.400546166	3.216277592	11.49102798	6.671202802	6.463361587	10.28098588	12.62611799	10.53334616	10.09752101	5.120173403	3.965059331	7.425012968	5.013229593	16.00096543	5.912403086	11.16656502	17.72917869	8.586726845	8.399496594	12.50598949	12.52185613	4.933035917	6.119032201	4.926449705	16.73668917	8.761057364	7.308521107	5.944236166	10.91608766	17.05873835	5.955456568	12.6007944	16.76609936	11.80389503	8.865451959	7.778839774	10.62109692	10.62109692	3.917962103	6.519454297	11.28053847	6.804844984	16.60231621	11.5673221
Lj0g3v0010649	0	0	0	0	0	0	0.572255432	0	0	0	0	0	0	0	0	0	0	0	0.853773893	0	0	0	0	0	0	0	0	0	0	0	0	0	0	0	0	0	0	0	0	0	0	0	0	0	0
Lj0g3v0010659	5.896798901	7.463712295	12.86132512	6.894807561	8.486025493	5.923245559	9.703743816	6.732025531	8.314624929	5.768449119	7.676684626	9.249979071	1.237353167	1.253082619	3.999518805	0	1.594795766	1.478258019	1.7172126	5.253231074	4.808652916	1.138406133	0.61645581	1.223801195	3.283949299	4.781472934	2.694641856	15.81729224	17.81389518	4.846504989	9.750567983	1.191077755	6.300032946	3.048086575	0	2.955137629	2.991507237	9.655693332	9.655693332	1.305788507	1.304074573	2.506592221	3.402646112	2.766947826	7.229685628
Lj0g3v0010669	0	0	0	0	0	0	0	0	0	0	0	0	0	0	0	0	0	0	0	0	0	0	0	0	0	0	0	0	0	0	0	0	0	0	0	0	0	0	0	0	0	0	0	0	0
Lj0g3v0010679	0	0	0	0	0	0	0	0	0	0	0	0	0	0	0	0	0	0	0	0	0	0	0	0	0	0	0	0	0	0	0	0	0	0	0	0	0	0	0	0	0	0	0	0	0
Lj0g3v0010689	0	1.070041142	0	0	0	0	0	0	0	0	0	0	0	0	0	0	0	0	0.857582054	0	0	0	0	0	0	0	0	0	0	0	0	0	0	0	0	0	0	0	0	1.305381699	0	0	0	2.76236858	0
Lj0g3v0010699	0.670619241	1.073803124	1.609140242	0	0	0	0.577567606	3.36851756	0	0	0	0	0	0	1.330306391	0	0	0	1.708037731	0	0	0	0	1.214746831	0	0	0	0	0	0	1.199398373	0	0	0	0	0	0	0	0	1.301698782	0	0	0	2.74920877	1.434387235
Lj0g3v0010709	0.658144905	1.06752541	0	0.764570671	0	0	0	0	0	0	0	0	0	0	0	0	0	0	0.857466626	0	0	0	0	0	0	0	0	0	0	0	0	1.189006334	0	1.522206093	0	0	0	0	0	0	0	0	0	0	4.329549775
Lj0g3v0010719	0	0	0	0	0	0	0	0	0	0	0	0	0	0	0	0	0	0	0	0	0	0	0	0	0	0	0	0	0	0	0	0	0	0	0	0	0	0	0	0	0	0	0	0	0
Lj0g3v0010729	0	0	0	0	0	2.157183833	0	0	0	0	0	0	0	0	0	0	0	0	0	0	0	1.139572171	0	0	0	0	0	0	0	0	0	0	0.630758924	0	0	0	0	0	0	0	0	0	0	2.770176014	0
Lj0g3v0010739	3.311445279	3.215076783	1.581560769	1.493125786	0	1.076645308	2.853467467	3.307098788	1.693658795	4.408840782	2.631223607	6.732288049	1.25928224	0	0	1.208900571	3.996411667	2.924304828	1.737745144	2.571111917	1.975736357	2.320697149	3.758634432	6.193701727	2.143555668	7.210958643	3.407662722	8.187462182	7.863088104	4.109378721	3.293784748	1.198629676	2.547368435	1.519291419	2.877162884	7.392663884	7.21975604	3.926202979	3.926202979	2.566796279	0	1.233691669	5.707832375	2.784169642	1.450503552
Lj0g3v0010759	0	0	0	0	0	0	0	0	0	0	0	0	0	0	0	0	0	0	0	0	0	0	0	0	0	0	0	0	0	0	0	0	0	0	0	0	0	0	0	0	0	0	0	0	0
Lj0g3v0010769	0	0	0	0	0	0	0	0	0	0	0	0	0	0	0	0	0	0	0	0	0	0	0	0	0	0	0	0	0	0	0	0	0	0	0	0	0	0	0	0	0	0	0	0	0
Lj0g3v0010779	0	0	0	0	0	0	0	0	0	0	0	0	0	0	0	0	0	0	0	0	0	0	0	0	0	0	0	0	0	0	0	0	0	0	0	0	0	0	0	0	0	0	0	0	0
Lj0g3v0010789	0	0	0	0	0	0	0	0	0	0	0	0	0	0	0	0	0	0	0	0	0	0	0	0	0	0	0	0	0	0	0	0	0	0	0	0	0	0	0	0	0	0	0	0	0
Lj0g3v0010799	0	0	0	0.734607088	0	1.059729664	0	0	0	0	0	0	0	0	0	0	0	0	0	0	0	1.14193925	0	1.219225708	0	0	0	1.343476959	2.579275919	0	1.093019761	0	0.627036112	0	0	0	0	0	0	0	0	0	0	0	1.427781105
Lj0g3v0010809	0	0	0	0	0	0	0	0	0	0	0	0	0	0	0	0	0	0	0	0	0	0	0	0	0	0	0	0	0	0	0	0	0	0	0	0	0	0	0	0	0	0	0	0	0
Lj0g3v0010819	0	0	0	0	0	0	0	0	0	0	0	0	0	0	0	0	0	0	0	0	0	0	0	0	0	0	0	0	0	0	0	0	0	0	0	0	0	0	0	0	0	0	0	0	0
Lj0g3v0010829	0	0	0	0	0	0	0	0	0	0	0	0	0	0	0	0	0	0	0	0	0	0	0	0	0	0	0	0	0	0	0	0	0	0	0	0	0	0	0	0	0	0	0	0	0
Lj0g3v0010839	0	0	0	0	0	0	0	0	0	0	0	0	0	0	0	0	0	0	0	0	0	0	0	0	0	0	0	0	0	0	0	0	0	0	0	0	0	0	0	0	0	0	0	0	0
Lj0g3v0010849	0	0	0	0	0	0	0	0	0	0	0	0	0	0	0	0	0	0	0	0	0	0	0	0	0	0	0	0	0	0	0	0	0	0	0	0	0	0	0	0	0	0	0	0	0
Lj0g3v0010859	0	0	0	0	0	0	0	0	0	0	0	0	0	0	0	0	0	0	0	0	0	0	0	0	0	0	0	0	0	0	0	0	0	0	0	0	0	0	0	0	0	0	0	0	0
Lj0g3v0010869	77.79493364	86.30508024	81.97809681	113.47047	125.9671797	99.61445583	123.7258956	101.8093465	97.03221903	66.33130557	117.6317023	62.11488561	108.9254587	117.8109363	148.0082381	95.83623455	93.28804497	94.83073366	105.659138	112.7215937	89.43085589	105.9616225	46.84502244	88.17474053	84.86866034	81.32054073	109.7566625	117.7159696	97.15093116	113.6238641	122.067823	94.15838307	91.39943577	87.66943526	89.92794598	115.3301842	67.03377542	101.4609452	101.4609452	125.3881736	112.2758975	151.7213815	96.49490806	70.59910344	88.26830098
Lj0g3v0010879	0	0	0	0	0	0	0	0	0	0	0	0	0	0	0	0	0	0	0	0	0	0	0	0	0	0	0	0	0	0	0	0	0	0	0	0	0	0	0	0	0	0	0	0	0
Lj0g3v0010889	0	0	0	0	0	0	0	0	0	0	0	0	0	0	0	0	0	0	0	0	0	0	0	0	0.51607106	0	0	0	0	1.318888274	0	0	0	0	0	0	0	0	0	0	0	0	1.099563775	0	0
Lj0g3v0010899	41.12470355	37.27209677	44.99826406	38.34888454	46.60174799	35.53336613	35.32191307	26.07852341	41.58806354	31.7184314	54.95174335	37.00339325	32.18591743	51.38559317	41.33551652	37.87121033	31.09103205	40.0600352	40.38120794	32.70804918	36.53505964	45.59358948	38.82489498	51.45144549	34.49949253	49.03921282	44.42400698	50.8833425	41.40180255	47.06835417	40.31562278	46.49728049	34.04583655	37.36032969	27.24536811	39.93453651	41.90068132	45.43176594	45.43176594	37.8795019	36.57601007	46.40262439	24.98616021	38.77013813	52.1109762
Lj0g3v0010909	2.639548339	0	6.4390081	1.530131355	2.43265165	2.155985082	1.719319372	3.370064325	0	0	0	0	0	2.50705741	2.667322982	0	0	0	0	2.087431766	0	0	0.617192265	0	2.188777354	0	2.700396128	0	0	0	3.644095838	0	2.518404293	0	0	1.4759807	2.392863509	0.964373731	0.964373731	0	0	5.010787836	0	0	0
Lj0g3v0010919	0	1.069035339	0	0	0	0	1.145709298	0.842593923	1.663515592	0	0	0	0	0	0	0	0.798354083	4.415800278	0	6.272095942	0	0	0	0	0	0	0.675042837	0	0	3.658225938	1.215861925	0	0	0	0	0	0	0	0	0	0	2.506419971	0	4.149047659	0
Lj0g3v0010929	2.626987806	4.269706823	1.608729817	2.298022985	3.641425512	2.155124069	3.429834976	4.210185699	2.77236292	5.771945275	5.123274604	5.28797735	6.188290815	2.507135984	6.668467015	3.547456483	0	2.952451099	0	4.195645914	8.660994148	2.2764534	1.233690688	0	2.737209546	2.391161566	1.348541431	4.879783866	0	1.214618929	1.21796021	11.9106122	2.520257614	0.762166542	5.898114913	1.47752369	1.196892111	1.930987416	1.930987416	1.306209797	2.607164932	2.5069528	5.669954188	5.534169255	2.891651103
Lj0g3v0010939	0	0	0	0	0	0	0	0	0	0	0	0	0	0	0	0	0	0	0	0	0	0	0	1.226179932	0	0	0	0	0	0	0	0	0	0	0	0	0	0	0	0	0	0	0	0	0
Lj0g3v0010949	0	0	0	0	0	0	0	0	0	0	0	0	0	0	0	0	0	0	0	0	0	0	0	0	0	0	0	0	0	0	0	0	0	0	0	0	0	0	0	0	0	0	0	0	0
Lj0g3v0010959	0	0	0	0	0	0	0	0	0	0	0	0	0	0	0	0	0	0	0	0	0	0	0	0	0	0	0	0	0	0	0	0	0	0	0	0	0	0	0	0	0	0	0	0	0
Lj0g3v0010969	0	1.084127134	0	0.758322884	1.215944115	0.545926531	1.156999205	0	0.573843115	0	0	0	0	0	1.37896703	0	0.813783998	1.490138799	0	0	2.001433321	1.175459757	0.634083544	1.256991504	0	1.221638694	0	0	0	0	2.104809275	1.217356376	0.64554987	0	1.826793357	0	0.609049432	1.993094807	1.993094807	1.304488174	0	0	0	5.644768437	0
Lj0g3v0010979	0	0	0	0	0	0	0	0	0	0	0	0	0	0	0	0	0	0	0	0	0	0	0	0	0	0	0	0	1.177404282	0	0	0	0	0	0	0	0	0	0	0	0	0	0	0	0
Lj0g3v0010989	0	0	0	0	0	0	0.57147195	0	0	0	0	0	0	0	0	0	0	0	0	0	0	0	0	0	0.544828834	0	0	0	0	0	0	0	0	0	0	0	0	0	0	0	0	0	0	0	0
Lj0g3v0010999	0	3.255430741	0	2.267935432	0	2.707256433	0	0.845204098	0.554439373	5.827166347	1.305690555	0	0	1.259208402	5.352088622	3.536114771	0	0	0	2.009954272	0	2.262556643	0	1.217867581	0	1.193210371	4.782626184	0	1.250857393	7.677038356	0	2.367831934	0	0	0	1.468266742	0	0.96050436	0.96050436	0	3.861940452	0	0	0	2.876428315
Lj0g3v0011009	0	0	0	0	0	0	0	0	0	0	0	0	0	0	0	0	0	0	0	0	0	0	0	0	0	0	0	0	0	0	0	0	0	0	0	0	0	0	0	0	0	0	0	0	0
Lj0g3v0011019	2.00912187	4.31549702	1.582353532	2.227813948	1.818810261	2.691722643	2.878376542	2.488430191	3.343446581	2.917704539	0	1.329203466	1.247065261	5.093299789	1.34764492	1.188950149	1.58048095	0	4.289548583	3.845663256	0	5.732239041	1.882962584	1.226058854	5.357792951	2.379975262	0.680424822	1.336655376	3.855513673	0	4.741958417	3.561947122	0.634132816	1.51875755	2.157458618	0	1.20431248	2.915025522	2.915025522	1.28068347	0	2.502921963	5.661735843	2.770008666	2.88874274
Lj0g3v0011029	0	0	0	0	0	0.539159344	0	0	0.553745619	0	0	0	0	0	1.332880134	0	0	0	0	0	0	0	0	0	1.092784044	0	0.676475656	0	0	0	0	0	0	0	0	0	0.597444903	0	0	1.304770821	0	0	0	0	0
Lj0g3v0011039	0	0	0	0	0	0	0	0	0	0	0	0	0	1.253301844	0	0	0	0	0	0	0	0	0	0	0	0	0	0	0	0	0	0	0	0	0	0	0	0	0	0	0	0	0	0	0
Lj0g3v0011049	0	0	0	0	0	0	1.72376467	1.682167501	0	0	0	0	0	0	1.329777998	1.175875915	0	1.452504619	0	0	0	3.390679662	0	0	0	0	0	0	1.206171946	1.230475142	0	0	1.880536765	0	0	0	0.596043081	0	0	1.301721413	0	0	0	0	0
Lj0g3v0011059	0	0	0	0	0	0	0	0	0	0	0	0	0	0	0	0	0	0	0	0	0	0	0	0	0	0	0	0	0	0	0	0	0	0	0	0	0	0	0	0	0	0	0	0	0
Lj0g3v0011069	0	0	0	0	0	0	0	0	0	0	0	0	0	0	0	0	0	0	0	0	0	0	0	0	0	0	0	0	0	0	0	0	0	0	0	0	0	0	0	0	0	0	0	0	0
Lj0g3v0011079	0	0	0	0	0	0	0	0	0	0	0	0	0	0	0	0	0	0	0	0	0	0	0	0	0	0	0	0	0	0	0	0	0	0	0	0	0	0	0	0	0	0	0	0	0
Lj0g3v0011089	0	0	0	0	0	0	0	0	0	0	0	0	0	0	0	0	0	0	0	0	0	0	0	0	0	0	0	0	0	0	0	0	0	0	0	0	0	0	0	0	0	0	0	0	0
Lj0g3v0011099	0	0	0	0	0	0	0	0	0	0	0	0	0	0	0	0	0	0	0	0	0	0	0	0	0	0	0	0	0	0	0	0	0	0	0	0	0	0	0	0	0	0	0	0	0
Lj0g3v0011109	0.671633892	0	0	0.755197483	0	0	0.57726795	0.839397557	0	0	0	0	0	0	0	0	0.795131843	0	0.850422712	0	0	0	0	0	0	0	0	0	0	0	0	0	0	0	0	0	0	0	0	0	0	0	1.11770072	0	0
Lj0g3v0011119	0.658518854	0	0	0	0	0.53788695	0	0.840781581	0.553193152	2.881471132	2.560526266	0	0	0	0	1.179016879	0	0	0	1.041587306	1.921756175	0	0	1.219974767	0.546069773	1.192480347	0	1.224113091	1.194112281	1.21821785	0	0	0.628307773	1.52042545	0	0	0	0.962394185	0.962394185	0	0	0	0	1.379526446	0
Lj0g3v0011129	1.972550539	3.203175484	0	0	0.607136383	1.077446228	0.571940131	0	0.554307089	0	0	0	0	1.253274989	0	1.181914236	0.797810086	1.474032355	0	0	0	3.412558825	0.616808485	0	1.094492777	1.195123167	0.674361903	0	0	0	0	0	0	0	5.890554287	0	1.19648837	1.92989668	1.92989668	0	0	0	0	0	0
Lj0g3v0011139	1.968549277	1.066269239	3.213711769	0	2.425047824	2.152575958	0	1.682104261	1.107580358	1.44129093	2.558842536	2.640798519	0	0	1.332074594	2.36194973	0	1.47396436	0	6.283515955	0	0	0.616123471	2.444370439	0.546760019	2.388167641	2.020544786	2.437926663	1.18954753	1.213599917	0	0	0	2.283641828	0	0	2.390814565	6.749681978	6.749681978	1.3046084	0	1.251899279	0	2.763556025	0
Lj0g3v0011149	0	0	0	0	0	0	0	0	0	0	0	0	0	0	0	0	0	0	0	0	0	0	0	0	0	0	0	0	0	0	0	0	0	0	0	0	0	0	0	0	0	0	0	0	0
Lj0g3v0011159	0	0	1.602815666	0	0	0	0	0	0	0	0	0	0	0	0	0	0	0	0	0	0	1.132448105	0	1.217815453	0	0	0	0	1.189890925	1.213923532	0	0	0	0	0	0	0	0	0	1.300649771	0	0	0	0	0
Lj0g3v0011169	0	0	0	0	0	0.538761532	0	0	0	0	0	0	0	0	0	0	0	0	0	0	0	1.131536028	0	0	0.54585977	0	0	0	1.209480798	0	0	0	1.255337	0.759829855	0	1.470318999	0	0	0	0	0	0	0	0	0
Lj0g3v0011179	0	3.205014512	0	0	0.608412722	0	0	0	0	0	0	0	0	0	0	0	1.58754852	0	0	0	0	0	0	0	0	0	0.673309875	0	0	0	0	0	0	0	0	0	0.593004865	0	0	0	0	0	0	0	0
Lj0g3v0011189	0	0	1.607727635	0	0.611991411	0	0	0	0	0	0	0	0	0	0	0	0	0	0	0	0	0	0	0	0	0	0	3.76869761	0	0	2.391639529	0	0	0	2.303278798	0	0	0	0	0	0	0	0	0	0
Lj0g3v0011199	1573.041988	1895.983221	1636.417219	1779.491124	1687.901475	1841.771999	1507.335404	1590.156475	1451.49793	1601.376467	1536.007864	1355.814232	1705.197805	1473.872486	1547.339333	1600.754682	1471.082103	1443.887152	1564.18793	1567.115185	1464.683628	1712.879628	1753.016243	1643.755157	1412.938047	1488.55574	1554.844049	1447.213633	1487.020873	1707.090734	1739.546544	1693.725969	1599.885316	1292.168327	1486.012027	1345.806821	1597.829729	1584.656666	1584.656666	1701.769545	1743.520847	1596.245726	1459.809543	1265.130696	1199.759681
Lj0g3v0011209	0	0	0	0	0	0	0	0	0	0	0	0	0	0	0	0	0	0	0	0	0	0	0	0	0	0	0	0	0	0	0	0	0	0	0	0	0	0	0	0	0	0	0	0	0
Lj0g3v0011219	0	0	0	0	0	0	0	0	0	0	0	0	0	0	0	0	0	0	0	0	0	0	0	0	0	0	0	0	0	0	0	0	0	0	0	0	0	0	0	0	0	0	0	0	0
Lj0g3v0011229	36.51420775	31.07309168	37.0487067	31.31267436	39.02114423	64.16402085	28.7461883	26.13224799	32.6897813	47.66614827	39.84843068	46.27043456	23.49190087	27.57223641	26.66814339	23.59818061	25.55631647	32.15378871	29.15033485	30.06960249	25.04857826	24.95969404	26.5544886	26.8541508	23.51197313	13.13304869	30.4232483	18.5292003	28.90400941	28.25859495	26.62704851	22.574348	20.75412771	29.68541371	36.26176818	19.15886447	30.48953626	31.77169326	31.77169326	16.97076388	28.55036076	17.52104182	24.86098691	20.70909776	25.95184131
Lj0g3v0011239	8.600624057	8.56696963	6.321313176	2.984732603	10.7996342	8.607174045	2.281637099	4.131043968	2.257259303	11.74978742	1.314715554	1.345916313	3.775590193	3.863927373	12.23262569	6.041128975	7.191598231	2.92353167	3.473658605	2.557025451	6.910857446	3.478844836	2.503478802	2.475997025	1.071228762	3.603586696	0.680977433	5.454308171	7.857516202	1.368833831	7.649950963	2.395932219	4.454601327	6.072989756	5.724056166	2.955376688	6.612435558	5.88531739	5.88531739	3.848189777	0	4.927779787	2.282407274	6.955943399	11.59755653
Lj0g3v0011269	80.01420425	71.47260455	49.85226	64.34985638	84.29951657	65.17219334	36.55449456	50.50443307	38.25268915	43.27506055	33.281056	37.00721553	106.425233	65.17198488	60.00361996	43.75183095	51.84473186	57.6201488	37.78162703	47.24747004	59.64390552	68.30115004	69.06245021	47.72851373	36.67470114	27.49600744	45.15306872	73.08469348	39.23170183	41.23828523	71.89064357	57.17245496	79.38507705	35.81850719	66.10211755	85.69948119	50.26329542	67.5888972	67.5888972	44.4035796	61.28301719	65.17649431	49.90228806	47.03994578	62.1744468
Lj0g3v0011279	0	4.307013441	0	6.048723996	0	3.769768118	3.483051241	4.209787102	3.863091058	2.890509787	3.878825256	1.318939599	0	2.501082568	0	0	0	0	3.4103342	0	5.78670223	0	0	1.212081172	0	0	4.06934875	10.13079625	1.230993705	0	10.74153961	0	1.250784048	3.787785305	3.441538742	0	0	0	0	0	0	0	1.120097014	2.74484451	1.431165716
Lj0g3v0011309	0	0	0	0	0	0.538168079	0	0	0	0	0	0	0	0	0	0	0	0	0	0	0	0	0	0	0	0	0	0	0	0	0	0	0	0	0	0	0	0	0	0	0	0	0	0	0
Lj0g3v0011319	1.980649575	5.356758307	1.592505607	2.256137953	1.803748783	2.702503201	2.287483511	4.146402674	2.271542681	2.946626212	0	1.352959812	2.528202661	0	1.364067249	4.861313093	3.224811625	7.398598938	0	0	1.971161956	2.323685919	3.753610285	4.967811765	4.319981628	4.837191476	2.046183498	1.358795536	5.219904015	5.436536977	0.954560439	0	1.275312287	0.761352321	0.829258972	1.481806613	4.212456604	3.944166287	3.944166287	2.579374631	2.597673928	0	5.73954237	2.79114093	1.452766455
Lj0g3v0011329	23.29053074	45.03999428	29.00347812	28.24091229	31.12616683	25.34727975	35.69047703	30.3553488	24.92989704	23.11673394	30.87547707	30.40770101	22.25160798	17.54597944	21.33437087	34.20311688	34.34965871	27.71206675	41.14109152	45.51415541	20.23689509	40.81688932	32.73919093	30.5011163	37.17385319	23.87198067	19.61810681	34.68161719	32.59856928	22.17036048	33.84562413	23.75130768	34.57833924	31.20007022	33.86370861	23.56825864	37.65719551	23.09390303	23.09390303	20.88536006	36.30414104	22.52047256	54.20484907	28.98110977	54.75717633
Lj0g3v0011339	2.720523089	6.486101343	6.440580926	10.58402543	7.391135804	7.558759197	8.166134828	7.593042736	14.93101671	20.30810757	9.093231853	18.50968962	7.404728662	10.03460867	13.33319624	12.92564387	8.789786081	18.54868028	9.39599733	15.10775872	8.715953797	13.53158381	8.686658612	7.287284469	10.89732905	16.66347511	13.61226885	15.33342153	9.926562475	20.28698684	5.973470573	10.62929853	8.149806937	6.832436286	3.436188416	4.395025525	6.571754968	5.744791434	5.744791434	7.809961974	7.708981244	9.991156619	3.365911901	5.502481731	17.20728314
Lj0g3v0011349	6.808693498	7.570004272	8.038893452	20.3681251	10.47423215	10.79475686	10.50948151	20.23025006	7.737790638	4.354148695	5.201710453	9.252855222	7.403449103	6.274121991	4.000408484	8.224741915	6.385857278	11.38759491	2.56079779	8.027468745	4.846804547	13.53008186	16.14803341	19.42517197	4.354275423	8.32752936	8.170310646	6.413583724	6.223537016	3.818445589	10.74220306	4.721011957	13.1642726	19.72986419	12.55954361	16.10177752	6.573958005	3.828793845	3.828793845	11.69692423	11.55187753	6.244969478	10.09319844	0	2.86688068
Lj0g3v0011359	27.78275595	35.312804	37.03066719	72.62029595	31.04612184	30.72430902	36.14993142	50.55709243	42.1161968	15.88243854	6.419141041	6.609594018	32.15527968	16.29281833	13.33413407	14.16801649	16.76502765	24.92574557	18.012868	24.97746592	19.2597263	26.12022251	38.88855507	47.64173368	14.22113038	21.4988357	30.39474572	38.134254	10.79737866	33.04557442	32.74365347	30.91433576	37.12554178	45.68646638	25.80341758	61.9454078	10.76387145	30.83521844	30.83521844	35.2513392	20.79312213	22.53700995	22.62523218	20.72228241	33.18901387
Lj0g3v0011369	0	3.254490429	0	2.996187536	2.465823297	0	1.754677395	0	0	1.457187753	0	0	4.953732811	3.785532216	0	1.179028778	1.590686618	4.26123972	0	0.992156925	0	0	6.879216403	1.217664493	0	0	0	0	0	10.36912499	0	0	3.14952499	0.760426973	0	0	0	4.808939938	4.808939938	1.294757846	0	3.761068682	0	0	0
Lj0g3v0011379	4.741000504	1.079255206	12.89954913	12.13825121	17.21755134	12.41926888	12.21407615	14.35344023	13.8354907	4.346361743	1.295638912	1.322449799	6.173201171	7.522617931	3.999826197	4.703300597	0	1.434444847	2.565094852	5.071251613	10.6333309	25.95848812	9.91360367	19.449031	6.001596654	7.14716563	2.719219922	8.872278188	1.232474392	5.033382026	13.17070036	15.37517519	12.54310724	12.9146113	19.57508257	19.0721953	0.597264705	2.874929733	2.874929733	14.3399138	10.29988939	8.743664662	7.863929159	5.505062716	10.04694509
Lj0g3v0011389	171.7200482	163.4019605	157.6664595	163.0432396	166.4034975	198.2655597	180.2244596	175.9930559	181.2576166	141.4144246	197.3421207	179.7613128	141.0431382	129.0903569	137.3419664	118.1814919	123.6715247	111.9686409	163.0838325	149.652187	169.3761126	158.0925235	146.8148838	127.1904855	180.03871	176.8710184	128.8266482	128.3638715	137.1765797	127.7791402	132.5821186	148.7905642	167.5123721	147.0376926	97.74131994	122.5565355	162.1207412	164.0216509	164.0216509	158.007745	136.7409095	134.060539	181.2923422	233.6890889	236.9534657
Lj0g3v0011399	103.1063288	83.63475855	107.9524403	125.1877529	101.2971613	91.67874334	117.9853033	120.5729137	110.8021307	127.1368047	84.89685177	105.7650182	86.53638435	80.21000692	116.0057353	108.5137834	95.8560359	93.37579866	95.14319799	98.30592272	93.47132298	136.069881	114.2734691	95.17076796	117.5386888	112.2028129	65.61282808	105.2389407	104.9988301	108.3469324	89.46690462	89.07395814	108.7701567	83.71051317	71.2496666	78.07597924	102.8128015	80.83542441	80.83542441	97.90192222	85.58591726	103.8491881	153.5968953	168.3769058	122.4935836
Lj0g3v0011409	0.688008081	1.120132919	0	0.794869544	0	0	0.599454978	0	0.595965308	0	1.374468693	0	0	0	2.855366111	0	0.847402812	3.135017506	0.914428531	0.607842251	0	0	0	1.301497999	1.138784236	1.270445222	1.424918876	1.388711646	0	0	0	1.263357448	0	0	0.691500941	0	1.885000153	0	0	0	0	0	0	0	1.521652912
Lj0g3v0011419	0	0	0	0	0	0	0	0	0	0	0	0	0	0	0	0	0	0	0	0	0	0	0	0	0	1.196635634	0	0	0	0	0	0	0	0	0	0	0	0	0	0	0	0	0	0	0
Lj0g3v0011439	17.71633603	30.28959741	22.49419381	20.34448031	21.57078674	14.57366965	25.12198715	25.27438058	22.66165578	29.04671326	24.73471153	29.0859156	32.08829011	23.85168445	32.01349568	32.90164027	19.94466567	32.70891202	26.4577885	13.02031926	21.34354791	27.06765518	22.99790278	21.85307839	21.76008521	23.78954642	19.75273829	25.71978935	16.21514073	12.7597097	21.48101358	28.324856	23.8281963	29.59633436	33.05408063	36.59176236	23.32029775	33.51381996	33.51381996	25.97636089	28.23120083	22.48803304	33.64594945	30.26634738	25.80799964
Lj0g3v0011459	34.36753291	36.37134326	28.97710816	506.9248164	432.0450435	549.7609171	443.9168433	341.2284078	299.8135521	12.99349494	12.8344369	3.965682654	405.6757475	467.4799876	430.6911817	269.2351671	247.4605207	245.0492089	35.17177361	14.58329038	37.55244406	346.4599914	316.0123718	359.2118481	304.6844298	330.875049	218.1172029	24.57786425	23.97173911	29.34648523	525.3646909	453.0943847	351.164054	244.4434986	253.5076213	289.1316968	19.13701546	22.16743869	22.16743869	395.6105031	543.4070586	339.3454398	368.8878052	392.4035213	356.4953058
Lj0g3v0011469	904.7784571	844.3718448	910.4385194	1004.617613	901.945336	878.6229084	1009.110549	1011.162966	1153.579415	1093.638988	1156.615367	1284.729338	1088.857698	1181.867536	1034.730871	1158.450972	1095.336492	1168.203591	1186.414675	1044.798532	1039.189146	1068.367096	1010.268213	1078.975387	1234.695595	1338.67213	1122.630433	1319.536647	1244.773954	1018.382435	1129.59719	1201.360374	1112.977662	1144.455648	1143.40307	1227.385504	1164.273083	1046.205406	1046.205406	1175.316403	1103.607315	1111.506171	1081.378955	1124.451418	1144.667845
Lj0g3v0011479	777.1180789	873.3851812	978.078894	872.7827736	805.6505691	786.5470018	905.3491933	905.9889588	997.2276523	956.6366811	1038.992536	1027.003372	952.7091082	896.1133089	930.7248011	1004.671058	952.5970229	978.8772375	965.7139624	795.941784	816.0148555	811.0957496	827.1489209	885.5762723	1085.773621	1072.063955	971.7509205	886.8142265	908.2527252	977.6841494	880.986677	982.1612139	975.5795256	954.67113	913.133038	702.9612892	1008.074039	939.90683	939.90683	1038.175149	924.8858494	946.0253399	806.9226027	861.5753554	765.8936973
Lj0g3v0011509	0	1.082632263	1.60105376	0	0	0	0	0	0	2.907833693	0	1.322103612	2.469545944	0	1.335108913	0	0	0	2.55817818	0	0	0	0	0	0.542639417	0	0	0	0	0	0	0	0	0.758818936	0	0	0.598758121	0	0	0	0	0	0	0	0
Lj0g3v0011519	183.6343171	218.5158468	183.1111233	201.2726379	196.9545634	176.1918052	176.4826232	178.1066251	210.743967	255.9335895	197.1437425	222.0201113	201.5685298	213.1660498	201.9885978	229.6613893	198.7937627	161.6254711	210.6193781	194.1653447	215.8401167	217.5405073	209.9637767	250.4852911	207.7146821	198.251068	222.3921911	195.0729935	194.7039561	226.3317679	187.2546797	216.1423818	173.1651787	204.1095883	209.0243101	285.2253569	161.4856068	178.830635	178.830635	180.4024483	242.32471	212.7892884	239.4687006	231.6870236	252.8111653
Lj0g3v0011529	0	0	0	0	0	0	0	0	0	0	0	0	0	0	0	0	0.79632728	0	0	0	0.965762725	0	0	0	0	0	0.669361433	0	0	0	0	0	0	0	0	0	0	0	0	0	0	0	0	0	0
Lj0g3v0011539	0	0	0	0	0.628938169	0	0	0	0	1.525114593	1.36556688	0	0	0	1.421990253	0	1.687878122	0	0	0	0	0	0.651178643	1.29485473	0.569569586	1.266990277	0	0	0	0	0	0	0	0.796538985	0.586774682	0	0	3.061960201	3.061960201	1.339765845	1.358785099	0	0	0	0
Lj0g3v0011549	0	0	0	0	0	0	0	0	0	0	0	0	0	0	0	0	0	0	0	0	0	0	0	0	0	1.196635634	0	0	0	0	0	0	0	0	0	0	0	0	0	0	0	0	0	0	0
Lj0g3v0011559	0	0	0	0	0	0	0	0	0	0	0	0	0	0	0	0	0	0	0	0	0	0	0	0	0	0	0	0	0	0	0	0	0.630886702	0	0	0	0	0	0	0	0	0	0	0	0
Lj0g3v0011589	0	0	0	0	0	0	0	0	0	0	0	0	0	0	0	0	0	0	0	0	0	0	0	0	0	0	0	0	0	0	0	0	0	0	0	0	0	0	0	0	0	0	0	0	0
Lj0g3v0011599	1112.601758	1130.954043	1102.858293	1147.415087	1137.898485	1126.026503	1250.561661	1185.698958	1208.681683	1208.533993	1227.93933	1260.831094	1154.764883	1252.054674	1221.403587	1155.719755	1179.399275	1355.898679	1132.02777	1058.559122	1141.600717	1123.072176	1078.818598	990.5051541	1269.071793	1416.960989	1189.49379	1187.18095	1249.045174	1121.849485	1046.688474	1174.92336	1148.291297	1122.805079	1107.783235	1064.332871	1158.032211	1063.608207	1063.608207	1165.022304	974.8084638	1051.872666	1105.349267	1269.155263	1115.35817
Lj0g3v0011609	9.293595138	7.534502035	4.797571151	8.303678454	6.642214321	6.514726281	4.59416182	12.50030531	16.54206936	10.36649002	14.56590267	6.797461966	17.77304955	14.3029523	15.06986363	20.74736152	17.00180178	5.939989297	10.52747297	9.1622054	7.930781425	18.68131206	7.55043494	6.245968738	16.25944269	25.50023893	17.13872615	4.105710246	2.62673781	5.480566466	2.966698895	13.31589974	8.972108693	11.47472224	4.289549632	17.87865657	9.072722339	6.93241222	6.93241222	6.479949873	13.04241592	18.27721004	9.223308933	19.63184678	16.0562103
Lj0g3v0011649	33.79030597	31.07604278	39.40048273	20.05688034	26.41299021	25.77297227	21.64396175	14.01165662	20.19858966	30.73316023	18.34786601	38.80765526	70.18545877	25.62993809	25.71737901	31.2033153	21.42325609	23.18783235	26.76075721	11.73254232	19.71266097	33.46168235	25.05388083	23.41072846	26.69087387	28.67712906	25.82222613	39.30041091	55.97810629	29.88957622	21.70060524	25.07220276	24.12853579	10.61076458	20.17010963	20.6414005	28.84069398	34.16062566	34.16062566	21.73786202	21.86794473	19.80948011	29.52654206	34.71144215	33.2226145
Lj0g3v0011659	131.7503484	174.04798	139.8390556	149.5764579	111.39872	119.5356022	90.61079904	109.3259235	105.7295357	180.3219756	120.177521	174.5355323	320.6444533	70.71477549	111.1119404	112.0039843	89.3557621	83.68852599	159.4960277	104.0813683	131.0347489	111.2574871	118.2212403	98.5753969	133.5039527	153.0895048	111.5377657	153.7564783	144.5353084	141.1009118	84.6263203	124.1089233	124.8193688	126.6962751	135.5747101	121.4883498	174.7971837	155.0442186	155.0442186	128.6175401	109.0194547	107.6360075	148.5550825	107.6548527	87.65761754
Lj0g3v0011669	0	0	0	0	0	0	0	0	0	0	0	0	0	0	0	0	0	0	0	0	0	0	0	0	0	0	0	0	0	0	0	0	0	0	0	0	0	0	0	0	0	0	0	0	0
Lj0g3v0011679	0	0	0	0	0	0	0	0	0	0	0	0	0	0	0	0	0	0	0	0	0	0	0	0	0	0	0	0	0	0	0	0	0	0	0	0	0	0	0	0	0	0	0	0	0
Lj0g3v0011699	144.8759353	185.1157268	178.927794	116.7188447	124.9441196	134.2517054	109.1946763	108.2160783	105.5759921	165.7636483	133.0988849	163.9114754	341.0112659	83.06138737	112.2232256	99.98252694	109.578728	97.81011337	161.9826577	135.8266422	126.6582903	119.8028035	129.1155305	129.9869519	158.6833622	150.8942324	107.5649426	171.6845437	182.4320633	165.28897	109.7494174	145.1590804	131.9573606	147.2093606	142.0352572	65.80771659	161.2209444	159.254604	159.254604	108.5824816	121.804666	73.79703096	98.78342369	93.66388359	99.01410328
Lj0g3v0011709	0	0	0	0	0	0	0	0	0	0	0	0	0	0	0	0	0	0	0	0	0	0	0	0	0	0	0	0	0	0	0	0	0	0	0	0	0	0	0	0	0	0	0	1.385692454	0
Lj0g3v0011729	0	0	0	0	0	0	0	0	0	0	0	0	0	0	0	1.187369771	0	0	0	0	0	0	0	0	0	0	0	0	0	0	0	0	0	0	0	0	0.599674423	0	0	0	0	0	0	1.380154149	0
Lj0g3v0011739	11.181774	17.08608516	3.217561481	16.0757894	15.18098508	15.62380882	34.32340106	15.99882598	23.28109454	8.657766374	8.969249057	17.18296914	8.660714785	23.81279104	16.00100356	22.4555789	6.3828607	14.73630666	15.45057268	8.374509707	10.58566033	12.51186553	3.70109135	11.00750865	17.51178923	17.9266414	8.093242186	18.33193455	10.73244109	8.516152649	17.03147489	13.09429996	17.0038232	22.09435551	22.37908579	20.67338733	12.56311855	12.54364347	12.54364347	11.75275074	16.9316217	18.79417183	15.86436839	27.65681386	15.89424578
Lj0g3v0011749	638.2215715	591.6302884	623.789312	662.2063955	642.3137349	691.9975601	711.4955954	725.4045214	648.6908748	735.5182902	634.4739156	699.1427695	673.2949815	676.7863072	685.3729382	697.9051822	766.3448997	705.9628367	599.4978998	614.3996242	660.7382844	743.742933	689.2259573	686.8389333	626.8614115	677.97628	693.117519	678.1783152	710.6526225	648.7836051	753.8349829	605.3141378	592.4071969	689.8307908	677.3492792	764.2216886	606.8369168	644.3208454	644.3208454	734.0120641	656.3524065	708.3375104	713.7868977	642.1704716	633.6013848
Lj0g3v0011759	51.14736762	43.19354188	58.64516176	38.61539076	57.31117258	54.87626038	56.12799114	62.39680001	63.19619869	49.44415922	53.58753711	42.3440873	55.81438023	63.2578309	48.27461594	46.07566994	60.77527932	66.79905582	46.96497776	55.60322914	50.91475439	47.80518353	66.35149997	47.5573788	49.36899223	54.57813034	51.65984149	64.72469634	44.55516127	49.96289055	54.75738342	49.69043166	49.26853978	42.4734829	55.03105276	67.36606973	52.8823888	57.90579875	57.90579875	55.18893847	55.16308954	46.28393264	56.36010705	45.58178004	38.84516345
Lj0g3v0011769	0	0	0	0	0	0	0	0	0	0	0	0	0	0	0	0	0	0	0	0	0	0	0	0	0	0	0	0	0	0	0	0	0	0	0	0	0	0	0	0	0	0	0	0	0
Lj0g3v0011779	0	0	0	0	0	0	0	0	0	0	0	0	0	0	0	0	0	0	0	0	0	0	0	0	0	0	0	0	0	0	0	0	0	0	0	0	0	0	0	0	0	0	0	0	0
Lj0g3v0011789	0	0	0	0	0	0	0	0	0	0	0	0	0	0	0	0	0	0	0	0	0	0	0	0	0	0	0	0	0	0	0	0	0	0	0	0	0	0	0	0	0	0	0	0	0
Lj0g3v0011809	42.26085249	29.21684491	48.11462642	43.60874132	36.36700152	44.78380655	36.23218277	48.81448485	40.89173705	33.42238672	59.93953302	27.76313021	38.26259312	35.1726223	45.36982654	35.26034654	47.79943089	36.922073	29.85799383	36.94286518	44.68771901	49.64801576	39.82292047	49.7748226	42.92444291	49.94445052	48.36437545	47.75572626	35.02336722	32.00615974	38.17881082	35.40163675	42.65699806	30.34914154	43.1834332	57.06056754	39.49187459	31.61091111	31.61091111	37.61285579	50.01680491	36.24073863	48.22704702	52.29986502	78.87563126
Lj0g3v0011829	0	0	0	0	0	0	0	0	0	0	0	0	0	0	0	0	0	0	0	0	0	0	0	0	0	0	0	0	0	0	0	0	0	0	0	0	0	0	0	0	0	0	0	0	0
Lj0g3v0011849	17.53775598	25.86265486	19.35411568	17.48065794	30.69364604	23.21241773	26.68437684	29.5471177	21.03588806	28.94871624	27.1538743	35.70596284	13.58433085	17.54858473	21.33033869	23.53017921	30.38911404	15.84387685	17.11042731	15.29043812	26.07078735	21.46286904	13.61738182	36.49674334	26.20312827	30.98534437	19.0103975	31.49519419	25.74678425	20.01758635	25.19551301	33.15107944	26.98042587	9.879441066	18.48885471	29.37023453	24.48601958	31.65192547	31.65192547	13.04229467	28.37160557	12.49338995	38.23840673	27.53891756	28.72968089
Lj0g3v0011869	0	0	0	0	0	0	0	0	0	0	0	0	0	0	0	0	0	0	0	0	0	0	0	0	0	0	0	0	0	0	0	0	0	0	0	0	0	0	0	0	0	0	0	0	0
Lj0g3v0011889	28.6097177	33.53437443	28.93375575	14.32584575	20.95390955	22.67231143	33.87680257	27.81361449	25.97884145	29.03973291	28.62589557	29.08694801	27.15155318	27.61445356	26.67719708	27.02701356	27.13501882	27.03573397	28.16836746	26.06785698	28.12418681	29.32077761	28.58255991	29.14029211	26.66413603	28.55152703	25.19825982	25.68945702	31.15258579	30.58777015	23.87196983	24.78719953	22.57278978	30.35671115	27.38220014	26.34924932	25.70702095	25.8512975	25.8512975	40.27852791	24.38683439	27.4809991	21.3100748	28.88780609	35.84331345
Lj0g3v0011909	0	0	0	0	0	0	0	0	0	0	0	0	0	0	0	0	0	0	0	0	0	0	0	0	0	0	0	0	0	0	0	0	0	0	0	0	0	0	0	0	0	0	0	0	0
Lj0g3v0011919	56.10217629	55.83488679	59.64251983	60.23945128	43.39940909	45.31541085	54.2181129	43.02153466	39.87953953	33.24398497	57.96552524	37.02076421	29.6605846	42.61133239	45.33487659	51.86014476	62.33152727	29.07650014	53.11540132	49.46617656	48.20516614	29.44934076	48.82271894	49.9829727	50.82345781	54.88475454	37.91960161	51.00162852	64.24303749	45.75343446	43.4286538	62.89245383	64.09300484	39.55675529	58.22761599	35.3245132	52.58689814	30.76555472	30.76555472	56.12127254	55.67373685	48.77330595	33.84130377	46.89233107	46.07174551
Lj0g3v0011929	0	0	0	0	0	0	0	0	0	0	0	0	0	0	0	0	0	0	0	0	0	0	0	0	0	0	0	0	0	0	0	0	0	0	0	0	0	0	0	0	0	0	0	0	0
Lj0g3v0011949	11.58634078	11.90405699	17.63325783	13.52493917	17.87467096	18.88380352	12.2712576	19.34951581	16.57780153	17.44037556	23.45978412	13.21989274	11.10966944	7.538731983	18.68500613	14.10460113	16.72368748	9.936741795	15.35283018	18.95228881	12.63446179	18.05591402	19.91793592	19.42366497	13.57775719	14.26810093	12.26099151	18.09002079	15.02329485	19.2266461	13.12344839	15.34045635	11.92099593	23.52152804	28.38223065	17.55453475	21.54589073	12.45512045	12.45512045	24.63046481	10.25927917	14.99885581	17.9451972	9.634663621	15.77552999
Lj0g3v0011969	0	0	0	0	0	0	0	0	0	0	0	0	0	0	0	0	0	0	0	0	0.979607598	0	0	0	0	0	0	0	0	0	0	0	0	0	1.165863457	0	0	0	0	0	0	0	0	0	0
Lj0g3v0011989	0	0	0	0	0	0.555471387	0	0	0	0	0	0	0	0	0	0	0	0	0	2.053895413	0	0	0	0	0	0	0	0	0	0	0	0	0	0	0	0	0	0	0	0	0	0	0	0	0
Lj0g3v0011999	0	0	0	0	0	0	0.586112411	0	0	0	0	0	0	0	0	0	0.808847659	0	0	0.966656358	0	0	0	0	0	1.218832189	0	0	0	0	0	0	0	0	0	0	0.615788038	0	0	0	0	0	0	0	0
Lj0g3v0012009	355.090559	310.9326152	347.5725731	348.9352982	362.1657223	330.3014141	341.2377525	319.1971857	305.957197	405.5424777	333.3260157	323.8434683	322.8838628	310.8190127	334.6878582	293.0214607	352.7124838	448.8230574	381.0389251	415.9521672	394.6312812	377.4652268	350.43809	391.2461717	321.7337542	283.1928208	328.5868704	393.0192059	330.8776437	341.2165456	345.1924771	336.771654	374.6259602	370.973441	362.3479069	463.5183708	400.7757477	339.5158729	339.5158729	359.0925246	329.3129314	280.6043185	291.0873426	287.5524148	335.0986648
Lj0g3v0012029	63.25191652	69.98263082	37.09425064	77.59505382	65.00046738	70.70847934	62.56064373	69.21647422	56.47291993	75.23735022	43.91880331	33.05939487	53.11174216	46.37503999	66.66406259	61.20477926	45.58006861	60.63785768	48.78259476	46.00050593	41.50173495	54.25744095	73.62753446	59.64243764	50.78306556	47.68449419	84.13459366	62.78130773	53.78822572	54.88120144	74.48536569	47.38703793	65.27688786	63.09084333	65.99699248	69.05940513	56.14489919	56.62228028	56.62228028	49.57163595	65.83643074	48.73444595	42.76873462	75.76062409	35.93180353
Lj0g3v0012039	167.4967669	139.1526197	164.2417917	218.5795833	215.573194	220.4752955	181.9758017	208.1463321	197.2731617	206.4903433	192.6295845	149.3793561	196.6299616	229.3528333	252.0155155	245.5428301	279.4411572	184.6094953	162.0991877	199.6515736	141.5733379	207.7791668	182.7322077	194.1982653	182.6732068	150.4787756	192.5412947	177.3080099	135.686359	220.4966813	202.4341283	173.5662843	164.2133871	213.1858553	237.9499108	287.5542132	159.6540887	164.7436412	164.7436412	221.9457479	213.0607477	210.3241683	228.4587475	252.7756852	227.9492556
Lj0g3v0012049	0	0	0	0	0	0	0	0	0	0	0	0	0	0	0	0	0	0	0	0	0	0	0	0	0	0	0	0	0	0	0	0	0	0	0	0	0	0	0	0	0	0	1.137224258	0	0
Lj0g3v0012059	0	0	0	0	0	0	0	0	0	0	0	0	0	0	0	0	0	0	0	0	0	0	0	0	0	0	0	0	0	0	0	0	0	0	0	0	0	0	0	0	0	0	0	0	0
Lj0g3v0012069	0	0	0	0	0	0	0	0	0	0	0	0	0	0	0	0	0	0	0	0	0	0	0	0	0	0	0	0	0	0	0	0	0	0	0	0	0	0	0	0	0	0	0	0	0
Lj0g3v0012079	0	0	0	0	0	0	0	0	0	0	0	0	0	0	0	0	0	0	0	0	0	0	0	0	0	0	0	0	0	0	0	0	0	0	0	0	0	0	0	0	0	0	0	0	0
Lj0g3v0012089	0	0	0	0	0	0	0	0	0	0	0	0	0	0	0	0	0	0	0	0	0	0	0	0	0	0	0	0	0	0	0	0	0	0	0	0	0	0	0	0	0	0	0	0	0
Lj0g3v0012099	0	0	0	0	0	0	0	0	0	0	0	0	0	0	0	0	0	0	0	0	0	0	0	0	0	0	0	0	0	0	0	0	0	0	0	0	0	0	0	0	0	0	0	0	0
Lj0g3v0012109	0	0	0	0	0	0	0	0	0	0	0	0	0	0	0	0	0	0	0	0	0	0	0	0	0	0	0	0	0	0	0	0	0	0	0	0	0	0	0	0	0	0	0	0	0
Lj0g3v0012129	0	0	0	0	0	0	0	1.645912241	1.691429424	1.460496893	0	0	0	0	0	0	0	0	0	0	0	0	0	0	0	0	0	0	0	0	0	0	0	0.756384686	0	0	0	0	0	0	0	0	0	0	0
Lj0g3v0012159	0	0	0	0	0	0	0	0	0	0	0	0	0	0	0	0	0	0	0	0	0	0	0	0	0	0	0	0	0	0	0	0	0	0	0	0	0	0	0	0	0	0	0	0	0
Lj0g3v0012169	0.670866029	1.075898843	0	2.286374203	0.612639209	1.079919366	3.470257665	2.533079302	1.108196646	1.446947606	1.290672818	0	1.236198564	0	0	1.178463871	0	0	0	2.053784172	0.965174125	2.264225207	0	1.218817936	1.093174486	1.193331646	0	1.250568545	0	0	0	0	0	1.521674823	1.161786992	1.471451657	0.597781661	1.922184654	1.922184654	0	1.29351366	0	1.127392943	0	1.439262384
Lj0g3v0012179	0	0	0	0	0	0	0	0	0	0	0	0	0	0	0	0	0	0	0	0	0	0	0	0	0	0	0	0	0	0	0	0	0	0	0	0	0	0	0	0	0	0	0	0	0
Lj0g3v0012189	0	0	0	0	0	0	0	0	0	0	0	0	0	0	0	0	0	0	0	0	0	0	0	0	0	0	0	0	0	0	0	0	0	0	0	0	0	0	0	0	0	0	0	0	0
Lj0g3v0012199	0	0	0	0	0	0	0	0	0	0	0	0	0	0	0	0	0	0	0	0	0	0	0	0	0	0	0	0	0	0	0	0	0	0	0	0	0	0	0	0	0	0	0	0	0
Lj0g3v0012209	0	0	0	1.576138284	0	0	1.183167292	0	0.587948976	4.541902532	0	0	1.303205392	3.976584889	0	0	0	1.550971801	0	0	1.012619192	0	0.645802703	0	1.693111626	2.512882296	0.703083033	0	0	0	0	0	0	1.580545803	0.599738206	0	0.619856222	0	0	0	1.347525325	0	1.183949416	0	0
Lj0g3v0012219	208.1405044	210.2374197	199.4402569	232.8191436	234.8205648	207.3870071	213.174252	247.506579	256.1132013	158.6949895	189.5200996	199.5794233	256.1422527	258.181166	193.3452168	212.8038969	281.5908167	247.9593678	210.3454866	248.5462003	159.7134669	265.1532412	239.2853994	281.4083093	227.6888215	242.6529001	224.4839541	178.0701848	257.0973384	184.5790251	175.351978	253.644353	268.3523989	211.838618	232.3413419	223.0606667	245.9104722	198.8513346	198.8513346	271.6352004	238.5080175	214.3003939	249.4277014	237.9206165	257.3047086
Lj0g3v0012229	46.66570827	30.96015366	28.9550849	62.78383452	56.45492246	52.79421372	28.01954157	63.14743768	62.08508522	41.84245983	40.99176138	21.14794213	14.84773573	21.30619625	62.67056886	67.37565885	59.83458567	47.18741418	68.67554948	82.76162382	76.01752004	84.18802249	75.86545206	79.51121871	60.20074229	50.19858259	62.03613966	120.8876026	45.27903802	76.58538036	119.2693737	41.66999112	57.31547358	56.38291676	25.92699645	90.09110653	66.40873547	55.00871225	55.00871225	70.51826807	84.68248541	51.37547181	34.00257365	103.726291	89.60144495
Lj0g3v0012239	0	0	0	0	0	0	0	0	0	0	0	0	0	0	0	0	0.798674733	0	0	0	0	0	0	0	0	0	0	0	0	0	0	1.190541547	0	0	0	0	0	0	0	0	0	0	0	0	0
Lj0g3v0012249	0	0	0	0	0	0	0	0	0	0	0	0	0	0	0	0	0	0	0	0	0	0	0	0	0	0	0	0	0	0	0	0	0	0	0	0	0	0	0	0	0	0	0	0	0
Lj0g3v0012259	290.2216667	218.4288903	267.3255891	249.0968631	226.6184396	214.5620906	376.7540955	318.5710773	370.7040704	434.681031	400.7866109	779.9590983	309.1477567	384.7610234	332.0196385	263.2104317	258.7056213	273.7783492	364.4703454	331.4242391	305.3287279	292.8660958	261.7765656	275.9798737	455.007362	529.0155882	250.6964616	321.6845201	361.7557951	243.9913795	321.0786469	406.5017126	357.3234842	293.1056206	250.6852523	197.5661574	333.0406565	297.6355035	297.6355035	368.1582178	244.1595906	379.2952995	301.8968451	394.9907715	351.9521341
Lj0g3v0012269	1.334361551	0	1.610960412	1.524384745	2.443204231	1.617426825	1.152619981	0	3.32150297	4.333437245	3.861515027	1.321409873	0	0	1.33263367	0	1.597252966	0	2.568784788	4.121838164	0.963496252	0	3.088089379	0	2.731013675	3.577576406	0	2.485087614	1.210815965	0	1.205975753	0	1.884146868	1.520616326	3.49289268	0	3.583551434	3.843917175	3.843917175	0	3.882727257	0	7.892934009	1.378514462	0
Lj0g3v0012279	0	0	0	0	0	0	0	0	0	0	0	0	0	0	0	0	0	0	0	0	0	0	0	0	0	0	0	0	0	0	0	0	0	0	0	0	0	0	0	0	0	0	0	0	0
Lj0g3v0012289	0	0	0	0.759918269	1.218741825	1.075431378	0.575044645	0	0	0	0	0	0	0	0	0	0.796534848	0	0	0	1.921978555	0	0	0	0	0	0	0	0	0	0	1.182625344	0	0	0	0	0	0	0	0	0	0	0	0	0
Lj0g3v0012299	0	0	0	0	0	0.539158753	0	0	0.554110285	1.44430806	0	0	0	0	0	1.180164761	0	0	0	0	0	0	0.617485454	0	0	1.194086388	0	0	0	0	0	0	0	0	0	0	0	0	0	0	0	0	0	0	0
Lj0g3v0012309	0	0	0	0	0	0	0	0	0	0	0	0	0	0	0	0	0	0	0	0	0	0	0	0	0	0	0	0	0	0	0	0	0	0	0	0	0	0	0	0	0	0	0	0	0
Lj0g3v0012319	0	0	0	0	0	0	0	0	0	0	0	0	0	0	0	0	0	0	0	0	0	0	0.615928206	0	0	0	0	0	0	0	0	0	0	0	0	0	0	0	0	0	0	0	0	0	0
Lj0g3v0012329	0	0	0	0	0	0	0	0	0	0	0	0	0	0	0	0	0	0	0	0	0	0	0	0	0	0	0	0	0	0	0	0	0	0	0	0	0	0	0	0	0	0	0	0	0
Lj0g3v0012339	1.958939929	0	1.607353307	2.30116852	0	0	0.569844175	4.206916473	0	0	5.112839096	1.321747105	2.476169742	0	0	2.367222647	0	2.967382984	0.859281403	1.055063019	0	2.279902665	0.616371035	0	0	0	1.346438858	0	1.183296141	0	0	0	0.630554234	0	0	0	0	1.933469338	1.933469338	1.306372479	1.306388804	0	1.135841734	2.769616909	0
Lj0g3v0012349	0	0	0	0	1.210601893	1.076961784	0	0	1.109231921	0	0	0	0	1.253545366	0	0	0	0	0	0	0	0	0	0	1.095441648	0	0	0	0	0	2.443997558	0	0	0	0	0	2.394800825	0	0	0	0	1.254381828	0	0	0
Lj0g3v0012359	0	0	0	0	0	0	0	0	0	0	0	0	0	0	0	0	0	0	0	0	0	0	0	0	0	0	0	0	0	0	0	0	0	0	0	0	0	0	0	0	0	0	0	0	0
Lj0g3v0012369	0	0	0	0	0.617015921	1.621164052	0	0	0.55334239	0	0	0	0	1.257049364	1.335536346	0	0.798424673	0	0	0	0	0	0	0	0	0	0	0	0	0	1.194653014	0	0.627853397	0	0	0	1.197540047	0	0	0	0	0	0	0	0
Lj0g3v0012379	0	0	0	0	0	0	0	0	0	0	0	0	0	0	0	0	0	0	0	0	0	0	0	0	0	0	0	0	0	0	0	0	0	0	0	0	0	0	0	0	0	0	0	0	0
Lj0g3v0012389	2239.330936	2344.131867	2353.678007	2418.895128	2392.311673	2490.113321	2427.18204	2363.03355	2459.481392	2233.955585	2491.841832	2599.647851	2579.314568	2393.818235	2390.804808	2520.740603	2611.632168	2664.019836	2473.574167	2376.599755	2378.464369	2500.026746	2610.180071	2650.637251	2567.121527	2556.461863	2554.900008	2429.520625	2591.083532	2518.867997	2517.667817	2516.583572	2555.545252	2594.679459	2590.011391	2607.520604	2448.892866	2586.945703	2586.945703	2896.866482	2647.596443	2679.146859	2436.410511	2297.421729	2287.042677
Lj0g3v0012399	0	0	0	0	0	0	0	0	0	0	0	0	0	0	0	1.185264205	0	0	0	0	0	0	0	0	0	0	0	0	0	0	0	0	0	0	0	0	0	0.965713997	0.965713997	1.310637367	0	0	0	0	0
Lj0g3v0012409	1.979829904	0	0	1.53019709	2.432812618	0.539025595	1.146292729	2.527688764	3.880522774	1.443786962	2.565979899	3.966479919	4.949028437	1.25359311	0	4.725987172	4.789837434	4.409775628	3.432942042	3.131200259	0.962913665	2.273471476	2.468906202	4.890154907	3.830545845	1.19499288	2.700558774	2.453540601	0	1.220856411	2.429476877	2.37983687	3.14815154	0.761814719	0	0	4.785961029	8.679740697	8.679740697	1.306029451	6.505885691	10.022049	3.397181787	2.764857112	1.444215218
Lj0g3v0012419	0	0	0	0	0	0	0	0	0	0	0	0	0	0	0	0	0	0	0	0	0	0	0	0	0	0	0	0	0	0	0	0	0	0	0	0	0	0	0	0	0	0	0	0	0
Lj0g3v0012429	113.8834795	92.73771497	110.9296315	91.97606076	71.49884338	99.62496254	67.89264301	75.73707854	72.07718939	80.76164838	61.39798125	50.22183589	81.6872697	81.46501877	66.67050633	80.43835891	81.33829839	82.88982694	85.03041607	82.07110191	92.328813	75.17422524	75.82598384	86.92849739	51.46343739	62.17856372	84.19512238	60.75976545	56.93940883	70.19475221	58.55444753	58.38811944	70.58601645	85.37241616	79.20898963	100.5193104	69.42184149	94.67069006	94.67069006	66.60991535	54.80749337	75.22287037	68.09036605	83.04110502	59.31150582
Lj0g3v0012439	0	0	0	0	0.619434197	0	0	0	0	0	0	0	0	0	1.344269589	0	0	0	0	1.025267669	0	0	0	0	0	0	0	0	0	0	0	0	0	0	0	0	0	0	0	0	0	0	0	0	0
Lj0g3v0012449	0	0	0	0	0	0	0	0	0	0	0	0	0	0	0	0	0	0	0	0	0	0	0	0	0	0	0	0	0	0	0	0	0	0	0	0	0	0	0	0	0	0	0	0	0
Lj0g3v0012459	0	0	0	0	0	0	0	0	0	1.454287167	0	0	0	0	0	1.182854829	0	0	0	0	0	0	0	0	0	0	0	0	0	0	0	0	0	0	0	0	0	0	0	0	1.297195764	1.255873528	0	0	0
Lj0g3v0012469	0	1.069821069	0	0	0	0	0	0	0	0	0	0	0	0	0	0	0	0	0	2.055036518	0	0	0	0	0	0	0	0	0	1.231566153	0	0	0	0	0	0	0	0	0	0	0	0	0	0	0
Lj0g3v0012479	0	0	0	0.765890298	0.606386855	0	0	0	0	0	0	0	0	0	0	0	0	0	0.858487258	0	0	0	0	0	0	0	0	0	0	0	0	0	0	0	0	0	0	0	0	0	0	0	0	0	0
Lj0g3v0012489	2.055467818	0	0	1.509392013	0	0	0	0.845322421	1.111523312	0	0	0	0	0	0	0	0	1.42689525	0	0	0	0	0	0	0	0	0	0	0	0	0	0	0	0	0	0	0	0	0	0	0	0	0	0	0
Lj0g3v0012499	0	0	0	0	0	0	0	0	0	0	0	0	0	0	0	0	0	0	0	0	0	0	0	0	0	0	0	0	0	0	0	0	0	0	0	0	0	0	0	0	0	0	0	0	0
Lj0g3v0012509	37.97117232	31.98161015	48.23204827	33.72231862	34.54157888	35.54272335	39.3719476	36.18669095	52.67114903	38.93979262	58.84512282	39.6490462	28.46623798	40.10585494	42.66914104	35.48584221	45.45504751	39.95527351	24.90708527	29.45334728	30.77725494	33.0286841	32.67405501	30.60690895	45.44006263	47.82832026	24.24987881	29.1735234	27.29111003	25.42241296	28.05322008	34.55437422	27.72914089	21.34253956	43.73361058	13.30328064	37.70250494	33.80884872	33.80884872	28.73343942	30.01054739	35.10285978	64.68076826	40.13471505	52.07515035
Lj0g3v0012519	7.483362351	4.321142716	4.79999211	5.999622546	6.152650888	3.231368383	2.333212986	12.59538039	1.654801831	0	0	0	3.696559254	0	1.332255476	5.86639877	1.589745384	0	3.405535855	1.991052585	2.910556113	3.379510534	3.106767113	2.423542234	2.168349096	0	4.079554985	2.580166665	3.749556018	6.398650503	4.763575777	0	2.505233777	9.846279656	26.06004579	37.96484426	1.194870275	0	0	2.587766214	2.560089374	2.49532877	2.239098816	4.121610524	0
Lj0g3v0012529	35.52552253	35.2425615	38.6117798	48.22499905	43.72497842	40.40710403	41.7645489	48.83970682	22.17226678	25.9738564	25.62815796	14.53949449	16.08395714	60.15861788	32.00201036	53.18240966	40.69158417	61.88169744	29.18370508	24.07186195	35.60714643	38.67094604	55.51770331	51.36623789	45.42041408	40.6328697	53.95770788	24.44807495	19.08385996	29.20426346	36.49206372	46.42339283	28.96863836	22.85577917	29.4418662	33.96201087	28.11704483	36.664338	36.664338	31.34046158	31.25600784	18.79371516	28.32758315	15.21073594	34.67675362
Lj0g3v0012539	0	0	0	0	0	0	0	0	0	0	0	0	0	0	0	0	0	0	0	0	0	0	0	0	0	0	0	0	0	0	0	0	0	0	0	0	0	0	0	0	0	0	0	0	0
Lj0g3v0012549	0	0	0	0	0	0	0	0	0	0	0	0	0	0	0	0	0	0	0	0	0	0	0	0	0	0	0	0	0	0	0	0	0	0	0	0	0.598774179	0	0	0	0	0	0	0	0
Lj0g3v0012559	0	0	0	0	0	0	0	0	0	0	0	0	0	0	0	0	0	0	0	0	0	0	0	0	0	0	0	0	0	0	0	0	0	0	0	0	0	0	0	0	0	0	0	0	0
Lj0g3v0012569	0.664148181	0	0	0	0	0	0	0	0	0	0	0	0	0	0	0	0	0	0	1.035081308	0	0	0.617215948	0	0	0	0	0	0	0	0	0	0	0	0	0	0	0	0	0	0	0	0	0	0
Lj0g3v0012579	3.662037118	0	9.279977906	6.312520201	8.717146399	5.5293968	8.695410315	6.250253755	9.167060563	8.35394756	7.479312599	1.088288757	6.094613216	10.08974105	10.75860744	11.60588676	12.97902989	1.175582125	7.451285088	6.113104159	3.983540044	12.0664751	7.580789485	6.20214377	8.127667851	10.89283946	7.544438786	4.362608656	10.48886112	3.290261364	2.0610437	6.80588719	10.60012092	5.228704837	1.887753388	8.44301629	10.96526579	3.940821781	3.940821781	17.45235719	8.462854737	9.138409406	8.216930404	16.33312974	1.18028628
Lj0g3v0012589	0	3.263499813	1.603948706	1.502089347	0	2.166731167	2.345850203	3.369078096	1.666650094	4.383853843	10.49459035	2.656522765	0	0	1.343071408	7.094201475	1.595026201	2.848769049	4.283598445	3.978911263	2.939562017	0	1.254325207	2.44228901	2.718869442	2.387609427	2.052058832	0	1.265860227	0	2.397771371	0	3.158503142	1.525077155	2.260859958	5.877463072	0	0.964528776	0.964528776	0	0	1.257242112	1.128425393	2.768888019	2.884863123
Lj0g3v0012599	3.400057473	1.080293292	4.821800817	3.771621261	5.539736516	3.775267811	5.2483165	6.739714406	3.314052474	4.349236004	5.194645917	2.641366433	6.16441493	6.267277688	6.660929445	2.347842048	7.978557176	0	6.824310126	6.023911093	4.840493797	5.632240306	5.582003784	6.065741297	4.352242589	10.69920494	4.760981216	6.398909177	2.484120544	1.269765405	5.964548042	5.897422873	2.505303455	1.51652592	5.710794531	4.389068581	5.372738938	8.607399765	8.607399765	2.598708784	2.565653818	8.734412363	3.361753141	1.374251512	11.45937016
Lj0g3v0012609	0	0	0	0	0	0	0	0	0	0	0	0	0	0	0	0	0	0	0	0	0	0	0	0	0	0	0	0	0	0	0	0	0	0	0	0	0	0	0	0	0	0	0	0	0
Lj0g3v0012619	0	0	0	0	0	0	0	0	0	0	0	0	0	0	0	0	0.799301811	0	0	0	0	0	0	0	0	0	0	0	0	0	0	0	0	0	0	0	0.596917705	0	0	0	0	0	0	0	0
Lj0g3v0012629	0	0	0	0	0	0	0	0	0	0	0	0	0	0	0	0	0	0	0	0	0	0	0	0	0	0	0	0	0	0	0	0	0	0	0	0	0	0	0	0	0	0	0	0	0
Lj0g3v0012639	0	0	0	0	0	0	0	0	0	0	0	0	0	0	0	0	0	0	0	0	0	0	0	0	0	0	0	0	0	0	0	0	0	0	0	0	0	0	0	0	0	0	0	0	0
Lj0g3v0012649	0	0	0	0	0	0	0	0	0	0	0	0	0	0	0	0	0	0	0	0	0	0	0	0	0	0	0	0	0	0	0	0	0	0	0	0	0	0	0	0	0	0	0	0	0
Lj0g3v0012659	0	0	0	0	0	0	0	0	0	0	0	0	0	0	0	0	0	0	0	0	0	0	0	0	0	0	0	0	0	0	0	0	0	0	0	0	0	0	0	0	0	0	0	0	0
Lj0g3v0012669	0	0	0	0	0	0	0	0	0	0	0	0	0	0	0	0	0	0	0	0	0	0	0	0	0	0	0	0	0	0	0	0	0	0	0	0	0	0.967640578	0.967640578	0	0	0	0	0	0
Lj0g3v0012679	0	0	0	0	0	0	0	0	0	0	0	0	0	0	0	0	0	0	0	0	0	0	0	0	0	0	0	0	0	0	0	0	0	0	0	0	0	0	0	0	0	0	0	0	0
Lj0g3v0012689	0	0	0	0	0	0	0	0	0	0	0	0	0	0	0	0	0	0	0	0	0	0	0	0	0	0	0	0	0	0	0	0	0	0	0	0	0	0	0	0	0	0	0	0	0
Lj0g3v0012699	0	0	0	0	0	0	0	0	0	0	0	0	0	0	0	0	0	0	0	0	0	0	0	0	0	0	0	0	0	0	0	0	0	0	0	0	0	0	0	0	0	0	0	0	0
Lj0g3v0012709	0.667409313	1.073587033	4.836064712	0	0.611135251	0	1.72980913	0.843592511	1.107962597	0	1.28791603	0	0	0	0	0	0.799151585	2.910162649	0	3.094675268	0.964118708	0	0	0	2.186412264	0	0	0	0	0	0	0	0	0	1.165417856	0	0	0	0	3.916088688	0	0	0	2.759122948	2.880416626
Lj0g3v0012719	0	0	0	0	0	0	0	0	0	0	0	0	0	0	0	0	0	0	0	0	0	0	0	0	0	0	0	0	0	0	0	0	0	0	0	0	0	0	0	0	0	0	0	0	0
Lj0g3v0012729	0	0	0	0	0	0	1.720609858	0	0	0	0	0	0	0	0	0	0	0	0	0	0	0	0	0	0.547165269	0	0	0	0	0	0	0	0	0	0	0	0	0	0	0	1.300562939	1.252573902	0	0	0
Lj0g3v0012739	0.659411103	0	0	0	0	0	0	0	0	0	0	0	0	0	0	0	0	0	0.852665792	0	0.957856464	0	0.613985853	0	0	0	0	0	0	0	0	0	0	0	0	0	0	0	0	0	0	0	0	0	0
Lj0g3v0012749	0	0	0	0.778693667	0	0	0	0	0	0	0	0	0	0	0	0	0	0	0	1.045174095	0	0	0	0	0	0	0	0	0	0	0	0	0	0	0	0	0	0	0	0	0	0	0	0	0
Lj0g3v0012759	0	0	0	1.516077255	0	0	1.152380594	0	0	0	0	0	0	0	0	0	0	0	0	0	0.96080209	0	0	0	0	1.187403261	0.675282038	1.247241724	1.21465561	0	0	0	0	0	1.154718727	0	0	1.912247406	1.912247406	0	0	0	0	1.372092867	0
Lj0g3v0012769	0	0	0	0	0.61140462	0	0	0	0	0	0	0	0	0	0	0	0	0	0	0	0	0	0	0	1.091044525	0	1.35371011	0	0	0	0	0	0.627144907	0	0	0	0	0	0	0	0	0	0	0	1.436487956
Lj0g3v0012779	0	0	0	0	0	0	0	0	0	0	0	0	0	0	0	0	0	0	0	0	0	0	0	0	0	0	0	0	0	0	0	0	0.630886702	0	0	0	0	0	0	0	0	0	0	0	0
Lj0g3v0012789	0	0	0	0	0	0	0	0	0	0	0	0	0	0	0	0	0	0	0	0	0	0	0	0	0	0	0	0	0	0	0	0	0	0	0	0	0	0	0	0	0	0	0	0	0
Lj0g3v0012799	0	0	0	0	0	0	0	0	0	0	0	0	0	0	0	0	0	0	0	0	0	0	0	0	0	0	0	0	0	0	0	0	0	0	0	0	0	0	0	0	0	0	0	0	0
Lj0g3v0012809	0	0	0	0	0	0	0	0	0	0	0	0	0	0	0	0	0	0	0	0	0	0	0	0	0	0	0	0	0	0	0	0	0	0	0	0	0	0	0	0	0	0	0	0	0
Lj0g3v0012819	0	0	0	0	0	0	0	0	0	0	0	0	0	0	0	0	0	0	0	0	0	0	0	0	0	0	0	0	0	0	0	0	0	0	0	0	0	0	0	0	0	0	0	0	0
Lj0g3v0012829	0	0	0	0	0	0	0	0	0	0	0	0	0	0	0	0	0	0	0	0	0	0	0	0	0	0	0	0	0	0	0	0	0	0	0	0	0	0	0	0	0	0	0	0	0
Lj0g3v0012839	0	0	0	0	0	0	0	0	0	0	0	0	0	0	0	0	0	0	0	0	0	0	0	0	0	0	0	0	0	0	0	0	0	0	0	0	0	0	0	0	0	0	0	0	0
Lj0g3v0012849	0	0	0	0	0	0	0	0	0	0	0	0	0	0	0	0	0	0	0.855642325	0	0	0	0	0	0	0	0.674814649	0	0	0	0	0	0	0	0	0	0	1.936191909	1.936191909	0	0	0	0	0	0
Lj0g3v0012859	0.677007523	0	0	1.489025683	0.61269299	0	1.162692259	0	0	0	0	0	1.230718376	0	0	0	0	4.234881496	0	0	0	0	0	0	0	0	0	0	0	0	0	0	0	0	0	0	0	0	0	0	0	1.245922424	0	0	0
Lj0g3v0012869	3.979092981	2.142939711	0	1.528988865	7.315465463	1.07886295	6.896948149	4.216516134	5.544346618	53.46557362	52.70352066	67.46026763	51.96633923	56.4312103	28.01809849	44.87614852	39.94839657	35.14926361	36.89618349	50.92367423	20.23938303	54.5145584	40.15578362	26.87950678	38.30344352	19.11724526	46.65609226	0	3.608746497	1.227175623	3.63642354	4.756924723	2.517739291	1.523479759	2.343742789	4.42545634	22.13554646	12.52842066	12.52842066	35.26959937	48.07559936	62.62463701	39.59442912	45.60028052	36.07950397
Lj0g3v0012879	3.382338844	0	0	2.979910222	0	2.695092191	1.16308169	1.670951054	1.662160109	37.84555774	32.68596012	46.32097549	33.45543713	61.93188378	17.41864235	31.86245383	34.83081937	28.39579313	17.92770277	19.66204302	19.57536388	26.13432592	18.7824414	28.01759551	28.02348181	15.44248777	25.86997335	0	1.268798429	2.614640835	5.965785735	5.915219576	2.523884117	1.518803338	0	1.464988893	13.22729388	12.52979675	12.52979675	20.60200875	26.95973224	42.59710887	29.28768178	24.8656221	27.32827074
Lj0g3v0012889	0	0	0	0.744857136	0	0	1.13723923	0	0	0	0	0	0	0	0	0	0	0	0	0	0.984239921	0	0	0	0	0	0	0	0	0	0	0	0.634654852	0	0	0	0.598759091	0	0	0	0	0	0	0	0
Lj0g3v0012899	0	0	0	0	0	0	0	0	0	0	0	0	0	0	0	0	0	0	0	0	0	1.163450398	0	0	0.537359702	0	0	0	0	0	0	0	0	0	0	0	0	0	0	0	0	0	0	0	0
Lj0g3v0012909	0	0	0	0	0	0	0	0	0	0	0	0	0	0	0	0	0	0	0	0	0	0	0	0	0	0	0	0	0	0	0	0	0	0	0	0	0	0	0	0	0	0	0	0	0
Lj0g3v0012919	0.676051309	2.152533747	0	0.75534054	0.613283052	0.538196928	0.580305132	0	1.102913186	0	1.292419041	0	0	2.499630251	0	0	0	0	0	1.008677042	0.964013819	0	0	0	0	0	0.677901188	1.266608678	0	0	0	0	0.624944773	0.757007346	0	0	0.595286521	0.954821481	0.954821481	1.298658175	0	1.244832593	0	1.371434962	1.430072751
Lj0g3v0012929	46.93591113	35.12474437	22.49484291	37.59475059	35.08162932	47.37196671	30.74158246	57.19468073	49.90877481	36.03819092	40.87497411	33.03773052	35.9031446	33.83926296	32.00159412	30.77780392	27.10100055	43.08019623	42.96594391	46.49023779	47.10318396	51.31211592	26.49502946	33.08548166	42.17107329	41.86877735	28.93252679	27.82130449	55.51663433	38.5649416	42.79143034	41.73988928	40.98930213	35.07771871	15.41533986	28.11019156	44.8980723	40.61166237	40.61166237	19.59370556	40.51631199	32.61271723	40.90299626	54.01385291	52.12770155
Lj0g3v0012939	160.221992	150.3219513	156.6594497	171.4946279	144.6649548	184.9574294	207.3584441	199.0262641	214.2220526	260.2861318	200.7263052	252.8603259	139.6204099	185.5930155	166.4907302	137.4838011	157.2987618	172.4447884	194.0919568	179.4215469	176.0603895	160.3046884	163.57777	187.5446239	204.5630898	244.3163977	123.0114637	201.4138073	180.117803	176.0946788	131.5185925	207.7873595	210.3041971	190.5488777	182.4500389	99.01739249	194.7730067	194.7265754	194.7265754	155.912411	118.5761831	187.5365923	206.1010876	266.5883515	255.6868193
Lj0g3v0012949	13.77945294	21.33879293	4.824729031	18.38348717	15.7715263	32.85679505	27.99419825	20.20296677	38.25184498	63.47340569	53.77052069	47.58118663	94.04700563	57.65212741	114.6736429	101.6848638	61.419182	113.7146952	107.3278639	67.16349398	120.25667	83.08884465	86.94977383	85.65794613	84.84090544	96.82887424	114.5817148	6.093702243	3.568310847	10.92146564	7.308991981	30.96542404	6.929958755	8.382656267	1.179976659	7.387143696	84.96591512	75.30490845	75.30490845	99.25349652	123.847164	137.8652656	128.1401161	124.5073777	131.5637819
Lj0g3v0012959	0	0	0	0	0	0	0	0	0	0	0	0	0	0	0	0	0	0	0	0	0	0	0	0	0	0	0	0	0	0	0	0	0	0	0	0	0	0	0	0	0	0	0	0	0
Lj0g3v0012969	0	0	0	0	0	0	0	0	0	0	0	0	0	0	0	0	0	0	0	0	0	0	0	0	0	0	0	0	0	0	0	0	0	0	0	0	0	0	0	0	0	0	0	0	0
Lj0g3v0012979	0	0	0	0	0	1.070334438	1.736272968	0	2.192083615	0	0	0	0	0	0	0	0	0	0	0	0	0	4.308961033	0	0	0	0	0	0	0	0	0	0	0	0	0	0	0	0	0	0	0	0	0	0
Lj0g3v0012989	0	0	0	0	0	0	0	0	0	0	0	0	0	0	0	0	0	0	0	0	0	0	0	0	0	0	0	0	0	0	0	0	0	0	0	0	0	0	0	0	0	0	0	0	0
Lj0g3v0012999	0	0	0	0	0	0	0	0	0	0	0	0	0	1.265007371	0	0	0	0	0.85552975	0	0	1.136104461	0	0	0	0	0	0	0	0	0	0	0	0	0	0	0	0	0	0	0	0	0	0	0
Lj0g3v0013009	0	0	0	0	0	0	0	0	0	0	0	0	0	0	0	0	0	0	0	0	0	0	0	0	0	0	0	0	0	0	0	0	0	0.762789818	0	0	0	0	0	0	0	0	0	0	0
Lj0g3v0013019	0	0	0	0	0	0	0	0	0	0	0	0	0	0	0	0	0	0	0	0	0	0	0	0	0	0	0	0	0	0	0	0	0	0	0	0	0	0	0	0	0	0	0	0	0
Lj0g3v0013029	0	0	3.14449418	1.484661508	1.192222103	0.534721773	0.566890191	0	0	1.46032561	1.307383672	1.338969189	0	0	0	1.201692034	2.386735719	2.912234751	0.863871413	0	1.962718531	0	0	2.461680619	2.131634065	3.584297675	0	0	3.90108463	0	0	7.151059713	0.632856926	2.264476821	0	1.469533488	0.5970361	0.975404472	0.975404472	1.275822729	0	1.220605501	1.135065927	1.382830297	2.882396525
Lj0g3v0013039	0.667970412	2.146300507	6.442417508	0.761572437	2.443842237	3.773023387	1.15316879	0.842850375	1.659979149	1.444209787	0	1.320936946	3.703718171	0	2.664177332	2.35458671	0	0	0	2.056764053	1.926629489	0	0.617503005	1.217652612	1.091815635	3.575600206	0	1.244389785	1.212440528	0	3.613421105	1.185239206	0	0.759890212	1.162485669	0	0.596969096	0	0	0	0	2.498481437	1.126609973	2.755212529	0
Lj0g3v0013049	0	0	0	0	0	0.538168079	0	0	0	0	0	0	0	0	0	0	0	0	0	0	0	0	0	0	0	0	0	0	0	0	0	0	0	0	0	0	0	0	0	0	0	0	0	0	0
Lj0g3v0013059	0	0	1.606086365	0	0	0	0	0	0	0	0	0	0	0	0	0	0	0	0	0	0	0	0	0	0	0	0	0	0	0	0	0	0	0	0	0	0	0	0	0	0	0	0	0	0
Lj0g3v0013069	1.300867573	0	3.175975432	0.753274926	0.596272781	2.147552633	0	0.826981512	0	1.451982293	3.894560455	1.338947948	0	1.270163832	0	0	1.60296028	0	0	0	0	0	0.618338496	2.458810323	0	2.403295748	0.673461627	3.898722838	2.514317262	0	0	2.386357207	1.892972911	0	0	0	1.187581224	0	0	2.552061733	0	2.237971228	3.403249718	0	0
Lj0g3v0013079	0	0	0	0	0	0	0	0	0	0	0	0	0	0	0	0	0	0	0	0	0	0	0	0	0	0	0.67239231	0	0	0	0	0	0.630807599	0	0	0	0	0	0	0	0	0	0	0	0
Lj0g3v0013089	0.655106455	1.062296252	0	0	0	0	0	0	0	0	0	0	0	0	0	0	0	0	0	0	0	0	0	0	0.543911454	0	0	0	1.187840014	0	0	1.182883255	0	0	0	0	0	0	0	0	0	0	0	0	0
Lj0g3v0013099	0	0	0	0	0	0	0	0	0	0	0	0	0	0	0	0	0	0	0	0	0	0	0	0	0	0	0	0	0	0	0	0	0	0	0	0	0	0	0	0	0	0	0	0	0
Lj0g3v0013109	0	0	0	0	0	0	0	0	0	0	0	0	0	0	0	0	0	0	0	0	0	0	0	0	0	0	0	0	0	0	0	0	0	0	0	0	0	0	0	0	0	0	0	0	0
Lj0g3v0013119	0	0	0	0	0	0	0	0	0	0	0	0	0	0	0	0	0	0	0	0	0	0	0	0	0	0	0	0	0	0	0	0	0	0	0	0	0	0	0	0	0	0	0	0	0
Lj0g3v0013129	0	0	0	0	0	0	0	0	0	0	0	0	0	1.253301844	0	0	0	0	0	0	0	0	0	0	0	0	0	0	0	0	0	0	0	0	0	0	0	0	0	0	0	0	0	0	0
Lj0g3v0013139	0.681485437	0	0	0	0	0	0	1.690874953	0	0	0	1.324854615	0	0	0	0	2.402208787	0	0	1.009394349	0.970401697	1.129978603	0.621728843	2.434106248	0	1.192717908	0.682014188	0	0	0	0	1.183502367	0	0	0	0	0	0	0	0	1.287520487	0	0	0	0
Lj0g3v0013149	0	0	0	0	0	0	0	0	0	0	0	0	0	0	0	0	0	0	0	0	0	0	0	0	0	0	0	0	0	0	0	0	0	0	0	0	0	0	0	0	0	0	0	0	0
Lj0g3v0013159	1.333819776	0	0	0	0.609624312	1.61288054	0	0	0	0	0	0	0	0	0	0	0	0	0	1.024528195	0	0	0	0	0	0	0	0	0	0	0	0	0	0	0	0	0	0	0	0	0	0	0	0	0
Lj0g3v0013169	0	0	0	0	0	0	0	0	0	0	0	0	0	0	0	0	0	0	0	0	0	0	0	0	0	0	0	0	0	0	0	0	0	0	0	0	0	0	0	0	0	0	0	0	0
Lj0g3v0013179	0	0	0	0.765195674	0	0	0	0	0	0	0	0	0	0	0	0	0	0	0	1.045316784	0	0	0	0	0	0	0.674607239	0	0	1.21816075	0	0	0	0	0	0	0	0	0	0	0	0	0	0	0
Lj0g3v0013189	0	0	0	0	0	0	0.578699357	0	0	0	0	1.318413057	1.231033167	0	1.329058279	0	0.797268094	0	0	0	0.962848975	0	0.617209586	0	0	0	0	0	0	0	0	2.359899509	0	0	0	0	0	0	0	0	0	0	0	0	0
Lj0g3v0013199	0	0	0	0	0	0	0	0	0	0	0	0	0	0	0	0	0	0	0	0	0	0	0	0	0	0	0	0	1.219813815	0	0	0	0	0	0	0	0.592142865	0	0	0	1.277179083	0	0	0	0
Lj0g3v0013209	0	0	0	0	0	0	0	0	1.665921491	0	0	0	0	0	0	0	2.395700157	0	0	1.054817484	0	2.282062068	0	0	0	0	0	0	0	0	0	0	0	0	0	0	1.198831601	0	0	0	0	0	0	1.386345783	2.898283816
Lj0g3v0013219	1.311661014	0	0	0	0	0	2.818231015	0	0	0	0	0	0	0	0	0	0	0	0	0	0	1.140581676	0	0	0.527886765	0	0.672093385	0	1.285414719	0	0	0	0	0.749313814	0	0	0	0	0	1.264291573	0	0	0	0	0
Lj0g3v0013229	0	0	0	0	0	0	0	0	0	0	0	0	0	0	0	0	0	0	0	2.11993275	0	0	0	0	0	0	0	0	0	0	0	0	0	0	0	0	0	0	0	0	0	0	0	0	0
Lj0g3v0013239	0	1.072809354	0	0	0	0	0	0	0	0	0	0	0	0	0	0	0	0	0	0	0.964923647	0	0	0	0	0	0	0	0	0	0	0	0	0	1.173000553	0	0	0	0	0	0	0	0	0	0
Lj0g3v0013249	0	0	0	0	0	0	0	0	0	0	0	0	0	0	0	0	0	0	0	0	0	0	0	0	0	0	0	0	0	0	0	0	0	0	0	0	0	0	0	0	0	0	0	0	0
Lj0g3v0013259	0	0	0	0	0	0	0	0.840319749	0	0	0	0	0	0	0	0	0.796203193	0	0	0	0	0	0	0	0	0	0.673195332	0	0	0	0	0	0	0	0	0	0	0	0	0	0	0	0	0	0
Lj0g3v0013269	13.91397745	13.91920119	9.662306481	11.46166559	15.83853218	11.86015239	9.763148176	20.22661768	11.6364756	2.888231297	11.56094229	11.89766197	9.892762967	13.78621991	14.66752718	10.62294235	16.76787469	13.17713643	12.86374167	17.66312155	19.26353278	7.946096728	14.81745552	6.105818133	10.9377256	5.970863091	12.16300636	8.627010695	9.614199281	7.356088512	13.32819246	22.58370446	16.35648226	22.83951508	21.08653037	17.69271563	11.36051077	8.669104278	8.669104278	11.74974701	7.792523411	12.51807669	12.43789564	16.57318913	12.98200397
Lj0g3v0013279	2.029719956	0	3.181322392	0	1.835715031	0.535657858	1.1605345	1.669564497	0	0	2.588982055	1.312652426	0	1.247911398	2.650439226	2.334387648	0	0	2.540244343	0	0.965379979	2.241522007	3.709620552	1.205398664	1.077999924	0	1.35257324	1.284677228	1.244296476	1.274593609	0	2.343444569	3.115660944	2.260255064	0	0	2.377314688	0.951458778	0.951458778	0	1.273051518	2.482373534	6.681784078	0	1.423943997
Lj0g3v0013289	1717.962687	1654.885916	1685.489528	1726.202096	1790.92501	1709.396611	1401.597515	1692.456558	1571.71678	1492.869934	1396.020438	1037.392922	1605.123535	1770.775319	1634.695549	1615.832199	1670.148399	1575.088766	1689.263321	1733.08152	1647.392882	1603.173467	1648.635368	1833.421355	1281.540765	1131.016753	1608.670394	1864.493872	1721.03845	1947.205278	2019.943182	1522.373508	1553.258775	1950.432455	1993.992154	2505.015125	1448.036428	1677.660749	1677.660749	1546.469975	1754.180704	1385.154495	1384.191812	1353.186781	1372.45392
Lj0g3v0013299	426.3869708	439.1228399	441.2932444	350.6536012	416.8273805	385.4822064	444.7100651	445.0295823	454.9127582	547.3682057	508.8281401	536.7266965	468.6393213	409.825065	452.0265094	435.4764029	407.2545513	541.3280841	470.7633343	389.2957639	422.8761695	323.4461967	374.7962894	335.7600726	503.6455772	519.4178703	467.0226479	439.1667908	489.5585666	371.8122605	336.6851017	425.4515305	460.4425836	471.2164804	395.7139182	437.8167058	534.5095321	472.8546724	472.8546724	409.9250873	375.2166345	453.1080796	505.3044295	486.0763813	520.6217983
Lj0g3v0013309	32.3611024	29.94488302	28.97423741	34.41297624	39.54072341	31.25883861	26.3723774	48.86306048	34.3607073	38.97724502	50.04164966	39.6562868	59.37023776	22.5593565	49.33645356	40.15451589	49.48847867	24.96134	42.03859913	34.40083522	41.40038008	34.08492797	38.26362017	28.1059992	54.15748057	29.86470942	28.35640838	28.24068168	33.53436601	26.88012643	32.77266196	45.19734897	42.79867281	25.13152793	28.18285465	14.75395761	40.070111	45.3065057	45.3065057	43.08744326	54.61609566	53.8493825	56.59011476	46.98370458	73.62084671
Lj0g3v0013329	2.686716708	4.315222484	3.166549566	2.969132277	1.825555322	4.840559251	2.309964266	2.492818032	2.773191262	4.364549358	6.537737017	6.619692424	1.24144387	5.066638551	4.025809174	8.277742807	4.732952693	4.268568617	1.708424475	1.944160134	1.959549603	4.558672066	4.383052936	4.881860192	5.360297939	5.933286069	2.038396784	3.973132791	5.101851463	3.955314906	4.755741814	5.917934267	3.159723163	3.792080237	3.285435468	1.465194132	3.005107375	7.730343639	7.730343639	10.25705841	3.849254562	6.252968785	6.766602344	6.907592471	5.757872917
Lj0g3v0013339	5.398015571	4.311032372	8.064187618	16.71809447	7.981454166	5.398305739	6.962397596	13.50722777	6.642732444	15.92262133	6.466193055	5.289761037	17.2889146	11.28125665	9.331954187	9.411459445	9.596690053	2.879774089	8.554867519	5.094826902	11.58784201	10.16581147	8.047099418	9.731726535	6.550481317	7.150191716	12.90124183	10.08296811	12.26539035	12.51628391	8.397010763	9.471020585	11.92097653	9.119229106	9.241804259	8.810507702	12.54146812	13.4271201	13.4271201	14.34580058	7.736642303	7.495920674	11.24551384	19.27629005	17.23643796
Lj0g3v0013349	0	0	0	0	0	0	0	0	0	0	0	0	0	0	0	0	0	0	0	0	0	0	0	0	0	0	0	0	0	0	0	0	0	0	0	0	0	0	0	0	0	0	0	0	0
Lj0g3v0013359	0	0	0	0	0	0	0	0	0	0	0	0	0	0	0	0	0	0	0	0	0	0	0	1.215365177	0	0	0	0	3.563643741	0	0	0	0	0	0	0	0	0	0	0	0	0	0	0	0
Lj0g3v0013369	0	0	0	0	0	0	0	0	0	0	0	0	0	0	0	0	0	0	0	0	0	0	0	0	0	0	0	0	0	0	0	0	0	0	0	0	0	0	0	0	0	0	0	0	0
Lj0g3v0013379	3.994169261	6.435158042	1.611373026	6.105552379	4.883343169	5.393179833	4.030358648	8.432442579	18.835647	4.334551346	14.15308654	14.54297609	6.180832728	8.772985097	16.00077506	15.33134381	9.586333241	5.832196608	8.570579267	5.170082401	6.745935413	3.401053289	5.559751518	4.879787674	17.49301913	17.90328707	4.73588159	11.15245917	10.87059712	7.393087075	7.251128086	13.06212056	9.429947916	5.326647178	3.502175369	8.837387539	8.368045906	7.697294433	7.697294433	6.526578709	7.778336864	13.76191389	9.033130696	19.31951394	15.84937966
Lj0g3v0013389	21.73128498	21.36673627	27.35369797	22.95864451	17.61898486	13.47020287	21.17951406	16.84332001	27.15977316	21.64719974	33.32786261	26.43597831	28.45421692	26.31936581	25.33493476	25.99575069	17.55505758	30.91390183	24.88895405	25.0931745	25.02416674	29.56389835	22.20974479	18.34127052	20.24589352	21.50926534	11.46894445	33.0420358	26.2675908	19.48961405	41.33528053	39.27349376	20.14917948	30.47136517	25.88994228	48.71797762	34.09689943	27.97420431	27.97420431	24.8103765	31.24415835	28.81352662	21.52270877	27.65123043	24.55703076
Lj0g3v0013399	0	0	0	0	1.819890757	0	0	0	1.661718551	0	1.280101911	0	2.472714313	3.757066198	0	0	2.391615472	0	2.573322772	0	0	0	0.616338506	3.666825103	0	3.582825359	2.021480267	2.440832043	0	2.429904546	0	0	1.88803804	0	2.354893269	0	2.989076352	0	0	6.524479752	0	2.504164337	1.132498796	1.381925652	0
Lj0g3v0013409	5.308559589	6.424547711	0	1.526126872	1.827911766	0	4.02194978	4.211702244	0.55361955	2.886669409	0	2.641954232	0	0	2.664709173	2.357826419	0	1.459986937	2.569959737	0	0	0	1.234163802	0	1.092687134	0	0.675589395	3.704224849	0	0	2.418326037	0	0.628388167	2.281624205	5.84273799	0	0	0	0	3.913204079	0	1.250463616	0	0	0
Lj0g3v0013419	308.846897	303.53211	372.8571899	308.303613	322.0148452	340.2674307	337.8876158	355.0167892	369.2973281	311.4269379	276.063205	330.3894843	392.412889	292.0206056	376.0200723	372.7763836	396.2232288	307.0505165	307.5740142	363.9040745	287.482911	388.6555823	334.645159	273.1666348	326.3682307	382.7338477	350.0328489	317.5157395	383.3747521	334.40334	361.5632067	275.391456	344.8576746	391.128983	383.7244536	341.6420988	292.1016636	331.5335416	331.5335416	373.566912	339.597838	366.1920021	402.0169534	333.6842975	305.408294
Lj0g3v0013429	0	0	0	0	0	0	0.573242292	0	0	0	0	0	0	0	1.329747134	0	0	0	0	0	0	0	0	0	0	0	0	0	0	0	0	0	0.627215235	0	0	0	0	0	0	0	0	0	0	0	0
Lj0g3v0013439	0	0	0	0	0	0	0	0	0	0	0	0	0	0	0	0	0	0	0	0	0	0	0	0	0	0	0	0	0	0	0	0	0	0	0	0	0	0.967640578	0.967640578	0	0	0	0	0	0
Lj0g3v0013449	0	0	0	0	0	0	0	0	0	0	1.27776415	0	0	0	0	0	0.794635	0	0	0	0	0	0	0	0	0	0	1.22394519	0	0	0	0	0.626391548	0	0	0	0	0	0	0	0	1.246370748	0	0	0
Lj0g3v0013459	0	0	0	0	0	0	0	0	0.554618342	0	0	0	0	0	0	0	0	0	0	0	0	0	0	0	0	0	0	0	0	0	0	0	0	0	0	0	0	0	0	0	0	0	0	0	0
Lj0g3v0013469	0	0	0	0	0	0	0	0	0	0	0	0	0	0	0	0	0	0	0	0	0	0	0	0	0	0	0	0	0	0	0	0	0	0	0	0	0	0	0	0	0	0	0	0	0
Lj0g3v0013479	0	0	0	0.753877147	0	0	2.350807961	0.844925851	1.124531505	0	0	0	1.258143796	0	0	0	0.801345771	1.441246953	0	0.99173298	0	1.154194975	0	0	0.544987851	1.203966207	0	0	0	0	0	0	1.281433768	0	0	0	0	0	0	0	0	0	1.143247576	1.401390205	0
Lj0g3v0013489	6.015993134	5.3698984	9.671442116	5.33553012	5.502858417	4.31550983	8.655282786	8.435279547	8.860499048	4.336099038	6.442013236	3.96604369	1.235591033	10.0248553	5.332715206	11.78281637	11.18727549	10.16640091	11.13430041	9.264093998	8.67678387	9.057700667	4.943993597	7.312047364	10.38084641	11.92852182	8.126577801	3.735727202	7.279674519	2.475490624	3.616598747	5.931189661	8.794620313	11.40781633	5.817671567	0	4.779691937	3.844252093	3.844252093	7.829426062	6.470353051	8.751949992	5.637833835	11.03007089	18.70979298
Lj0g3v0013499	754.6837101	794.1495019	773.2980761	762.6241527	841.6468131	753.9224214	806.7486926	835.6382768	717.4434047	775.8934951	787.9560068	794.2989508	691.8636605	830.9431904	764.0440677	771.2542508	852.4623854	529.8763119	741.21962	608.132699	663.6178253	597.967558	692.302187	681.9521047	876.5165778	890.8222127	823.777158	689.0598219	747.3739522	783.0805728	791.6803728	863.8960292	761.9445718	807.2221764	758.9558633	538.0675855	716.3586333	784.4039401	784.4039401	877.6819815	775.1177479	778.5513388	554.9272793	703.0746261	549.709161
Lj0g3v0013509	42.42922049	38.33667243	54.64056331	33.74722443	34.49702938	32.30298891	48.99426666	37.85580508	41.03360166	43.2522891	58.78508913	42.28956925	22.28259673	25.06614269	28.00147753	30.77049145	27.1049309	29.67474927	38.66297471	43.26012839	53.84098116	31.91572746	24.03438593	23.27577402	37.78523906	46.64717634	26.25038134	25.44096274	26.02331985	43.44659999	25.65574376	29.80609658	22.69730557	23.63618426	24.87666071	13.31158081	37.11209836	20.29941637	20.29941637	30.04238722	37.88265439	25.08257486	30.66505473	33.23168542	37.63592085
Lj0g3v0013519	2.035568891	4.327440304	0	0.746256036	3.685802028	3.771227756	5.246607692	5.859834073	3.869081447	1.453890334	5.220281722	6.606066664	2.471520016	5.039046333	0	3.52973896	3.170728909	7.085151713	5.113294449	0.987703795	3.901622828	6.788089157	1.248378403	0	7.564442836	3.561745025	0.680167055	3.915938707	7.567333741	2.592580419	7.156498195	3.540589985	6.288379239	8.344889398	2.243150782	8.771707803	2.999058467	0.960157354	0.960157354	2.580023489	3.844781063	5.00404762	5.615238462	5.511153122	7.176305691
Lj0g3v0013529	7.921680559	4.10946578	18.34226464	6.016329383	2.594296203	7.28053123	10.61438329	16.21852099	6.068768319	1.757285671	17.59427339	4.826027767	8.199899932	8.388148225	0.850846581	4.3091465	0.971628134	3.564049333	0	7.616805964	2.344099111	4.144332277	6.037366387	4.614849776	12.25895799	3.633032335	8.436774243	0.787056542	6.579402994	2.415111489	3.686561852	5.785909842	6.021448714	2.316149262	10.86201075	1.79425468	11.16957963	5.606783454	5.606783454	7.120515757	10.23193822	9.745093312	12.80769954	13.44565305	16.830826
Lj0g3v0013539	0	0	0	0	0	0	0	0	0	0	0	0	0	0	0	1.184402166	0	0	0	0	0	0	0	0	0	0	0	0	0	0	0	0	0	0	0	0	0	0	0	0	0	0	0	0	0
Lj0g3v0013549	1.355225759	0	0	0	2.452243031	0	1.743062839	0	0	0	0	0	0	1.24862246	0	0	0	0	0.849112252	2.992062122	0.964715699	3.365431541	1.854308185	4.831255663	2.706567175	0	2.032391876	2.555478873	2.479142312	1.267809338	2.37468291	2.348310573	0	0	0	0	0	1.904872653	1.904872653	0	0	2.485176296	3.347110096	4.105195934	2.85243336
Lj0g3v0013559	10.67147341	9.659250555	4.835146233	14.49329036	14.05106388	17.2610684	14.40894417	15.18180327	17.17177743	20.23236203	14.16259194	19.83213443	17.30382162	13.78604505	14.66732309	10.61041263	19.97520537	13.10035918	6.854778083	11.35203901	14.45892682	6.798553158	12.35791453	10.97507325	16.39676946	7.159896858	8.799624103	14.90305204	9.682633006	13.58187592	13.27987944	9.495891384	12.56979224	12.93375234	12.82313899	11.77835388	9.562138594	10.5790393	10.5790393	16.96796042	11.65893551	13.75873167	19.18446612	15.17459737	18.72265038
Lj0g3v0013569	9.139067823	12.77788505	19.28249012	7.668247258	8.472414927	6.998033759	1.709029343	5.887926662	17.18694404	1.441554061	3.833493701	0	24.75426754	17.5436004	0	0	0	8.899409003	8.59023151	12.65684267	7.690576941	0	6.161872157	15.92238339	16.97305754	8.371098747	6.057175753	8.4810113	0	4.827700585	0	19.07216706	11.34656253	6.860920937	0	0	14.96202588	9.664431037	9.664431037	6.529904833	0	16.30075064	10.21948668	16.61269968	13.02518184
Lj0g3v0013579	0	0	0	0	0	0	5.175437762	5.060910924	0	0	0	2.645884646	0	0	0	7.085691864	0	0	1.716163722	0	2.891968156	3.406912283	0	2.44351436	6.019497947	0	0	0	0	2.456598057	0	0	0	7.617821629	9.371030653	0	0	0	0	0	7.794823074	0	0	0	4.329354429
Lj0g3v0013589	0	0	0	0	0	0	0	0	0	0	0	0	0	0	0	0	0	0	0	0	0	0	0	0	0	0	0	0	0	0	0	0	0	0	0	0	0	0	0	0	0	0	0	0	0
Lj0g3v0013599	18.9638722	26.97992533	25.79658566	69.78588087	95.30656127	67.49113515	126.7912252	69.22779081	112.334368	34.76872609	22.02477049	11.90116446	76.54080296	101.5469818	62.65911042	109.3417973	126.3547768	173.5376187	26.50347097	23.32322138	17.39900394	59.81158697	73.1081631	72.92640615	98.19841802	92.90460921	76.81334155	27.88574911	17.25539109	32.71825102	73.02840415	79.23285891	76.50480493	105.5856897	73.68233129	86.54889224	23.29149428	22.03887449	22.03887449	84.72704812	95.26313788	84.93149643	67.39787872	96.33030103	88.97847053
Lj0g3v0013609	1.324814863	6.423684954	3.22066146	0.764159309	1.218218383	1.617256727	4.019583443	5.899272139	8.865992103	8.664451837	6.422203869	3.965868691	4.946470561	5.013166941	4.000235943	3.541131884	4.790698592	1.464444135	7.718493785	4.157065303	4.815743328	7.946636208	1.852134973	1.221229208	7.656566696	5.971030159	6.081124141	3.696243965	2.402925118	1.225694562	4.847264311	8.320718881	3.774710451	6.090689384	3.515061686	2.948935776	6.57725057	0.963288486	0.963288486	1.305540674	5.195509493	8.762923204	5.654009194	4.143467482	1.442526611
Lj0g3v0013619	0	0	0	0	0	0	0	0	0	0	0	0	0	0	0	0	0	0	0	0	0	0	0	0	0	0	0	0	0	0	0	0	0	0	0	0	0	0	0	0	0	0	0	0	0
Lj0g3v0013629	0	0	0	0	0	0	0	0	0	0	0	0	1.24654974	0	0	0	0	0	0	0	0	0	0	0	0	0	0	0	0	0	0	0	0	0	0	0	0	0	0	0	2.599749161	0	0	0	0
Lj0g3v0013639	0	0	0	0	0	0	0	0	0	0	0	0	0	0	0	0	0	0	0	0	0	0	0	0	0	0	0	0	0	0	0	0	0	0	0	0	0	0	0	0	0	0	0	0	0
Lj0g3v0013649	0	0	0	0	0	0	0	0	0	0	0	0	0	0	0	0	0	0	0	0	0	0	0	0	0	0	0	0	0	0	0	0	0	0	0	0	0	0	0	0	0	0	0	0	0
Lj0g3v0013659	17.99604873	28.97107633	32.23200586	32.8069184	13.43635438	21.57502612	27.6551951	29.51794068	27.69750672	30.34625447	39.9032586	39.66375348	40.78962784	37.59837472	22.66766748	29.47679576	35.15422145	39.32421438	33.41992322	26.85042364	28.91548391	14.73287919	13.59261621	17.07470946	41.54088353	32.22173255	28.4245314	37.22882132	14.51340244	20.9749307	26.56942139	28.49165197	26.39907032	24.347434	32.6568038	19.14263539	32.27380567	22.12328414	22.12328414	20.88414984	29.8028256	36.27582579	42.89157314	34.49165734	46.09374531
Lj0g3v0013669	1048.694135	962.7669646	953.8096869	1000.819039	1105.575485	999.2746361	972.4936877	1010.923042	986.1530159	1054.62202	1062.377959	1222.905402	1247.391926	1115.419984	1136.055364	1034.476878	1048.788895	1087.253108	1022.61471	995.7950594	1003.095115	1054.637907	1140.220844	1145.785468	1174.874334	1054.023521	1186.345205	1089.135335	979.6560161	957.5665951	984.3045339	1099.834597	1161.317982	1171.23253	1226.714696	1259.613231	1125.584622	1164.501028	1164.501028	1148.727291	1203.53591	1124.865627	1150.952186	1173.178837	1183.230977
Lj0g3v0013679	2.007685076	4.314935392	0	2.974250879	0.60557161	1.616442854	0.574897277	2.487896426	3.350988016	0	1.312318263	5.328391609	0	2.552808084	1.350468746	9.539110922	5.539065541	1.435608541	0.859951078	4.7752122	0.985613595	1.149627861	0	0	0.536009091	5.959315207	6.127314143	0	2.578071852	5.356075942	8.281256984	7.137914014	2.540881547	1.520247747	2.140967943	5.889390817	1.206000893	2.920943775	2.920943775	1.281144318	1.287159365	5.006715198	0	0	4.341511929
Lj0g3v0013689	0	0	0	0	0	0	0	0	0	0	0	0	0	0	0	0	0	0	0	0	0	0	0	0	0	0	0	0	0	0	0	0	0	0	0	0	0	0	0	0	0	0	0	0	0
Lj0g3v0013699	0	0	0	0	0	0	0	0	0	0	0	0	0	0	0	0	0	0	0	0	0	0	0	0	0	0	0	0	0	0	0	0	0	0	0	0	0	0	0	0	0	0	0	0	0
Lj0g3v0013709	0	0	0	0	0	0	0	0	0	0	0	0	0	0	0	0	0	0	0	0	0	0	0	0	0	0	0	0	0	0	0	0	0	0	0	0	0	0	0	0	0	0	0	0	0
Lj0g3v0013719	0	0	0	0	0	0	0	0	0	0	0	0	0	0	0	0	0	0	0	0	0	0	0	0	0	0	0	0	0	0	0	0	0	0	0	0	0	0	0	0	0	0	0	0	0
Lj0g3v0013729	54.6595933	76.92133589	64.36198583	41.32515775	83.84348692	49.5705167	49.80152106	48.84586249	28.26828353	31.74936096	32.04645064	19.82699952	39.58836449	22.55945532	25.33493505	29.54042135	18.35309029	30.91283499	66.94238091	72.13999855	75.0728481	53.44185848	57.99238676	56.24609931	31.73669657	34.65367239	44.52694111	46.50567896	52.53734578	56.03493287	46.1972635	28.56231497	65.48445751	30.47124592	29.41953851	32.47838423	46.65877954	54.98327655	54.98327655	44.39745736	41.65825188	46.35197154	43.0449219	52.53698738	41.89102213
Lj0g3v0013739	0	1.065664383	0	0	0	0.536922207	0	0	0	0	0	0	0	0	0	0	0	0	0	0	0	0	0	0	0	0	0	0	0	0	0	0	0	0	0	0	0	0	0	0	0	0	0	0	0
Lj0g3v0013749	0	0	0	0	0	0	0	0	0	0	0	0	0	0	0	0	0	0	0	0	0	0	0	0	0	0	0	0	0	0	0	0	0	0	0	0	0	0	0	0	0	0	0	0	0
Lj0g3v0013759	112.3469907	112.8963695	146.4068319	110.4068303	81.11462942	112.5134236	122.5203585	107.6734938	132.5423779	59.10790366	144.5027582	122.8879083	111.4542369	71.42786985	97.32409694	136.0606046	111.6015308	94.87685019	130.5625663	133.9294488	99.02378834	93.48976636	128.9242507	69.80506467	124.3207124	166.2164242	94.23790645	110.3286293	134.9421444	91.78403329	94.01519456	107.2684847	124.801876	111.2933173	118.3714812	84.27981574	97.54860826	112.0922024	112.0922024	96.64118524	120.1975582	94.03635228	74.93003311	119.1830529	88.26985118
Lj0g3v0013769	0	0	0	0	0	1.083257984	0	0	0	1.45082922	0	0	0	0	0	0	0.802189848	0	0	1.046050294	0	1.141255484	0	0	0	0	0	0	0	0	0	0	0	0	2.357595484	0	0	0	0	0	0	0	4.547363478	2.776521607	0
Lj0g3v0013779	214.8777871	241.8457168	308.2258438	244.0986312	273.863003	251.6769608	255.9354622	269.9901943	216.9414245	225.6358491	225.6357652	166.3404539	258.5933369	255.5719796	248.8166669	214.3768205	185.2714878	389.4172414	217.4215231	215.7367119	243.263671	252.8889702	251.4686133	265.2956435	242.2793261	209.7152059	261.8658361	201.1553244	203.687683	184.6429302	168.3650296	263.620936	265.405396	293.9594441	185.2381282	380.7230765	271.642991	308.1422625	308.1422625	267.7054394	212.0720886	253.9521756	189.7369707	251.7551938	251.7801907
Lj0g3v0013789	1069.823633	1075.664968	1157.875052	1161.942725	1205.493363	1104.743055	1059.588407	1080.243486	1116.907891	1174.407623	1078.800892	1030.07797	1220.568061	1195.656468	1126.646389	1239.95627	1116.889504	1425.61035	1115.545616	1234.308381	1188.582147	1202.406837	1214.009004	1155.746787	1173.252465	1048.212144	1262.428708	1192.583012	1082.291697	1045.763775	1203.084477	1155.766272	1180.470813	1275.071542	1282.035084	1579.052123	1182.237825	1189.819386	1189.819386	1133.835277	1151.390311	1189.901487	1151.166765	1163.050594	1340.302999
Lj0g3v0013799	0	0	0	0	0	0	0	0	0	0	0	0	0	0	0	0	0	0	0	0	0	0	0	0	0	0	0	0	0	0	0	0	0	0	0	0	0	0	0	0	0	0	0	0	0
Lj0g3v0013809	0	0	0	0	0	0	0	0	0	0	0	0	0	0	0	0	0	0	0	0	0	0	0	0	0	0	0	0	0	0	0	0	0	0	0	0	0	0	0	0	0	0	0	0	0
Lj0g3v0013819	4.679881008	6.444294729	4.835783226	9.9083477	7.337699863	3.776121472	9.233157516	7.5918807	7.752883046	8.672385805	16.75020233	5.288053831	6.177885752	7.518622153	6.665890848	7.069432831	5.593693997	5.808467913	7.708203074	14.40824717	9.641076242	4.52863587	4.944101306	7.311798827	6.556216869	9.542651719	7.449694878	2.490979413	10.92155062	13.61778831	6.02709651	2.372388228	2.512681984	6.084057461	2.326765292	0	8.364366908	2.883072687	2.883072687	11.74401221	7.763917647	10.00200563	6.765054992	8.272313104	8.634941737
Lj0g3v0013829	14.59786786	15.0033379	3.222986339	16.8162794	15.24400586	6.473363822	13.79779006	18.55360681	14.41468768	0	12.85680753	0	0	7.524012367	13.34171717	8.265703178	2.396999584	5.855229122	10.29571341	0	0	14.76187448	12.35628588	4.886512016	14.77321446	8.363172165	11.4964515	2.468807648	0	0	16.9644944	9.512614333	4.405617207	17.51875347	2.342736354	0	5.982235653	2.890742768	2.890742768	0	7.794235973	12.52385875	13.57273125	2.763347626	11.54375627
Lj0g3v0013839	0	0	1.611555401	0	0	0	1.733553192	2.530107918	0	4.3358822	2.578714378	1.321452936	0	0	0	0	7.190536379	7.235241974	0	0	1.928153708	0	2.472055106	0	2.183566653	2.383620061	4.064898771	0	0	1.24201199	0	0	0	1.519751131	0	0	2.985159583	5.758777381	5.758777381	0	1.29166312	0	0	4.131740167	8.624054717
Lj0g3v0013849	1.348725442	0	8.048754339	0	0	4.849628853	6.955007958	7.583995686	5.524363214	0	0	9.239953155	0	5.004627664	0	1.173952989	2.394699247	0	3.414852573	2.030857638	2.892349459	7.889371887	0.61802115	0	1.634207132	0	1.35600471	2.520671709	1.226229618	0	0	0	0	1.516796205	0	13.18665752	2.980439889	0	0	2.602967654	10.29022385	3.740580662	11.22008296	5.495952071	8.599423751
Lj0g3v0013859	0	0	0	0	0	0	0	0	0	0	0	0	0	0	0	0	0	0	0	0	0	0	0	0	0	0	0	0	0	0	0	0	0	0	0	0	0	0	0	0	0	0	0	0	0
Lj0g3v0013869	0	0	0	0	0.607392295	0.538901653	0	0.842275118	0.554471326	0	1.281652671	0	3.712810242	1.253661242	0	0	0	0	1.717234307	0	0	0	0	0	0	0	1.349230978	0	0	0	0	0	0.629957226	2.286290004	2.356493911	0	0	0	0	0	0	2.506625245	0	0	1.44536765
Lj0g3v0013879	0	0	0	0	0	0	0	0	0	0	0	0	0	0	0	0	0	0	0	0	0	0	0	0	0	0	0	0	0	0	0	0	0	0	0	0	0	0	0	0	0	0	0	0	0
Lj0g3v0013889	0	0	0	0	0	0	0	0	0	0	0	0	0	0	0	0	0	0	0	0	0	0	0	0	0	0	0	0	0	0	0	0	0	0	0	0	0	0	0	0	0	0	0	0	0
Lj0g3v0013899	0.668126678	2.169368414	1.614434299	0.762772692	0	0.547158554	0	0	2.303249441	0	0	0	2.558716958	0	0	0	2.450847982	1.501645776	0.884904669	2.132445691	0.997485229	2.352397159	0	0	0.547658365	1.226320238	0	2.744012014	1.316658985	1.367825545	0.921145877	0	0.645791706	0	0	0	1.217952636	0	0	0	0	1.214080469	0	1.413001156	0
Lj0g3v0013909	36.98414229	33.46356022	31.68622338	26.7271467	43.86977828	29.0498223	30.07246639	29.93558701	36.04059908	42.1775953	23.52622888	30.43949535	33.49843471	36.70897931	40.23751088	30.72938307	30.7738915	48.34106404	41.84701907	36.05138097	24.4830013	28.47048872	31.92919089	40.25624431	39.1559408	35.59499578	38.73859111	43.63216788	33.12434686	42.11623427	35.69854157	33.1281449	41.69773162	35.64600035	31.85619315	26.36457007	43.27142066	38.62001002	38.62001002	35.92320154	17.96323073	30.01998833	46.2246938	29.00551393	25.9046713
Lj0g3v0013919	0	0	0	0	0	0.535920495	0	0	0	0	1.281340132	0	0	0	0	0	0	0	0	0	0	0	0	0	0	0	0	0	0	0	0	0	0	0	0	0	0	0	0	0	0	0	0	0	0
Lj0g3v0013929	105.9145584	167.3533086	186.9340462	190.0033413	141.6562143	129.98347	142.2640072	107.9437418	164.5289419	164.7251814	102.9548407	187.7399121	179.2347339	185.4855784	126.6726083	110.8444671	118.2390652	90.3470943	176.5391429	78.5331703	114.6895371	120.1486457	117.3822417	93.92237284	120.2570975	105.0254288	190.8206105	195.9367143	147.4605663	138.0994471	207.7915084	103.2951376	157.7795775	166.6369998	98.0135033	134.015324	138.0666199	198.1750665	198.1750665	95.28595158	143.8633171	135.1060422	149.0180149	142.1201388	204.5695687
Lj0g3v0013939	0	0	0	0	0	0	0	0	0	0	0	0	0	0	0	0	0	0	0	0	0	0	0	0	0	0	0	0	0	0	0	0	0	0	0	0	0	0	0	0	0	0	0	0	0
Lj0g3v0013949	0	0	0	0	0	0	0	0	0	0	0	0	0	0	0	0	0	0	0	0	0	0	0	0	0	0	0	0	0	0	0	0	0	0	0	0	0	0	0	0	0	0	0	0	0
Lj0g3v0013959	2.026564365	0	0	0	1.223317161	0.537207893	0	0	0.551520672	0	2.60356766	0	1.233012043	0	0	0	2.368703748	1.413607555	0.850210801	0	1.947665587	2.259641701	0	1.212401491	0	0	0.678072378	1.305667779	2.521625905	3.891715119	2.378257527	0	1.883669337	0.75654463	2.228233207	1.4583534	0.598550853	0.958688046	0.958688046	5.138622233	1.27837371	3.743882481	1.12100774	0	1.43224548
Lj0g3v0013969	2.138775544	0	1.762444849	3.366655687	1.321401112	1.782646408	1.864969411	0.919631664	4.925929582	0	5.628334262	2.903274062	1.367268828	1.371593679	4.424010614	1.309419811	1.75069488	1.645048391	3.759041213	2.560853648	3.162871758	7.488267882	1.362131261	4.059423827	1.202961538	0	2.199749492	1.33095341	3.924360519	6.536875035	1.312191676	3.90583098	0.688321376	1.662671129	0.421871516	1.499765635	1.303055347	4.222171242	4.222171242	8.144590697	4.233470847	0.981162935	1.241871689	6.080179305	1.576695005
Lj0g3v0013979	0.663643023	1.07112409	0	3.817492477	2.437993639	1.078044341	1.724168483	1.685409501	1.107787982	0	1.285002787	0	1.236034424	1.252890923	1.332989405	1.179553433	2.39514458	4.38349298	1.714202658	3.109886352	2.889291837	1.134197009	0	1.220278105	3.279732061	5.967749421	0.675848536	1.23479915	1.20387208	2.456324193	1.209985742	0	1.257444221	1.521864562	2.338851929	0	2.390598824	0	0	0	1.29737065	3.753363767	2.259426422	1.380192056	4.324019853
Lj0g3v0013989	1.359347699	1.079045132	0	3.004153984	0	1.076659196	2.913839827	0.840033095	0.551234626	0	0	0	1.230905326	2.504522148	0	2.343917583	0	0	0	0	0	2.249882475	1.24028927	0	0.542378081	0	1.35867016	0	1.24502467	1.273805421	7.140614407	1.17697713	0.625461809	0.756833158	0	1.459510667	0	1.910186224	1.910186224	0	0	1.246073751	2.237083468	1.372224521	1.430070937
Lj0g3v0013999	1.987043139	0	0	0	0	0	1.146015109	0.83937434	1.102989809	0	0	2.632166541	0	0	0	0	0.795205342	0	0.853239075	0	0	1.128706088	0	0	1.632613571	3.564627846	0	2.465690232	4.806918516	2.451898942	0	0	0.625861207	0	0	0	5.355294522	0	0	1.299435674	1.290766052	0	1.124194531	0	0
Lj0g3v0014009	0	0	0	0	0	0	0	0	0	0	0	0	0	0	0	0	0	0	0	0	0	0	0	0	0	0	0	0	0	0	0	0	0	0	0	0	0	0	0	0	0	0	0	0	0
Lj0g3v0014019	0	0	0	0	0	0	0	0	0	0	0	0	0	0	0	0	0	0	0.865291409	0	0	0	0	0	0	0	0	0	0	0	0	0	0	0.768894429	1.162319854	0	0	0	0	0	0	1.264593941	0	0	0
Lj0g3v0014029	0	0	0	0.767984875	0	0	0	0	0	0	0	0	0	2.526966626	0	0	0	0	0	0	0	0	0	0	0	1.202398412	0	0	0	0	0	1.195432046	0	0	1.170968561	0	0	0	0	0	0	0	0	0	0
Lj0g3v0014039	0.677625848	1.087646915	0	0.747955788	0	0	0.582738081	0.837844126	0.558551242	2.930309339	0	0	0	0	0	1.190539226	1.590001115	0	1.720708845	0.981998823	0	1.147082004	0	1.228824122	0	1.195333012	0.684723371	0	0	0	1.198987019	0	0	0.76404458	0	0	0	0	0	1.292702171	3.877722355	1.260180746	1.135740319	1.39146231	0
Lj0g3v0014049	0.66793548	1.072760405	0	0	0	0	0	0	0	0	1.286928585	0	0	0	0	0	0	0	0	0	0	0	0.617220048	0	0	0	0	0	0	0	0	1.184496861	0	0	1.161463593	0	0	0	0	0	0	0	2.251723835	1.376771126	0
Lj0g3v0014059	0.661668364	1.068845672	0	0	1.216281443	0	0	0	0	0	0	1.319394695	0	0	0	0	0	0	0	0	0	0	0	0	0.545788332	0	0	0	0	0	0	1.186143199	0	0	0	0	0	0.961214231	0.961214231	0	0	0	0	1.378252013	0
Lj0g3v0014069	3.265632505	0	0	0	0	2.692460227	0	4.207110923	0	0	0	0	9.904737868	0	0	0	0	4.45034765	0	5.27430078	0	0	6.163993572	0	0	5.981145751	0	0	2.367153216	0	0	3.577033503	0	2.287660892	0	0	0	0	0	0	1.306311742	0	0	0	0
Lj0g3v0014079	0	0	0	0	0	0	0	0	0	0	0	0	0	0	0	0	0	0	0	0	0	0	0	0	0	0	0	0	0	0	0	0	0	0	0	0	0	0	0	0	0	0	0	0	0
Lj0g3v0014089	0	0	0	0	0	0	0	0	0	0	0	0	0	0	0	0	0	0	0	0	0	0	0	0	0	0	0	0	0	0	0	0	0	0	0	0	0	0	0	0	0	0	0	0	0
Lj0g3v0014099	0	0	0	0	0	0	0	0	0	1.44882136	1.299452622	1.322805675	0	0	1.33892326	1.18530205	2.353645056	1.428614726	0	0	0	0	0	0	0	0	0	1.338034246	2.567296466	1.337557179	1.156496262	1.180513978	1.257849969	3.758998152	6.197162107	0	0.596197739	1.931316915	1.931316915	0	0	1.234201918	1.124881112	1.373999601	0
Lj0g3v0014109	0	0	0	0	0	0	0	0	0	0	0	0	0	0	0	0	0	0	0	0	0	0	0	0	0.547821855	0	0	0	0	0	0	0	0	0	0	0	0	0	0	0	0	0	0	0	0
Lj0g3v0014119	0	0	0	0	0	0	0	0	0	0	0	0	0	0	0	0	0	0	0	0	0	0	0	0	0	0	0	0	0	0	0	0	0	0	0	0	0	0	0	0	0	0	0	0	0
Lj0g3v0014129	0	1.079980981	0	0	0	0	1.165464798	0	0.551425612	0	0	0	0	0	0	0	0	0	0	0	0.971465452	1.12717304	1.24396572	0	0	1.185495579	0.679206102	0	0	0	0	0	0	0.757002265	0	0	0	0	0	0	0	0	1.119599901	1.373878463	2.862840954
Lj0g3v0014139	0	0	0	0	0	0	0	0	0	0	0	0	1.238305759	0	0	0	0	0	0	0	0	0	0	0	0	0	0	0	0	0	0	0	0	0	0	0	0	0	0	0	0	0	0	0	0
Lj0g3v0014149	0	0	0	0	0	0	0	0	0	0	0	0	0	0	0	0	0	0	0	0	0	0	0	0	0	0	0	0	0	0	0	0	0	0	0	0	0	0	0	0	0	0	0	0	0
Lj0g3v0014159	0	0	0	0	0.604045791	0	0	0	0	0	0	0	0	0	0	0	0	0	0	0	0	0	0	0	0	0	0	0	0	0	0	0	0	0	0	0	0	0	0	0	0	0	0	0	0
Lj0g3v0014169	0	0	0	0	0	0	0	0	0	0	0	0	0	0	0	0	0	0	0	0	0	0	0	0	0	0	0	0	0	0	0	0	0	0.762789818	0	0	0	0	0	0	0	0	0	0	0
Lj0g3v0014179	3.35953618	2.148422277	1.608465968	3.033377523	3.67121971	1.614976569	4.046823049	1.683791484	0	0	0	2.637707928	0	2.500023561	2.659278356	0	1.595062566	0	3.413430305	0	0	2.253862327	1.851538145	3.64076226	3.267069157	1.188731278	0	0	0	1.245840131	0	0	1.251728907	1.515989953	0	0	2.97818773	0.956835913	0.956835913	0	0	0	0	0	2.86593105
Lj0g3v0014189	0	0	0	0	0	0	0	0	0	0	0	0	1.238305759	0	0	0	0	0	0	0	0	0	0	0	0	0	0	0	0	0	0	0	0	0	0	0	0	0	0	0	0	0	0	0	0
Lj0g3v0014199	0.667436569	0	0	0	0	0	0.576074942	0	0	2.885660735	0	0	0	0	1.330786634	0	0	0	2.564758948	1.027195084	0.962396342	0	1.850747705	0	0.545366652	1.190678991	0	0	1.211476127	0	1.203185185	0	0	0	0	0	1.789141169	0	0	1.30254407	0	0	0	0	0
Lj0g3v0014209	0	0	0	0	0	0	0	0	0	0	0	0	0	0	0	0	0	0	0	0	0	0	0	0	0	0	0	0	0	0	0	0	0	0	0	0	0	0	0	0	0	0	0	0	0
Lj0g3v0014219	0	0	0	0	0	0	0	0	0	0	0	0	0	0	0	0	0	0	0	0	0	0	0	0	0	0	0	0	0	0	0	0	0	0	0	0	0	0	0	0	0	0	0	0	0
Lj0g3v0014229	0	2.14001687	0	0.764249043	0.608716337	2.155769796	0	0.84250424	2.216244661	0	0	0	0	1.253085705	0	0	0	0	1.715171875	0	0	0	0	0	0	1.194150426	0	0	0	2.448088667	0	0	0.629119098	3.045184795	1.17246485	0	0	0	0	0	0	0	0	1.381195255	2.885351355
Lj0g3v0014239	81.97134442	63.48993484	79.02515152	76.11049932	76.60371066	66.38613179	89.12807022	70.89620689	58.14042324	59.30826939	65.84010348	58.18230514	60.52814277	58.90646351	65.33271921	57.68831502	64.76461825	46.26560045	66.76762068	52.22000593	75.2637951	48.62470991	80.41281646	49.92086892	74.27432196	62.00129236	69.17701775	40.10191895	52.47651884	51.05055807	56.5103671	82.9569732	84.1268476	79.82548738	85.78025321	76.4352239	79.44500063	77.76416303	77.76416303	60.01568115	67.16614234	86.23330638	58.55254688	59.24482046	70.44954321
Lj0g3v0014249	0	0	0	0	0	0	0	0	0	0	0	0	0	0	0	0	0	0	0	0	0	0	0	0	0	0	0	0	0	0	0	0	0	0	0	0	0	0	0	0	0	0	0	0	0
Lj0g3v0014259	0	0	0	0	0	0	0	0	0	0	0	0	0	0	0	0	0	0	0	0	0	0	0	0	0	0	0	0	1.177404282	0	0	0	0	0	0	0	0	0	0	0	0	0	0	0	0
Lj0g3v0014269	358.4899021	347.0665313	276.7119264	169.1767218	334.5951944	290.9272046	187.6389416	195.3551263	137.4690424	144.2967857	206.2957882	223.3787981	259.8206373	224.3415479	185.3449622	151.2785308	100.5305154	160.6195963	197.4229303	226.101758	184.7688397	201.3248999	196.7757271	168.7802594	147.7551583	100.3887306	182.7744378	166.2177395	128.7951651	206.8302155	187.3417694	157.1302236	173.8157558	125.7087202	174.3157138	109.2726224	157.935841	226.7481754	226.7481754	105.7746033	117.2169685	129.0526251	116.7149363	129.9860656	138.7120125
Lj0g3v0014279	1.304351328	2.129073779	1.60682894	0	0	2.153293675	1.138833226	1.682242356	1.663535154	1.441557039	1.277512432	2.642960132	6.189785275	1.25326533	2.666714867	4.734490829	1.594206548	1.48483863	0	1.056037304	1.922627427	2.280163211	0	0	1.642906454	0	0	0	1.181761518	0	0	0	0	0.762497935	0	0	0	0	0	0	1.306692947	0	2.271992483	8.308873593	4.343345143
Lj0g3v0014289	0	0	0	0	0	0	0	0	0	4.329498049	5.130064617	2.643122127	0	0	0	17.71351588	0	10.28240671	0	0	0	0	0	0	2.734787615	0	1.349751483	2.453144591	2.392957798	2.441258999	2.428017662	0	0	9.898795436	0	8.851733282	1.195918871	2.891744815	2.891744815	0	9.103157608	2.50428384	0	0	8.660793863
Lj0g3v0014299	131.0612215	139.4470296	139.7941518	82.8568363	145.1808926	142.1190456	159.4218112	87.47690676	131.4249843	77.84461203	171.1784447	125.5440683	158.4663185	115.3041768	212.0106807	191.7610988	144.2767877	86.14150381	176.1550848	32.74617045	153.8108826	149.3652071	142.9542746	240.1636887	138.0114823	137.5652964	150.0550665	91.95687941	112.2433935	183.2303638	152.8058061	152.6411776	110.3518655	129.6319064	100.7741333	76.92918651	113.7397536	81.21865234	81.21865234	155.4421816	104.5483242	110.3781967	104.5223131	78.94003376	140.4471363
Lj0g3v0014309	0	0	0	0	0	0	0	0	0	0	0	3.961703249	4.945051862	0	0	0	0	0	0	0	0	0	0	0	0	0	0	0	0	3.641872238	0	3.568912011	0	0	0	0	5.977706828	0	0	0	0	0	0	0	4.332219438
Lj0g3v0014319	0	0	0	0	0	0	0	0	0	0	0	0	0	0	0	0	0	0	0	0	0	0	0	0	0	0	0	0	0	0	0	0	0	0	0	0	0	0	0	0	0	0	0	0	0
Lj0g3v0014329	0	0	0	0	0	0	0	0	0	0	0	0	0	0	0	0	0	0	0	0	0	0	0	0	0	0	0	0	0	0	0	0	0	0	0	0	0	0	0	0	0	0	0	0	0
Lj0g3v0014339	0	0	0	0	0	0	0	0	0	0	0	0	0	0	0	0	0	0	0	0	0	0	0	0	0	0	0	0	0	0	0	0	0	0	0	0	0	0	0	0	0	0	0	0	0
Lj0g3v0014349	0	0	0	0	0	0	0	0	0	0	0	0	0	0	0	0	0	0	0	0	0	0	0	0	0	0	0	0	0	0	0	0	0	0	0	0	0	0	0	0	0	0	0	0	0
Lj0g3v0014359	0	0	0	0	0	0	0	0	0	0	1.27689976	0	0	0	0	0	0	0	0	0	1.920491081	0	0	0	0	0	0	0	0	0	0	0	0	0	0	0	0	0	0	0	0	0	0	0	0
Lj0g3v0014369	0.656384132	1.065305318	0	1.526842887	0	0	0.570729875	0	0	0	0	0	0	0	0	0	0	0	0	0	0	0	0	0	0	0	0.672774309	0	0	0	0	0	0	0	0	0	0.596663795	0	0	0	1.298779533	0	0	0	0
Lj0g3v0014379	11.88417522	12.83211962	14.48652193	13.00143955	6.082389757	7.545037498	6.878635235	3.369741476	9.421619522	7.21777231	5.131945214	10.57494634	19.79051305	11.27968432	5.333671052	15.35402229	10.3762873	2.93741187	12.01147914	9.384938952	5.776590773	12.49884638	9.256988417	9.776625076	8.205899424	10.75164308	12.15179465	7.364584462	5.986364793	12.21435909	2.428007832	8.326338653	13.21782661	7.615846557	9.396385703	7.377450375	7.176898832	11.56844166	11.56844166	5.22277452	6.502673103	15.02829804	14.71474343	5.527781003	10.10553941
Lj0g3v0014389	0	0	0	0	0	0	0	0	1.109236683	0	0	0	0	0	0	0	0	0	0	0	0	0	0	0	0	0	0	0	0	0	0	0	0	0	0	0	0	0	0	0	0	0	0	0	0
Lj0g3v0014399	0	0	0	0	0	1.079888549	0	0	0	2.893097002	0	0	0	0	0	0	0	0	0	0	0	0	0	0	0.547224954	1.194784687	0	0	0	0	0	0	1.258591862	0	0	0	0	0	0	0	0	1.252359091	0	0	0
Lj0g3v0014409	0	0	0	0	0	0	0	0	0	0	0	0	0	0	0	0	0	0	0	0	0	0	0	0	0	0	0	0	0	0	0	0	0	0	0	0	0	0	0	0	0	0	0	0	0
Lj0g3v0014419	0	3.226541109	0	0	0	0	0	0	0	0	0	0	0	0	0	0	0	0	0	0	0	0	0	0	0	0	0	2.537972619	3.698189056	8.815959136	5.948571223	8.231169896	8.111222376	6.045856297	4.567275497	2.917539235	2.378064019	3.812838588	3.812838588	0	0	0	0	0	0
Lj0g3v0014429	0	0	0	0	0	0	0	0	0	0	0	0	0	0	0	0	0	0	0	0	0	0	0	0	0	0	0	0	0	0	0	0	0.630886702	0	0	0	0	0	0	0	0	0	0	0	0
Lj0g3v0014439	2.031233315	1.074788475	0	0	0	1.072021528	2.322063999	2.508661971	1.646774073	1.443286071	0	0	0	0	0	0	0	1.411081977	0.847496128	0.99255273	0.964643831	1.120711433	0.617920133	0	0	1.181266147	0	1.280786539	0	1.270672068	0	0	0	0	0	0	0	0	0	1.288893633	0	0	0	0	0
Lj0g3v0014449	0	0	0	0	0.61114103	0	2.31879501	0	0	0	1.294704886	0	0	0	0	0	0	0	1.69215045	0	0	0	0	1.205222579	0	0	0	0	0	0	0	0	0	2.259118602	0	0	0	0	0	0	0	0	0	0	0
Lj0g3v0014459	0	0	0	0	0	0	0	0	0	0	0	0	0	0	0	0	0	0	0.855009983	1.989437575	0	0	0	0	0	0	0	0	1.261430534	0	0	0	0	0	0	0	0	0	0	0	0	0	0	0	0
Lj0g3v0014469	0	0	0	0	0	0	0	0	0	0	0	0	0	0	0	0	0	0	0	0	0	0	0	0	0	0	0	0	0	0	0	0	0	0	0	0	0	0	0	0	0	0	0	0	0
Lj0g3v0014479	0.668211281	0	1.60402327	0	0	0	0	0	0.550721713	0	1.283962744	0	0	0	0	1.17095396	0	0	0	0	0	1.124705847	0	1.21100919	3.259103086	0	0.674521633	0	0	1.238285629	0	1.178704529	0	0	0	0	0	0	0	0	0	0	0	0	0
Lj0g3v0014489	0	0	0	0	0	0	0	0	0	0	0	0	0	0	0	0	0	0	0	0	0	0	0	0	0	0	0	0	0	0	0	0	0	0	0	0	0	0	0	0	0	0	0	0	0
Lj0g3v0014499	6.615408882	3.210338368	3.220090796	1.528822511	0.608766437	2.156100806	1.147660811	0.84262592	8.312384683	4.331604116	12.83859897	3.965764434	2.473472077	1.253292706	0	8.264578225	5.588387167	10.26291411	8.577486767	6.243924251	1.925989843	5.678203309	2.469137197	3.66469667	11.48623319	7.166229247	7.429966684	7.381422396	8.3985911	2.448002735	8.48877382	8.32296618	5.663163351	4.568617297	1.172822562	5.899478847	5.979901072	4.817926351	4.817926351	2.611205653	15.59443014	2.504088701	1.131237415	1.381467932	7.214888776
Lj0g3v0014509	0.667578139	0	0	0.738825912	0.604513183	1.606069929	0.573830534	0	0	1.449478411	0	0	0	0	0	0	0	0	0.851480683	0	0.976586415	0	0	0	0	0	1.353182374	0	0	0	0	0	0.629743053	0	0	0	0.598549008	0	0	0	0	0	0	0	1.434504702
Lj0g3v0014519	0	0	0	0	0	0.538748031	0	0	0	0	0	0	1.238583208	0	0	0	0	0	0	0	0	0	0	1.225541499	0	0	0	0	0	0	0	1.192740354	0	0	0	0	0	0	0	0	0	0	0	1.385269819	0
Lj0g3v0014529	1.316554618	1.067794692	0	1.529602571	1.821756654	2.154014555	3.432899353	2.525088949	3.323712656	2.88467489	0	2.642066328	0	2.505142699	2.665278976	3.542673789	0	0	1.715433087	3.134140727	0	0	2.466372446	0	2.734283847	0	3.371434688	1.223359455	2.387100309	0	1.214893199	0	1.258549731	1.522646878	0	0	1.79349817	1.928033979	1.928033979	3.915113712	0	2.503996564	2.264085237	2.76340968	1.443616807
Lj0g3v0014539	0	0	0	0	0	0	0	0	0	0	0	0	0	0	0	0	0	0	0	0	0	0	0	0	0	0	0	0	0	0	0	0	0	0	0	0	0	0	0	0	0	0	0	0	0
Lj0g3v0014549	0	0	0	0	0	0	0	0	0	0	0	0	0	0	0	0	0	0	0	0	0	0	0	0	0	0	0	0	0	0	0	0	0	0	0	0	0	0	0	0	0	0	0	0	0
Lj0g3v0014559	0	0	0	0	0	0	0	0	0	0	0	0	0	0	0	0	0	0	0	0	0	0	0	0	0	0	0	0	0	0	0	0	0	0	0	0	0	0	0	0	0	0	0	0	0
Lj0g3v0014569	1.359445245	0	0	0	0	1.083588518	0.583688269	0.847130966	0	0	0	0	0	0	0	0	0	1.438864308	0.857880117	2.034631582	0	0	0	0	0.547409778	0	0	0	1.237074825	0	1.201203845	0	0.629224305	0.762208346	0	0	1.198555244	1.922928733	1.922928733	0	1.291679288	0	1.127106929	0	0
Lj0g3v0014579	40.70510168	38.4177232	43.42595075	62.80136111	71.5961317	81.33812782	58.86286675	68.18980151	39.91391848	23.08267209	29.45150414	42.29489421	55.68346969	53.89218837	69.33758923	47.29053562	51.0527871	60.51890019	36.05964082	28.31809966	19.24237204	50.07313985	53.65358809	53.83569243	54.18600523	81.28354871	57.97342827	31.70775675	42.84534441	44.92603412	66.97815401	69.06878058	54.80511292	48.00704028	40.10229839	42.84030819	34.10460713	24.13297216	24.13297216	52.23770025	56.04488141	51.3825558	47.61932612	62.2476634	65.0503646
Lj0g3v0014589	3.365010031	6.444512162	3.2132862	0.756647563	0	1.075608161	5.78429228	0	0	4.327022501	5.156032943	0	2.460134165	1.248733646	0	2.343387704	1.593371903	7.163155613	1.704146051	0	0	0	1.233629222	0	0	3.560976401	0.676678729	5.030971469	2.447467018	1.248929216	0	4.715800404	3.124581441	0	1.149603717	1.462379997	0	0	0	3.896960566	0	1.244451369	6.719167501	0	5.721952868
Lj0g3v0014599	0	0	0	0	0	0	0	0	0	0	0	0	0	0	0	0	0	0	0	0	0	0	0	0	0	0	0	0	0	0	0	0	0	0	0	0	0	0	0	0	0	0	0	0	0
Lj0g3v0014609	0.67672873	1.077914083	0	0	0.614198393	0	0	0	0	0	0	0	0	0	0	0	0	0	0	0	0.965474421	1.126831313	0	1.213652596	1.634122214	0	0	0	0	0	0	0	0.626175174	0.758515532	1.149043095	0	0	0	0	0	0	0	0	0	0
Lj0g3v0014619	0	0	0	0	0	0	0	0	0	0	0	0	0	0	0	0	0	0	0	0	0	0	0	0	0	0	0	0	0	0	0	0	0	0	0	0	0	0	0	0	0	0	0	0	0
Lj0g3v0014629	0	0	0	0	0	0	0	0	0	0	0	0	0	0	0	0	0	0	0	0	0	0	0	0	0.550114527	0	0	0	0	0	4.878351975	0	0	0	0	0	0	0	0	0	0	0	0	0	0
Lj0g3v0014639	3.297986011	3.207383131	4.82917072	2.295592072	0.608063173	1.616999039	2.291934949	2.527520703	1.108746074	2.887403627	0	0	0	2.507183172	0	2.36320924	1.596521022	0	1.716579316	1.04429121	4.81425897	1.136897661	1.234371881	1.222672048	1.641735669	1.195057483	0.67504637	0	0	1.220180795	3.645260226	3.570128658	0	0	1.175864539	0	0.598267391	0.964532871	0.964532871	1.306050165	0	2.505670136	2.265134526	2.765100148	0
Lj0g3v0014649	0	0	0	0	0	0	0	0	0	0	0	0	0	1.247335521	0	0	0	0	0.84887379	0	0	0	0	0	0	0	0	0	1.235995893	0	1.187085208	0	0	0	0	0	0	0	0	0	0	0	0	0	0
Lj0g3v0014659	0	0	0	0	0	0	0	0	0	0	2.551977591	0	0	0	0	0	0	0	0	0	0	0	0	0	0	0	0	0	0	0	0	0	0	0	0	0	0	0	0	0	0	0	0	0	0
Lj0g3v0014669	0	0	0	0	0	0	0	0	0	0	0	0	0	0	0	0	0	0	0	0	0	0	0	0	0	0	0	0	0	0	0	0	0	0	0	0	0	0	0	0	0	1.254804982	0	0	0
Lj0g3v0014679	0	0	0	0	0	0	0	0	0	0	0	0	0	0	0	0	0	0	0	0	0	0	0	0	0	0	0	0	0	0	0	0	0	0	0	0	0	0	0	0	0	0	0	0	0
Lj0g3v0014689	1.31994552	1.069682483	0	0	0	0	0	0	0	0	0	0	0	0	1.334381028	0	0	0	0	2.08943599	0	0	0	0	0	0	0	0	0	0	0	1.190606857	0	0	0	0	0	0	0	0	0	0	1.133095663	1.383208776	0
Lj0g3v0014709	0	0	0	0	0.602500503	0	0	0	0	0	0	0	0	0	0	0	0	0	0	0	0	0	0	0	0	0	0	0	0	0	0	0	0	0	0	0	0	0	0	0	0	0	0	0	0
Lj0g3v0014719	1.326443614	0	0	0	0	2.697734542	0	0	0	0	0	0	1.2375923	0	0	0	0	0	0	1.039678504	0	0	0	0	0	0	0	0	2.405945416	0	4.85013541	3.568639274	0	0	0	0	0	0	0	0	0	0	2.263170819	1.382189485	8.661410369
Lj0g3v0014729	0	0	0	0	0	0	0	0	0	0	0	0	0	0	0	0	0	0	0	0	0	0	0	0	0	0	0	0	0	0	0	0	0	0	0	0	0	0	0	0	0	0	0	0	0
Lj0g3v0014739	0	0	0	0	0	0	0	0	0	0	0	0	0	0	0	0	0	0	0	0	0	0	0	0	0	0	0	0	0	0	0	0	0	0	0	0	0	0	0	0	0	0	0	0	0
Lj0g3v0014749	0	0	0	0	0	0	0	0	0	0	0	0	0	0	0	0	0	0	0	0	0	0	0	0	0	0	0	0	0	0	0	0	0	0	0	0	0	0	0	0	0	0	0	0	0
Lj0g3v0014759	0.649911784	0	0	0	0	0	0	0	0	0	0	0	0	0	0	0	0	0	0	0	0	0	0	0	0	0	0	0	0	0	0	0	0	0	0	0	0	0	0	0	0	0	0	0	0
Lj0g3v0014769	0	0	0	0	0	0	0	0	0	0	0	0	0	0	0	0	0	0	0	0	0	0	0	0	0	0	0	0	0	0	0	0	0	0	0	0	0	0	0	0	0	0	0	0	0
Lj0g3v0014779	0	0	0	0	0	0	0	0	0	0	0	0	0	0	0	0	0	0	0	0	0	0	0	0	0	0	0	0	0	0	0	0	0	0	0	0	0	0	0	0	0	0	0	0	0
Lj0g3v0014789	0	0	0	0	0	0	0	0	0.554618342	0	0	0	0	0	0	0	0	0	0	0	0	0	0	0	0	0	0	0	0	0	0	0	0	0	0	0	0	0	0	0	0	0	0	0	0
Lj0g3v0014799	0	0	0	0.76777117	0	0	0	0	0	0	0	0	0	0	0	0	0	0	0	0	0	0	0	1.226293292	0	0	0	0	0	0	0	0	0	0	0	0	0	0.967630822	0.967630822	0	0	0	0	0	0
Lj0g3v0014809	28.30113674	19.22625799	27.35164976	38.2696314	32.79996821	34.48205846	33.1905794	49.68444835	48.22369224	33.1903976	46.13761062	40.97530764	30.92971424	50.13215777	50.66985973	48.45132656	54.25795366	20.61924604	50.63957369	54.39897792	53.89470152	47.76424859	27.14343543	30.57231691	44.8714469	38.2409211	51.94019471	48.92058288	46.53839009	49.9134988	30.40273517	53.56070404	34.63418832	35.80581801	30.60961179	29.5294569	34.69650223	42.44907902	42.44907902	31.34000076	44.27188425	48.86102063	58.91376654	38.71534276	65.01224447
Lj0g3v0014819	762.5963422	761.5974993	762.7665692	800.2143312	797.3264632	816.9816345	753.0426163	843.614023	763.6881594	896.1547322	813.4186982	781.3870316	875.4592591	853.4090731	903.4754383	841.8992056	831.1895401	1031.529266	881.8749133	835.9839105	876.8551306	843.4725252	818.1020823	896.1245475	804.0611138	724.2206629	831.2803085	823.902211	852.9909817	940.2760315	899.3049722	766.5514204	775.6439605	898.7947015	856.4017933	1094.866112	777.7040616	874.2471825	874.2471825	772.6188707	914.0673949	838.983635	813.901902	795.3177416	732.3970667
Lj0g3v0014829	5.890655416	23.45110683	25.72289265	8.431091878	13.33042271	11.30880214	9.69906553	14.30593244	15.52430178	7.21087923	12.79134464	5.286511605	12.37683939	6.266539903	13.33410172	5.914561825	6.379489641	10.361022	5.153344384	9.469524253	10.5793716	15.94594975	11.71298912	13.46773185	9.854681495	8.370171494	7.409214028	6.076131298	11.86265621	7.26169595	12.19869262	7.149533293	20.16736724	5.335764146	5.911020126	7.391090928	9.575410687	6.762156629	6.762156629	6.530379092	9.134503404	11.28339958	12.48315135	13.84013143	13.01953063
Lj0g3v0014839	5.269705903	7.480874815	0	3.827909646	7.2930273	4.312007037	3.435625389	1.684930024	3.881396216	1.443660636	3.846822496	0	1.237597783	0	1.333903712	1.182072033	4.78944936	2.945456018	5.151365391	1.046012851	2.888429979	2.275023485	4.320095235	2.446434269	1.642168628	4.781618719	0.674876197	0	1.194319151	2.436892265	4.864954018	5.952792099	3.779391486	0	3.531936188	2.953729369	4.78730196	3.859987829	3.859987829	1.306288759	3.907060012	0	1.133212991	2.766167704	7.225420337
Lj0g3v0014849	0	0	0	0	0	0.538106412	0	0.84087003	0	0	0	0	0	0	0	0	0	0	0	0	0	0	0	0	0	0	0	0	0	0	0	0	0	0	0	0	0	0	0	0	0	0	0	0	0
Lj0g3v0014859	0	0	0	0	0	0	0	0	0	0	0	0	0	0	0	0	0	0	0	0	0	0	0	0	0	0	0	0	0	0	0	0	0	0	0	0	0	0	0	0	0	0	0	0	0
Lj0g3v0014879	0	0	0	0	1.85762283	0	0	0	0	0	0	1.328292888	0	0	0	0	0	0	0	0	0.975139496	0	0	1.219727777	0	1.194974714	0	0	0	0	0	0	0	0	2.288427116	0	0	0	0	0	0	0	0	0	0
Lj0g3v0014889	14.97048969	6.495185059	9.59076757	4.492142736	4.925791176	9.706906528	8.176564462	15.94646768	7.737982388	4.362095268	10.43724649	7.931705122	6.176669133	6.290352218	5.343730631	11.76111014	11.12119983	7.089171546	5.967794368	4.96182884	4.869358127	6.779698479	13.09424799	8.50171966	8.128190361	5.941178297	6.808103988	15.59146665	5.02845839	3.869487217	16.70120122	10.62133957	10.67902825	9.105450048	14.67316532	2.925007641	11.98260208	13.42768197	13.42768197	12.93199846	10.25698731	18.75986317	8.978803689	13.77219386	7.174235983
Lj0g3v0014899	0	0	0	0	0	0	0	0	0	0	0	0	0	0	0	0	0	0	0	0	0	0	0	0	0	0	0	0	0	0	0	0	0	0	0	0	0	0	0	0	0	0	0	0	0
Lj0g3v0014909	0	0	0	0	0.61624408	0	0	0.847099493	1.11074385	0	0	0	0	0	0	1.180172271	0	2.88641691	0	2.04217709	0	2.266121789	0	0	1.642876683	0	0	0	2.464632658	1.257654764	0	0	0	0.762419998	0	0	0.599229591	0	0	0	1.293203555	0	0	0	0
Lj0g3v0014919	0	0	0	0	0	0	0	0	0	0	0	0	0	0	0	0	0	0	0	0	0	0	0	0	0	0	0	0	0	0	0	0	0	0	0	0	0	0	0	0	0	0	0	0	0
Lj0g3v0014949	0	0	1.606086365	0	0	0	0	0	0	0	0	0	0	0	0	0	0	0	0	0	0	0	0	0	0	0	0	0	0	0	0	0	0	0	0	0	0	0	0	0	0	0	0	0	0
Lj0g3v0014959	0	0	0	0	0	0	0	0	0	0	0	0	0	0	0	0	0	0	0	0	0	0	0	0	0	0	0	0	0	0	0	0	0	0	0	0	0	0.967640578	0.967640578	0	0	0	0	0	0
Lj0g3v0014969	0	0	0	0	0	0	0	0	0	0	0	0	0	0	0	0	0	0	0	0	0	0	0	0	0	0	0	0	0	0	0	0	0	0	0	0	0	0.967638637	0.967638637	0	0	0	0	0	1.449037521
Lj0g3v0014979	0.657478571	0	0	1.527593176	0	0	0	0	0	0	0	0	0	1.250950968	0	0	0	0	0	0	1.921390455	0	0	0	0	0	0	0	0	0	0	0	0	0	0	0	0	0	0	0	0	0	0	1.379898491	0
Lj0g3v0014989	0	0	0	0	0	0	0	0	0	0	0	0	0	0	0	0	0	1.466494224	0	0	0	0	0	0	0	0	0.686749478	0	0	0	0	0	0	0	1.175526351	0	0	0	0	0	0	0	0	0	1.4568549
Lj0g3v0014999	0	0	0	0	0	0	0	0	0	0	0	0	0	0	0	0	0	0	0	0	0	0	0	0	0	0	0	0	0	0	0	1.193307329	0	0	0	0	0	0	0	0	0	0	0	0	0
Lj0g3v0015009	0	0	0	0	0.606008843	2.154570839	2.282365872	1.683433953	0	0	0	10.57576054	0	6.268203687	0	3.549870272	3.988109838	5.923761199	6.014056275	2.105557738	4.809906034	6.836364666	4.932909394	0	3.833495674	0	4.042141354	0	9.48960379	1.210218821	4.881592586	0	2.521702536	4.574864779	2.365572133	1.47870547	0	0	0	0	0	2.508181537	11.35235223	2.768904746	0
Lj0g3v0015019	0	0	0	0	0	0	0	0	0	0	0	0	0	0	0	0	0	0	0	0	0	0	0	0	0	0	0	0	0	0	0	0	0	0	0	0	0	0	0	0	0	0	0	0	0
Lj0g3v0015029	0	0	1.609102523	0	0	0.538689367	0	1.68423727	0	0	0	0	0	0	0	0	0	0	2.571291969	0	0	0	0	0	1.093121705	0	0.675107942	0	0	0	0	0	0	0	0	0	2.987777768	0	0	1.304684937	0	0	0	0	0
Lj0g3v0015039	0	0	0	0	0	0	0	0	0	0	0	0	0	0	0	0	0	0	0	0	0	0	0	0	0	0	0	0	0	0	0	0	0	0	0	0	0	0	0	0	0	0	0	0	0
Lj0g3v0015049	0	0	0	0	0	0	0	0	0	0	0	0	0	0	0	0	0	0	0	0	0	0	0	0	0	0	0	0	0	0	0	0	0	0	0	0	0	0	0	0	0	0	0	0	0
Lj0g3v0015059	0	0	0	0	0	0	0	0	0	0	0	0	0	0	0	0	0	0	0	0	0	0	0	0	0	0	0	1.205415672	0	0	0	0	0	0	0	0	0	0	0	0	0	0	0	0	0
Lj0g3v0015069	3.265324836	1.064740341	0	0	0.605159994	1.076302097	0	5.045442176	0	1.441151438	1.277712289	0	0	0	0	0	0.796874185	0	0.858623971	0	0	2.277879386	0.616021483	1.224143819	0	0	0	2.424447653	0	3.622453714	3.661167748	0	1.89017964	0.761984553	0	0	1.794679469	0.965907906	0.965907906	1.305467895	1.305112695	0	3.40444533	0	0
Lj0g3v0015079	0	1.065689837	0	2.300662469	0.605717159	0	0	0.841576973	1.109195524	0	2.557684506	0	0	1.253590312	2.667415686	2.366908961	3.190013894	0	2.57766995	1.053837174	1.923650697	4.558662598	0	0	2.738343714	2.392349175	2.693940044	0	1.18488906	0	2.442064133	0	0	0.762523583	0	0	0	0.966539	0.966539	0	0	0	1.135529213	0	1.447387042
Lj0g3v0015089	0	0	0	0	0	0	0	0	0	0	0	0	0	0	0	0	0	0	0	0	0	0	0	0	0	0	0	0	0	0	0	0	0	0	0	0	0	0	0	0	0	0	0	0	0
Lj0g3v0015119	0.680349304	1.080006782	0	0.751037566	1.230493862	0.538641037	0.583324643	0	0	0	1.300223999	1.31961286	1.231965137	1.253525562	0	1.173006452	0	1.418103061	0	0	0.969174559	0	1.241730975	0	1.627804476	3.561093061	2.039607065	3.859540957	0	0	0	2.355770958	0	0	0	0	0.597085195	0.955957864	0.955957864	2.590716638	2.560643745	1.247226759	1.119435113	1.373489203	4.293658625
Lj0g3v0015129	0	0	0	0	0	0	0	0	0.565039439	0	0	0	0	0	0	0	0	0	0	0	0	0	0	0	0	0	0	0	0	0	0	1.206468106	0	0	1.153877007	0	0	0	0	0	0	0	0	0	0
Lj0g3v0015139	0	0	0	0	0	0	0	0	0	0	0	0	0	0	0	0	0	0	0	0	0	0	0	0	0	0	0	0	0	0	0	0	0	0	0	0	0	0	0	0	0	0	0	0	0
Lj0g3v0015149	155.5451208	166.1996639	192.8818794	266.8282536	280.3626228	277.8363297	223.4699841	229.6937589	173.5513544	219.1746771	274.8726661	146.6959225	178.2453223	339.6463986	266.6813719	209.4306607	254.3415385	220.8349629	144.3200615	180.1978437	153.854154	235.86888	258.8711092	210.6525463	163.1709775	172.2134748	179.7718144	183.188053	137.3910493	131.7153631	185.5728495	219.3184747	194.1532496	182.2052042	172.7937287	202.5795042	116.7130713	120.7950714	120.7950714	207.6761146	219.3542345	198.1225725	162.3524055	185.5048505	186.6784412
Lj0g3v0015159	31.76502128	36.66414601	27.41732105	60.75225546	50.37330308	102.0359647	58.6606269	49.81157045	35.9749401	47.78268593	27.17809498	33.06105421	30.867896	41.36662822	67.99254198	77.6229959	47.98540291	80.50030441	42.76429933	30.50770706	22.21825455	21.45259314	71.83140543	37.69640235	27.83245152	30.97861859	36.00578519	37.89965299	4.916166728	5.017668446	4.794102449	35.49999517	38.89098976	37.9898314	27.68630826	30.82454563	30.45777363	33.55421972	33.55421972	49.54835369	43.81017598	26.23248711	32.59618492	37.16531459	44.51097407
Lj0g3v0015169	5.425833315	4.317709312	3.221697195	6.057385469	6.150916006	2.698384608	8.730570786	7.592317007	7.18812412	5.794588072	7.777382894	3.964992597	2.467307205	2.506588557	3.997590576	2.349427537	5.593423914	7.151380086	2.562537928	2.02143136	0.966861802	4.50971528	3.717572569	3.64311055	10.89970624	4.760514516	0.679833816	2.542170701	1.235355519	3.785144783	5.977084446	4.725071502	5.012918867	9.108131947	2.296711076	0	2.387678066	2.872077875	2.872077875	6.510215846	2.571208582	4.992868712	0	4.125281708	7.168850709
Lj0g3v0015179	2.029966169	2.160833038	1.61651463	0.761479031	0	0	1.163443696	0	0	1.450962798	1.296513658	0	0	0	1.336201819	0	0	0	0.857371568	2.041195665	0.967970411	0	0.620493938	0	1.094161675	0	2.042078037	0	0	0	3.60583507	3.559168781	0.628810257	1.52324096	1.157302666	1.471592149	0.598573837	1.922260476	1.922260476	1.307059923	2.584124395	0	0	0	0
Lj0g3v0015189	0	0	0	0	0	0	0	0	0	0	0	0	0	0	0	0	0	0	0	0	0	0	0	0	0	0	0	0	0	0	0	0	0	0	0	0	0	0	0	0	0	0	0	0	0
Lj0g3v0015199	0	0	0	0	0	0	0	0	0	0	0	0	0	0	0	0	0	0	0	0	0	0	0	0	0	0	0	0	0	0	0	0	0	0	0	0	0	0	0	0	0	0	0	0	0
Lj0g3v0015209	6.083703846	6.469563659	12.89840457	4.554286434	1.842791551	0.539762249	3.484756252	2.532168056	4.426374624	0	1.294136896	1.322055688	3.70316681	3.759764085	0	1.175737685	0.799558997	4.309584658	0.85501998	5.080667488	0	2.257353353	4.953248236	2.431200382	5.455633444	10.71995916	2.717041005	1.263791296	3.688245096	1.254805088	1.197962759	3.5486472	3.762528835	1.519133421	3.458612719	0	4.776506339	7.666913413	7.666913413	0	2.575977273	3.746424534	7.865160209	8.256470975	0
Lj0g3v0015219	0	0	0	0	0	0	0	0	0	0	0	0	0	0	0	0	0	0	0	0	0	0	0	0	0	0	0	0	0	0	0	0	0	0	0	0	0	0	0	0	0	0	0	0	0
Lj0g3v0015229	0	0	0	0	0	0	0	0	0	0	0	0	0	0	0	0	0	0	0	0	0	0	0	0	0	0	0	0	0	0	0	0	0	0	0	0	0	0	0	0	0	0	0	0	0
Lj0g3v0015239	0	0	0	0	0	0	0	0	0	0	0	0	0	0	0	0	0	0	0	0	0	0	0	0	0	0	0	0	0	0	0	0	0	0	0	0	0	0	0	0	0	0	0	0	0
Lj0g3v0015249	0	0	0	0	0	0	0	0	0	0	0	0	0	0	0	0	0	0	0	0	0	0	0	0	0	0	0	0	0	0	0	0	0	0	0	0	0	0	0	0	0	0	0	0	0
Lj0g3v0015259	0	0	0	0	0	0	0	0	0	0	0	0	0	0	0	0	0	0	0	0	0	0	0	0	0	0	0	0	0	0	0	0	0	0	0	0	0	0	0	0	0	0	0	0	0
Lj0g3v0015269	1.357477362	0	0	0	0	0	0	0.837123672	0	0	0	0	0	0	0	0	0	0	0.850009591	0.990328138	0	0	0	0	0	0	0	0	0	1.284505413	0	1.176650289	0	0	0	0	0	0	0	1.289841794	0	0	0	0	0
Lj0g3v0015279	0	0	0	0	0	0	0	0	0	0	0	0	0	0	0	0	0	0	0	0	0	0	0	0	0	0	0	0	0	0	0	0	0	0	0	0	0	0	0	0	0	0	0	1.385692454	0
Lj0g3v0015289	0	0	0	0.760571985	0	0	0	1.691904959	0	1.451104516	0	0	0	0	1.335838648	0	0.801359792	0	0.856870264	0	0	0	1.241207979	1.218229764	0.546753045	1.193690824	0.680879553	0	0	0	0	1.18540171	0	0	0	0	1.196803983	0	0	2.612743057	0	0	2.251965337	0	0
Lj0g3v0015299	180.0626683	185.0896409	172.365361	138.78561	189.4722066	168.2336788	219.8871327	170.7815374	210.3365231	203.8718275	213.6064829	281.930377	166.0350618	167.7070434	189.8543226	196.2911901	158.5260387	127.3882974	180.8166863	145.427278	143.8183356	192.6331018	125.9615564	126.2425732	198.0846998	236.718433	122.189036	131.3568157	202.7256868	140.9600459	128.8868557	171.2729811	141.7882103	111.7227426	137.2655843	71.95597022	157.9290305	124.5809703	124.5809703	178.1989735	154.4063188	173.9239413	233.2848197	225.2085205	215.2681212
Lj0g3v0015309	124.001602	116.0672708	112.4924428	112.7515061	112.5603503	107.1364974	124.7523076	169.9266466	205.1696973	193.1896757	186.5670856	190.3022934	163.4078	174.2096748	133.3403189	162.1420116	148.2770233	136.525961	131.4570352	119.2514985	102.8724768	115.1303265	90.5891129	85.75612821	165.3814832	252.3780013	104.3234872	82.36327542	104.0734285	114.6290335	80.64042413	188.3814353	108.4455547	75.48465339	72.27056539	39.93626726	140.0700958	112.1348824	112.1348824	80.98429807	117.5750915	136.7030672	180.5927698	160.6247678	175.1592224
Lj0g3v0015319	0	0	0	0	0	0	0	0	0	0	0	0	0	0	0	0	0	0	0	0	0	0	0	0	0	0	0	0	0	0	0	0	0	0	0	0	0	0	0	0	0	0	0	0	0
Lj0g3v0015329	0	0	0	0	0	0	0	0	0	0	0	0	0	0	0	0	0	0	0	0	0	0	0	0	0	0	0	0	0	0	0	0	0	0	0	0	0	0	0	0	0	0	0	0	0
Lj0g3v0015339	532.3734326	404.6144093	352.2859514	353.7349811	383.6475004	379.7944736	394.5568865	310.6846677	351.4462389	240.9543572	245.9489702	169.1834704	254.8864757	352.1788966	326.6870037	271.8676049	244.9224131	249.2127101	356.2552449	343.6245446	339.6724564	284.4204738	333.0670686	280.1252586	287.8694839	219.9180419	335.8026695	291.8334669	353.8843665	440.0533049	339.5561414	265.4983896	316.1807437	275.8196553	280.4868998	307.1971303	313.497533	383.1325588	383.1325588	296.438092	286.6197322	398.4741011	277.6892353	319.4780083	296.264156
Lj0g3v0015349	0	0	0	0	0	0	0	0	0	0	0	0	0	0	0	0	0	0	0	0	0	0	0	0	0	0	0	0	0	0	0	0	0	0	0	0	0	0	0	0	0	0	0	0	0
Lj0g3v0015359	0	0	0	0	0	0	0	0	0	0	0	0	0	0	0	0	0	0	0	0	0	0	0	0	0	0	0	0	0	0	0	0	0	0	0	0	0	0	0	0	0	0	0	0	0
Lj0g3v0015369	10.47181331	13.79806905	11.18854784	9.204391803	10.2616552	8.56347481	6.825076321	5.065881951	7.778765925	1.44681191	3.85594414	2.650142341	4.960477953	2.512772227	6.683495791	2.36876105	4.799891523	1.474767738	4.262062029	6.284074206	8.684274817	15.95501726	7.354056433	20.8347354	6.033474403	4.747430652	7.44074284	4.911228383	8.384851961	8.554188604	9.745997927	11.92859202	13.13293343	6.872428885	7.074470318	5.918835358	8.912204942	8.70153085	8.70153085	5.235962336	9.04959371	10.04585894	10.21786967	13.85792019	13.03055866
Lj0g3v0015379	0	0	0	81.83177166	108.2405298	101.0499923	163.8099136	256.8428548	250.9039994	0	0	0	109.001568	96.69443582	93.52313919	294.2579546	292.9518428	252.8265024	0	0	0	107.9250321	130.5977535	129.5814302	196.6456272	132.7524715	167.4238129	0	1.209750899	0	106.5830996	102.3333424	80.00301245	284.4079452	216.4558995	382.2684495	0	0	0	124.2529669	148.1031051	106.5577638	175.3839223	239.2230364	342.1897309
Lj0g3v0015389	0	0	1.448026637	0.689812451	0	0.48498861	0	0.757935024	0.998391118	0	1.152582896	2.116594533	0	0	2.135071416	1.064769235	0.718200041	0	0.773192562	0	0	1.025038346	0	1.956637145	0	1.076467872	0.606824214	0	0	1.956546399	0	0	0	0.686228492	0	0	0.538803203	0	0	1.175970909	1.174108678	0	1.021248941	0	1.301984588
Lj0g3v0015399	0	0	0	0	0.611478698	1.620360068	0.576814083	0	0.554754076	0	0	2.647985478	0	1.255061216	4.00586288	1.18085476	0	0	0.858193845	1.034705941	0	0	0.618685769	2.442965451	0.547394306	0	0.677646138	0	0	0	0	0	0.629489686	0	0	0	3.591216561	0	0	0	0	1.252745018	1.130497911	0	2.885298653
Lj0g3v0015409	651.8916143	765.1903964	817.4984009	673.2948546	611.4472775	715.0577126	709.5868056	675.4955461	629.0810738	642.2661426	728.3214755	774.5890238	754.6039429	551.4526866	613.3722239	707.6748068	654.3900076	763.377308	637.5976329	628.8132151	612.198224	561.5682536	644.7735797	629.5913034	622.0988398	598.6142971	581.0106517	540.2694144	485.240187	521.8638686	523.7134619	539.0147152	555.9141609	648.2168393	686.7797279	518.0788009	596.9528362	555.5022072	555.5022072	425.6802233	393.0127069	427.1419774	348.7972023	317.9377948	320.6149037
Lj0g3v0015419	0	0	0	0	0	0	0	0	0	0	0	0	0	0	0	0	0	0	0	0	0	0	0	0	0	0	0	0	0	0	0	0	0	0	0	0	0	0	0	0	0	0	0	0	0
Lj0g3v0015429	0	0	0	0	0	0	0	0	0	0	0	0	0	0	0	0	0	0	0	0	0	0	0	0	0	0	0	0	0	0	0	0	0	0	0	0	0	0	0	0	0	0	0	0	0
Lj0g3v0015439	128.2998814	106.6003504	104.5008982	88.14072805	93.92355031	94.77949767	170.0293229	113.6075457	148.5889683	73.55189149	145.8270534	179.7418384	59.40834818	58.90547487	54.66982644	82.80219685	66.18801156	82.87976393	58.40375149	61.0186559	72.13306734	56.94803649	45.61965051	35.50498516	76.64675842	127.9425094	44.45660674	30.38459996	75.93011215	64.15262763	36.59377544	64.34431583	47.2664783	39.63665593	30.73469474	17.73819219	61.04273221	52.16381205	52.16381205	33.95784495	22.18281852	27.58125748	64.68324411	44.28756054	46.29042851
Lj0g3v0015449	3.370897654	4.294524008	0	0.753970419	1.223569656	1.610990914	2.315256966	1.679120587	3.852069036	0	0	0	0	0	1.325968786	0	0	0	0	0	0	0	0	0	0.542454823	2.368887626	0	0	0	1.253272592	2.380260916	0	0	0	0	0	0.59396482	0	0	0	0	0	0	1.36851407	1.427084115
Lj0g3v0015459	0	0	0	0	0	0	0	0	0	0	0	0	0	0	0	0	0	0	0	0	0	0	0	0	0	0	0	0	0	0	1.214819337	1.20300522	0	0	0	0	0	0	0	0	0	0	0	0	0
Lj0g3v0015469	0	0	0	0	0	0	0	0	0	0	0	0	0	0	0	0	0	0	0	0	0	0	0	0	0	0	0	0	0	0	0	0	0	0	0	0	0	0	0	0	0	0	0	0	0
Lj0g3v0015479	0	0	0	0	0	0	0	0	0	0	0	0	0	0	0	0	0	0	0	0	0	0	0.607197056	0	0	0	0	0	0	1.249631258	0	0	0	0	0	0	0.583894101	0	0	0	0	0	0	0	0
Lj0g3v0015489	0	0	0	0	0	0	0	0	0	0	1.279998805	0	0	0	0	0	0	0	0.858392558	0	0	0	0	0	0	0	0	0	0	0	0	0	0.629824967	0	0	0	0	0	0	0	0	0	0	0	0
Lj0g3v0015499	0	0	0	0	0	0	0	0	0	0	0	0	0	0	0	0	0	0	0	0	0	0	0	0	0	0	0	1.205415672	0	0	0	0	0	0	0	0	0	0	0	0	0	0	0	0	0
Lj0g3v0015509	14.37009165	12.78182223	17.6791777	12.26940859	12.10759598	14.53696923	5.698990152	13.46074179	22.73371216	0	2.556427431	0	3.713519328	6.266422701	6.666905266	0	4.783485709	1.482807887	6.013627877	9.489265767	8.653568287	7.977291489	5.546762612	8.5738968	3.285417688	0	8.078332211	1.212391365	5.918522959	3.623061931	6.106097803	7.152346765	3.152031916	8.386313232	7.103871904	2.957650434	8.978122003	5.79879935	5.79879935	5.224552587	10.44744698	6.270005591	4.541973907	4.153402964	5.789111808
Lj0g3v0015519	0	0	0	0	6.70376135	8.624417246	10.34358141	21.06754071	8.86279116	0	11.56418525	0	0	5.011748141	0	0	0	0	0	0	0	7.94039865	6.790798812	9.763260029	13.11982861	8.355459819	4.054896647	0	14.44200393	0	8.471739191	15.44262232	11.94675033	0	0	0	7.17224307	0	0	0	5.190330422	5.004870658	5.649321251	13.80322557	0
Lj0g3v0015539	721.0102544	698.2722641	703.1966526	679.488639	597.2736529	681.2529461	687.9618222	658.4742647	714.1163498	703.4443663	674.9434448	843.7161867	794.0737386	546.5124563	659.9091053	595.3210311	670.958006	682.7815528	657.0470406	620.8523841	666.2437529	573.8590632	592.3490245	607.073925	646.8975889	706.7119301	622.5761269	621.0122136	572.501765	614.2293822	520.7298032	587.2603862	560.9501859	651.2914433	560.4826982	668.1820096	503.4598129	542.8885947	542.8885947	412.1416826	502.9701516	406.0364452	528.603028	458.5282895	537.2548649
Lj0g3v0015549	0	1.082848654	0	0	0	0	0	0	0	0	0	0	0	0	0	0	0	0	0	1.039654806	0	0	0	0	0	0	0	0	0	0	0	1.196883496	0	0	0	0	0	0	0	0	1.305968329	0	0	0	0
Lj0g3v0015559	0	0	0	0	0	0	0	0	0	0	0	0	0	0	0	0	0	0	0	0	0	0	0	0	0	0	0	0	0	0	0	0	0	1.525579636	0	0	0	0	0	0	0	0	0	0	0
Lj0g3v0015569	76.24979884	98.22181608	83.64912004	58.95414662	67.3844807	85.11792069	106.3653452	85.88152832	104.2137858	47.6143302	114.0120776	111.0269168	32.16987371	51.38552788	44.00274266	44.91634548	39.09232497	63.40271833	36.0542382	51.32813224	44.26387025	30.71644477	30.22317507	34.2502956	79.35485572	86.05383956	30.34451774	26.86684126	63.15870799	35.25711696	30.42426022	50.00302135	44.08820717	38.09620128	21.21149297	13.29186252	54.44281205	41.49686871	41.49686871	28.72957306	14.33035458	11.27740973	37.40177629	51.17080192	39.01911013
Lj0g3v0015579	3.381719653	8.675232231	7.96240199	2.983359278	5.514709423	2.160611202	0.581467566	0	3.336889495	0	0	0	7.466741748	3.807511521	6.725784755	3.554724344	4.756665093	5.701948791	5.996922311	2.944222749	5.89455935	3.424738708	7.538719227	0	4.313546437	7.145953672	3.412553795	0	0	3.95110251	0	2.374448009	0	6.091937295	3.325713768	0	9.651304324	0	0	11.60126206	0	0	6.784793448	5.544799803	2.887283145
Lj0g3v0015589	0	0	0	0	0	0	0	0	0	0	0	0	0	0	0	0	0	0	0	0	0	0	0	1.230497227	0	0	0	0	0	0	0	0	0	0	0	1.475244757	0	0	0	0	0	0	0	0	0
Lj0g3v0015599	117.252877	114.4216298	87.05077773	82.64044363	119.9433722	114.4652872	112.3111614	92.01505895	115.6445382	89.83477806	138.685036	115.0458299	93.81794791	84.00042373	118.6570328	95.22114458	111.1505434	88.84685051	127.3719097	59.76850316	94.75199836	90.26828518	93.57318187	126.3894375	136.9061888	146.4874919	112.8654321	118.0250616	83.89613467	90.70529325	96.93565124	114.6863621	154.2489417	137.4772612	118.4949142	118.7961132	149.9030525	133.1701977	133.1701977	126.417962	126.1196177	101.1664777	152.7375582	111.4611029	183.6715589
Lj0g3v0015609	0	0	0	0	3.032537355	2.693079036	2.284828687	5.050496018	3.326266117	7.212569073	2.560196862	2.643357255	3.712432397	2.506591731	0	0	1.595234751	2.954438022	0.8586488	4.199055381	0	2.276585415	0	0	3.284226067	4.781790686	4.717635724	1.218286346	3.567079244	2.426160235	2.43673662	2.382087721	1.26003991	0	1.180245612	0	1.795080391	1.931022091	1.931022091	0	0	1.253358327	5.670398498	0	0
Lj0g3v0015619	0	1.066133553	0	0	0	0	1.713451921	0	1.660013206	0	1.27921831	0	0	1.251119523	0	0	2.38947528	2.941347734	0.856837237	0	1.921378333	0	1.231591132	0	0	0	0	3.66123988	1.190788697	0	0	0	1.257291682	0	0	0	0	1.926292284	1.926292284	0	0	0	0	0	0
Lj0g3v0015629	0	0	0	0	0	0	0	0	0	0	0	0	0	0	0	0	0	0	0	0	0	0	0	0	0	0	0	0	0	0	0	0	0	0	0	0	0	0	0	0	0	0	0	0	0
Lj0g3v0015639	0	0	0	0	0	0	0	0	0	0	0	0	0	0	0	0	0	0	0	0	0	0	0	0	0	0	0	0	0	0	0	0	0	0	0	0	0	0	0	0	0	0	1.129401192	0	0
Lj0g3v0015649	0	0	0	0	0	0	0	0	0	0	0	0	0	0	0	0	0	0	0	0	0	0	0	0	0	0	0	0	0	0	0	0	0	0	0	0	0	0	0	0	0	0	0	0	0
Lj0g3v0015659	60.5794349	87.21847892	83.86625359	79.86916284	58.87639503	72.86802099	48.66714632	43.89496935	54.81106114	94.05044913	54.25827293	85.95528231	172.9181149	31.33449318	45.33101907	62.37779064	35.1851728	47.63025199	60.76187871	64.37877186	58.87823185	46.34116014	57.5440591	45.03307041	78.08390424	76.29228994	71.92678743	77.8813692	73.37377314	61.14072911	48.0472049	85.29006331	67.78435993	55.48789619	59.0353819	52.89260487	80.632752	52.7794068	52.7794068	67.83272801	60.66518651	54.98117026	50.64200389	78.5113932	66.10965378
Lj0g3v0015669	8.71792485	4.305487308	4.844426975	4.57875149	7.967091983	4.86360297	4.049396491	14.36574869	6.101118105	2.896100877	3.87380834	1.324237393	0	0	0	3.539549258	0	5.810546285	1.715429265	2.058622142	0	2.267142328	0.619162841	1.220277932	1.094346046	3.583781378	2.714406117	0	3.652192888	0	3.61936229	1.1877969	0.629071974	3.046607368	1.164045523	0	1.196761001	2.886858952	2.886858952	0	2.590786796	2.504202172	4.515569247	0	0
Lj0g3v0015679	0.66986105	0	0	2.289799868	0.612521165	1.620883252	1.156177092	1.689739673	0	1.447694582	0	0	0	1.255029789	0	0	0	2.907633029	1.71546513	0	0.96564168	3.401300632	1.237998825	1.22040185	1.641504437	3.583809681	2.035060148	0	0	0	3.62100206	0	1.887306974	0.761645425	0	1.473409484	1.196706994	0.962409206	0.962409206	0	0	5.00843998	2.258215258	1.380740176	0
Lj0g3v0015689	0	0	0	0.767826667	0	0	0	0	0	0	0	0	0	0	0	0	0	0	0	0	0	0	0	0	0	0	0	0	0	0	0	0	0	0	0	0	0	0	0	0	0	0	0	0	0
Lj0g3v0015699	526.0734896	403.807005	593.7226262	316.0771354	482.9682784	428.3461764	550.618206	534.7644573	505.5083007	482.0022557	535.7788864	585.5549286	413.2096672	370.9778029	406.6923524	471.4823069	485.1494335	661.0660019	412.8218412	453.8454939	427.3273205	274.0471356	360.9010401	316.7037409	451.4353503	375.2238357	497.1909911	531.0191346	444.0830286	484.7195372	273.5673405	336.8113285	368.3612056	489.0735761	431.9445838	457.6698118	399.5966825	392.6188521	392.6188521	297.72619	240.855827	314.4497355	220.9018104	456.2582858	401.5953561
Lj0g3v0015709	37.19020209	28.92168952	20.92975948	37.38893623	45.71781514	42.57253212	51.73730369	32.85847788	57.0290605	119.8232211	33.41108495	68.70182763	22.23948909	38.82675639	23.98577849	36.54725545	6.385593295	110.9091648	35.12479183	0	8.666037793	30.60441491	6.789435509	0	62.83452694	62.03613252	19.59842966	27.18950083	6.024086029	22.12414074	14.50670644	34.42663544	28.90716563	34.98754024	26.86702251	13.25245264	38.2339271	23.08636046	23.08636046	6.522802082	20.74269774	18.75812857	54.1915801	48.28196955	70.58492238
Lj0g3v0015719	69.28724946	71.44215374	72.41133827	79.86550282	67.78095038	76.15994274	92.34338353	94.33985173	87.96944092	56.30007906	88.29282974	82.32344253	75.16917877	56.30907972	53.40394672	60.11655879	35.7162051	46.05009917	65.37963623	47.99008151	83.39723534	65.05204312	53.68399297	41.18468257	87.72852016	83.83120719	43.30427713	44.51641025	59.22546993	72.51080396	41.58830364	69.23659457	63.1272559	30.74754365	43.88264986	38.02478345	68.92392899	56.99434979	56.99434979	54.92955484	54.2493376	78.41144816	95.97649247	109.5247458	124.6432697
Lj0g3v0015729	115.9822032	115.648337	115.952086	112.3162366	124.8959739	119.6828029	126.9402392	116.3069779	103.6186271	109.7559498	119.4743994	101.791797	106.3451647	132.8489287	98.67241611	126.288804	120.5725257	112.7099493	100.3336497	112.1804943	116.5480642	121.452521	100.0211992	102.5717638	132.8901933	114.636758	129.0720247	97.39316081	99.77723752	88.2993775	98.12880656	112.9120365	112.6035602	106.581516	117.1232094	117.9444027	106.4277904	115.5805442	115.5805442	86.16407395	105.1870432	111.4071267	90.44988817	71.81356404	106.7339968
Lj0g3v0015739	0	0	0	0	0	0	0.57834311	0	1.108133095	0	1.290598803	0	0	0	0	1.17839629	0.799843423	0	0	1.026833197	0	0	0.618674609	1.218748041	0.546555898	2.386526425	0.678170593	0	1.218039299	0	0	0	0	1.521587561	0	1.471367274	0	0.961037212	0.961037212	0	0	1.250699395	0	1.378962995	0
Lj0g3v0015749	7.871401813	26.676649	6.434755646	0	0	5.388039363	0	10.10438267	0	11.54404831	15.36502642	10.57739973	17.33181307	5.015108273	8.003477945	9.463784701	16.7557014	17.73954419	14.60332938	12.60702625	11.54798855	0	17.8884363	0	0	22.72315643	0	0	38.04789132	13.34358383	9.752772644	8.341161776	10.08476146	26.68396143	17.71558809	5.912810077	11.97213793	13.52357455	13.52357455	9.145407837	10.43598538	8.77729426	13.6157382	13.84100451	8.679222251
Lj0g3v0015769	0	0	0	0	0	0	0	0	0	0	0	0	0	0	0	0	0	0	0	0	0	0	0	0	0	0	0	0	0	0	0	0	0	0	0	0	0	0	0	0	0	0	0	0	0
Lj0g3v0015779	0	0	0	0	0	0	0	0	0	0	0	0	0	0	0	0	0	0	0	0	0	0	0	0	0	0	0	0	0	0	0	0	0	0	0	0	0	0	0	0	0	0	0	0	0
Lj0g3v0015789	386.3438836	365.9129156	297.5103203	376.8950684	412.4219588	363.0291316	531.2165758	361.9537988	374.7634047	233.6883891	330.2640521	326.457337	321.7479613	457.4571775	354.6881112	313.3510808	222.5363716	305.7975552	274.771425	244.6068584	284.7556223	262.9507913	315.7186852	269.2309817	517.8194518	531.9812363	384.1500055	347.1995869	380.4765363	323.8823365	371.6135918	452.6043185	483.232439	350.5599358	280.9090384	161.0518638	373.9795564	341.797114	341.797114	342.1674105	209.9172599	368.4924543	240.4298165	286.3844209	219.7732859
Lj0g3v0015799	0.653800484	0	1.60070292	0	0.603982248	0	0	0	0	0	0	0	0	0	0	0	0	0	2.562939433	0	0	0	0.613762056	0	0	0	0	0	1.185245347	3.627626169	0	0	0	0.758257248	0	0	0	0	0	0	0	0	0	0	0
Lj0g3v0015809	0.655835893	0	0	0	0.594689184	0	0	0	0	0	0	0	0	0	0	0	0	0	0	0	0.978242662	0	0	1.2266704	0	0	0	0	0	0	0	1.186950558	0.630636894	0	0	0	0	0	0	0	0	0	1.130443365	0	0
Lj0g3v0015819	5.265624213	3.20592742	1.60994446	0.766080224	2.430683586	0.539142867	1.144921353	1.685306135	2.773585572	0	0	1.322729571	0	1.254218806	0	0	0.798435795	1.474761331	1.717991312	2.095246235	0.963029611	0	0.617295159	0	0	3.587959214	0.674921152	0	0	0	2.434899619	1.191269344	0	3.812165964	1.17874306	0	1.197363821	1.931218057	1.931218057	1.30681536	1.303403766	0	0	0	0
Lj0g3v0015829	1.332335003	0	0	0	2.437531389	0	0	0	3.31175204	0	0	0	0	0	0	0	3.982258962	0	0	0	2.882691114	0	0	0	0	2.377869306	2.024883806	0	0	0	0	0	0	0	0	0	4.168478426	5.747539482	5.747539482	0	0	0	0	0	0
Lj0g3v0015839	0	0	0	0	0	0	0	0	0	0	0	0	0	0	0	0	0	0	0	0	0	0	0	0	0	0	0	0	0	0	0	0	0	0	0	0	0	0	0	0	0	0	0	0	0
Lj0g3v0015849	0	0	0	0	0	0	0	0	0	0	0	0	0	0	0	0	0	0	0	0	0	0	0	0	0	0	0	0	0	0	0	0	0	0	0	0	0	0	0	0	0	0	0	0	0
Lj0g3v0015859	0	0	0	0	0	0.543993357	0	0	0	0	0	0	0	0	0	0	0	0	0	0	0	2.258020841	0	0	0	0	0	0	0	0	0	0	0	0	0	0	0	0	0	0	0	0	0	0	0
Lj0g3v0015869	0	0	0	0	0	0	0	0	0	0	0	0	0	0	0	0	0	0	0	0	0	0	0	0	0	0	0	0	0	0	0	0	0	0	0	0	0	0	0	0	0	0	0	0	0
Lj0g3v0015879	0	0	0	0	0	0.538655588	0.571753081	0	0.554271303	0	0	0	0	0	0	0	0.797703792	1.474494346	0	0	0	0	0	0	0	0	0.674225295	0	0	0	0	0	0	0	0	0	0	0	0	0	0	0	0	0	0
Lj0g3v0015909	0	0	0	0	0	0	0	0	0	0	0	0	0	0	0	0	0	0	0	0	0	0	0	0	0	0	0	0	0	0	0	0	0	0	0	0	0	0	0	0	0	0	0	0	0
Lj0g3v0015919	0	0	0	0	0	0	0	0	0	0	0	0	0	0	0	0	0	0	0	0	0	0	0	0	0	0	0	0	0	0	0	0	0	0	0	0	0	0	0	0	0	0	0	0	0
Lj0g3v0015929	0	0	0	0	0	0	0	0	0	0	0	0	1.236894087	1.254732242	0	0	0	0	0	0	0	0	0	0	0	0	0	0	0	0	0	0	0	0	0	0	0	0	0	0	0	0	0	0	0
Lj0g3v0015939	0	0	0	0.763497508	0	0	0	0	0.554020841	0	0	0	0	0	0	0	0	1.460139089	0	0	0	0	0.617608876	0	0	0	0	1.236756891	0	0	0	0	0	0	0	0	1.195542959	0	0	0	0	0	0	0	0
Lj0g3v0015949	2.022742075	0	6.354287594	2.23325206	1.832823268	0.539406421	0	4.168901885	3.891733355	0	0	6.635077628	1.244019368	0	0	5.92538931	0	2.851239349	4.281587689	0.976982024	0.981953763	4.567528825	2.510985012	1.223166863	2.151301035	0	2.044356412	0	5.109758313	1.31967183	0	4.745319613	2.53393154	5.323256352	3.304330846	0	2.410432868	0	0	0	2.573077102	0	0	4.15478846	0
Lj0g3v0015959	0.654729349	0	0	0	0	1.072242472	0	0.837941081	0	0	0	0	0	1.247149088	0	0	0	0	0	0	0.957643017	0	0	0	0	0	0	0	1.187038113	0	0	0	0	0	0	0	0	0	0	0	0	0	0	0	0
Lj0g3v0015969	3.353314388	3.242193422	11.09735082	1.489495203	0.606928941	5.396683671	4.033928543	7.477924761	2.795950857	13.16757612	7.886441326	6.669088303	5.004837424	0	2.704507216	3.581128149	3.170399961	2.874045323	6.887506883	1.916914826	3.94755783	0	4.405883639	4.921759206	3.759001327	7.162381384	6.81966491	9.404228178	0	0	1.185858408	4.764809939	3.180630558	1.522796546	1.074820504	0	6.643043302	4.874658496	4.874658496	0	11.60151648	3.762214922	0	0	0
Lj0g3v0015979	50.55066143	43.09136612	46.77251132	24.32834071	27.00034724	15.65394884	26.09159919	30.39044642	27.1262005	23.15599119	56.8730302	56.8644855	30.87557057	21.3077929	0	29.417048	23.99135328	18.73924881	53.04794582	42.85327515	56.96072734	36.15523445	27.8501535	18.25170664	38.21685945	21.45408148	28.50898866	78.01905283	57.56734237	18.7474388	21.60542911	23.68418292	37.02394091	31.16086353	34.68933751	10.28134955	47.18157017	28.78016158	28.78016158	3.912923539	23.22075135	29.98619717	35.99738379	23.41083569	27.29789409
Lj0g3v0015989	0	0	0	0	0	0	0	0	0	0	0	0	0	0	0	0	0	0	0	0	0	0	0	0	0	0	0	0	0	0	0	0	0	0	0	0	0	0	0	0	0	0	0	0	0
Lj0g3v0015999	0	0	0	0	0	0	0	0	0	0	0	0	0	0	0	0	0	0	0	0	0	0	0	0	0.54130732	0	0	0	0	1.236456575	0	0	0	0	0	0	0	0	0	0	0	0	0	0	1.424777152
Lj0g3v0016009	0	3.222447262	0	0	0	0	1.729777813	0	0.554930993	0	0	0	2.476570965	2.51077276	1.335636914	2.362830678	0.800164895	0	0.858553949	1.036234468	0	0	0.618751474	0	0	0	0.67760762	1.240590022	0	0	1.210854442	0	0.629759161	1.524519943	1.169743861	0	0.598739431	1.927757151	1.927757151	0	1.298792405	0	0	1.382387107	0
Lj0g3v0016019	0	0	0	0	0	0	0	0	0	0	0	0	0	0	0	0	0	0	0	0	0	0	0	0	0	0	0	0	0	0	0	0	0	0	0	0	0	0	0	0	0	0	0	0	0
Lj0g3v0016029	0	0	0	0.759669589	0	0	1.171817172	0	1.666776506	1.457175988	1.30483873	0	4.959345504	0	0	1.180544506	2.408470963	0	0	0	1.94564354	2.265838492	1.869844593	2.440423144	1.094889733	1.195821836	0	0	0	0	3.601087668	3.5598865	1.259630995	1.525412361	2.302206176	0	0	0	0	0	0	1.254667397	1.127233488	1.381999025	0
Lj0g3v0016039	0	0	0	2.299689916	0	0	0	0	0	0	0	0	1.241655366	0	0	0	0	0	0	2.076889054	0	1.138684573	0.62051607	0	0	0	0	1.244930588	0	0	2.427588862	0	0.631449855	0	0	0	0	1.932824009	1.932824009	0	1.302082465	0	1.134117436	2.772152393	0
Lj0g3v0016049	0.649911784	0	0	0	0	0	0	0	0	0	0	0	0	0	0	0	0	0	0	0	0	0	0	0	0	0	0	0	0	0	0	0	0	0	0	0	0	0	0	0	0	0	0	0	0
Lj0g3v0016059	0	0	0	0	0	0	0	0	0	0	0	0	0	0	0	0	0	0	0	0	0	0	0	0	0	0	0	0	0	0	0	0	0	0	0	0	0	0	0	0	0	0	0	0	0
Lj0g3v0016069	0	0	0	0	0	0	0	0	0	0	0	0	0	1.253301844	0	0	0	0	0	0	0	0	0	0	0	0	0	0	0	0	0	0	0	0	0	0	0	0	0	0	0	0	0	0	0
Lj0g3v0016079	0	0	0	0	0	0	0	0	0	0	0	0	0	0	0	0	0	0	0	0	0	0	0	0	0	0	0	0	0	0	0	0	0	0	0	0	0	0	0	0	0	0	0	0	0
Lj0g3v0016089	0	0	0	0	0	0	0	1.751098142	0	0	0	0	0	0	0	0	0	0	0	0	0	0	0	1.177478047	0	0	0	0	0	0	0	0	0	0	0	0	0	0	0	0	0	0	0	0	0
Lj0g3v0016099	0	0	0	0	0	0	0	0	0	0	0	0	0	0	0	0	0	0	0	0	0	0	0	0	0	0	0	0	0	0	0	0	0	0	0	0	0	0	0	0	0	0	0	0	0
Lj0g3v0016109	0	0	0	0	0	0	0	0	0	0	0	0	0	0	0	0	0	0	0	0	0	0	0	0	0	0	0	0	0	0	0	0	0	0	0	0	0	0	0	0	0	0	0	0	0
Lj0g3v0016119	0	0	0	0	0	0	0	0	0	0	0	0	0	0	0	0	0	0	0	0	0	0	0	0	0	0	0	0	0	0	0	0	0	0	0	0	0	0	0	0	0	0	0	0	0
Lj0g3v0016129	0	0	0	0	0	0	0	1.681547354	0	0	0	0	0	0	0	0	0	0	0	0	0	0	0	0	0	0	0	0	0	0	0	0	0	0	0	0	0	0	0	0	0	0	0	0	0
Lj0g3v0016139	0	0	0	0	0	0	0	0	0	0	0	0	0	0	0	0	0	0	0	0	0	0	0	0	0	0	0	0	0	0	1.224692054	0	0	0	0	0	0	0	0	0	0	0	0	0	0
Lj0g3v0016149	0	0	0	0	0	0	0.570744317	0	0	0	0	0	0	0	0	0	0	0	0	0	0	0	0	2.442070811	0	0	0	0	0	0	0	0	0	0	0	0	0	0	0	0	0	0	0	0	0
Lj0g3v0016159	0	0	0	0	0	0	0	0	0	0	0	0	0	0	0	0	0	0	0	0	0	0	0	0	0	0	0	0	0	0	0	0	0	0	0	0	0	0	0	0	0	0	0	0	0
Lj0g3v0016169	0	0	0	0	0	0	0	0	0	0	0	0	0	0	0	0	1.593511733	0	0	0	0	0	0	0	0	1.192444556	0	1.225534569	0	0	0	0	0	0	0	0	0.596986604	0	0	0	0	0	1.129787459	0	0
Lj0g3v0016179	0	0	0	0	0	0	0	0	0	0	0	0	0	0	0	1.184402166	0	0	0	0	0	0	0	0	0	0	0	0	0	0	0	0	0	0	0	0	0	0	0	0	0	0	0	0	0
Lj0g3v0016189	0	0	0	0	0	0	0	0	0	0	1.285105284	0	0	1.251498573	0	0	0	0	0	0	0	0	0	0	0	0	0	0	0	0	0	0	0	0	0	0	0	0	0	0	0	0	0	1.37784487	0
Lj0g3v0016199	0	0	0	0	0	0	0	0	0	0	0	0	0	0	4.00362905	0	0	0	0	0	0	0	0	0	0	0	0	0	0	0	0	0	0	1.525712911	0	0	0	0	0	0	0	0	0	0	2.895304407
Lj0g3v0016209	0	0	0	0	0	0	0	0	0	0	0	0	0	0	0	0	0	0	0	0	0.964698779	0	0	0	0	0	0	0	0	0	0	0	0	0	0	0	0.596435629	0	0	0	0	0	0	0	0
Lj0g3v0016219	0	0	0	0	0	0	0	1.690899641	0.555835948	1.44869377	0	0	0	1.257201173	0	0	0	0	0.860210566	1.041768722	0	1.138560563	0	0	0.548572415	0	0	0	0	1.230433984	1.215132799	0	1.893055266	0	1.17473957	0	0.599768203	0	0	0	1.302573719	0	0	1.385299287	0
Lj0g3v0016229	0	0	0	0	0	0	0	0	0	0	0	0	0	0	0	0	0	0	0	0	0	0	0	0	0	0	0	0	0	0	0	0	0	0	0	0	0	0	0	0	0	0	0	0	0
Lj0g3v0016239	0	0	0	0	0	0	0	0	0	0	0	0	0	0	0	0	0	0	0	0	0	0	0	0	0	0	0	0	0	0	0	0	0	0	0	0	0	0	0	0	0	0	0	0	0
Lj0g3v0016249	0	0	0	0	1.214945878	0	0	0.842691716	0	0	0	0	0	0	0	0	0	0	0	1.049108582	1.926157347	0	0	0	0	0	0	0	0	0	0	0	0	0	0	0	1.796551842	0	0	0	0	0	0	0	0
Lj0g3v0016259	0	0	0	0	0	0	0	0	0	0	0	0	0	0	0	0	0	0	0	0	0	0	0	0	0	0	0	0	0	0	0	0	0	0	0	0	0	0	0	0	0	0	0	0	0
Lj0g3v0016269	2.020591474	1.076385996	0	3.037934431	3.065696108	1.078608176	0	0.843400506	2.212294354	1.445962946	3.874542871	0	0	3.756796414	2.663873756	3.526595998	3.195921686	2.879628313	4.273969321	5.095448839	1.92917274	0	1.236675477	2.431172784	1.636284665	2.381495138	0.678198926	5.030543221	1.224036483	1.249072144	9.592264614	1.183054094	5.015395878	1.518606409	0	0	4.773410347	6.70876696	6.70876696	0	2.577461374	3.744703023	1.123796992	2.751539593	0
Lj0g3v0016279	0.660413671	1.069883336	0	1.53069255	3.042650356	0	0.573472719	3.37173503	0.554574945	1.444415962	3.850928678	0	0	2.508192367	2.668531911	1.18190596	0.798653224	1.470110343	6.009829728	6.262920405	1.92667238	0	2.46999182	3.668847531	0.547425539	0	4.052793938	11.049318	0	0	8.505125919	5.95160546	5.038834461	3.048387481	3.526831225	0	7.181658424	8.68259024	8.68259024	2.613080605	1.30154343	0	4.530977934	0	2.889379226
Lj0g3v0016289	0	0	0	0	0	0	0	0	0.555714579	0	0	0	0	0	0	0	0	0	0	0	0	1.138979876	0	0	0	0	0	0	0	0	0	0	0	0	0	0	0	0	0	0	0	0	0	0	0
Lj0g3v0016299	6.533075918	3.195497785	1.60711965	0.766718635	5.448599183	4.845354926	1.139867776	5.888765125	7.207532712	1.441743854	0	5.285751473	2.47541597	3.759526964	0	2.366311612	3.986009365	1.482314178	4.29492963	1.053970933	2.884367823	2.278855209	0.616274352	1.224664705	4.38007061	7.175009641	2.692737314	7.275997113	1.183945008	1.207930227	4.88370915	1.19188767	3.151630746	1.524609929	0	0	2.99238671	0.966319952	0.966319952	0	1.305678313	0	4.541209179	2.768564562	4.341175932
Lj0g3v0016309	0	0	0	0	0	0	0.570136345	0	0	0	0	0	0	0	0	0	0	0	0	0	0	0	0	0	0	0	0	0	0	0	0	0	0	0	0	0	0	0	0	0	0	0	0	0	1.444490899
Lj0g3v0016319	0	0	0	0	0	0	0	0	0	0	0	0	0	0	0	0	0	0	0	0	0	0	0	0	0	0	0	0	0	0	0	0	0	0	0	0	0	0	0	0	0	0	0	0	0
Lj0g3v0016329	0	0	0	0	0	0	0	0	0	0	0	0	0	0	0	0	0	0	0	0	0	0	0	0	0	0	0	0	0	0	0	0	0	0	0	0	0	0	0	0	0	0	0	0	0
Lj0g3v0016339	6.117943226	6.484247926	11.27464724	15.88689086	10.46856136	8.098968172	8.162051543	9.28161105	9.955436452	10.15080133	7.790109642	6.611403323	7.405015434	13.79522555	9.332951333	3.525359788	8.791157621	5.712374899	6.834798883	16.13605351	3.872338286	9.022021766	11.16470029	4.858402312	6.540242088	9.523338785	8.166076316	8.931468823	7.435625969	7.597121074	9.560603864	3.543892347	5.014982741	10.62954843	12.61282706	11.72357963	7.765198482	9.576092576	9.576092576	13.02035482	10.28182415	11.23942731	7.855093461	9.629311374	12.90639247
Lj0g3v0016349	0	0	0	0	0	0	0	0	0	0	0	0	0	0	0	0	0	0	0	0	0	0	0	0	0	0	0	0	0	0	0	0	0	0	0	0	0	0	0	0	0	0	0	0	0
Lj0g3v0016359	2.028896537	0	0	3.719311375	1.224337658	1.610148576	1.161906639	1.668493537	2.202506834	1.448209655	2.600113664	2.632454984	3.692608694	1.254564897	2.662458147	1.171936169	0	0	2.54676864	0	2.914121499	0	1.864852333	0	0	1.182920231	0.677686878	0	2.511094854	1.289936922	2.376226318	1.175487958	3.131066874	1.511439204	0	1.45613462	1.194642237	2.868751411	2.868751411	3.857183835	0	4.984517594	2.237076477	1.372247856	1.429540497
Lj0g3v0016369	0	0	0	0	0	0	0.57231773	0	0	0	0	0	0	0	0	0	0	0	0	0	0	1.138137434	0	0	1.095116712	0	0.674780205	0	0	0	0	0	0	0	0	0	0	0.965477984	0.965477984	0	0	0	1.133866054	0	0
Lj0g3v0016379	0	0	0	0	0	0	0	0	0	0	0	0	0	0	0	0	0	0	0	0	0	0	0	0	0	0	0	0	0	0	0	0	0	0	0	0	0	0	0	0	0	0	0	0	0
Lj0g3v0016389	0	0	0	0	0	0	0	0	0	0	0	0	0	0	0	0	0	0	0	0	0	0	0	0	0	0	0	0	0	0	0	0	0	0	0	0	0	0	0	0	0	0	0	0	0
Lj0g3v0016399	0	0	0	0	0	0	0	0	0	0	0	0	0	0	0	0	0	0	0	0	0	0	0	0	0	0	0	0	0	0	0	0	0	0	0	0	0	0	0	0	0	0	0	0	0
Lj0g3v0016409	0	0	0	0	0	0	0	0	0	0	0	0	0	0	0	0	0	0	0	0	0	0	0	0	0	0	0	0	0	0	0	0	0	0	0	0	0	0	0	0	0	0	0	0	0
Lj0g3v0016419	0.653817044	0	0	3.066235528	4.844833671	1.615217904	4.561378453	5.047965342	4.435200085	1.441856622	8.949938266	2.64289611	3.712878277	1.253163644	1.333254632	2.365955469	0.797262175	7.406235262	0	2.106188655	1.923077696	3.417501117	1.232657872	0	1.094930822	3.587168436	0	1.213753939	3.554778732	1.208924479	1.220378161	0	1.890739707	3.048949068	0	1.478348215	4.787492729	1.93225962	1.93225962	0	2.610528384	0	1.135024235	4.15224312	1.446774581
Lj0g3v0016429	0	0	0	0	0	0	0	0	0	0	0	0	0	0	0	0	0	0	0	0	0	0	0	0	0	0	0	0	0	0	0	0	0	0	0	0	0	0	0	0	0	0	0	0	0
Lj0g3v0016439	0	0	0	0	0	0	0	0	0	0	0	0	0	0	0	0	0	0	0	0	0	0	0	0	0	0	0	0	0	0	0	0	0	0	0	0	0	0	0	0	0	0	0	0	0
Lj0g3v0016449	0	0	0	0	0	0	0	0	0	0	0	0	0	0	0	0	0	0	0	0	0	0	0	0	0	0	0	0	0	0	0	0	0	0	0	0	0	0	0	0	0	0	0	0	0
Lj0g3v0016459	0	0	0	0	0	0	0	0	0	0	0	0	0	0	0	0	0	0	0	0	0	0	0	0	0	0	0	0	0	0	0	0	0	0	0	0	0	0	0	0	0	0	0	0	0
Lj0g3v0016469	2.670985697	0	1.614434345	3.821326424	0	10.26613266	7.50342323	6.758826569	3.884409753	0	2.578987508	0	7.429191645	13.81016146	2.671444737	4.724449592	0	10.21213186	3.433627348	0	0	2.270498663	7.427183456	0	7.665576124	0	8.135689333	0	0	0	0	2.378403148	7.555667655	0	8.177895996	2.9501082	4.789608868	4.817697891	4.817697891	0	3.893961773	0	2.261328716	0	0
Lj0g3v0016479	1.324702228	1.069887992	0	0	1.826215896	1.077166671	1.721794643	3.367953603	0	0	0	0	1.235275643	1.252016041	2.664120607	0	1.595435502	2.923517266	0	0	0	0	0	0	3.824096724	0	2.025458274	0	0	0	0	0	0	0	0	0	0	2.886301878	2.886301878	0	0	0	1.12933927	0	2.881505206
Lj0g3v0016489	0	0	0	0	0	0	0	0	0	0	0	0	0	0	0	0	0	0	0	0	0	0	0	0	0	0	0	0	0	0	0	0	0	0	1.15462028	0	0	0	0	0	0	0	0	0	2.983158263
Lj0g3v0016499	0	0	0	0	0	0	0	0	0	0	0	0	0	0	0	0	0	0	0	0	0	0	0	0	0	0	0	0	0	0	0	0	0	0	0	0	0	0	0	0	0	0	0	0	0
Lj0g3v0016509	0	0	0	0	0	0	0	0	0	0	0	0	0	0	0	0	0	0	0	0	0	0	0	0	0	0	0	0	0	0	0	0	0	0	0	0	0	0	0	0	0	0	0	0	0
Lj0g3v0016519	35.11509606	37.73204046	38.70740166	44.06072265	36.84767637	27.53227099	30.18529204	33.76946795	24.90834186	30.40247994	33.63635833	27.77217088	32.10569979	26.32378247	21.33059875	27.05441061	30.38974245	48.91651639	37.63683301	13.23349449	36.70124588	19.19835966	35.90870101	19.45958037	41.48166768	22.64060151	29.8846594	18.92725469	14.73344024	26.31303281	10.79144753	30.77342967	25.09436288	44.07247079	31.16938906	32.29915284	37.62411672	28.76622417	28.76622417	35.2086876	34.80258931	27.48330355	29.23135702	49.56034221	28.72149398
Lj0g3v0016529	0	0	0	0	0	0	0	0	0	0	0	0	0	0	0	0	0	0	0	0	0	0	0	0	0	0	0	0	0	0	0	0	0	0	0	0	0	0	0	0	0	0	0	0	0
Lj0g3v0016539	0	0	0	0	0	0	0	0	0	0	0	0	0	0	0	0	0	0	0	0	0	0	0	0	0	0	0	0	0	0	0	0	0	0	1.188523002	0	0	0	0	0	0	0	0	0	0
Lj0g3v0016549	0	0	3.226895025	0	0	0	0	1.688853978	0	0	0	0	1.239551529	0	2.672744663	0	0	1.470428681	3.438954495	1.043820356	0	3.415236702	0	3.673457132	0.548216751	3.591381764	1.353624486	0	2.402879278	1.225677599	2.431820949	1.19182943	0	2.289561278	1.176125356	0	1.798062266	1.931819488	1.931819488	1.308538425	3.908489261	1.254956812	3.402067743	0	2.892915659
Lj0g3v0016559	6.525956153	5.324053742	1.607019555	6.136241456	4.236015296	2.691855143	5.12661785	5.888496531	7.76320193	8.650218125	8.944785217	14.53695849	2.475887753	6.266534823	9.333820979	5.917663426	3.188729619	10.38848235	1.718407079	10.55397982	6.729919226	3.41977723	6.162472264	4.900421101	3.833368554	4.784451665	1.346085311	3.633390148	7.095403013	3.619604506	4.887484095	3.576912353	1.89151121	6.099811445	1.184824164	4.437427201	4.190152068	7.733564848	7.733564848	3.918603706	2.612849115	7.525002731	3.40747986	6.923562261	7.238100799
Lj0g3v0016569	0	0	0	0	0	0	0	0	0	0	0	0	0	0	0	0	0	0	0	0	0	0	0	0	0	0	0	0	0	0	0	0	0	0	0	0	0	0	0	0	0	0	1.137224258	0	0
Lj0g3v0016579	0	0	0	0	0	0	0	0	0	0	0	0	0	0	0	0	0	0	0	0	0	0	0	0	0	0	0	0	0	0	0	0	0	0	0	0	0	0	0	0	0	0	0	0	0
[truncated: 80,939 more rows]
